# Supplementary material for: Seasonal Cyclicity in Trace Elements and Stable Isotopes of Modern Horse Enamel
Source: PLoS One. 2016 Nov 22;11(11):e0166678. doi: 10.1371/journal.pone.0166678 (PMC5119779; doi:10.1371/journal.pone.0166678)
Supplement: S1 File — (XLSX) [file pone.0166678.s001.xlsx]

## Sheet: Sheet1
	c	l	u	D	W		W vial	W full vial	preT W	mL reagent	W full vial after	preT W after	D	D (%)	W massspec	transducer P	est CO3 weight	CO3 %	W massspec	transducer P	est CO3 weight	CO3 %	avCO3%	d13C	d13C 3pt calib	SD_int	SD_ext	SD_std	SD_tot	d18O	d18O 3pt calib	SD_int	SD_ext	SD_std	SD_tot	d13C lincorr	d13C 3pt calib	SD_int	SD_ext	SD_std	SD_tot	d18O lincorr	d18O 3pt calib	SD_int	SD_ext	SD_std	SD_tot	RUN (1)	RUN (2)
1	5.35	6.48	4.89	1.13	30.04		938.22	954.1	15.88	1	948.93	10.71	5.17	0.325567	3220	0.25	9.3323	0.00289823					0.00289823	-18.9134	-19.4474	0.004	0.0206857		0.0210689	-5.22557	-5.06139	0.007	0.0760115		0.0763331	-18.7549		0.005	0.0186278		0.0192872	-2.84049		0.016	0.0621148		0.0641424	2015-10-16	2016-01-19
2	8.07	9.28	7.67	1.21	22.44		945.55	956.12	10.57	1	951.7	6.15	4.42	0.418165	1760	0.01	1.03982	0.000590807					0.000590807	-18.6728	-19.0581	0.016	0.0289243		0.0330547	-5.9058	-6.09329	0.029	0.0773521		0.0826096	-18.6728	-19.0581	0.016	0.0289243		0.0330547	-5.9058	-6.09329	0.029	0.0773521		0.0826096	2015-10-19
3	10.72	11.97	10.33	1.25	20.7		950.67	968.87	18.2	1	962.68	12.01	6.19	0.34011	2020	0.01	1.03982	0.000514762					0.000514762	-19.3691	-19.908	0.004	0.0206857		0.0210689	-8.20925	-8.03881	0.015	0.0760115		0.0774774													2015-10-16
4	13.11	14.15	12.36	1.04	39.97		950.98	959.25	8.27	1	955.48	4.5	3.77	0.455865	1550	0.03	1.73086	0.00111668					0.00111668	-18.8406	-19.2254	0.004	0.0289243		0.0291996	-5.1526	-5.35839	0.034	0.0773521		0.0844946	-18.8406	-19.2254	0.004	0.0289243		0.0291996	-5.1526	-5.35839	0.034	0.0773521		0.0844946	2015-10-19
5	15.18	16.4	15.01	1.22	31.44		954.08	969.83	15.75	1	963.99	9.91	5.84	0.370794	1120	0.02	1.38534	0.00123691					0.00123691	-18.0495	-18.5741	0.011	0.0206857		0.0234286	-3.57416	-3.41345	0.025	0.0760115		0.0800172	-18.0495	-18.5741	0.011	0.0206857		0.0234286	-3.57416	-3.41345	0.025	0.0760115		0.0800172	2015-10-16
6	17.8	18.91	17.55	1.11	29.97		944.41	956.09	11.68	1	951.31	6.9	4.78	0.409247	1920	0.07	3.11294	0.00162132					0.00162132	-18.3406	-18.727	0.005	0.0289243		0.0293533	-5.7986	-5.98869	0.011	0.0773521		0.0781303													2015-10-19
7	20.36	20.52	19.63	0.16	31.27		949.64	961.85	12.21	1	956.56	6.92	5.29	0.433251	1310	0.07	3.11294	0.00237629					0.00237629	-17.7704	-18.2921	0.025	0.0206857		0.0324484	-2.97195	-2.81251	0.024	0.0760115		0.0797104	-17.7704	-18.2921	0.025	0.0206857		0.0324484	-2.97195	-2.81251	0.024	0.0760115		0.0797104	2015-10-16
8	23.89	24.89	23.07	1	40.31		937.04	953.02	15.98	1	947.21	10.17	5.81	0.363579	1430	0.61	21.771	0.0152245					0.0152245													-18.0392	-18.4266	0.007	0.0289243		0.0297593	-1.3952	-1.6923	0.004	0.0773521		0.0774554		2015-10-19
9	24.6	25.98	24.5	1.38	42.13		950.79	967.16	16.37	1	961.69	10.9	5.47	0.334148	1330	0.41	14.8606	0.0111734					0.0111734													-17.9851	-18.5091	0.006	0.0206857		0.0215383	-1.38553	-1.22942	0.05	0.0760115		0.0909821	2015-10-16
10	26.9	27.52	25.85	0.62	50.4		942.31	967.36	25.05	1	960.34	18.03	7.02	0.28024	1760	0.3	11.0599	0.00628403					0.00628403													-17.6436	-18.0322	0.008	0.0289243		0.0300102	-1.9496	-2.23322	0.006	0.0773521		0.0775844	2015-10-19
11	29	29.66	28.46	0.66	49.33		942.34	964.49	22.15	1	958.68	16.34	5.81	0.262302	1460	0.65	23.1531	0.0158583					0.0158583													-17.5063	-18.0251	0.008	0.0206857		0.0221788	-1.46497	-1.3087	0.011	0.0760115		0.0768033		2015-10-16
12	30.36	30.96	29.52	0.6	44.91		938.5	949.14	10.64	1	945.32	6.82	3.82	0.359023	1440	0.56	20.0434	0.013919					0.013919													-17.3958	-17.7852	0.006	0.0289243		0.02954	-1.4638	-1.75923	0.082	0.0773521		0.112727		2015-10-19
13				0	34.8		938.23	954.05	15.82	1	950.46	12.23	3.59	0.226928
14	32.79	33.12	32.53	0.33	53.75		943.1	961.96	18.86	1	957.26	14.16	4.7	0.249205	1240	1.57	54.9409	0.0443072					0.0443072													-17.2683	-17.7845	0.005	0.0206857		0.0212814	-3.70946	-3.54847	0.005	0.0760115		0.0761758		2015-10-16
15	34.6	35.34	34.05	0.74	45.15		941.83	960.48	18.65	1	955.87	14.04	4.61	0.247185	1170	1.1	38.7015	0.0330782					0.0330782													-17.1182	-17.5085	0.004	0.0289243		0.0291996	-3.8132	-4.05154	0.004	0.0773521		0.0774554		2015-10-19
16	37.28	37.43	36.05	0.15	59.63		934.11	964.23	30.12	1	958.29	24.18	5.94	0.197211	1180	0.96	33.8642	0.0286985					0.0286985													-17.0848	-17.599	0.004	0.0206857		0.0210689	-3.949	-3.7875	0.003	0.0760115		0.0760707		2015-10-16
17	39.52	39.85	38.9	0.33	55.51		941.85	957.88	16.03	1	953.98	12.13	3.9	0.243294	1050	1.33	46.6485	0.0444271					0.0444271													-16.844	-17.2352	0.024	0.0289243		0.0375848	-4.442	-4.66506	0.002	0.0773521		0.0773779		2015-10-19
18	41.18	41.66	40.5	0.48	40.31		939.65	961.11	21.46	1	956.21	16.56	4.9	0.228332	1240	1.7	59.4327	0.0479296					0.0479296													-16.7638	-17.2746	0.001	0.0206857		0.0207099	-4.45459	-4.29204	0.004	0.0760115		0.0761167		2015-10-16
19	43.63	44.42	43.01	0.79	43.6		938.15	964.26	26.11	1	960.12	21.97	4.14	0.15856	1430	1.98	69.1073	0.0483268					0.0483268													-16.473	-16.8654	0.003	0.0289243		0.0290795	-5.228	-5.43196	0.005	0.0773521		0.0775135		2015-10-19
20	45.41	46.61	45.36	1.2	46.94		945.56	972.61	27.05	1	968.11	22.55	4.5	0.166359	1260	1.38	48.3761	0.0383937					0.0383937													-16.1935	-16.6981	0.004	0.0206857		0.0210689	-5.3848	-5.22029	0.004	0.0760115		0.0761167		2015-10-16
21	47.63	48.69	47.04	1.06	60.62		941.87	958.64	16.77	1	955.07	13.2	3.57	0.21288	1150	1.48	51.8313	0.0450707					0.0450707													-16.2068	-16.6	0.002	0.0289243		0.0289934	-4.9038	-5.11564	0.027	0.0773521		0.0819289		2015-10-19
22	49.34	50.13	48.92	0.79	47.06		946.08	971.83	25.75	1	967.06	20.98	4.77	0.185243	1270	1.85	64.6155	0.0508783					0.0508783													-16.2223	-16.7272	0.002	0.0206857		0.0207822	-3.78949	-3.62834	0.004	0.0760115		0.0761167		2015-10-16
23	51.61	51.8	51.36	0.19	57.66		954.88	976.17	21.29	1	972.05	17.17	4.12	0.193518	1350	1.7	59.4327	0.0440242					0.0440242													-15.6836	-16.0785	0.006	0.0289243		0.02954	-4.0986	-4.33	0.005	0.0773521		0.0775135		2015-10-19
24	52.67	54.39	53.13	1.72	48.93		938.19	959.97	21.78	1	956.1	17.91	3.87	0.177686	1060	1.4	49.0671	0.0462897					0.0462897													-15.2295	-15.7237	0.004	0.0206857		0.0210689	-4.30603	-4.14379	0.006	0.0760115		0.0762479		2015-10-16
25	55.24	56.33	54.5	1.09	44.44		942.02	961.54	19.52	1	957.84	15.82	3.7	0.189549	1210	1.6	55.9775	0.0462624					0.0462624													-15.2096	-15.606	0.004	0.0289243		0.0291996	-4.4156	-4.6393	0.002	0.0773521		0.0773779		2015-10-19
26	57.68	58.4	56.92	0.72	50.23		947.16	975.95	28.79	1	971.4	24.24	4.55	0.158041	1120	1.39	48.7216	0.0435014					0.0435014	-15.0726	-15.5651	0.026	0.0206857		0.033225	-4.85361	-4.69022	0.023	0.0760115		0.079415	-15.1414		0.003	0.0186278		0.0188679	-4.705		0.006	0.0621148		0.0624039	2015-10-16	2016-01-19
27	59.16	60.26	59	1.1	40.6		950.62	967.4	16.78	1	964.09	13.47	3.31	0.197259	1090		0.6943	0.000636972					0.000636972																		0						0
28	60.46	61.55	60.11	1.09	30.31		949.68	960.96	11.28	1	958.26	8.58	2.7	0.239362	1230									-2.30163	-2.65619	0.003	0.0206857		0.0209021	-3.23807	-3.07807	0.004	0.0760115		0.0761167														2015-10-16
29	63.12	63.37	61.66	0.25	18.28		950.65	960.87	10.22	1	958.04	7.39	2.83	0.276908	1330	1.51	52.8678	0.0397502					0.0397502													-16.1083		0.002	0.0186278		0.0187349	-3.57634		0.007	0.0621148		0.062508		2016-01-19
1	5.35	6.48	4.89	1.13	30.04		938.22	954.1	15.88	1	948.93	10.71	5.17	0.325567	4080																																		2016-01-18
2	8.07	9.28	7.67	1.21	22.44		945.55	956.12	10.57	1	951.7	6.15	4.42	0.418165	3690																																		2016-01-18
3	10.72	11.97	10.33	1.25	20.7		950.67	968.87	18.2	1	962.68	12.01	6.19	0.34011	6790																																		2016-01-18
4	13.11	14.15	12.36	1.04	39.97		950.98	959.25	8.27	1	955.48	4.5	3.77	0.455865	2580																																		2016-01-18
5	15.18	16.4	15.01	1.22	31.44		954.08	969.83	15.75	1	963.99	9.91	5.84	0.370794	2890																																		2016-01-18
6	17.8	18.91	17.55	1.11	29.97		944.41	956.09	11.68	1	951.31	6.9	4.78	0.409247	1770																																		2016-01-18
7	20.36	20.52	19.63	0.16	31.27		949.64	961.85	12.21	1	956.56	6.92	5.29	0.433251	1570																																		2016-01-18
9	24.6	25.98	24.5	1.38	42.13		950.79	967.16	16.37	1	961.69	10.9	5.47	0.334148	3990																																		2016-01-18
10	26.9	27.52	25.85	0.62	50.4		942.31	967.36	25.05	1	960.34	18.03	7.02	0.28024	1640																																		2016-01-18
26	57.68	58.4	56.92	0.72	50.23		947.16	975.95	28.79	1	971.4	24.24	4.55	0.158041	2100																																		2016-01-18
29	63.12	63.37	61.66	0.25	18.28		950.65	960.87	10.22	1	958.04	7.39	2.83	0.276908	1430																																		2016-01-18
T		Position [µm]	Na	Mg	Al	Si	P	S	Cl	K	Ca	Ti	Cr	Mn	Fe	Ni	Cu	Zn	Br	Rb	Sr	Rh	Ba	Pb	O		SDs	Na	Mg	Al	Si	P	S	Cl	K	Ca	Ti	Cr	Mn	Fe	Ni	Cu	Zn	Br	Rb	Sr	Rh	Ba	Pb
			22.9897	24.305	26.9815	28.0855	30.9738	32.065	35.453	39.0983	40.078	47.867	51.9961	54.938	55.845	58.6934	63.546	65.39	79.904	85.4678	87.62	102.906	137.327	207.2	15.9994			22.9897	24.305	26.9815	28.0855	30.9738	32.065	35.453	39.0983	40.078	47.867	51.9961	54.938	55.845	58.6934	63.546	65.39	79.904	85.4678	87.62	102.906	137.327	207.2
3.07719	69.9972	0	0	0	0	0	0	0	0	0	0	0	0	0	0	0	0	0	0	0	0	0	0	0	0			0	0	0	0	0	0	0	0	0	0	0	0	0	0	0	0	0	0	0	0	0	0
3.07665	69.9722	25.0348	0.0234288		0.000783159		0.447093	0.00155406	0.00702052	0.00372253	1	0.000254005	0.000196793		0.000472198			0.000610162			0.000292152	0	1.7008e-06		2.35845			0.209706		0.00728762		0.0276857	0.00269629	0.0302821	0.0176752	0.0302417	0.00668393	0.000220361		0.00109459			0.000385729			0.00012156		2.56797e-05
3.0761	69.9471	50.0695			0.00311066		0.438243	0.00323226	0.00612428	0.00338357	1	0.000416607	4.88327e-05		0.000495617		3.32548e-05	0.000597769	2.32104e-05		0.000326743	0			2.32368					0.007221		0.0271688	0.00268382	0.0298477	0.0174243	0.0298212	0.00659342	0.00021509		0.00107972		1.18359e-05	0.000380181	6.149e-06		0.000120386
3.07555	69.9221	75.1043	0.00322809	0.00852762	0.000756304		0.438012	0.00351473	0.00610525	0.0041819	1	0.000202351	0.000189897	6.99368e-05	0.000448855			0.00060459	1.7504e-06		0.00026016	0	2.61455e-05		2.3298			0.207258	0.0125888	0.00721267		0.0272665	0.00269805	0.0299586	0.0175012	0.0299323	0.00661478	0.000218003	0.00012565	0.00108305			0.0003817	5.85074e-06		0.000119838		2.57829e-05
3.075	69.8971	100.139		0.013007	0.00321286		0.439868	0.00273118	0.0065595	0.00393017	1	0.000684236	3.61519e-05		0.000485604		1.77708e-05	0.000655457			0.000233639	0			2.34245				0.0127046	0.00727736		0.0273994	0.00269667	0.0300808	0.0175648	0.0300476	0.00664749	0.000216533		0.00108777		1.16931e-05	0.000383934			0.000119901
3.07445	69.872	125.174	0.0266091	0.0112702	0.00576415		0.439795	0.00278837	0.0071539	0.00463637	1	0.00029764	0.000101165		0.000480207			0.000619848			0.000230864	0			2.35724			0.210452	0.0128029	0.00738745		0.0276671	0.00272399	0.0303849	0.0177479	0.0303423	0.00670684	0.000219643		0.00109836			0.00038716			0.000121035
3.07391	69.847	150.209			0.000694928		0.433504	0.0017075	0.00593732	0.00450235	1	0.000365336	0.000208625	0.000119704	0.000566709			0.000642488			0.000265316	0			2.30685					0.00714704		0.026955	0.00264703	0.0296873	0.0173489	0.0296637	0.00655784	0.000216325	0.00012526	0.00107507			0.000378837			0.000118839
3.07336	69.822	175.243			0.000334204		0.434537	0.00503442	0.00731079	0.00384019	1	0.000374788	0.000126019	1.83842e-06	0.000511485			0.000691569			0.000246212	0	0.000108935		2.30879					0.00715628		0.0270254	0.00270189	0.0297684	0.0173745	0.0297243	0.00657138	0.000215539	0.000123765	0.00107645			0.00038034			0.000118798		2.68342e-05
3.07281	69.7969	200.278	0.00564732				0.431345	0.00311168	0.00712532	0.00487534	1	0.000398586	5.57883e-05		0.000495921	3.64056e-05	0.000101908	0.00070945			0.000287391	0			2.30201			0.205584				0.0269427	0.00266981	0.0297267	0.0173671	0.0296854	0.00656313	0.000214214		0.00107481	6.44098e-06	1.2801e-05	0.000380108			0.000119254
3.07226	69.7719	225.313			0.000989453		0.43739	0.00327934	0.00818618	0.004778	1	0.000467422	0.000124405		0.000501212			0.000709846			0.000276234	0			2.3189					0.00718738		0.0271485	0.00268378	0.0298702	0.0174403	0.0298129	0.00659235	0.000216157		0.00107951			0.000381747			0.0001196
3.07171	69.7469	250.348			0.00525188		0.433606	0.00309789	0.00714316	0.00458428	1	0.000377375	7.31589e-06		0.000514658			0.000636079			0.000329342	0	3.89465e-05		2.31353					0.00723959		0.0270498	0.00267688	0.029808	0.0174102	0.0297663	0.00658071	0.000214077		0.00107802			0.000380052			0.000120203		2.58304e-05
3.07116	69.7218	275.382	0.0463931	0.000841601	0.00476112		0.44224	0.00291259	0.00871953	0.00562081	1	0.000389563	0.000242984		0.000557676			0.000639228	4.7415e-05		0.000302485	0			2.36363			0.211833	0.0127095	0.00741006		0.0278464	0.00273986	0.0305647	0.0178539	0.030498	0.00674266	0.000222933		0.00110517			0.000389442	6.65766e-06		0.000122748
3.07062	69.6968	300.417			0.00322804		0.439016	0.00339529	0.00811732	0.00505084	1	0.000389793	0.000139875	5.93773e-05	0.00055312		1.77183e-05	0.00066375			0.00028676	0			2.32732					0.00724124		0.0272499	0.00269313	0.0299539	0.0174939	0.0298975	0.0066099	0.000217002	0.000125346	0.00108335		1.16339e-05	0.000382141			0.000120096
3.07007	69.6718	325.452		0.000581575	0.00545513		0.432826	0.00235714	0.00725477	0.00522003	1	0.000564865	7.93398e-05		0.000582907			0.000722113			0.000232323	0			2.31293				0.0124006	0.00724255		0.0270379	0.00266584	0.0298094	0.0174195	0.0297661	0.00658344	0.000215147		0.00107903			0.000381329			0.000118758
3.06952	69.6467	350.487			0.00212314		0.432502	0.00404083	0.00799367	0.00526613	1	0.000607243	4.00865e-05	1.18662e-05	0.000488554			0.000694055			0.000270919	0			2.30632					0.00718185		0.0269914	0.00268674	0.0297743	0.0173933	0.0297201	0.00657391	0.000214232	0.000123896	0.00107596			0.000380323			0.000119148
3.06897	69.6217	375.522					0.434413	0.00343039	0.00713895	0.00579122	1	0.000336088	1.12315e-05		0.000639032	8.08039e-05	2.60468e-05	0.000758962			0.00024778	0	9.86928e-06		2.30891							0.027025	0.00267818	0.0297673	0.0174044	0.0297258	0.00657114	0.000213844		0.0010784	7.10963e-06	1.16909e-05	0.000381361			0.000118827		2.53631e-05
3.06842	69.5967	400.556	0.00553239				0.432082	0.00283186	0.00832449	0.00583828	1	0.000255792	0.000231161	1.60529e-05	0.00064281			0.000716726	1.06263e-05		0.000229483	0			2.30473			0.205885				0.0269933	0.00266958	0.0297882	0.017407	0.0297291	0.00657066	0.000217136	0.000123996	0.00107858			0.000380775	5.94296e-06		0.000118568
3.06788	69.5716	425.591		0.00619005			0.42804	0.00307927	0.00732527	0.00596284	1	0.000202281	9.41323e-05	7.24183e-05	0.000743735			0.000733892	4.48536e-05		0.000283429	0			2.29612				0.0124338			0.026858	0.00266579	0.0296902	0.0173602	0.029646	0.00655152	0.000214499	0.000124485	0.00107706			0.000379966	6.43371e-06		0.000119037
3.06733	69.5466	450.626			0.001361		0.439404	0.00372047	0.00946254	0.0054237	1	0.000329539	5.73685e-05		0.000795389	2.46728e-06		0.000660391			0.000343238	0	1.19618e-05		2.32592					0.00721495		0.0272618	0.00269859	0.0299807	0.0175034	0.0299042	0.00661048	0.000215817		0.00108721	5.98101e-06		0.000382176			0.000120968		2.55466e-05
3.06678	69.5216	475.661		0.000785054	0.00309389		0.425752	0.0049355	0.00935804	0.00538685	1	0.00013298			0.000610544			0.000703649			0.000257342	0	8.15855e-06		2.28753				0.0123301	0.00716465		0.0267729	0.00268817	0.0296636	0.0173186	0.0295895	0.00653799			0.00107303			0.000378794			0.000118424		2.52215e-05
3.06623	69.4965	500.695		0.00366166	0.00219403		0.436822	0.00275064	0.00765658	0.00674109	1	0.000436835	4.68375e-05		0.000774666		4.35376e-05	0.000780815			0.000260128	0			2.32396				0.012499	0.00722437		0.0272118	0.00268296	0.0299412	0.0175157	0.0298917	0.00660931	0.000215569		0.00108644		1.20175e-05	0.000383816			0.000119675
3.06568	69.4715	525.73		0.00130958	0.00294069		0.435813	0.00455028	0.00834079	0.00628651	1	0.000112878	0.000117937	3.39443e-05	0.000833769			0.00081605	1.28553e-05		0.000267214	0	3.75818e-05		2.31915				0.0124528	0.00722911		0.0271725	0.00270746	0.0299248	0.0174934	0.0298651	0.0065986	0.000216439	0.00012483	0.00108636			0.000384001	6.00344e-06		0.000119674		2.58958e-05
3.06514	69.4465	550.765			0.000594418		0.428728	0.00269889	0.00821693	0.00597487	1	6.84312e-05	8.29983e-05		0.000877146			0.000808947			0.000295529	0			2.29275					0.00712965		0.0268244	0.00265581	0.029655	0.0173321	0.0295977	0.00653886	0.000213984		0.00107728			0.000380457			0.000119022
3.06459	69.4214	575.8		0.0175582			0.437701	0.00357507	0.00897655	0.00715957	1	0.000247742	8.37799e-05	2.18014e-06	0.000666564			0.000875635	2.04185e-05		0.000271467	0			2.33702				0.0127894			0.0274022	0.00271284	0.030156	0.0176361	0.0300863	0.00664951	0.000217529	0.000125277	0.0010919			0.000387742	6.16168e-06		0.000120625
3.06404	69.3964	600.834		0.0117996	0.00330178	0.000298019	0.428701	0.00252827	0.00857961	0.0061653	1	0.000238963			0.000765614		1.73689e-05	0.000919694			0.000275155	0			2.30937				0.0125863	0.00722122	0.00771488	0.0270166	0.00267235	0.0298734	0.0174595	0.0298103	0.00658837			0.00108335		1.15948e-05	0.000384841			0.000119573
3.06349	69.3713	625.869		0.0206035	0.00322394		0.431096	0.00357633	0.00923929	0.00702586	1	0.000240878	8.94954e-05		0.000719743	2.88034e-05		0.000816574			0.000243532	0			2.32502				0.0128026	0.00726838		0.0272334	0.00270596	0.0300833	0.0175892	0.0300098	0.00663249	0.000217061		0.00108992	6.3973e-06		0.000385869			0.000119899
3.06294	69.3463	650.904					0.425366	0.00413393	0.00630214	0.00592516	1	0.000146182	3.85083e-05		0.000771409		2.98144e-05	0.000887537			0.000235781	0			2.28171							0.0266793	0.00266752	0.0295212	0.0172697	0.0294923	0.00651672	0.000212566		0.00107188		1.16546e-05	0.000380261			0.000117717
3.06239	69.3213	675.939	0.0555358		0.00687742		0.431961	0.00406356	0.0105951	0.00678156	1	0.000228328	0.000126976		0.00089441			0.000790349			0.000270866	0			2.34041			0.211325		0.00741959		0.027605	0.00274898	0.0304998	0.017817	0.0304048	0.00671959	0.000220488		0.00110692			0.000390549			0.000121892
3.06185	69.2962	700.974	0.0711558	0.00908196	0.00267337		0.44187	0.00294378	0.0100338	0.00656604	1	8.46039e-05	0.00011269	1.88418e-05	0.000912431			0.000807854			0.000273498	0			2.38039			0.214612	0.0129804	0.0074617		0.0281557	0.00277134	0.0309308	0.0180705	0.0308431	0.00681424	0.000223446	0.000128685	0.00112315			0.000396449			0.00012369
3.0613	69.2712	726.008	0.0165068		0.00265201		0.429686	0.00319977	0.0107229	0.00676566	1	0.000122525	6.09473e-05		0.000720985		6.06854e-07	0.00079271			0.000188909	0			2.30707			0.206972		0.00722414		0.0270786	0.00268704	0.0299576	0.0174989	0.0298624	0.00659814	0.000215569		0.00108458		1.13648e-05	0.000383617			0.000118494
3.06075	69.2462	751.043		0.00123581	0.00444905		0.42788	0.00466983	0.00920069	0.00719544	1	0.000188126	5.98724e-06		0.000848676			0.000850396			0.000306402	0			2.29796				0.0123865	0.00721367		0.0269124	0.00269506	0.0297809	0.0174153	0.0297088	0.00656518	0.000213643		0.0010809			0.000382501			0.00011963
3.0602	69.2211	776.078	0.0520728				0.426052	0.00537573	0.00867968	0.00684519	1		0.000223786	0.000111421	0.000829257	0.000119274		0.000919948			0.000221665	0			2.31068			0.209145				0.027238	0.00274104	0.0301638	0.0176385	0.0300986		0.000219724	0.000126972	0.00109479	7.77774e-06		0.000388566			0.000119924
3.05965	69.1961	801.113					0.425224	0.00471688	0.00858441	0.00651368	1	0.000378394	0.000123028	3.54898e-05	0.00086349			0.000843265			0.000231723	0			2.28231							0.02672	0.00268041	0.0296023	0.0173061	0.0295397	0.00653062	0.000214156	0.000123493	0.00107496			0.000380218			0.000117846
3.05911	69.1711	826.147	0.0170845	0.000617479			0.422689	0.00294015	0.00886659	0.00687589	1	0.000101885			0.000748499			0.000878447			0.000234801	0	3.78315e-05		2.28314			0.205398	0.0123462			0.0267678	0.00266265	0.0297011	0.0173668	0.0296341	0.00654739			0.00107669			0.000381955			0.000118268		2.56992e-05
3.05856	69.146	851.182	0.00966929		0.00595609		0.429787	0.00254204	0.0101719	0.00689318	1	0.000295348	7.23056e-05		0.000845448			0.000911007	4.05868e-05		0.000273718	0			2.30973			0.206816		0.00727158		0.027073	0.00267653	0.0299416	0.0174963	0.0298546	0.006599	0.000215682		0.00108616			0.000385283	6.41528e-06		0.000119729
3.05801	69.121	876.217			0.00212635		0.431117	0.00234389	0.00932607	0.00753077	1	0.000545953	8.93451e-05		0.000789426		1.20865e-05	0.00092041			0.000280099	0			2.30392					0.00718445		0.0269804	0.00266247	0.0298047	0.0174331	0.0297307	0.00657533	0.00021504		0.00108081		1.14853e-05	0.000383823			0.000119327
3.05746	69.096	901.252			0.00195529	0.00132778	0.430555	0.00319987	0.00934171	0.00670466	1	0.000417849	4.29634e-05		0.000910088	3.48348e-05		0.000864234	1.03835e-05		0.000372656	0			2.30414					0.00718342	0.0077112	0.0269777	0.00267576	0.0298112	0.0174245	0.0297369	0.00657481	0.000214396		0.00108284	6.42881e-06		0.000383069	5.94092e-06		0.000120728
3.05691	69.0709	926.287			8.03954e-05	0.000113479	0.434673	0.00195316	0.0100997	0.00696305	1	0.000464549		2.85456e-05	0.000804843	4.39544e-05		0.000909959			0.000274364	0			2.31127					0.00716681	0.00770526	0.0270815	0.0026614	0.0298695	0.0174558	0.0297838	0.00658586		0.00012441	0.00108297	6.57474e-06		0.000384353			0.000119455
3.05636	69.0459	951.321		0.00841829	0.00269777		0.424802	0.00477398	0.00973513	0.00688398	1	0.000445816	0.000182953		0.000872113			0.000982974			0.000250863	0			2.29402				0.012494	0.0071881		0.0268684	0.00269677	0.0297907	0.0174118	0.0297106	0.00656941	0.000216286		0.00108131			0.000384494			0.000118812
3.05582	69.0209	976.356			0.000229192		0.42293	0.00303112	0.0102653	0.00728333	1	0.000812183		4.66432e-05	0.000841716			0.000891776	1.40233e-06		0.000280119	0			2.27693					0.0071029		0.0266584	0.00265276	0.0295964	0.0172995	0.029509	0.00653024		0.000123529	0.00107353			0.000380539	5.76287e-06		0.000118438
3.05527	68.9958	1001.39	0.0124781				0.429449	0.00444664	0.00953505	0.00784624	1	0.000653622	3.99229e-05	4.00036e-05	0.000866528			0.00100624	2.87854e-05		0.000308796	0			2.30257			0.206591				0.027033	0.00270147	0.0298935	0.0174879	0.0298161	0.00659583	0.000214921	0.000124716	0.00108507			0.000386206	6.23107e-06		0.000120098
3.05472	68.9708	1026.43			0.00125669		0.420141	0.00430358	0.00948941	0.00861221	1	0.000435708	2.47357e-05		0.00085879			0.000880807	1.86367e-05		0.000299448	0			2.26999					0.0071086		0.0265819	0.00266798	0.0295456	0.0172961	0.0294698	0.00651601	0.000212201		0.00107235			0.000379872	6.00916e-06		0.000118565
3.05417	68.9458	1051.46					0.430995	0.00447125	0.00835402	0.00779507	1	0.00077574		6.90156e-06	0.00094958			0.000989442			0.000287542	0			2.30115							0.0269663	0.00269287	0.0297767	0.0174291	0.0297172	0.00657576		0.00012381	0.0010827			0.000384675			0.000119383
3.05362	68.9207	1076.5			0.00175545		0.413204	0.00335305	0.00927361	0.0080505	1	0.000788002	5.61741e-05		0.00102289			0.000936082			0.000270896	0			2.25067					0.00707318		0.0263206	0.00263803	0.0293649	0.0171839	0.0292927	0.00648201	0.000211386		0.00106831			0.000378399			0.000117434
3.05308	68.8957	1101.53			0.00445198	0.000280181	0.419438	0.00289198	0.00826735	0.00819699	1	0.000619981	0.00011387		0.000966616			0.00104379			0.000273713	0			2.27383					0.00716006	0.00763115	0.0265878	0.0026488	0.0295456	0.0173005	0.0294878	0.00652271	0.000213645		0.0010746			0.000382507			0.000118258
3.05253	68.8707	1126.56		0.00428477	0.0003927		0.415832	0.00588463	0.0087466	0.0079919	1	0.00064025	7.67916e-05		0.000869548			0.000969799	1.79642e-05		0.000269156	0			2.26035				0.0123059	0.00708095		0.0264627	0.00268562	0.0294726	0.0172506	0.0294078	0.00650532	0.00021252		0.00107026			0.000380382	5.98664e-06		0.00011787
3.05198	68.8456	1151.6	0.041864				0.419841	0.00539617	0.00965085	0.00784378	1	0.00106199	8.64303e-05		0.00106135			0.000948684	3.32227e-06		0.000258248	0			2.28943			0.207533				0.0269552	0.00272223	0.0299679	0.0175304	0.0298886	0.00661798	0.000216139		0.00109062			0.000386285	5.8657e-06		0.000119635
3.05143	68.8206	1176.63		0.00215769			0.414892	0.00291696	0.00861122	0.00789309	1	0.000835634	3.56853e-05		0.00101889	2.53667e-05	1.27076e-05	0.0010808			0.000317156	0			2.25546				0.0122411			0.0263767	0.00263478	0.0293902	0.0172021	0.0293276	0.00649044	0.000211338		0.00106953	6.20148e-06	1.13387e-05	0.000380972			0.000118253
3.05088	68.7955	1201.67			0.00366116	0.00190251	0.414501	0.003582	0.00840903	0.00871965	1	0.000781888	4.32887e-05	1.47045e-05	0.00119511			0.00100239	7.21467e-06		0.000256189	0			2.26187					0.00712797	0.0076332	0.0264393	0.00265138	0.0294633	0.0172588	0.0294036	0.00650645	0.000211997	0.000122618	0.00107489			0.000380806	5.82773e-06		0.000117663
3.05034	68.7705	1226.7		0.00584373	0.00424347	0.00102836	0.418946	0.00223603	0.00775088	0.00836478	1	0.00096139	0.000139391		0.00109483			0.00104562			0.000260189	0			2.28037				0.0123948	0.00717579	0.00766227	0.0266504	0.00264606	0.0296157	0.0173485	0.0295653	0.0065449	0.000214584		0.00107932			0.00038354			0.000118369
3.04979	68.7455	1251.74			0.00363296		0.420769	0.0034419	0.00877545	0.00742459	1	0.000734689	0.000125142	2.00715e-05	0.00108877			0.00108628			0.000232015	0			2.27612					0.00715323		0.026627	0.00265886	0.0295748	0.0173018	0.0295095	0.00652919	0.000213968	0.000123139	0.00107719			0.000383415			0.00011773
3.04924	68.7204	1276.77	0.0824261	0.00600253	0.00187565	0.00104175	0.418932	0.00426195	0.00844581	0.00811467	1	0.000830205			0.00114609			0.00105487			0.000281444	0			2.31768			0.21157	0.0127393	0.00733788	0.00787395	0.0273858	0.00274987	0.0304436	0.0178235	0.0303813	0.00672355			0.00110988			0.000394266			0.000121959
3.04869	68.6954	1301.81			0.00540298		0.421067	0.00342428	0.00892964	0.00869746	1	0.000688446	0.000199678	2.74447e-05	0.00119572		2.36408e-06	0.00103535	5.55131e-06		0.000200884	0	3.49173e-06		2.28042					0.0071939		0.0266854	0.00266399	0.0296371	0.0173557	0.0295693	0.00654175	0.000215504	0.000123498	0.00108095		1.12792e-05	0.00038344	5.83599e-06		0.000117508		2.51353e-05
3.04814	68.6704	1326.84	0.039811	0.0222143		0.00323864	0.427612	0.00527102	0.008106	0.00856483	1	0.000869448	9.95346e-05		0.00115017			0.000989325			0.000319282	0			2.34064			0.211162	0.0130003		0.0079163	0.0275489	0.00276834	0.030473	0.0178506	0.0304158	0.00673178	0.000220151		0.00111121			0.000393717			0.000122673
3.04759	68.6453	1351.88		0.0030482	0.00289718	0.000506902	0.414241	0.00446505	0.00893721	0.00710664	1	0.000734182	6.01901e-05		0.00112399			0.00107672			0.000287898	0			2.25929				0.012279	0.00711278	0.00760845	0.0264207	0.00266288	0.0294547	0.0172255	0.0293872	0.00650214	0.000212127		0.00107324			0.000381686			0.000118063
3.04705	68.6203	1376.91		0.00268339	0.00404845	0.00127445	0.420395	0.00258428	0.0080143	0.00799596	1	0.000307584	0.000113421		0.00112891			0.00100141	3.49822e-05		0.000295133	0	9.15645e-05		2.28035				0.0123427	0.00716977	0.00766255	0.0266602	0.00265005	0.0296066	0.0173354	0.0295524	0.00653238	0.000214106		0.00107935			0.000382719	6.26752e-06		0.000118834		2.64223e-05
3.0465	68.5953	1401.95			0.00117277	0.000821465	0.417939	0.00410784	0.00735035	0.00846713	1	0.000372887		1.7565e-05	0.0010872			0.00110795			0.0002902	0			2.26526					0.00709251	0.00761852	0.026494	0.00265953	0.0294524	0.0172578	0.0294082	0.00650147		0.00012268	0.00107347			0.000382418			0.000118181
3.04595	68.5702	1426.98		0.01069		9.67706e-05	0.412272	0.00407265	0.00924633	0.00824844	1	0.000571986			0.00119964			0.000977704			0.000294064	0			2.25604				0.0123932		0.00760355	0.0263957	0.00265751	0.0294636	0.0172448	0.0293916	0.00650072			0.00107451			0.000380288			0.000118171
3.0454	68.5452	1452.02		0.00582348	0.000110994	0.00125363	0.420186	0.00466278	0.00706631	0.00753258	1	0.000457941	0.000127364	7.23812e-05	0.00127304	5.31887e-05		0.0010311	3.99413e-05		0.000295666	0			2.27736				0.0123813	0.00710712	0.00765743	0.0266403	0.00267908	0.029574	0.0173177	0.0295338	0.00653049	0.000214177	0.000124013	0.0010808	6.65592e-06		0.000382916	6.33681e-06		0.000118767
3.04485	68.5202	1477.05			0.00359378	0.00064211	0.40797	0.00531386	0.00882647	0.00820649	1	0.000453036	1.84905e-05	3.00995e-05	0.00124729		2.31779e-05	0.00097424			0.000369307	0			2.23891					0.00708267	0.00756732	0.0261794	0.00266019	0.0292862	0.017144	0.0292207	0.00646119	0.000210316	0.000122081	0.00106897		1.14503e-05	0.000378027			0.000118584
3.04431	68.4951	1502.09			0.00471278		0.418784	0.00389295	0.00802041	0.00738212	1	0.000505619	1.26205e-05		0.00125863	2.37775e-05		0.0010402			0.000307081	0			2.27145					0.00715935		0.0265613	0.00266187	0.0295232	0.0172775	0.0294691	0.00651688	0.000212017		0.00107822	6.20798e-06		0.000382211			0.000118675
3.04376	68.4701	1527.12			0.00416312	0.00138665	0.407334	0.00260185	0.00725222	0.00805142	1	0.000737073	0.000194271	1.75594e-05	0.00113488			0.00106775			0.000246612	0			2.23986					0.00708249	0.00756913	0.0261388	0.00261743	0.0292282	0.0171212	0.0291857	0.0064576	0.00021263	0.000121752	0.00106604			0.000378939			0.000116651
3.04321	68.4451	1552.16	0.0539349			0.00164905	0.414999	0.00382201	0.00929601	0.00856474	1	0.000219408	0.00013362		0.00126489			0.00103172			0.000289073	0	1.5361e-05		2.28342			0.207773			0.00775756	0.0268906	0.00269948	0.0299712	0.0175462	0.0298972	0.00660728	0.000216906		0.00109398			0.000387637			0.00012013		2.55914e-05
3.04266	68.42	1577.19			0.00508226	0.00470142	0.417266	0.00673698	0.00789896	0.00841561	1	0.000285932	9.65683e-05	8.31952e-05	0.0011693			0.000916899			0.000359783	0			2.27695					0.00718843	0.00771682	0.0266265	0.00271269	0.0296188	0.0173498	0.0295663	0.00653513	0.000213958	0.000124309	0.00108045			0.00038165			0.000119845
3.04211	68.395	1602.23			0.00290149	0.00142616	0.416275	0.00342735	0.00806358	0.00802489	1	0.000403337	0.000219089	6.00861e-05	0.00118724	2.06433e-05		0.00106922			0.000304193	0			2.26447					0.00711843	0.00762794	0.0264714	0.00264971	0.029465	0.0172525	0.0294103	0.00650238	0.00021463	0.000123314	0.00107502	6.1495e-06		0.000381875			0.000118395
3.04156	68.37	1627.26	0.0501669		0.00206354	0.000964914	0.420098	0.00463611	0.00891347	0.00862202	1	0.000498879	2.20873e-05		0.00109902			0.00102582			0.000269322	0			2.29869			0.208534		0.00725219	0.00777783	0.0270729	0.00272232	0.0300834	0.0176161	0.0300149	0.00663748	0.000216086		0.00109579			0.000389074			0.000120306
3.04102	68.3449	1652.29			0.000837487		0.419622	0.00377638	0.00988638	0.0084267	1	0.000572269	6.81354e-05		0.00109841			0.00103561	6.61244e-06		0.000303143	0			2.26857					0.00710017		0.0265659	0.00265937	0.0295421	0.0172879	0.0294605	0.00651596	0.000212773		0.00107554			0.000382032	5.83014e-06		0.000118582
3.04047	68.3199	1677.33			0.00445633	0.00183134	0.4125	0.00510215	0.00961204	0.00863957	1	0.000498436	3.19459e-05	2.21192e-05	0.00116691		8.7442e-06	0.00103116			0.000269936	0			2.25631					0.00713527	0.00762746	0.0263936	0.00267208	0.0294629	0.017247	0.0293855	0.00649829	0.0002117	0.000122652	0.00107381		1.13028e-05	0.000380994			0.000117792
3.03992	68.2949	1702.36	0.0677986		0.00429046	0.000902041	0.426341	0.00412734	0.00979341	0.00794048	1	0.000301139	0.000326718	2.19411e-05	0.00104724			0.000954008			0.000296461	0	5.46689e-05		2.32915			0.211389		0.007376	0.00787337	0.0275037	0.00274836	0.03047	0.0178243	0.0303873	0.00671682	0.000223396	0.00012683	0.0011086			0.00039281			0.000122211		2.66082e-05
3.03937	68.2698	1727.4					0.420103	0.00422269	0.00895898	0.00864389	1	0.000518709	0.000167853		0.00109993			0.00103734			0.000286362	0			2.26889							0.0265695	0.0026656	0.0295246	0.0172888	0.0294566	0.00651432	0.000214214		0.00107543			0.000382008			0.000118319
3.03882	68.2448	1752.43	0.00582237		0.00628805	0.00196681	0.417299	0.00424281	0.0112861	0.00854221	1	0.000506378	0.000193512		0.000988348	9.07533e-05		0.000959873	3.26969e-06		0.000289503	0			2.27657			0.205062		0.00721681	0.00768764	0.0266659	0.00267974	0.0297124	0.0173771	0.0296096	0.00654797	0.000215706		0.00107936	7.22914e-06		0.000382845	5.81016e-06		0.00011898
3.03828	68.2197	1777.47			0.00368412	0.000785424	0.409927	0.00354714	0.0090777	0.00870068	1	0.000221001	8.04021e-05		0.00112133		2.14334e-05	0.00103973			0.00033101	0			2.24485					0.00709331	0.00757938	0.0262425	0.00263785	0.0293284	0.0171738	0.0292592	0.0064663	0.000211499		0.00106853		1.14399e-05	0.000379482			0.000118179
3.03773	68.1947	1802.5	0.00763796		0.003112		0.412997	0.0051451	0.0111403	0.00881379	1	0.000504243	5.15979e-05	3.20666e-05	0.000932427			0.00104162			0.000200463	0			2.25568			0.203849		0.00712643		0.0264414	0.00267681	0.0295305	0.017276	0.0294305	0.00650834	0.000212314	0.000122986	0.00107201			0.000381732			0.000116951
3.03718	68.1697	1827.54			0.0028139		0.418676	0.00532814	0.00968976	0.00860204	1	0.000841007			0.00100912			0.000989343			0.00030666	0			2.26904					0.00713579		0.0265761	0.00268467	0.0295661	0.0173062	0.0294873	0.00652586			0.00107521			0.000381698			0.000118742
3.03663	68.1446	1852.57		0.0224171	0.00157626		0.415525	0.00367628	0.00960023	0.00808618	1	0.000936494	2.26433e-05		0.00107189			0.000970567	9.44646e-06		0.000280598	0			2.28017				0.0126792	0.00715861		0.0266827	0.00267567	0.0297354	0.0173984	0.0296575	0.00656493	0.000213521		0.00108234			0.000383622	5.91115e-06		0.000119041
3.03608	68.1196	1877.61			0.00566122		0.417043	0.00474762	0.00927581	0.00769444	1	0.000929449	0.000152942	1.84345e-05	0.00110469			0.000972912	2.40584e-05		0.000286233	0	3.37035e-05		2.26855					0.00717552		0.0265437	0.00267528	0.0295508	0.0172874	0.0294781	0.00652512	0.00021415	0.000122984	0.00107628			0.000381337	6.09076e-06		0.000118404		2.5503e-05
3.03554	68.0946	1902.64		0.00140281	0.000524448	0.00204993	0.412741	0.00495881	0.010963	0.00894732	1	0.00110806		5.42446e-05	0.000976351			0.000959464			0.000271964	0			2.25401				0.0122506	0.00707543	0.00762844	0.0263894	0.0026692	0.0294741	0.0172465	0.0293769	0.00650534		0.000123088	0.0010707			0.00037983			0.000117788
3.03499	68.0695	1927.68			0.00461443	0.0006039	0.418544	0.00430635	0.0104499	0.00768857	1	0.00146031			0.000932065	3.89131e-06		0.00107368	4.91407e-06		0.000312917	0			2.27332					0.00717186	0.00764595	0.0266095	0.00267316	0.0296167	0.0173157	0.0295265	0.00654368			0.0010755	5.92649e-06		0.000383451	5.81814e-06		0.000118992
3.03444	68.0445	1952.71					0.413542	0.00605712	0.00989966	0.00766646	1	0.00167333	0.000161594		0.00105519		8.85726e-07	0.0010163			0.000300742	0			2.25095							0.0263604	0.00268118	0.0294129	0.017201	0.0293315	0.00650358	0.000213212		0.0010702		1.11668e-05	0.000380076			0.000118028
3.03389	68.0195	1977.75					0.41359	0.00227417	0.00950571	0.00800122	1	0.00193706			0.00104631			0.00100379	1.13215e-05		0.000308561	0			2.25153							0.0263297	0.00262257	0.0293722	0.0171855	0.0292966	0.00649971			0.0010688			0.000379441	5.86669e-06		0.000118002
3.03334	67.9944	2002.78	0.0507254	0.0119762	0.00346163		0.422464	0.0070743	0.00981692	0.00762921	1	0.0020528		5.39191e-05	0.000927392			0.000967436			0.000264462	0	1.95436e-05		2.32059			0.210524	0.0127957	0.00734226		0.0273659	0.00278512	0.0303829	0.0177684	0.0303	0.00672407		0.000126951	0.0011036			0.000391886			0.000121375		2.59996e-05
3.03279	67.9694	2027.82			0.00164997		0.41363	0.00229031	0.0104719	0.00797004	1	0.00260668	0.000189338		0.000995664			0.00109835			0.000299858	0			2.25574					0.00708756		0.0263861	0.00262836	0.0294486	0.0172214	0.0293586	0.0065233	0.000213817		0.00107032			0.000381632			0.000118124
3.03225	67.9444	2052.85		0.00252038	0.0018411	0.0016081	0.410902	0.00423523	0.0101081	0.00804871	1	0.00275357	5.08897e-05		0.000951505			0.00100315			0.000324595	0			2.25357				0.0122646	0.00709337	0.00762044	0.0263572	0.00265804	0.0294557	0.0172299	0.0293711	0.00652822	0.000211874		0.00107012			0.000380396			0.000118537
3.0317	67.9193	2077.89			0.00172822	0.000744144	0.414526	0.00256098	0.0101671	0.00706939	1	0.003133	5.8098e-05		0.00098266		3.46982e-05	0.00100703			0.000276295	0			2.26032					0.00709646	0.00761285	0.0264281	0.00263522	0.0294763	0.017227	0.0293907	0.00653817	0.000212122		0.0010713		1.16862e-05	0.000380708			0.000117907
3.03115	67.8943	2102.92		0.00191882			0.412005	0.0046363	0.00897915	0.00729609	1	0.00290644	2.30204e-05		0.000888863			0.00103381			0.000290083	0			2.2501				0.0122304			0.026319	0.00265844	0.0293784	0.0171833	0.0293105	0.006517	0.000211029		0.001067			0.000380061			0.000117787
3.0306	67.8693	2127.96		0.0107216	0.00328427	0.00105071	0.417045	0.00342044	0.00846066	0.00755568	1	0.00388299	0.000235419	0.000171503	0.00125564			0.000991708			0.000323594	0			2.28432				0.0125074	0.00718486	0.00768747	0.0267087	0.00267222	0.0297223	0.0173928	0.0296613	0.00660948	0.000216704	0.000126019	0.0010852			0.000383985			0.000119694
3.03005	67.8442	2152.99		0.00862932	0.00534787	0.000134319	0.416536	0.00328511	0.00817714	0.00823408	1	0.00397421	0.000145255	1.11761e-05	0.000957084			0.000919285	1.10491e-05		0.000267962	0			2.28146				0.0124619	0.00720714	0.00766503	0.0266704	0.00266713	0.0296838	0.0173828	0.0296271	0.00660321	0.000215119	0.000123498	0.00107953			0.000382469	5.92883e-06		0.000118731
3.02951	67.8192	2178.03	0.00932186	0.00247533	0.00239985		0.414541	0.00341563	0.0096987	0.00727981	1	0.00346832	0.000105109	2.4801e-05	0.00102116			0.000982733			0.000281779	0	3.44526e-05		2.26797			0.204584	0.0123316	0.00714077		0.0265564	0.00266061	0.0296122	0.0173136	0.0295332	0.00657481	0.000213844	0.000123308	0.00107706			0.000382194			0.000118559		2.55618e-05
3.02896	67.7942	2203.06		0.00824992	0.00551168	0.00341427	0.42012	0.00433706	0.00883212	0.00830976	1	0.00358011	0.000107706	1.03336e-05	0.00110437			0.00102344	9.39079e-06		0.000356833	0			2.29824				0.0125288	0.0072515	0.00775848	0.0268789	0.00269832	0.0298662	0.017485	0.0297994	0.00663573	0.00021581	0.000124204	0.001088			0.000386246	5.9386e-06		0.000120746
3.02841	67.7691	2228.09			0.00549616		0.414954	0.00366425	0.00738827	0.00742557	1	0.00400512		6.99632e-06	0.00102845			0.000992138	6.03053e-06		0.000296722	0			2.26767					0.00716795		0.0264939	0.0026574	0.0295018	0.0172711	0.029457	0.00656575		0.000122727	0.00107438			0.000381346	5.82087e-06		0.000118473
3.02786	67.7441	2253.13	0.043016	0.00710681		0.00057513	0.422689	0.005649	0.0100914	0.00766705	1	0.00390026		9.56109e-06	0.00100711			0.000960009			0.000303033	0			2.31226			0.209404	0.0126613		0.00780841	0.0272389	0.00275035	0.0302422	0.0176843	0.0301556	0.00671988		0.000125677	0.00109954			0.000389906			0.000121378
3.02731	67.7191	2278.16	0.0268546		0.00185621	0.000187068	0.412757	0.00458753	0.00965894	0.00768854	1	0.00347336	6.39898e-05		0.00105013			0.000976915			0.0003239	0			2.26862			0.205607		0.00715933	0.00767	0.0266289	0.0026879	0.029722	0.0173842	0.0296433	0.00659939	0.000214032		0.0010815			0.000383533			0.000119625
3.02677	67.694	2303.2		0.00248136			0.420742	0.00173839	0.00831684	0.00791291	1	0.00334115	0.00024984		0.00105734			0.000991518			0.000334123	0			2.27863				0.0123328			0.0266504	0.00263608	0.0295945	0.0173245	0.0295359	0.00657353	0.000216001		0.00107769			0.000382359			0.000119343
3.02622	67.669	2328.23	0.0238006		0.00421965	0.000733635	0.419089	0.0034829	0.00887729	0.00775205	1	0.00336811			0.00110792			0.000923912	3.02634e-05		0.000372377	0			2.29053			0.206676		0.00723337	0.00771973	0.0268677	0.00268601	0.0298715	0.0174794	0.029804	0.0066336			0.00108822			0.000384822	6.25056e-06		0.000120996
3.02567	67.6439	2353.27	0.0217962	0.0047446	0.00381455	0.000525094	0.42207	0.00429478	0.0088345	0.00740144	1	0.00286015	5.92939e-05	4.85474e-05	0.00107309			0.00101971			0.00035634	0			2.30122			0.207343	0.0125206	0.00725171	0.00774266	0.0270029	0.00270721	0.0299717	0.0175331	0.0299045	0.00664838	0.000215848	0.000125213	0.00109137			0.000387553			0.000121165
3.02512	67.6189	2378.3			0.00228913	0.00215358	0.414718	0.00527332	0.00842018	0.00762351	1	0.00238424			0.00114867			0.00102348			0.000295562	0			2.26352					0.00711491	0.00764453	0.0264689	0.00267892	0.0294929	0.0172599	0.029433	0.00653654			0.00107528			0.000381497			0.00011836
3.02457	67.5939	2403.34			0.0016703	0.00164459	0.409646	0.00341903	0.00790306	0.00762356	1	0.00181557	0.000141205		0.00109756	6.18285e-05		0.00104629			0.00031732	0			2.24546					0.0070609	0.00758878	0.0262275	0.00263488	0.029299	0.0171508	0.029247	0.00648692	0.0002123		0.00106774	6.71763e-06		0.00037942			0.00011793
3.02402	67.5688	2428.37			0.00660201		0.413503	0.00348843	0.00617442	0.00744336	1	0.00180569	7.06719e-05	6.86262e-05	0.00108671			0.000975823			0.000322357	0			2.26092					0.00716313		0.0263948	0.00264702	0.0293973	0.0172206	0.0293704	0.00651416	0.00021216	0.000123272	0.00107208			0.000379987			0.000118502
3.02348	67.5438	2453.41			0.00203867	0.00145597	0.419389	0.00367636	0.00768088	0.00731956	1	0.00142042	0.000190425	5.05613e-05	0.000987393			0.000997431	2.36901e-05		0.000369569	0			2.27387					0.00712374	0.0076477	0.0265843	0.00266009	0.0295339	0.0172858	0.0294848	0.00653384	0.000214751	0.000123486	0.00107479			0.000381784	6.08671e-06		0.000119659
3.02293	67.5188	2478.44	0.0206885		0.00395466	0.00262462	0.425785	0.00580135	0.00822122	0.00756123	1	0.00127923	0.000109756		0.000949665			0.00104207	1.47475e-05		0.000371045	0			2.30822			0.20756		0.00726197	0.00778279	0.0270889	0.00273281	0.0299962	0.0175552	0.0299382	0.0066322	0.000216846		0.00109075			0.000388323	6.04645e-06		0.000121521
3.02238	67.4937	2503.48	0.0372188		0.00285442	0.000633419	0.417039	0.00259289	0.00650908	0.00704991	1	0.000969913		2.77345e-06	0.00104449			0.000909128	2.14619e-05		0.000301664	0			2.28352			0.206485		0.00719938	0.00770365	0.0267864	0.00266769	0.0297798	0.0174359	0.0297476	0.00658539		0.000123876	0.00108522			0.000383875	6.10783e-06		0.000119716
3.02183	67.4687	2528.51			0.00414496	0.00112865	0.41867	0.00250072	0.00701276	0.00691767	1	0.000434097			0.00106894			0.00111576	1.09733e-05		0.000359799	0			2.27189					0.00714427	0.00763164	0.0265347	0.00263887	0.0294807	0.0172545	0.0294414	0.00650971			0.00107441			0.000382965	5.89056e-06		0.000119339
3.02128	67.4437	2553.55	0.0642627	0.015925	0.00675218		0.437895	0.00351021	0.00739091	0.00799099	1	0.00049868	5.63246e-05		0.00110603			0.000918099	4.3599e-05		0.000275058	0			2.3798			0.214513	0.0130864	0.00752485		0.0280953	0.00278016	0.030891	0.0180931	0.0308441	0.00682084	0.000222584		0.00112617			0.000398162	6.67435e-06		0.000123718
3.02074	67.4186	2578.58		0.00764587	0.00429296	0.00122003	0.423846	0.00422859	0.00560359	0.00683139	1	0.00043525	5.21612e-05		0.00115388			0.000972291			0.000367542	0			2.2955				0.0124694	0.00720424	0.00769471	0.0268261	0.00268586	0.0296982	0.0173927	0.0296795	0.00656237	0.000214118		0.00108436			0.000383933			0.000120419
3.02019	67.3936	2603.62			0.00489066	0.000226992	0.425694	0.00353617	0.0073702	0.00795794	1	0.000241015	3.74853e-05	1.20704e-05	0.00104855			0.000955485			0.000315054	0			2.29226					0.00720291	0.00766911	0.0268155	0.0026718	0.0296824	0.0173848	0.0296375	0.00655022	0.000213598	0.000123555	0.00108127			0.000383141			0.000119471
3.01964	67.3686	2628.65		0.00145787	0.000670054		0.415774	0.00412479	0.00533544	0.00689935	1	0.00038647			0.00122226			0.00104454	5.86506e-05		0.000342608	0			2.25723				0.0122214	0.00706026		0.0263693	0.00265044	0.0293195	0.0171743	0.029305	0.00647886			0.00107168			0.000380147	6.56186e-06		0.000118535
3.01909	67.3435	2653.69			0.00891302	0.00370451	0.424559	0.0029212	0.00588841	0.00778952	1	0.000294625	0.000197706	1.66471e-05	0.00133896			0.000987314			0.000345339	0	1.19412e-05		2.30262					0.00728583	0.00774542	0.0268847	0.00267123	0.0297556	0.0174381	0.0297327	0.00657203	0.000216665	0.00012402	0.00108906			0.000384844			0.000120305		2.53998e-05
3.01854	67.3185	2678.72		0.00227595	0.00167916		0.42021	0.00368457	0.00577145	0.0060307	1	0.00012808	8.11736e-05	3.83875e-05	0.0015258			0.000955594			0.000286969	0	7.19188e-05		2.2725				0.012288	0.00710665		0.0265524	0.00265581	0.0294569	0.0172382	0.0294359	0.006504	0.000212788	0.000123102	0.00108094			0.000380536			0.000118245		2.6029e-05
3.01799	67.2935	2703.76		0.00761144			0.421952	0.00302725	0.00687176	0.0068947	1		0.000121864	6.62953e-05	0.00137289			0.000971011			0.00027415	0			2.28066				0.012408			0.0266671	0.00265499	0.0295719	0.0173087	0.0295345		0.000214102	0.000123926	0.0010823			0.000382039			0.000118452
3.01745	67.2684	2728.79			0.00486714		0.437036	0.00302915	0.00634931	0.00686533	1	0.000349115	0.000177552		0.00149789			0.000917268	3.2066e-06		0.000313693	0			2.32628					0.00726816		0.0272293	0.00268855	0.0299374	0.0175268	0.0299075	0.00661149	0.000217638		0.00109783			0.000386059	5.86766e-06		0.000120539
3.0169	67.2434	2753.82		0.014698		0.000722315	0.424312	0.00332798	0.00720876	0.00770382	1	0.000259201			0.0013756			0.00096963			0.000285682	0			2.29677				0.0125923		0.0076985	0.026872	0.00267638	0.0297652	0.017431	0.0297227	0.0065693			0.00108923			0.000384452			0.000119378
3.01635	67.2184	2778.86		0.000409557	0.00397721		0.421729	0.00531527	0.00479074	0.0064015	1	0.000249146	5.97105e-05		0.00132504		5.68507e-05	0.00105337	3.88598e-05		0.000304249	0			2.27873				0.0122866	0.00715561		0.0266311	0.00268549	0.0295049	0.0172802	0.0294983	0.00651957	0.000212922		0.00108027		1.20558e-05	0.000382785	6.31325e-06		0.000118751
3.0158	67.1933	2803.89		0.000941216	0.00451047	0.000821445	0.434408	0.00382248	0.00568513	0.00667007	1	0.000471909	2.25563e-05		0.00112974			0.000932525			0.000306196	0			2.31982				0.0124409	0.00724883	0.00773291	0.0271376	0.0026952	0.0298698	0.0174901	0.0298498	0.00660058	0.000214905		0.00109022			0.000385542			0.000120195
3.01525	67.1683	2828.93		0.00539761	0.00511467	0.000638364	0.421573	0.00519173	0.0059288	0.0066771	1	0.00039947			0.00125059			0.00089916			0.000280625	0			2.28626				0.012403	0.00719725	0.00766564	0.0267211	0.00269297	0.029624	0.0173442	0.0296006	0.00654439			0.00108291			0.00038183			0.000118813
3.01471	67.1433	2853.96		0.0110402	0.0048102	0.00280881	0.42732	0.0021451	0.00651044	0.00657702	1	0.000498407	7.27173e-05		0.00114126			0.00087506			0.000273683	0			2.31309				0.012585	0.00724949	0.00775849	0.0270176	0.00266877	0.0298664	0.0174795	0.0298341	0.0065975	0.00021554		0.00108982			0.000384483			0.000119647
3.01416	67.1182	2879		0.0050699	0.000717612		0.418091	0.00495499	0.00648317	0.00658961	1	0.00059652	0.000116184		0.00101945			0.00095766	2.67236e-06		0.00037077	0			2.26794				0.0123268	0.00709115		0.0265162	0.002674	0.0294618	0.0172432	0.0294303	0.00650965	0.000213263		0.00107328			0.000380494	5.7662e-06		0.000119456
3.01361	67.0932	2904.03	0.0330224		0.00408744	0.00068594	0.429596	0.00581271	0.00511179	0.00634219	1	0.000874787	1.62529e-05		0.00106844	7.2939e-05	1.13913e-06	0.000969042			0.00020912	0			2.3206			0.208554		0.00729226	0.00778398	0.0272517	0.00274362	0.0300663	0.0176053	0.0300548	0.00665196	0.000216286		0.00109679	7.07014e-06	1.1446e-05	0.000388739			0.000119561
3.01306	67.0682	2929.07					0.420676	0.00408796	0.00603927	0.00689925	1	0.00065366	0.000118606		0.000940962			0.000896063	2.28211e-05		0.000326171	0			2.2696							0.0265321	0.00265902	0.0294307	0.0172333	0.0294058	0.00650507	0.00021312		0.00107123			0.000379272	6.05763e-06		0.000118701
3.01251	67.0431	2954.1					0.418432	0.00366177	0.00545715	0.00703286	1	0.00117456	1.39582e-05		0.000864493			0.000949665			0.000332075	0			2.26376							0.0264478	0.00264762	0.0293652	0.0172019	0.0293489	0.00650012	0.000211172		0.00106804			0.000379324			0.000118557
3.01197	67.0181	2979.14		0.00676949	0.0056026	0.000458724	0.420819	0.00193787	0.00549891	0.00677556	1	0.000884093	0.000105402		0.000851176			0.000865691	3.84788e-05		0.00028551	0			2.28629				0.0124111	0.00719738	0.00765544	0.0266836	0.00264221	0.0295885	0.0173286	0.0295714	0.00654512	0.000214126		0.00107594			0.000380959	6.32326e-06		0.000118768
3.01142	66.993	3004.17			0.00717844	0.00160802	0.424252	0.00329401	0.00454177	0.00597764	1	0.000929757	0.000111745		0.000905187		4.68558e-06	0.000948226			0.000263188	0			2.29433					0.007231	0.0076834	0.0267726	0.00266607	0.0296167	0.0173415	0.0296137	0.00655515	0.000214526		0.00107828		1.13305e-05	0.000382726			0.000118607
3.01087	66.968	3029.21		0.00107832	0.00183091		0.420223	0.00483119	0.00577657	0.0067306	1	0.000993483	7.50861e-05	2.14011e-05	0.000904526		8.69762e-07	0.000891541			0.000243411	0			2.27249				0.0122741	0.00711102		0.0265606	0.00267349	0.0294659	0.0172537	0.0294448	0.0065187	0.000212762	0.000122889	0.00107212		1.12097e-05	0.000379708			0.00011764
3.01032	66.943	3054.24	0.0192643	0.00826786	0.00214257		0.434628	0.00435518	0.0063501	0.00579025	1	0.00103933			0.000872168			0.000954037			0.000232839	0			2.33247			0.208634	0.0126538	0.00727303		0.0273649	0.00272547	0.0301264	0.0176213	0.0300962	0.0066636			0.00109535			0.000389049			0.000120083
3.00977	66.9179	3079.28			0.00286243		0.428956	0.00408724	0.00720543	0.00601748	1	0.000938063		1.93649e-05	0.00088935			0.000893782	3.45853e-05		0.00024621	0			2.29856					0.00718015		0.0268912	0.00268269	0.0297101	0.0173737	0.0296677	0.00656721		0.000123789	0.00108			0.000382615	6.28608e-06		0.000118571
3.00922	66.8929	3104.31		0.00398806	0.0066644		0.427909	0.0040808	0.00541307	0.00623856	1	0.00134712	6.51139e-05	2.14652e-05	0.000853068			0.000928233	1.60818e-06		0.000299935	0			2.30617				0.0124455	0.00725715		0.0269521	0.00269023	0.029768	0.0174265	0.0297521	0.006592	0.000214835	0.000124173	0.00108254			0.000384217	5.81341e-06		0.000119708
3.00868	66.8679	3129.35	0.0346775		0.00137939		0.429445	0.00600759	0.00622803	0.00618477	1	0.00135259	1.06346e-05		0.00076427	3.04661e-05		0.000867791			0.000319576	0			2.31592			0.20838		0.00724463		0.0272234	0.00274393	0.0300544	0.0175861	0.0300261	0.00665278	0.000215995		0.00109118	6.42574e-06		0.000386848			0.000121105
3.00813	66.8428	3154.38			0.0039171		0.423366	0.00223526	0.00581394	0.00642849	1	0.00109398	2.18251e-05		0.000793344	7.49589e-05	3.86587e-05	0.000866023	1.147e-05		0.000360799	0			2.28392					0.00715973		0.0266739	0.00264191	0.0295407	0.0172927	0.029519	0.0065366	0.000212512		0.00107318	6.9739e-06	1.17957e-05	0.000380288	5.91341e-06		0.000119668
3.00758	66.8178	3179.42			0.00402963		0.423954	0.0037043	0.0057327	0.00634575	1	0.00125643	0.000177073	3.77397e-05	0.00087702	6.06692e-05		0.000899169			0.000308921	0			2.28652					0.00717086		0.0267179	0.00266711	0.0295785	0.0173144	0.029558	0.00654765	0.000215088	0.000123603	0.00107583	6.77194e-06		0.000381281			0.00011906
3.00703	66.7928	3204.45		0.0101832	0.00862185	0.000517162	0.42657	0.00110352	0.0043235	0.00698505	1	0.00144165	2.20022e-05		0.000672511			0.000906274			0.000291531	0			2.31248				0.0125598	0.00729913	0.00771668	0.0269798	0.00265061	0.0298043	0.0174684	0.0298046	0.00660504	0.000214571		0.00108176			0.000384568			0.000119794
3.00648	66.7677	3229.49	0.0847619		0.0073385		0.435292	0.00191994	0.00597522	0.00638085	1	0.00139837	4.84909e-06		0.000816832			0.000849983	3.71644e-06		0.000245333	0			2.36758			0.214088		0.00750791		0.0279584	0.00274614	0.0307628	0.0180059	0.0307377	0.00681115	0.000221025		0.00111784			0.000395742	6.03839e-06		0.000122835
3.00594	66.7427	3254.52	0.027742	0.00505344			0.426032	0.00574381	0.00600272	0.00619908	1	0.00140684	8.94796e-05	2.93216e-05	0.000791034			0.00085536	2.33387e-05		0.000287146	0			2.30546			0.207469	0.0125274			0.0270669	0.00272936	0.0299346	0.0175183	0.0299098	0.00662783	0.000216338	0.000124948	0.00108735			0.000385164	6.16921e-06		0.000120152
3.00539	66.7177	3279.55			0.000158654		0.431995	0.00294406	0.00509261	0.00682685	1	0.00152856	0.000148329		0.000782067	1.8144e-05		0.000891073	1.52863e-05		0.000300616	0			2.3053					0.00714648		0.0269605	0.00266813	0.0297055	0.0174014	0.0296944	0.00658191	0.000215654		0.00107939	6.17181e-06		0.00038292	6.00522e-06		0.000119486
3.00484	66.6926	3304.59			0.00760273	0.000271554	0.426448	0.00414551	0.00582577	0.00610566	1	0.001434	6.23024e-05		0.00082922			0.000895507			0.000310874	0			2.29976					0.00725516	0.00768254	0.0268713	0.00268529	0.0297089	0.0173863	0.0296869	0.00657883	0.000214322		0.00107981			0.000382888			0.000119608
3.00429	66.6676	3329.62					0.422701	0.00281772	0.00545483	0.00643695	1	0.00191378	0.000100931	1.82114e-05	0.000862619			0.000881126			0.000351597	0			2.27794							0.0266129	0.00264541	0.0294787	0.0172596	0.0294623	0.00653613	0.00021327	0.000122915	0.00107214			0.00037978			0.000119303
3.00374	66.6426	3354.66			0.00320797	0.000751273	0.424161	0.00272218	0.0058261	0.00593802	1	0.0020264	2.88979e-05		0.000790404			0.000865221	1.27459e-05		0.000310916	0			2.28823					0.00715921	0.00765681	0.0267227	0.00265278	0.0295819	0.0173095	0.02956	0.00655948	0.000212912		0.00107463			0.000380805	5.94049e-06		0.000119098
3.00319	66.6175	3379.69		0.00970667	0.00334999		0.428131	0.0040574	0.00628234	0.00642654	1	0.00215427	1.87325e-05		0.00069159			0.000780928			0.000284294	0			2.30878				0.0125512	0.00721972		0.0269999	0.00269431	0.02983	0.017458	0.0298012	0.00661489	0.000214498		0.00108192			0.000382655			0.000119672
3.00265	66.5925	3404.73					0.431083	0.00492282	0.00482952	0.00625127	1	0.00207471	0.000147456	4.71619e-05	0.000758115		1.218e-05	0.000785208			0.000306474	0			2.30308							0.026942	0.00269701	0.0296961	0.0173896	0.0296889	0.00658878	0.0002156	0.00012429	0.00107883		1.14705e-05	0.000381277			0.000119551
3.0021	66.5675	3429.76			0.0020845		0.434328	0.003301	0.00539277	0.00662628	1	0.00227211	5.29232e-05	4.79159e-05	0.000821594			0.000891583	1.94684e-05		0.000286638	0			2.31655					0.0072028		0.0270995	0.00268376	0.0298248	0.0174657	0.0298092	0.00661842	0.000215065	0.000124805	0.00108415			0.000384407	6.09076e-06		0.00011974
3.00155	66.5424	3454.8					0.427986	0.00475909	0.00524058	0.00526929	1	0.00238797	1.95236e-05		0.000809416			0.000824634	1.18253e-05		0.000241834	0			2.29368							0.0268163	0.0026866	0.0296142	0.0173236	0.029601	0.00657391	0.000213068		0.00107639			0.000380731	5.93509e-06		0.00011824
3.001	66.5174	3479.83		0.00492274	0.00257536		0.424074	0.00633618	0.00581896	0.00637129	1	0.00273773	0.000108613	1.51402e-05	0.000871351			0.000790637			0.000340169	0			2.2923				0.0124222	0.00717483		0.0268148	0.00271565	0.0296852	0.0173764	0.0296633	0.00659294	0.000214838	0.000123708	0.00107958			0.000381029			0.000119948
3.00045	66.4924	3504.87	0.0447135		0.000540002		0.433564	0.00346105	0.00804082	0.00594126	1	0.0030181	2.58418e-05		0.000857389	6.77659e-06		0.000854184			0.000342835	0			2.33539			0.210128		0.00728744		0.0274943	0.00272643	0.0303121	0.0177172	0.0302562	0.00672895	0.00021788		0.00110095	6.11659e-06		0.000389606			0.000122385
2.99991	66.4673	3529.9		0.0182746	0.00495134		0.428109	0.00472043	0.00658972	0.00673084	1	0.0028521	9.60689e-05		0.000750656			0.000846036			0.000297612	0			2.32151				0.0127544	0.00728674		0.0271604	0.0027203	0.0300124	0.0175666	0.0299787	0.00666476	0.000216935		0.00108925			0.000385911			0.000120585
2.99936	66.4423	3554.94			0.00196669		0.429761	0.00413712	0.00497315	0.0066854	1	0.0031916		7.29235e-05	0.000976648	3.95966e-05		0.000779653			0.000318406	0			2.30478					0.00717977		0.0269516	0.00268826	0.0297304	0.0174149	0.0297211	0.00661253		0.000124808	0.00108325	6.49615e-06		0.000381608			0.000119858
2.99881	66.4172	3579.97		0.00703691	0.00167371	0.000405833	0.428253	0.00448944	0.00355329	0.00604729	1	0.00319484	4.71561e-05	3.20212e-06	0.000864241			0.000881646			0.000240202	0			2.30703				0.01249	0.0071824	0.00770088	0.0269554	0.00269612	0.0297383	0.0174224	0.02975	0.00661902	0.000214553	0.000123892	0.00108263			0.000383497			0.000118811
2.99826	66.3922	3605.01					0.430842	0.00340278	0.00520466	0.00678499	1	0.00345065	8.11858e-05	1.43257e-05	0.000866754			0.000892388			0.000319942	0			2.30548							0.0269651	0.0026771	0.0297312	0.0174148	0.0297184	0.00661577	0.00021483	0.000123926	0.00108152			0.000383248			0.00011987
2.99771	66.3672	3630.04	0.00717597		0.0077401		0.425296	0.00327163	0.00527858	0.0071245	1	0.00300826	0.000114876		0.000971579			0.000836815	1.11319e-06		0.000252299	0			2.30338			0.206188		0.00727736		0.0269288	0.00267974	0.0297832	0.0174497	0.0297693	0.00662053	0.0002157		0.00108493			0.000383078	5.8094e-06		0.000119068
2.99717	66.3421	3655.08		0.00552556	0.0048263	0.000774267	0.428676	0.00258457	0.00588481	0.00650035	1	0.00341242	9.45037e-05		0.000815051			0.000866402			0.00029414	0			2.31294				0.0124975	0.00724667	0.00772489	0.0270265	0.00267419	0.0298445	0.017471	0.0298215	0.00663817	0.000215774		0.0010845			0.000384191			0.000119901
2.99662	66.3171	3680.11			0.00392134	0.00055326	0.423737	0.00479659	0.006826	0.00719713	1	0.00328734	6.6164e-05		0.000905354			0.000823753			0.000334435	0			2.29099					0.00719055	0.00767608	0.026794	0.00269122	0.0296826	0.0173784	0.0296458	0.00659719	0.000214082		0.00107945			0.000381295			0.000119792
2.99607	66.2921	3705.15	0.00594414		0.00178357	0.00045185	0.424153	0.00411647	0.0062301	0.00704282	1	0.00310108	1.86591e-05		0.000839622			0.000885978	5.36082e-05		0.000280188	0			2.29119			0.205386		0.00716136	0.00767725	0.0268095	0.00268208	0.0296841	0.0173822	0.0296561	0.00659673	0.000213453		0.00107885			0.00038235	6.56571e-06		0.000119029
2.99552	66.267	3730.18			0.00391733	0.00278859	0.427852	0.00368753	0.00540414	0.00698311	1	0.00357086	7.90106e-05		0.000901719	8.97991e-06		0.000851351			0.000339707	0			2.30831					0.0072213	0.00774225	0.02697	0.00268625	0.0297886	0.0174497	0.0297728	0.00662968	0.000215191		0.00108402	6.05168e-06		0.00038334			0.000120384
2.99497	66.242	3755.22			0.00523801	0.00226222	0.432596	0.00491627	0.00493987	0.0061174	1	0.00325453	0.000135905	9.37763e-05	0.00108906	2.01361e-05		0.000863442	1.19294e-05		0.000277645	0			2.32292					0.00727196	0.00776753	0.0271564	0.00271612	0.0299092	0.0175114	0.0299003	0.00665334	0.000216963	0.000125872	0.00109146	6.24438e-06		0.000385162	5.99667e-06		0.000119971
2.99442	66.217	3780.25			0.00514398	0.00210883	0.41883	0.00304882	0.00584848	0.00772747	1	0.00364984	2.26307e-05	5.28505e-05	0.00105295			0.000834736			0.000307461	0			2.28245					0.00718827	0.00767735	0.0266456	0.00265777	0.0295841	0.0173371	0.0295619	0.00658388	0.000212833	0.000123842	0.00107857			0.000380378			0.000119054
2.99388	66.1919	3805.29	0.052914			0.00095805	0.424739	0.00691712	0.00535475	0.00714775	1	0.00333851		2.35729e-05	0.000905555			0.000915639			0.000242774	0			2.3154			0.209535			0.0078135	0.0272674	0.00276923	0.0301682	0.0176749	0.0301529	0.00671082		0.000125877	0.00109792			0.000389203			0.000120459
2.99333	66.1669	3830.32			0.00927874	0.000955943	0.42037	0.00295331	0.00630711	0.00696246	1	0.00321695	3.7885e-05		0.0010543			0.000796287			0.000328071	0			2.28962					0.00726549	0.00767732	0.0267276	0.00266226	0.0296566	0.0173642	0.0296275	0.00659209	0.000213532		0.00108099			0.000380653			0.000119624
2.99278	66.1419	3855.35				0.000454985	0.416983	0.0055233	0.0058703	0.00787775	1	0.00288216		3.78234e-06	0.00105297	2.93365e-05	8.49387e-05	0.000879548	1.56481e-06		0.000318064	0			2.26442						0.00761287	0.026479	0.00268025	0.0294297	0.0172486	0.0294072	0.00653815		0.000122473	0.00107293	6.27668e-06	1.24315e-05	0.000379047	5.74538e-06		0.000118587
2.99223	66.1168	3880.39	0.0518456		0.00132946		0.42965	0.0055935	0.00626512	0.00764497	1	0.0028163	3.33746e-05	9.35022e-06	0.000980741			0.000839254			0.000282018	0			2.32898			0.210292		0.00730134		0.0274424	0.00275943	0.0302933	0.0177477	0.0302643	0.0067277	0.000218053	0.000126127	0.00110311			0.000389484			0.000121498
2.99168	66.0918	3905.42	0.0274426	0.00278046			0.427423	0.00427766	0.00644105	0.0086688	1	0.00276079	5.8e-05	1.60701e-05	0.00106933		3.57242e-06	0.000922655			0.00032841	0			2.31163			0.207984	0.0125247			0.0271556	0.00271421	0.0300161	0.0175991	0.0299847	0.00666472	0.000216408	0.000125062	0.00109424		1.14558e-05	0.000387137			0.000121071
2.99114	66.0668	3930.46	0.0134288		0.000900183	0.000488357	0.414133	0.00521429	0.00658917	0.00735475	1	0.00228999			0.00109126			0.000917771			0.000357017	0			2.26261			0.204188		0.00710274	0.00762891	0.0264911	0.00268117	0.0295003	0.0172761	0.0294673	0.00654277			0.00107569			0.000380384			0.000119403
2.99059	66.0417	3955.49	0.0322788		0.00473279	0.00218133	0.419537	0.00612181	0.00690888	0.00751243	1	0.00228088	2.2077e-05	9.64608e-06	0.00105398			0.000910211			0.000239179	0			2.29731			0.207501		0.00726547	0.00776745	0.0269651	0.00273454	0.029943	0.0175349	0.0299047	0.00663975	0.000215293	0.000124632	0.00109109			0.000385917			0.000119413
2.99004	66.0167	3980.53			0.00054409	0.00180813	0.428745	0.00428404	0.00613281	0.00742931	1	0.00224655	0.000126792	4.36532e-05	0.00106787			0.00096027			0.0003096	0			2.30202					0.0071574	0.0077129	0.0269318	0.00268998	0.0297425	0.017423	0.029716	0.00659735	0.00021549	0.000124351	0.00108442			0.000384226			0.000119706
2.98949	65.9917	4005.56			0.00147142	0.000328792	0.428361	0.00352274	0.00758277	0.00781238	1	0.00206702	3.41104e-05	2.7866e-05	0.00114737	1.90036e-06	3.61247e-05	0.000999616			0.00024523	0			2.29908					0.00716771	0.00768721	0.0269131	0.00267738	0.0297497	0.0174203	0.0297016	0.0065915	0.00021401	0.000124057	0.00108507	5.93207e-06	1.18311e-05	0.000384625			0.000118693
2.98894	65.9666	4030.6		0.000205868	0.00109849	0.00265217	0.424103	0.0055986	0.00538712	0.0079639	1	0.00201541	0.000251768	5.56635e-05	0.00111967	3.30676e-05	1.28579e-05	0.000951845			0.000279087	0			2.29092				0.0123413	0.00714656	0.00770488	0.0267914	0.0027023	0.0296523	0.0173845	0.0296369	0.00657637	0.000216769	0.000124198	0.0010823	6.38099e-06	1.14605e-05	0.000383079			0.000118936
2.9884	65.9416	4055.63		0.00838712	0.00597246	0.00146378	0.424817	0.00404937	0.00715853	0.00775672	1	0.00174567	0.000267246	7.79547e-05	0.00110659	1.34162e-05		0.000935995			0.00032222	0			2.30558				0.0125376	0.00726229	0.00773359	0.0269634	0.00269549	0.0298574	0.0174862	0.0298155	0.00661197	0.000218306	0.000125279	0.00108862	6.12648e-06		0.000385151			0.000120295
2.98785	65.9166	4080.67			0.00261976		0.419605	0.0042349	0.00713782	0.00853734	1	0.0012534	0.000102471	1.55252e-05	0.00113907			0.000901834			0.000260207	0			2.27258					0.00713098		0.0265826	0.00266783	0.0295205	0.0173005	0.0294793	0.00653016	0.000213415	0.000122946	0.00107683			0.000380304			0.000118025
2.9873	65.8915	4105.7		0.00103695	0.00631353	0.00160271	0.430084	0.0042267	0.00701375	0.00810117	1	0.00132652	5.3736e-05		0.0011572			0.000936746			0.000273136	0			2.3137				0.0124421	0.00727561	0.00774444	0.0270726	0.00270119	0.0298891	0.0175112	0.0298493	0.00661322	0.000215367		0.00109062			0.000385599			0.000119699
2.98675	65.8665	4130.74	0.0402997	0.00135862	0.00414053	0.00130801	0.429733	0.00366619	0.00513943	0.00763826	1	0.00115096	0.00010043		0.00103509	1.3529e-05		0.000861272			0.000301052	0			2.32853			0.209447	0.0125797	0.00732045	0.00782261	0.0273561	0.00272155	0.0301797	0.017691	0.0301677	0.00668112	0.000218368		0.00110041	6.20056e-06		0.000388574			0.000121397
2.9862	65.8414	4155.77		0.0032489			0.423666	0.00411034	0.00716899	0.00718554	1	0.000957742	0.00029302	9.52754e-05	0.00100421		1.66954e-05	0.000919201	1.35161e-05		0.000296345	0			2.28313				0.012354			0.026715	0.00267326	0.0296013	0.0173277	0.0295596	0.00654358	0.000216813	0.00012446	0.00107777		1.14873e-05	0.000381597	5.95179e-06		0.000118881
2.98565	65.8164	4180.81	0.00798404	0.00168056	0.00810913	0.00111883	0.430905	0.00420576	0.00842787	0.00763528	1	0.00112788	8.69459e-05		0.00109869			0.000856558			0.000305802	0			2.3218			0.207673	0.0125071	0.00733487	0.00777161	0.0272053	0.00271288	0.0300432	0.017582	0.029982	0.00663963	0.000216822		0.00109458			0.000386111			0.000120721
2.98511	65.7914	4205.84		0.00130864	0.000853025	0.00249597	0.42408	0.00480675	0.00640417	0.00746076	1	0.000876693	0.000228978	1.60005e-06	0.00108819	2.63047e-05		0.000856802			0.000310899	0			2.28848				0.0123443	0.00713522	0.00769426	0.0267621	0.00268766	0.0296354	0.0173583	0.0296049	0.00655242	0.000216197	0.000123264	0.00108066	6.274e-06		0.000381259			0.000119278
2.98456	65.7663	4230.88	0.0271537	0.0143799	0.00160392	0.00137179	0.434568	0.00388373	0.00679149	0.00785181	1	0.000965035	8.40214e-05		0.000943885			0.000903881			0.000193571	0			2.34531			0.210193	0.0128337	0.00731503	0.00785885	0.0275527	0.00273712	0.0303408	0.017774	0.0303038	0.00670843	0.000219104		0.00110399			0.000390972			0.000120316
2.98401	65.7413	4255.91				0.00184519	0.425029	0.00307921	0.00601483	0.00649925	1	0.000668155	1.3728e-05		0.000976846	3.64653e-05	6.07241e-05	0.000915257			0.00030832	0			2.28614						0.00766709	0.0267151	0.00265602	0.029562	0.0173045	0.0295374	0.00653438	0.000212525		0.00107655	6.40974e-06	1.21289e-05	0.000381252			0.000118968
2.98346	65.7163	4280.95		0.00409525	0.000822966	0.0010666	0.424331	0.00330434	0.00573847	0.00717415	1	0.00073218	8.8003e-05	9.32532e-05	0.000977698			0.00100866			0.000277915	0	4.72324e-05		2.28863				0.0123788	0.00713089	0.00766893	0.0267513	0.00266397	0.0296094	0.0173447	0.0295888	0.00654671	0.000213994	0.000124553	0.00107844			0.000383298			0.000118725		2.5799e-05
2.98291	65.6912	4305.98	0.0235826		0.00331871	0.00076325	0.428563	0.00369754	0.00630594	0.00723105	1	0.000855623	0.000106819		0.000970364		3.05644e-06	0.000957603			0.00028296	0			2.31217			0.207523		0.00724964	0.00775193	0.02712	0.00270027	0.0299559	0.0175435	0.0299266	0.0066233	0.000216719		0.00109064		1.14258e-05	0.000386909			0.000120156
2.98237	65.6662	4331.02			0.00330726	9.32174e-05	0.425502	0.00341835	0.00570044	0.00669146	1	0.000888292	0.000257507	6.41973e-05	0.00103573	6.57225e-05	6.92467e-06	0.000975464			0.000305458	0			2.2902					0.00716772	0.00765461	0.0267689	0.00266569	0.0296092	0.0173377	0.0295891	0.00654909	0.000216504	0.000124124	0.00107931	6.85382e-06	1.13542e-05	0.000382811			0.000119134
2.98182	65.6412	4356.05			0.00315651	0.000128433	0.428398	0.00447462	0.00593859	0.00635677	1	0.00068252	0.000192579	3.72704e-05	0.0010133		8.70778e-06	0.000870359			0.000377523	0			2.29787					0.00718272	0.00767354	0.0268762	0.00268776	0.0296839	0.0173744	0.0296603	0.00656179	0.000216062	0.000124024	0.00108157		1.1408e-05	0.000382173			0.000120489
2.98127	65.6161	4381.08			0.00218717		0.428683	0.00517575	0.00899724	0.00736742	1	0.000844233	5.51645e-05		0.00101545		1.01645e-05	0.000965331			0.00032092	0			2.2976					0.00717979		0.0269233	0.00270247	0.0297767	0.0174172	0.0297076	0.00657467	0.000214366		0.00108333		1.14478e-05	0.000384193			0.000119841
2.98072	65.5911	4406.12			0.00407403		0.429716	0.00479536	0.00813471	0.00761524	1	0.000620033			0.00100046			0.000900805	7.45661e-05		0.000252972	0			2.30296					0.00721702		0.0269731	0.00270026	0.0298019	0.0174431	0.0297456	0.00657972			0.00108449			0.000383724	6.89721e-06		0.000118983
2.98017	65.5661	4431.15	0.0155477		0.00357971		0.439182	0.00370375	0.00756765	0.00824931	1	0.000671445	7.43196e-05		0.000859999			0.000921213			0.000328505	0			2.33881			0.208816		0.00730297		0.0274647	0.00271876	0.0301791	0.0176784	0.0301305	0.00666565	0.000217706		0.00109641			0.000388997			0.000121661
2.97962	65.541	4456.19	0.0242214	0.00370667		0.000472814	0.436589	0.00506225	0.00723532	0.00665462	1	0.000474387	2.51213e-06		0.000883812		3.40192e-06	0.000837136	7.58601e-06		0.000300846	0			2.33328			0.208919	0.0125979		0.00779935	0.027422	0.00273887	0.0301701	0.017652	0.0301265	0.0066618	0.000216595		0.00109663		1.15074e-05	0.00038768	5.97661e-06		0.000121228
2.97908	65.516	4481.22	0.117578			0.000785746	0.442735	0.00376353	0.00945523	0.00727022	1	0.000532749			0.000864937	5.98537e-05		0.000876023			0.000236359	0		5.99108e-06	2.39574			0.217877			0.00808425	0.0285025	0.00281693	0.0312879	0.0182954	0.0312082	0.00690189			0.0011357	7.13727e-06		0.000402205			0.000124575			4.2583e-06
2.97853	65.491	4506.26	0.00531028		0.00174437	0.00265744	0.433205	0.00423003	0.00863193	0.00731049	1	0.000948654	0.000220231	6.99705e-06	0.000865281	6.44946e-05		0.000881068			0.000325088	0			2.31867			0.207133		0.00722201	0.00777589	0.0271741	0.00270671	0.0299738	0.0175348	0.0299097	0.00662095	0.000218292	0.000124614	0.00108846	6.90972e-06		0.000385547			0.000120718
2.97798	65.4659	4531.29			0.00329744		0.428706	0.0040689	0.00958123	0.00688114	1	0.000729921	4.63307e-05		0.000823341		7.98204e-06	0.00091289	6.32742e-06		0.000313388	0			2.2985					0.00719556		0.026921	0.00268576	0.0297824	0.0174082	0.0297047	0.00657231	0.000214213		0.00108037		1.14143e-05	0.000383376	5.87423e-06		0.000119717
2.97743	65.4409	4556.33				0.0010729	0.431572	0.00381053	0.00956829	0.00758189	1	0.000425954	5.72678e-05		0.000717774			0.000815925			0.000280378	0			2.30377						0.00770772	0.0269939	0.00268495	0.0298158	0.0174383	0.0297381	0.0065752	0.000214617		0.00108002			0.000382366			0.000119361
2.97688	65.4159	4581.36	0.0673401				0.432035	0.00642818	0.0102608	0.00653791	1	0.000495366	4.65378e-06		0.000750947	4.55623e-05		0.000760327			0.000323376	0			2.3363			0.211687				0.02763	0.00278733	0.0305211	0.0178287	0.0304311	0.00672946	0.000218817		0.00110569	6.74209e-06		0.00039043			0.000122797
2.97634	65.3908	4606.4		0.000846343	0.00379884		0.438753	0.00399835	0.0115832	0.00631491	1	0.00055541	0.000112017		0.00074353			0.000962892			0.000302542	0			2.32969				0.012499	0.00727287		0.0273327	0.00271075	0.0301013	0.0175686	0.0299928	0.00663344	0.000217276		0.00108965			0.000387844			0.000120715
2.97579	65.3658	4631.43			0.00183603		0.428328	0.00331439	0.0117411	0.00686372	1	0.000469848	0.000184232		0.000653231			0.000794936	8.41713e-06		0.000262418	0			2.29443					0.00716662		0.0268882	0.00267185	0.0297844	0.0173904	0.0296747	0.00656182	0.000216043		0.00107676			0.000381239	5.89931e-06		0.00011884
2.97524	65.3408	4656.47	0.0316379				0.445552	0.00166369	0.0110237	0.00711644	1	0.000261865	0.000118783		0.000780765			0.000795437			0.00028445	0			2.35905			0.21081				0.0277917	0.00271055	0.0304845	0.0178093	0.030383	0.00671529	0.000220205		0.0011044			0.000390347			0.000122011
2.97469	65.3157	4681.5	0.0342018			0.000531528	0.43678	0.00425113	0.0125831	0.00615398	1	0.000255458	6.1329e-05		0.000780116		1.37933e-05	0.000837632			0.000268247	0			2.33447			0.209735			0.00782505	0.0275122	0.00273532	0.0303469	0.0177006	0.0302224	0.00667969	0.000218173		0.00109855		1.1701e-05	0.00038892			0.000121121
2.97414	65.2907	4706.54			0.000373581		0.430193	0.00541959	0.0123083	0.00675189	1	0.000110937	6.98998e-05		0.000662678			0.000822336			0.000279421	0			2.29694					0.00715448		0.0269519	0.0027067	0.0298327	0.017412	0.0297144	0.00656526	0.000214633		0.00107834			0.000382156			0.000119252
2.9736	65.2656	4731.57	0.0835191		0.00228575	0.000796636	0.451386	0.00502424	0.0106409	0.00666892	1	0.000263051	0.000122122	2.81231e-05	0.000710551			0.000785212	3.76358e-06		0.000246556	0			2.40714			0.216812		0.00752546	0.00806458	0.0285672	0.00282964	0.0312296	0.0182411	0.0311316	0.00688075	0.000225683	0.000130033	0.00113051			0.000399805	6.1165e-06		0.000124428
2.97305	65.2406	4756.61					0.437625	0.0038751	0.0105675	0.00643631	1	0.000263839	6.57755e-05	5.95121e-06	0.000649717			0.000809139			0.000243224	0			2.31877							0.0271955	0.00269697	0.0299536	0.017493	0.0298607	0.00659987	0.000215628	0.000124394	0.00108345			0.00038384			0.000119298
2.9725	65.2156	4781.64		0.00170675	0.00198308	0.000198738	0.431527	0.00421786	0.00982539	0.00659129	1	0.000494092	9.32118e-05		0.000565912	6.69706e-05		0.0007821			0.000333394	0			2.30655				0.012422	0.00719357	0.00770484	0.0270287	0.00269454	0.0298588	0.0174464	0.0297772	0.00658485	0.000215434		0.00107918	6.91597e-06		0.000382365			0.000120307
2.97195	65.1905	4806.68				0.00071702	0.434565	0.00448357	0.0118626	0.0059586	1	0.000342894	4.41759e-05		0.000563055	5.53742e-05		0.000745532			0.000291812	0	1.82857e-06		2.3108						0.00772112	0.027104	0.00270149	0.0299223	0.0174564	0.0298103	0.00658991	0.000214943		0.00108033	6.75081e-06		0.000382245			0.000119821		2.53153e-05
2.9714	65.1655	4831.71					0.437793	0.00397123	0.00993778	0.00628664	1	0.000521278			0.000561047			0.000837728	2.23506e-05		0.000355522	0			2.3196							0.0272011	0.00269871	0.0299475	0.0174927	0.029864	0.00660445			0.00108225			0.00038431	6.145e-06		0.000120988
2.97085	65.1405	4856.75	0.00283143		0.00207453		0.436194	0.0029697	0.0104928	0.00534193	1	0.000244691	2.78112e-05	2.38944e-05	0.000647727			0.000756307			0.000305582	0			2.31839			0.206747		0.00721477		0.0271729	0.00268333	0.0299511	0.0174759	0.0298593	0.00659929	0.000215052	0.000124656	0.00108338			0.000383035			0.000120224
2.97031	65.1154	4881.78	0.0231583		0.000488264		0.44009	0.00471252	0.00835131	0.00564226	1	0.000632305	8.90676e-05		0.000599346			0.000767313			0.000246872	0			2.33871			0.209029		0.00725981		0.0274913	0.00273524	0.030205	0.0176474	0.0301447	0.00666819	0.00021803		0.001093			0.000386861			0.000120488
2.96976	65.0904	4906.82		0.00329205	0.00531341		0.444123	0.00379162	0.00676217	0.00603668	1	0.000296493	0.000191547	7.37895e-06	0.000477099			0.00077395	1.7205e-06		0.000295184	0	1.6907e-05		2.35002				0.0125902	0.00732729		0.0275324	0.00271942	0.0301595	0.0176407	0.0301231	0.00665837	0.000219418	0.000125509	0.00109038			0.000386684	5.88759e-06		0.000121129		2.58081e-05
2.96921	65.0654	4931.85		0.00206462	0.00246553	0.000222703	0.440486	0.00341515	0.00705869	0.00498771	1	0.000330344	0.000178867		0.000585175	7.85472e-05		0.00074987			0.000306725	0	1.63675e-06		2.33311				0.0124971	0.00724115	0.00774842	0.0273145	0.00269764	0.0299849	0.0175203	0.0299443	0.00661935	0.000217925		0.00108552	7.1281e-06		0.000384028			0.000120583		2.54263e-05
2.96866	65.0403	4956.88					0.450466	0.00350799	0.00775102	0.00591223	1	0.000254465	0.000105264		0.000508756			0.00072733			0.000214835	0			2.35673							0.0276438	0.0027167	0.0301917	0.017649	0.0301404	0.00666156	0.000218244		0.00109148			0.000386203			0.000119988
2.96811	65.0153	4981.92	0.0492946	0.00310637	8.00855e-05		0.451088	0.00418427	0.00696902	0.00527558	1	0.000212821	0.000116173		0.000443402		1.46535e-05	0.000707995			0.0003292	0			2.38609			0.213183	0.0128226	0.0073839		0.0281537	0.00277625	0.0307262	0.0179586	0.0306859	0.00678149	0.000222361		0.00111023		1.18937e-05	0.000392897			0.000123914
2.96757	64.9903	5006.95	0.052888	0.0106353	0.00462738		0.454574	0.00321019	0.00583253	0.00525533	1	0.000596812	0.000203999	3.56451e-05	0.000491204			0.000712456			0.000356118	0			2.41375			0.215267	0.0130612	0.00752459		0.0284756	0.00278758	0.031001	0.0181292	0.0309779	0.00685196	0.000225837	0.000129508	0.00112154			0.000396704			0.00012551
2.96702	64.9652	5031.99	0.00708332		0.00284579		0.444313	0.00447998	0.00466405	0.00492433	1	0.000344855	0.00020226	7.20353e-05	0.000467886			0.00079582	5.31168e-07		0.000275864	0			2.34612			0.208268		0.00727722		0.0274866	0.00272495	0.0300746	0.0175928	0.0300698	0.00664731	0.000219191	0.000126259	0.00108831			0.000386329	5.85929e-06		0.000120625
2.96647	64.9402	5057.02	0.0385622		0.0033174		0.456059	0.00350375	0.0043411	0.00497859	1	0.00030559	0.000115088		0.000494513			0.000785333			0.000321598	0			2.39756			0.212988		0.00743252		0.028226	0.00276542	0.0306815	0.0179516	0.0306816	0.00678196	0.000222313		0.00111086			0.000394028			0.00012378
2.96592	64.9152	5082.06	0.0210287				0.444277	0.00180216	0.00560302	0.00554523	1	0.000315984	6.20154e-05		0.000496955			0.000786373	1.47296e-05		0.000265898	0			2.34864			0.209028				0.0275585	0.00269178	0.0301681	0.0176485	0.0301491	0.00666441	0.000217655		0.00109162			0.000387205	6.08878e-06		0.000120792
2.96537	64.8901	5107.09		0.00310905			0.448057	0.00318363	0.00266023	0.00449936	1	0.000407025	2.55662e-05	2.00044e-05	0.000497297			0.000875112			0.000372871	0			2.35247				0.0125558			0.0275223	0.00270345	0.0300221	0.0175733	0.0300474	0.00664329	0.000216373	0.000125383	0.00108794			0.000387232			0.000121992
2.96482	64.8651	5132.13		0.00802875	0.00717909		0.45056	0.00379863	0.00388657	0.00519445	1	0.000394093			0.000433855			0.000745394			0.000275922	0			2.37554				0.0127429	0.00740263		0.0278068	0.00273699	0.0303096	0.0177413	0.0303166	0.00670261			0.00109672			0.000388735			0.000121615
2.96428	64.8401	5157.16			0.00169255		0.438977	0.00549975	0.00412975	0.00515755	1	0.000308104	5.14327e-05		0.000398728			0.00078962			0.000372054	0			2.3245					0.00720545		0.0272008	0.00271974	0.0298411	0.0174643	0.0298443	0.00659692	0.000215296		0.00107912			0.000383339			0.000121155
2.96373	64.815	5182.2	0.0352651	0.014551	0.00152726		0.444127	0.00472772	0.00457967	0.0047492	1	0.000272197			0.000421948			0.000718932	3.06294e-06		0.000303669	0			2.37143			0.211724	0.0129223	0.00736284		0.027883	0.00276832	0.0305103	0.0178457	0.0305067	0.00674278			0.00110342			0.000390769	5.98304e-06		0.000122801
2.96318	64.79	5207.23			0.00395679		0.449927	0.00488241	0.00486498	0.00589073	1	9.12465e-05		2.75167e-05	0.000452919			0.000746861	5.24895e-05		0.000275564	0			2.3606					0.00731808		0.0276623	0.00274005	0.0301772	0.0176656	0.0301694	0.0066655		0.000126005	0.00109169			0.000386869	6.66247e-06		0.000121019
2.96263	64.765	5232.27	0.0254243		0.00554595		0.445883	0.0022077	0.00538075	0.0057048	1	0.000210074	8.46323e-05		0.000636519			0.000818289	2.10703e-05		0.00037934	0			2.36423			0.2104		0.00738295		0.027755	0.00271474	0.0303531	0.0177612	0.0303374	0.00670442	0.000219357		0.00110055			0.000390107	6.22299e-06		0.000123268
2.96208	64.7399	5257.3		0.00126976	0.00314378		0.442277	0.00411275	0.00531368	0.00526317	1	0.000282895	4.08952e-05		0.000493831			0.000819739	7.62592e-06		0.000257187	0			2.33789				0.0124957	0.00725743		0.0273644	0.00271037	0.0299841	0.0175392	0.0299696	0.00662422	0.000216042		0.00108507			0.000385399	5.94607e-06		0.000119942
2.96154	64.7149	5282.34	0.00527128	0.000408789	0.00185895		0.446676	0.00483272	0.00399475	0.00536173	1	0.000521118	1.28075e-05		0.000441827			0.000763624			0.000350087	0			2.35138			0.208469	0.0125383	0.00727035		0.0275523	0.00273325	0.0300975	0.0176187	0.0301028	0.00665725	0.000216579		0.00108911			0.000386268			0.000121874
2.96099	64.6898	5307.37	0.0129972		0.000706965		0.440968	0.00396855	0.00382721	0.0055854	1		0.000128956	8.17057e-05	0.000404677			0.000813145			0.000312262	0			2.33536			0.207823		0.00722649		0.0273659	0.0027103	0.0299849	0.0175576	0.0299927		0.000217529	0.00012608	0.00108457			0.000385597			0.000120861
2.96044	64.6648	5332.41	0.00968154				0.440485	0.00369616	0.00566165	0.0051593	1	0.000224097	7.78682e-05		0.000433804			0.000764375	2.94429e-05		0.000295183	0			2.33115			0.207467				0.0273184	0.00270223	0.0299683	0.0175254	0.0299486	0.00661871	0.000216444		0.00108341			0.0003843	6.2686e-06		0.000120428
2.95989	64.6398	5357.44	0.0177185	0.00361494	0.00241839		0.451111	0.00278723	0.00360353	0.00513295	1	0.000455773			0.000470171			0.000819942	3.92023e-06		0.000363731	0			2.3748			0.210477	0.0126964	0.00734228		0.02786	0.00272605	0.0303542	0.0177689	0.0303654	0.00671435			0.00109904			0.000390493	5.96835e-06		0.000123145
2.95934	64.6147	5382.48			0.00132708		0.442467	0.0033107	0.00467273	0.00563662	1	0.00042196	0.00013547		0.00044269			0.000774497			0.000346744	0			2.33504					0.00721916		0.0273255	0.00269423	0.0299287	0.017518	0.0299238	0.00661619	0.000217127		0.00108265			0.000384133			0.000121099
2.9588	64.5897	5407.51			0.00463811		0.445263	0.00287234	0.00318793	0.00537136	1	0.000278629	0.000203078		0.000425393			0.000814615			0.000383506	0			2.34813					0.00729323		0.0274597	0.00269674	0.0300074	0.0175731	0.0300248	0.00663636	0.000218875		0.00108604			0.000386032			0.00012206
2.95825	64.5647	5432.55			0.0036473		0.445859	0.0044397	0.00327337	0.00532968	1	0.000692682			0.000405513		6.3952e-06	0.000740934	3.5048e-05		0.000324832	0			2.34878					0.00728271		0.027485	0.0027219	0.0300266	0.017583	0.0300427	0.00664655			0.00108639		1.15203e-05	0.000385156	6.37251e-06		0.000121251
2.9577	64.5396	5457.58	0.0238325	0.00449517	0.00866166		0.442586	0.00395782	0.0045577	0.00536489	1	0.000459995	7.99147e-05	2.6849e-05	0.000501396			0.000720213			0.000302605	0	3.16837e-07		2.36274			0.210456	0.0127029	0.00743304		0.0277155	0.00274233	0.0303522	0.0177628	0.030349	0.00671078	0.000219369	0.000126745	0.00109892			0.000388768			0.00012215		2.57499e-05
2.95715	64.5146	5482.61			0.00237391	0.000667731	0.44759	0.00393755	0.00486088	0.00535734	1	0.000440964	0.000140309		0.000455085		3.86775e-05	0.000913846	2.98869e-05		0.000348758	0	0.000142667		2.35355					0.00727841	0.00779647	0.0275672	0.0027199	0.0301118	0.0176193	0.0301041	0.00665633	0.000218508		0.00108935		1.20298e-05	0.000388545	6.30783e-06		0.000121859		2.76847e-05
2.9566	64.4896	5507.65			0.00219781		0.44619	0.00236127	0.00381439	0.00527413	1	0.000773791	0.000137661	1.3138e-05	0.000249429		1.64208e-05	0.000781867			0.000281051	0			2.34773					0.00725342		0.0274615	0.00268789	0.0300036	0.017564	0.0300116	0.00664088	0.000217797	0.00012513	0.00108292		1.16588e-05	0.000385371			0.000120469
2.95605	64.4645	5532.68		0.000301513	0.00217768		0.445999	0.00389553	0.00515561	0.0048892	1	0.000923057	1.71074e-05		0.000372396			0.00081288			0.000308538	0			2.34756				0.012511	0.00726022		0.0274856	0.00271357	0.0300532	0.0175754	0.030041	0.00664964	0.0002162		0.00108583			0.000386215			0.000121
2.95551	64.4395	5557.72		0.000150736			0.446879	0.00349551	0.00513338	0.00497971	1	0.00134472			0.000429424		6.93126e-06	0.000763576	4.8891e-06		0.000347408	0			2.34773				0.0125061			0.0274931	0.002707	0.0300466	0.0175731	0.0300348	0.00665459			0.00108646		1.15253e-05	0.000385394	5.91791e-06		0.000121558
2.95496	64.4145	5582.75			0.000730507		0.44721	0.00338742	0.00539656	0.00503104	1	0.00138442	1.14818e-05		0.000420625			0.000774702			0.000293286	0			2.34973					0.00724196		0.027517	0.00270724	0.0300712	0.017586	0.0300554	0.00665976	0.000216219		0.00108708			0.000385827			0.000120829
2.95441	64.3894	5607.79	0.0350822		0.00307709		0.449416	0.00256208	0.00507468	0.00451383	1	0.00225574	6.87885e-05		0.000386017			0.000689587	9.53152e-06		0.000351984	0			2.3789			0.211733		0.00738691		0.0279654	0.00273545	0.0305196	0.0178432	0.0305085	0.00677344	0.000220352		0.00110294			0.000390344	6.08206e-06		0.000123545
2.95386	64.3644	5632.82		0.00849595	0.000269329		0.446598	0.00345932	0.00524544	0.00543558	1	0.00242195	6.91143e-05	0.000108999	0.000361495			0.000746552	8.06428e-06		0.000296721	0			2.35816				0.0126918	0.00726463		0.0276203	0.0027194	0.030192	0.017664	0.0301784	0.00670266	0.000217973	0.000127272	0.00109063			0.00038698	5.99412e-06		0.000121375
2.95331	64.3394	5657.86					0.446704	0.00415257	0.00437307	0.00467419	1	0.00311612	2.42984e-05		0.000372181	8.33212e-05		0.000800888			0.000304744	0			2.35046							0.027521	0.00271989	0.0300686	0.0175881	0.0300682	0.00668862	0.000216503		0.00108681	7.22937e-06		0.000386384			0.000121052
2.95277	64.3143	5682.89		0.0058989	0.00163716		0.448874	0.00440349	0.00587772	0.00558265	1	0.00320026		8.1399e-06	0.000377372			0.000717491	1.17811e-05		0.000329101	0			2.36683				0.0126963	0.00731039		0.02775	0.00274307	0.0303057	0.0177272	0.0302825	0.00673756		0.000126184	0.00109464			0.000387875	6.07107e-06		0.000122284
2.95222	64.2893	5707.93	0.0194643		0.00366082		0.448368	0.00305661	0.00596052	0.00523978	1	0.00402964	2.75177e-05		0.000343694			0.000665745	5.82983e-06		0.000330645	0			2.37256			0.210761		0.00737016		0.0278524	0.00273348	0.0304272	0.0177923	0.0304026	0.0067769	0.00021896		0.00109847			0.000388627	6.00469e-06		0.000122792
2.95167	64.2643	5732.96		0.00813729	0.00417176		0.448387	0.00312688	0.00584319	0.00572565	1	0.00501181			0.000384202	1.85673e-05	1.08473e-05	0.000730391	1.23659e-05		0.000237948	0			2.37401				0.0127603	0.00736615		0.0278083	0.00273018	0.0303768	0.0177713	0.0303541	0.00678099			0.00109733	6.31534e-06	1.17073e-05	0.000388988	6.0943e-06		0.00012119
2.95112	64.2392	5758			0.00447276		0.443736	0.00550378	0.00510341	0.0050387	1	0.00596682	0.000130636	5.15384e-05	0.000373559			0.00076191	7.8963e-07		0.000311605	0			2.3543					0.00732597		0.0275693	0.00274946	0.0301813	0.017653	0.0301698	0.00675423	0.000218839	0.000126369	0.00109051			0.000387102	5.88268e-06		0.000121565
2.95057	64.2142	5783.03			0.00100199		0.441703	0.00469002	0.00584552	0.00537328	1	0.00562306	0.000120437	0.00012874	0.000355575			0.000775551			0.000293509	0	5.15931e-06		2.34259					0.00724654		0.0274361	0.002727	0.0300801	0.0175923	0.0300575	0.00672392	0.000217871	0.000127059	0.00108617			0.000385866			0.00012084		2.55754e-05
2.95003	64.1892	5808.07		0.00570124	0.00195696		0.442959	0.0034405	0.00426862	0.00507158	1	0.00695484	0.000166832	2.23185e-05	0.000394501	0.000125774	2.69563e-05	0.000745288			0.000257335	0			2.35598				0.0126503	0.00729046		0.0275668	0.00271925	0.0301788	0.0176594	0.0301799	0.0067714	0.000219459	0.000125971	0.00109119	7.89684e-06	1.18832e-05	0.000386981			0.000120787
2.94948	64.1641	5833.1	0.0193897				0.444364	0.00309919	0.00525907	0.00513428	1	0.008058	7.72231e-05	4.70339e-05	0.000347843			0.000771716			0.000352942	0			2.36332			0.210323				0.027734	0.00272846	0.0303535	0.0177538	0.0303396	0.00682396	0.00021926	0.000127012	0.00109625			0.000389429			0.000122876
2.94893	64.1391	5858.14		0.0141391	0.000536051		0.442425	0.00334126	0.00363608	0.00495235	1	0.0081611	2.44553e-05		0.000293968			0.000746628			0.000339216	0			2.36258				0.0128145	0.00728999		0.0276382	0.00272559	0.0302563	0.0177086	0.030267	0.00680919	0.000217937		0.00109281			0.000388117			0.000122374
2.94838	64.114	5883.17					0.437633	0.00417952	0.0036263	0.00533922	1	0.00860392		2.33802e-05	0.000454212			0.000748514	1.68488e-05		0.000320733	0			2.33457							0.0273036	0.00271224	0.0299684	0.017546	0.0299792	0.00675108		0.000125149	0.00108482			0.000384455	6.08622e-06		0.000120934
2.94783	64.089	5908.21	0.0124846	0.00773929	0.00125029		0.440505	0.00294961	0.00560964	0.00535874	1	0.00933206			0.000412563			0.000813117	3.43434e-06		0.00037832	0			2.36052			0.21017	0.0127452	0.00731661		0.027669	0.00272555	0.0303517	0.0177531	0.0303325	0.0068417			0.00109698			0.000389966	5.95452e-06		0.000123232
2.94728	64.064	5933.24		0.0135041	0.00130943	0.000776898	0.433041	0.00314586	0.0041352	0.00496363	1	0.0091207			0.000335648			0.000712808			0.00024125	0			2.33832				0.0127217	0.00725425	0.00778936	0.0273175	0.00270494	0.0300672	0.0175937	0.0300703	0.00677937			0.00108634			0.000385087			0.000120106
2.94674	64.0389	5958.28					0.441809	0.00262852	0.0050669	0.00470222	1	0.00950527			0.000446263			0.000791158	1.05558e-05		0.000325516	0			2.34857							0.0274774	0.00269992	0.0301119	0.0176077	0.030101	0.00679209			0.00108911			0.00038666	6.01625e-06		0.000121497
2.94619	64.0139	5983.31			0.0104764		0.442831	0.00262374	0.00466772	0.00552442	1	0.00913257	0.000150282	3.89193e-05	0.000423366	4.12695e-05		0.000753547			0.000305303	0			2.36727					0.00744927		0.0276773	0.00271796	0.0303079	0.0177383	0.030303	0.00683201	0.000220103	0.000126736	0.00109607	6.64868e-06		0.000388684			0.000122006
2.94564	63.9889	6008.34			0.00696266		0.444555	0.00455291	0.00368984	0.00528868	1	0.00904641	7.18587e-05	2.0141e-06	0.000457229		7.31619e-06	0.000816406			0.000260638	0			2.36672					0.00739267		0.0276908	0.00274594	0.0302793	0.0177267	0.0302892	0.00682759	0.000218815	0.000126119	0.00109609		1.16288e-05	0.000389459			0.000121274
2.94509	63.9638	6033.38		0.0108585	0.00926005		0.443748	0.00533577	0.00424372	0.00488001	1	0.00900315	6.0293e-05	8.79836e-06	0.00039906		3.32842e-05	0.000753189	1.44542e-05		0.000309623	0			2.37822				0.0128445	0.00746831		0.0278308	0.00277296	0.0304542	0.0178179	0.0304558	0.00686448	0.000219842	0.000126916	0.00110123		1.20882e-05	0.000390638	6.14652e-06		0.000122687
2.94454	63.9388	6058.41	0.00740403	0.00224499			0.44005	0.00449946	0.00598837	0.0054901	1	0.00820228	0.000116926	4.2413e-05	0.000474772			0.000780512	1.72946e-05		0.00029497	0			2.34729			0.208982	0.0125949			0.0275158	0.00273452	0.0301969	0.0176612	0.0301721	0.00678847	0.000218649	0.000126241	0.00109212			0.000387412	6.13212e-06		0.000121323
2.944	63.9138	6083.45			0.00277175	0.000152696	0.440173	0.00412124	0.00440829	0.00577244	1	0.00789981	6.49812e-05		0.0005675	6.98887e-06		0.000742305			0.000243137	0			2.34561					0.00728129	0.00778538	0.0274438	0.0027215	0.0300922	0.0176181	0.0300912	0.00676571	0.000217281		0.00109058	6.08644e-06		0.000385798			0.000120218
2.94345	63.8887	6108.48	0.02412	0.00127845	0.00189517		0.438281	0.00352319	0.00418255	0.00476312	1	0.00755909	5.46637e-05		0.000340622	2.43447e-05		0.000697836			0.000375175	0			2.35021			0.209772	0.0126127	0.00730638		0.0275598	0.00272678	0.0302472	0.0176956	0.0302497	0.00679619	0.000218269		0.00109289	6.381e-06		0.000387158			0.000122848
2.9429	63.8637	6133.52	0.0264726		0.000877552		0.442888	0.00459681	0.00410059	0.00501599	1	0.00661043	0.000175074	4.91906e-05	0.000419272			0.00072427			0.000326672	0			2.36099			0.210522		0.00731582		0.0277235	0.00275237	0.030349	0.0177597	0.0303527	0.00680494	0.00022084	0.0001271	0.00109781			0.000388877			0.00012253
2.94235	63.8387	6158.55			0.000439041		0.446581	0.00424733	0.00489791	0.00590288	1	0.00581131	0.00010182		0.000429264			0.000705922			0.000335176	0			2.35681					0.00726476		0.0276108	0.00273037	0.0301766	0.0176652	0.0301683	0.00675154	0.000218393		0.00109129			0.000386238			0.000121914
2.9418	63.8136	6183.59	0.061332				0.44477	0.00434186	0.00451211	0.00521776	1	0.00518513	6.6122e-05	2.80755e-05	0.000379763	7.85776e-05		0.00079621			0.000341831	0			2.3799			0.213513				0.0280758	0.00278056	0.0307093	0.01797	0.0307068	0.00686244	0.000221744	0.000128258	0.00111001	7.31008e-06		0.000394518			0.000124193
2.94125	63.7886	6208.62	0.0623923		0.00160986		0.449531	0.00508482	0.00538266	0.00527716	1	0.00417393			0.000478152			0.00082469			0.000297707	0			2.39503			0.214572		0.00744859		0.0282863	0.0028056	0.0308727	0.0180586	0.0308567	0.00688034			0.00111695			0.000396884			0.000124118
2.94071	63.7636	6233.66	0.0648382		0.00346428		0.453049	0.00320042	0.00514654	0.00512978	1	0.0034084	0.000144609	4.18203e-05	0.000358225	2.52314e-05		0.000699294			0.000284697	0			2.40799			0.215305		0.00750142		0.0284324	0.00278552	0.0309691	0.0181148	0.0309567	0.00689078	0.000224763	0.000129515	0.00111871	6.54385e-06		0.000396228			0.000124319
2.94016	63.7385	6258.69	0.0169125		0.00502289		0.443641	0.00466675	0.00636528	0.00485239	1	0.00281066	3.30207e-05		0.000321863			0.000657487	1.30293e-06		0.000318594	0			2.35647			0.209737		0.00735629		0.0276506	0.00274505	0.030291	0.0177032	0.0302604	0.00672676	0.000218019		0.001093			0.000386685	5.90811e-06		0.000122036
2.93961	63.7135	6283.73			0.00450057		0.440871	0.00618031	0.00549292	0.00467348	1	0.00175161	5.49885e-05	1.84383e-05	0.00038905			0.000707857			0.000317543	0			2.33693					0.0072825		0.0273612	0.00274314	0.0300063	0.0175418	0.0299891	0.00665056	0.000216394	0.000125116	0.0010842			0.000383973			0.000120926
2.93906	63.6885	6308.76			0.00469955		0.438939	0.00394571	0.00521304	0.00509414	1	0.0014635	3.68168e-05		0.000306684			0.000754349			0.000285231	0			2.33089					0.00726677		0.027262	0.00270267	0.0299251	0.017503	0.0299121	0.00662917	0.000215566		0.00108019			0.000383682			0.000120132
2.93851	63.6634	6333.8	0.0813818	0.00267151	0.00105959		0.452788	0.00314635	0.0029013	0.00463484	1	0.000920472	3.11757e-05		0.000213802		4.2809e-06	0.000700823	2.43958e-05		0.000330736	0			2.40887			0.215913	0.0129501	0.00747641		0.0284749	0.00278923	0.0309849	0.0181368	0.0310073	0.00686347	0.000223372		0.0011183		1.18574e-05	0.0003969	6.41195e-06		0.000125236
2.93797	63.6384	6358.83					0.450513	0.0031074	0.00605091	0.00396333	1	0.000948648			0.000220274			0.000697807			0.000342369	0			2.35679							0.0276069	0.00270697	0.030125	0.0175956	0.0300993	0.00666293			0.00108565			0.000385233			0.000121744
2.93742	63.6134	6383.87					0.444924	0.00365963	0.00424702	0.00464061	1	0.000323425	0.000306565	0.000190732	0.000359008			0.000707698	3.85632e-06		0.000278443	0			2.34011							0.0273856	0.00270175	0.0299479	0.0175181	0.0299493	0.00662036	0.000219874	0.00012753	0.00108232			0.000383461	5.88561e-06		0.00012018
2.93687	63.5883	6408.9					0.45405	0.00239824	0.00594935	0.00507026	1	0.000310359	5.29499e-05		0.000266051			0.000635588			0.000230543	0			2.36665							0.0277335	0.00270346	0.0302035	0.017659	0.0301792	0.00667098	0.000217735		0.00108922			0.000385317			0.00012038
2.93632	63.5633	6433.94	0.0322095		0.00390847		0.440021	0.00310879	0.00675987	0.00452144	1	0.000157366	0.000213727	6.08378e-05	0.000301932	6.8116e-05		0.000708759			0.000358978	0			2.34664			0.209739		0.00733142		0.0275657	0.00271851	0.0302639	0.0176789	0.0302274	0.00667932	0.000220513	0.000126751	0.0010915	7.03784e-06		0.000387037			0.000122513
2.93577	63.5382	6458.97	0.0285845	0.00936199	0.00453126		0.457983	0.00505396	0.00593316	0.00409954	1	0.00011145	0.000242405	1.8417e-05	0.000264065	2.5654e-05		0.000663648	1.11055e-05		0.00037099	0			2.40853			0.213564	0.0129609	0.00747664		0.0283522	0.00279875	0.030811	0.0179994	0.0307866	0.00680217	0.000225033	0.000128443	0.00111111	6.51441e-06		0.000393503	6.16173e-06		0.000124964
2.93523	63.5132	6484.01	0.0336033	0.00607952	0.00195294		0.455084	0.00267355	0.00510604	0.00429709	1	0.00030513	3.65603e-05		0.000249989		1.09839e-05	0.000770686			0.000356234	0			2.39539			0.212665	0.0128515	0.00740299		0.0281783	0.00274949	0.0306577	0.0179203	0.030646	0.00677408	0.000220852		0.00110582		1.1822e-05	0.000393346			0.000124167
2.93468	63.4882	6509.04		0.00381701			0.452522	0.00376134	0.00481943	0.0034971	1	0.000257347	4.715e-05		0.000238251		8.65009e-06	0.000744494			0.000291644	0			2.36512				0.0126177			0.027702	0.0027232	0.0301772	0.0176299	0.03017	0.00666815	0.000217581		0.00108847		1.16032e-05	0.000386842			0.000121265
2.93413	63.4631	6534.08		0.00182713			0.448741	0.004659	0.00516981	0.00486589	1	0.000122557	0.000100727		0.000278883			0.000751882	3.21695e-05		0.000369096	0	1.66974e-05		2.35244				0.0125519			0.0275663	0.00272895	0.0300966	0.0176003	0.0300842	0.00664714	0.000217768		0.00108598			0.000385852	6.33799e-06		0.000122084		2.57716e-05
2.93358	63.4381	6559.11	0.0242474				0.447525	0.00291932	0.00587498	0.00462151	1	0.000166862	7.52256e-06	3.63968e-06	0.000239435			0.00072645			0.000283513	0			2.35873			0.209794				0.0277023	0.00271792	0.0302758	0.0176952	0.0302527	0.00668504	0.000217578	0.000125992	0.00109147			0.000387628			0.000121474
2.93303	63.4131	6584.14		0.000188945	0.00234604		0.443075	0.00493385	0.00433483	0.00463135	1	0.000203974	8.69711e-05		0.000198944	1.95827e-05	1.39315e-05	0.000768264			0.000303781	0			2.33719				0.0124682	0.00723892		0.0273516	0.00272021	0.0299423	0.0175139	0.0299424	0.00661705	0.000216536		0.00107967	6.24489e-06	1.15947e-05	0.00038428			0.000120532
2.93248	63.388	6609.18		0.0098119			0.449963	0.00396256	0.00433909	0.0044125	1	0.000148148	0.000151977	6.54076e-06	0.000218429			0.000711304	8.51052e-06		0.000356397	0			2.36384				0.0127184			0.0276856	0.00272842	0.0301942	0.0176579	0.0301943	0.00667185	0.000219339	0.000125792	0.00108905			0.000386652	6.00401e-06		0.00012234
2.93194	63.363	6634.21					0.447714	0.00203351	0.00575913	0.00411161	1	0.000175115	4.13796e-05		0.000299017	1.13363e-05		0.000787516			0.000330239	0			2.34719							0.0274739	0.00268194	0.0300214	0.0175398	0.0300001	0.00662937	0.00021627		0.00108325	6.13323e-06		0.000385309			0.000121161
2.93139	63.338	6659.25		0.00186626	0.000636169		0.445306	0.00198088	0.00488133	0.00462552	1		4.66583e-05	4.74896e-06	0.000265365	7.65636e-05		0.000757126			0.000291555	0			2.34266				0.0125027	0.0072187		0.0274054	0.00267799	0.0299728	0.0175269	0.0299648		0.000216094	0.00012481	0.00108147	7.10326e-06		0.000384399			0.000120438
2.93084	63.3129	6684.28			0.000462504		0.451378	0.0025366	0.00556569	0.00444594	1	0.000208908	0.000183891		0.000363426			0.000712288			0.000282783	0			2.3595					0.00725273		0.027636	0.00269996	0.0301353	0.0176131	0.0301169	0.00665567	0.000219257		0.00108844			0.000385675			0.000120918
2.93029	63.2879	6709.32			0.00363271		0.451043	0.00195293	0.0051641	0.00434455	1	0.00028157	9.22972e-05		0.000278449			0.00077067			0.000302451	0			2.36294					0.00730702		0.0276557	0.00269358	0.0301563	0.0176274	0.0301439	0.00666274	0.000218073		0.00108814			0.000386901			0.000121322
2.92974	63.2629	6734.35		0.00284769	0.00227606		0.451042	0.00318466	0.00467741	0.00454614	1	0.000243035	6.68231e-05		0.000286937			0.000776936			0.000350126	0			2.36381				0.0126029	0.00729275		0.0276791	0.00271445	0.0301745	0.0176454	0.0301695	0.0066678	0.000217874		0.00108918			0.000387324			0.000122144
2.9292	63.2378	6759.39			0.00280224		0.445236	0.0043801	0.00291951	0.00448396	1	0.000296409	0.000147736		0.000329986			0.000669835			0.0003394	0			2.34447					0.00725577		0.0274218	0.00271567	0.0299625	0.0175359	0.0299839	0.00662759	0.000217747		0.00108313			0.000383336			0.000121232
2.92865	63.2128	6784.42		0.00671417	0.00677654		0.44495	0.00345245	0.00492666	0.00503602	1	0.000334323	0.000124626	3.4142e-05	0.00033438		3.2227e-05	0.000720463			0.000278127	0			2.35669				0.0126548	0.00735693		0.0275734	0.00271712	0.030163	0.0176439	0.0301543	0.00666583	0.000218636	0.000126042	0.00108935		1.19526e-05	0.000386278			0.000120997
2.9281	63.1878	6809.46	0.0281995		0.00244984		0.444858	0.00270674	0.00548622	0.00502501	1	0.000133646	5.0224e-05	4.51584e-05	0.000316177			0.00069364	5.67333e-05		0.000337021	0			2.3568			0.209974		0.00731966		0.0276777	0.00271625	0.0302872	0.0177114	0.0302699	0.00668835	0.000218348	0.000126692	0.00109325			0.000387353	6.7489e-06		0.000122353
2.92755	63.1627	6834.49					0.441798	0.0023941	0.00396045	0.00532878	1	0.000146322		2.35482e-05	0.000298828			0.000774148			0.000332685	0			2.32995							0.0272462	0.00267371	0.0298421	0.017469	0.0298479	0.00659529		0.000124603	0.00107775			0.000383154			0.000120582
2.927	63.1377	6859.53	0.023227		0.00390888		0.439847	0.00290309	0.00374303	0.00505253	1		5.16058e-05		0.000311147			0.000804385			0.000334318	0			2.34123			0.208677		0.00729902		0.0274413	0.0027034	0.0300847	0.0176087	0.0300938		0.000217098		0.00108682			0.000386765			0.0001216
2.92645	63.1127	6884.56			0.0035676		0.446517	0.00286331	0.00475499	0.00527227	1		3.41155e-05		0.000404954	4.80678e-06		0.000749378			0.000288923	0	2.97959e-05		2.34937					0.00728138		0.0274944	0.00269817	0.0300483	0.0175818	0.0300422		0.000216463		0.00108636	6.04374e-06		0.000385276			0.00012071		2.59324e-05
2.92591	63.0876	6909.6			0.000327405		0.451404	0.00446649	0.00495585	0.00456569	1	0.000219976	5.59522e-05		0.00043003			0.000790958			0.000310495	0			2.35926					0.00725332		0.0276464	0.00273001	0.030137	0.0176213	0.0301278	0.00665825	0.000217409		0.00108984			0.000387			0.000121379
2.92536	63.0626	6934.63	0.0399798		0.000945753		0.448985	0.0041424	0.00636401	0.00560737	1	0.000265757	0.000127834		0.000369655			0.000795217			0.000262124	0			2.3735			0.211808		0.00735438		0.0279587	0.00275955	0.0305392	0.0178598	0.0305084	0.00674306	0.000221252		0.00110268			0.000391954			0.000122174
2.92481	63.0376	6959.67			0.000599546		0.447119	0.00301006	0.00490873	0.00553484	1	0.000245475			0.000424216			0.000866227			0.000328685	0			2.34735					0.00723215		0.0274858	0.00269864	0.0300313	0.0175745	0.0300229	0.00663545			0.00108595			0.000386782			0.000121229
2.92426	63.0125	6984.7	0.0125021		0.00203884		0.438917	0.00374316	0.00502604	0.00609412	1	0.000327185	7.89154e-05		0.000548278			0.000729172			0.000290419	0			2.33172			0.207741		0.00724386		0.0273253	0.00270594	0.0299921	0.0175589	0.0299819	0.00662762	0.000216701		0.00108633			0.0003842			0.00012049
2.92371	62.9875	7009.74			0.00266839		0.435155	0.0042899	0.00776911	0.00530333	1	0.000350098	5.19642e-05		0.000498183			0.00080666			0.000293995	0			2.31475					0.00720815		0.0270992	0.00269725	0.0298463	0.0174378	0.0297953	0.00658671	0.000214951		0.00107883			0.000382963			0.000119794
2.92317	62.9624	7034.77	0.00575068		0.00165401		0.439079	0.00430053	0.00597209	0.00592413	1	0.000133483	0.000232396	3.29784e-05	0.000535223			0.000936657			0.000293972	0			2.32827			0.207284		0.00722571		0.027281	0.00270966	0.029955	0.0175263	0.0299306	0.00661338	0.000218627	0.00012509	0.00108428			0.000386648			0.000120337
2.92262	62.9374	7059.81			0.00190609		0.431053	0.00276164	0.00489002	0.00605262	1	0.000173857	1.61791e-05		0.000533767		1.24112e-06	0.000890143	3.2357e-05		0.00027566	0			2.30138					0.00715861		0.0268946	0.00266029	0.0296453	0.0173564	0.0296372	0.00654915	0.00021328		0.00107363		1.12885e-05	0.000382169	6.24662e-06		0.000118886
2.92207	62.9124	7084.84			0.00176718		0.439531	0.00405828	0.00718446	0.00534858	1	0.000400606	9.58201e-05		0.000615907			0.000811513			0.000314349	0			2.32691					0.00721778		0.0272515	0.00270243	0.0299332	0.0174944	0.0298908	0.00660857	0.000216295		0.00108404			0.000384263			0.000120482
2.92152	62.8873	7109.87					0.436405	0.00242071	0.00552046	0.00593923	1	0.00014083	8.85423e-05		0.000613095			0.000960166			0.000354678	0			2.31484							0.0270784	0.00266552	0.0297695	0.0174219	0.029752	0.00657402	0.000215182		0.00107897			0.00038469			0.000120522
2.92097	62.8623	7134.91					0.429061	0.00382498	0.00596759	0.00561174	1	0.000257108	5.42006e-05		0.00061537			0.000861004			0.00028281	0			2.29265							0.0268086	0.00267042	0.0295989	0.0173134	0.0295749	0.00653661	0.000213394		0.00107258			0.000380934			0.000118742
2.92043	62.8373	7159.94	0.0291829		0.00480287	7.81826e-05	0.433131	0.00428815	0.00386846	0.00530205	1	0.000150882	0.000242575	8.03273e-05	0.00060815			0.000921118	1.4571e-05		0.000349602	0			2.32701			0.208393		0.00729937	0.00777098	0.0272912	0.00271936	0.0300327	0.0175809	0.0300399	0.00663778	0.000219578	0.000126257	0.00108933			0.000387826	6.06433e-06		0.000121612
2.91988	62.8122	7184.98		0.005735			0.432066	0.00522519	0.00622531	0.00575125	1	0.000350453	0.000151924		0.000644897			0.000839854			0.000329882	0			2.30788				0.0124723			0.0270157	0.00270743	0.029782	0.0174203	0.029754	0.00657759	0.00021614		0.00107951			0.000382927			0.000120161
2.91933	62.7872	7210.01	0.0124556	0.00399731	0.00184943		0.427581	0.00443361	0.00468364	0.00652087	1	9.52943e-05	8.85847e-05		0.000672284			0.000843826			0.000273588	0			2.30145			0.206124	0.0124442	0.0071847		0.0269442	0.00269517	0.0297538	0.0174287	0.0297487	0.00657262	0.000215159		0.00107973			0.000382917			0.000119303
2.91878	62.7622	7235.05			0.000706192		0.43029	0.00324557	0.00440763	0.00623059	1	0.000473606	0.000309072		0.000628704	5.91343e-05		0.000864818	1.57481e-05		0.000313418	0			2.29864					0.00713643		0.0268668	0.00266582	0.0296199	0.0173484	0.029619	0.00654956	0.000217486		0.00107437	6.76317e-06		0.000381558	5.9968e-06		0.000119372
2.91823	62.7371	7260.08			0.00274803		0.427799	0.00403641	0.00667558	0.00621303	1	0.000461642		4.7836e-06	0.000619316			0.00089266			0.000260646	0			2.29364					0.00716499		0.0268236	0.0026769	0.0296466	0.017344	0.029612	0.00654785		0.000123341	0.00107398			0.000381881			0.000118563
2.91768	62.7121	7285.12	0.0516095		0.00381154		0.441453	0.00463814	0.00675809	0.00579705	1	7.13698e-05	0.000106447		0.000579055			0.000839065			0.000304235	0	8.00859e-05		2.36118			0.211918		0.00739575		0.027835	0.00276624	0.0305355	0.017857	0.0304987	0.00673796	0.000220856		0.00110553			0.000392498			0.000122778		2.70933e-05
2.91714	62.6871	7310.15		0.00420521	0.00312743		0.434653	0.00414898	0.00544859	0.00557954	1	0.000359753	0.000161802		0.000664385	4.79122e-05		0.000929596	2.21808e-05		0.000344323	0			2.31893				0.0124835	0.00722466		0.027128	0.00269876	0.0298517	0.0174653	0.0298352	0.00659568	0.000216877		0.00108275	6.64514e-06		0.00038531	6.13654e-06		0.000120705
2.91659	62.662	7335.19			0.00567341	0.000227616	0.424836	0.00394195	0.00484681	0.00626643	1	0.000496519			0.000650113			0.000932549	3.56553e-05		0.000294156	0			2.2898					0.00719862	0.00765222	0.0267437	0.00267191	0.0295797	0.0173215	0.0295722	0.00653956			0.00107299			0.000381958	6.28169e-06		0.000118899
2.91604	62.637	7360.22			0.00272239	0.00103894	0.433628	0.00231921	0.00587251	0.00595515	1	0.00027321			0.000637267			0.000889337			0.000337842	0			2.31275					0.00719769	0.00770997	0.0270342	0.00266372	0.0297715	0.0174203	0.0297488	0.00657528			0.00107921			0.000383595			0.000120259
2.91549	62.612	7385.26			0.000490793	0.00235453	0.438308	0.00449929	0.00699684	0.00611075	1	0.000220225	1.31315e-05		0.000617231			0.000873841			0.00029392	0	2.00089e-05		2.326					0.00719939	0.00776718	0.0272358	0.00270928	0.0299333	0.0175074	0.0298936	0.0066065	0.000215079		0.00108416			0.000385231			0.000120188		2.56579e-05
2.91494	62.5869	7410.29		0.00290981	0.00281539		0.436391	0.00366077	0.00503632	0.00579725	1	9.48385e-05	4.2974e-05		0.000750687	6.72733e-06	2.68039e-05	0.000873106			0.000293326	0			2.32177				0.012466	0.00722103		0.0271578	0.00269186	0.0298498	0.017471	0.0298395	0.00659267	0.000215135		0.00108419	6.03162e-06	1.17469e-05	0.000384522			0.000119961
2.9144	62.5619	7435.33		0.00300854	0.00606423	0.000495877	0.435169	0.0030716	0.00567742	0.00589488	1	0.000399673	5.91764e-06		0.000752655			0.000946775			0.000222452	0			2.32466				0.012485	0.00727976	0.00773628	0.0271779	0.00268686	0.0299015	0.0174972	0.0298816	0.00660653	0.000214885		0.00108575			0.000386166			0.000119071
2.91385	62.5369	7460.36					0.431626	0.00438199	0.00576643	0.00516463	1	0.000183866			0.000635008	8.39601e-06	3.54595e-05	0.000846675	8.42048e-06		0.000370176	0			2.30002							0.0269044	0.00268443	0.0296597	0.0173441	0.0296387	0.00654962			0.00107518	6.01576e-06	1.17961e-05	0.000381543	5.89219e-06		0.000120293
2.9133	62.5118	7485.4		0.0140992	0.00240007	0.00244408	0.441801	0.00294745	0.00569311	0.00577836	1	0.000278627	9.92081e-05		0.000618664	1.21908e-05		0.000885468	4.87198e-06		0.000277478	0			2.35369				0.0127723	0.00729444	0.00784	0.0275391	0.0027108	0.0301891	0.0176635	0.0301687	0.00666818	0.000218357		0.00109416	6.18058e-06		0.000388952	5.94404e-06		0.000121046
2.91275	62.4868	7510.43		0.00398068	0.000185173		0.437977	0.00257293	0.00308127	0.0050372	1		7.76005e-05		0.000680578			0.000890462			0.000295959	0			2.32311				0.0124666	0.00717295		0.027148	0.00267234	0.0297839	0.0174382	0.0298028		0.000215386		0.00108181			0.000384308			0.000119853
2.9122	62.4618	7535.47	0.025784		0.000936134		0.433697	0.00523861	0.00563689	0.00510649	1	0.000317719	8.4945e-05		0.000712471			0.000813346	3.4258e-05		0.000277057	0			2.32086			0.207911		0.00722633		0.0272433	0.00272799	0.0299971	0.0175417	0.0299778	0.00662656	0.000216761		0.00108864			0.000385409	6.34688e-06		0.000120273
2.91166	62.4367	7560.5	0.00362261		0.00236611	0.00146432	0.434204	0.00401633	0.00487629	0.00551607	1	0.000271981			0.000603536			0.000853177			0.000344181	0			2.31631			0.206351		0.00720489	0.0077297	0.0270897	0.00269364	0.0298084	0.017444	0.0298004	0.00658668			0.00108058			0.000383722			0.000120562
2.91111	62.4117	7585.54		0.000406043	0.00262598	0.000391041	0.436708	0.00348892	0.00604908	0.00563845	1	6.66744e-05	0.000263027	2.43218e-05	0.000609756			0.000762307	6.42093e-06		0.000305919	0			2.32063				0.0124227	0.00721478	0.00772015	0.0271497	0.00268802	0.0298507	0.0174604	0.0298253	0.00658912	0.000218315	0.000124521	0.00108157			0.000382688	5.89948e-06		0.000120092
2.91056	62.3866	7610.57	0.00700594		0.000216686	0.000527839	0.435087	0.00385074	0.00479464	0.00546637	1	0.000304934	2.25066e-05		0.000734227			0.00083401			0.000331718	0			2.31579			0.206424		0.00717365	0.00771659	0.0271058	0.00269146	0.0298104	0.0174452	0.0298037	0.00658789	0.000214572		0.00108265			0.000383479			0.000120389
2.91001	62.3616	7635.61			0.00244788	0.00114003	0.443763	0.00341114	0.00393554	0.00492923	1	9.89684e-05	2.58386e-05		0.00055771			0.000782626			0.000257982	0			2.34182					0.00724683	0.00776852	0.027386	0.00269979	0.0299627	0.0175338	0.0299689	0.00662131	0.000215811		0.001086			0.000384834			0.000119952
2.90946	62.3366	7660.64	0.00222979	0.00459781	0.005423	0.000174632	0.439154	0.00420396	0.00504983	0.00529145	1	0.000260566	9.2814e-05		0.000656323			0.00082693			0.000349458	0			2.33713			0.207733	0.0125596	0.00729974	0.00776292	0.0273482	0.00271477	0.0300137	0.0175593	0.0300031	0.0066313	0.000217062		0.00108872			0.000385938			0.000121461
2.90891	62.3115	7685.67			0.000561006		0.433708	0.00420103	0.00481821	0.00587601	1	0.000202456	0.000160853	1.62555e-05	0.00064033			0.000866461			0.000244897	0			2.30766					0.00715374		0.0269908	0.00268728	0.0297068	0.0173904	0.0296998	0.0065634	0.000215878	0.000123877	0.00107748			0.000382623			0.00011868
2.90837	62.2865	7710.71		0.0105256			0.437845	0.00286851	0.00409966	0.00517082	1	0.000376796	0.000153058		0.000622114			0.000752483			0.000300691	0			2.32962				0.012607			0.0272387	0.00268587	0.0299008	0.0174997	0.0299044	0.00661123	0.000217249		0.00108463			0.000383556			0.000120332
2.90782	62.2615	7735.74			0.00227797		0.435823	0.00495159	0.00433731	0.00506547	1	0.000229489			0.000572615			0.000946749	5.47776e-06		0.000289911	0	6.8949e-06		2.31598					0.00719651		0.0270872	0.00270492	0.0297711	0.0174202	0.0297712	0.00657959			0.00107906			0.000384739	5.87474e-06		0.000119636		2.53576e-05
2.90727	62.2364	7760.78			0.000599092		0.438022	0.00522344	0.00584179	0.00589101	1	0.000380113	4.53229e-06	3.56221e-05	0.000697656			0.000799374			0.000329415	0			2.32092					0.00718762		0.0271808	0.00271504	0.0298604	0.0174716	0.029838	0.00659661	0.000214551	0.000124742	0.00108335			0.000383404			0.000120494
2.90672	62.2114	7785.81			0.00294876		0.443582	0.00390319	0.00530043	0.00469353	1	0.000204503	5.57169e-05		0.000653188			0.000735552			0.000267085	0			2.33999					0.00725522		0.0273867	0.00270749	0.0299868	0.0175324	0.0299725	0.0066237	0.000216285		0.00108756			0.000384175			0.000120103
2.90617	62.1864	7810.85			0.00091271		0.434981	0.00456936	0.00517567	0.00499255	1	0.000274329	0.000118793		0.00067523		5.14559e-07	0.000780578	3.54364e-05		0.000285411	0			2.31162					0.00716724		0.027041	0.00269586	0.0297465	0.0173974	0.0297341	0.00657205	0.000215503		0.00107924		1.13146e-05	0.000381789	6.31281e-06		0.00011942
2.90563	62.1613	7835.88	0.0120499		9.01918e-05	0.00036402	0.424065	0.00555454	0.00474811	0.0049705	1	0.000214368			0.00069226	4.17755e-05		0.000818793			0.000287714	0			2.28418			0.204883		0.00711562	0.00765376	0.0267307	0.00269559	0.0295764	0.0173013	0.0295704	0.00653498			0.00107355	6.49542e-06		0.000380252			0.000118796
2.90508	62.1363	7860.92		0.00428188			0.442359	0.00317134	0.00549079	0.00548266	1	6.88678e-05	0.000170012	3.01829e-05	0.000757262			0.000729802			0.00030138	0			2.33672				0.0125364			0.0273558	0.00269529	0.029976	0.0175362	0.0299588	0.00661865	0.000217899	0.000125166	0.00108863			0.000383914			0.000120562
2.90453	62.1113	7885.95		0.0197145	0.00511436	0.000157217	0.438314	0.00583814	0.00534479	0.00519743	1	0.000145829			0.000791848			0.000738269			0.000363533	0			2.34782				0.0128565	0.00733508	0.00780519	0.0274853	0.00275429	0.0301826	0.017654	0.0301675	0.0066659			0.00109673			0.000386715			0.000122339
2.90398	62.0862	7910.99		0.000292264	0.00426617	0.00134809	0.438717	0.00332417	0.00602974	0.00544431	1	0.000297608	2.74515e-05		0.000733522			0.000843531	3.43795e-06		0.000314973	0			2.33116				0.0124611	0.00726263	0.00775942	0.0272674	0.00269424	0.0299469	0.0175139	0.0299217	0.00661387	0.000215496		0.00108692			0.00038514	5.87392e-06		0.000120615
2.90343	62.0612	7936.02		0.00238658	0.00247278		0.435277	0.0036125	0.00480791	0.00470235	1	0.000348169	0.000164383	2.788e-06	0.000838408			0.000784802	4.00739e-06		0.000337778	0			2.31761				0.012437	0.00720364		0.027095	0.00268656	0.0297956	0.017425	0.0297887	0.00658523	0.000216578	0.000124047	0.00108365			0.000382553	5.8563e-06		0.000120419
2.90288	62.0362	7961.06		0.00138621			0.434899	0.00433302	0.00455715	0.0042531	1	7.87479e-05			0.000782192	7.88794e-05	1.54411e-05	0.000756849			0.000290389	0			2.31068				0.0123891			0.0270175	0.00269014	0.0297129	0.0173721	0.0297097	0.00656375			0.00107994	7.07719e-06	1.1527e-05	0.000381123			0.000119396
2.90234	62.0111	7986.09		0.0114036	0.00277721	0.00154816	0.439182	0.00428032	0.00637906	0.00485588	1	0.000317685			0.000729134			0.000876584			0.000307824	0			2.34156				0.0126875	0.00727481	0.00779935	0.0274042	0.00272144	0.0300947	0.0175884	0.0300641	0.00664565			0.00109203			0.000387469			0.000121082
2.90179	61.9861	8011.13		0.00478218	0.00520483		0.431677	0.00315246	0.00660258	0.0050059	1	0.000154797	0.000131843		0.000854202			0.000825577			0.00030605	0	5.11766e-05		2.3131				0.0124734	0.00724476		0.027043	0.00267987	0.0298241	0.0174306	0.0297905	0.00658273	0.000216105		0.00108395			0.000383183			0.000119954		2.60336e-05
2.90124	61.9611	8036.16	0.034268		0.0025334	0.00388423	0.439188	0.00433354	0.00520185	0.00497019	1	0.00033302	6.8953e-05		0.000808685			0.000753159			0.000269047	0			2.35176			0.210209		0.00732593	0.00789349	0.0276108	0.00274274	0.0303036	0.0177227	0.0302906	0.00669594	0.000218781		0.00110146			0.000388519			0.000121407
2.90069	61.936	8061.2	0.0095377			0.00124444	0.434073	0.00416851	0.00601419	0.00483065	1	0.000282773	0.000207943		0.000746631			0.00084232	4.0887e-06		0.000329877	0			2.31506			0.206615			0.00773302	0.0271109	0.0026982	0.0298508	0.0174487	0.0298259	0.00659246	0.000217497		0.00108364			0.000383888	5.86481e-06		0.000120451
2.90014	61.911	8086.23			0.00401008	0.000675558	0.434529	0.00491502	0.00540103	0.00505094	1	0.000391968	6.09581e-05		0.000802479	1.81176e-05		0.000795802			0.000259601	0			2.31663					0.00722885	0.00771738	0.0270925	0.00270683	0.029814	0.0174358	0.0297983	0.00658798	0.000215106		0.00108347	6.19299e-06		0.000382839			0.000119293
2.8996	61.886	8111.27			0.0012016		0.435001	0.00405153	0.00530882	0.00542649	1	0.000399658	8.08716e-05		0.000768039	1.49009e-05		0.000803491	3.79997e-05		0.00028883	0			2.3127					0.0071749		0.0270539	0.00268943	0.0297624	0.017412	0.0297481	0.006577	0.00021504		0.00108113	6.13472e-06		0.000382309	6.35391e-06		0.000119527
2.89905	61.8609	8136.3			0.00524797		0.43045	0.0044201	0.00382025	0.0046154	1	0.000452933	0.000163046		0.000793047		4.05643e-05	0.000818802			0.000237721	0			2.30495					0.00721725		0.0269197	0.00268826	0.0296669	0.017357	0.0296747	0.00656157	0.000215729		0.00107883		1.18862e-05	0.000381593			0.000118474
2.8985	61.8359	8161.34			0.0036312	0.000860266	0.436409	0.00682546	0.00515489	0.00475272	1	0.000279016	8.91911e-05		0.000731533			0.000770377			0.000282403	0			2.32161					0.00723626	0.00773408	0.0271696	0.00274023	0.0298642	0.0174628	0.0298521	0.0065982	0.000215916		0.00108436			0.000383152			0.000119849
2.89795	61.8108	8186.37		0.0104205	0.000169029		0.439305	0.00290644	0.00384044	0.0052481	1	0.000336034	0.00011669		0.000767308		2.63883e-05	0.000793719	2.86079e-05		0.000244427	0			2.33426				0.0126222	0.00720679		0.0272969	0.00269003	0.0299368	0.0175243	0.0299444	0.00661945	0.000216995		0.00108825		1.1782e-05	0.000384686	6.25522e-06		0.000119651
2.8974	61.7858	8211.4	0.0054204		0.00167747		0.425201	0.0065519	0.00510106	0.00450332	1	0.000380803			0.000851007		5.57001e-06	0.000810099			0.000271196	0	1.75283e-06		2.28621			0.204755		0.00713806		0.0267436	0.00270994	0.0295773	0.0172919	0.0295662	0.0065365			0.00107574		1.13254e-05	0.000380069			0.000118535		2.51069e-05
2.89686	61.7608	8236.44		0.0160472	0.0021394		0.438891	0.00317879	0.00548349	0.0048571	1	0.000557668	5.81905e-05		0.000778981			0.000785822	1.86058e-05		0.00029853	0			2.34181				0.0127562	0.00726462		0.0273975	0.00270465	0.0300787	0.017587	0.0300616	0.00664869	0.000216965		0.00109269			0.000386073	6.12937e-06		0.000120932
2.89631	61.7357	8261.47		0.0128856	0.00193452	0.000864386	0.441814	0.00472622	0.00537431	0.00476035	1	0.000249923	4.85275e-05		0.000728362	7.67413e-05		0.000887804	6.9782e-06		0.000273559	0	1.37337e-05		2.34826				0.012732	0.00727488	0.00780272	0.0274919	0.00273292	0.0301323	0.0176178	0.0301168	0.00665627	0.000217218		0.00109393	7.14197e-06		0.000388317	5.96553e-06		0.000120778		2.57549e-05
2.89576	61.7107	8286.51		0.00877678	0.00463889	0.00169511	0.43744	0.00217255	0.0064102	0.00486624	1	0.00035553	0.000145036		0.000887387	0.000103107		0.000813288			0.000311751	0			2.33737				0.0126238	0.00728886	0.00778666	0.0273257	0.00268462	0.0300377	0.017555	0.0300067	0.00663352	0.000217872		0.00109232	7.51145e-06		0.00038578			0.00012091
2.89521	61.6857	8311.54			0.00243741	0.00123438	0.433944	0.00391738	0.00644587	0.00454719	1	0.000347325	9.84333e-05	5.67926e-05	0.000763147			0.000853382			0.000309038	0			2.3135					0.00719739	0.0077171	0.0270537	0.00268896	0.0297963	0.0174089	0.029765	0.00657998	0.000215424	0.000124752	0.00108167			0.00038327			0.000119896
2.89466	61.6606	8336.58	0.024862	0.0072737	0.00497892	0.000400454	0.438742	0.00353403	0.00634952	0.00489739	1	0.000276318			0.000826142	8.55341e-05		0.000816897			0.000266364	0			2.34961			0.209832	0.0127063	0.00735475	0.00783198	0.0275732	0.00272759	0.0302871	0.0177018	0.0302568	0.00668761			0.00110049	7.3082e-06		0.00038905			0.000121231
2.89411	61.6356	8361.61	0.00353517				0.431617	0.00384768	0.00570141	0.00494768	1	0.000215795	6.12063e-05		0.000820568	4.05416e-05	2.47485e-05	0.000879878			0.000243153	0			2.30202			0.205436				0.0269314	0.00267921	0.0296887	0.0173584	0.0296685	0.00655669	0.000214173		0.00107902	6.49868e-06	1.16491e-05	0.00038242			0.00011853
2.89357	61.6106	8386.65					0.422292	0.00393166	0.00554127	0.00487971	1	0.000219983			0.000788556			0.000919327			0.000333869	0			2.27219							0.0265425	0.00265539	0.0294087	0.017195	0.0293911	0.00649544			0.00106846			0.000379424			0.000118754
2.89302	61.5855	8411.68		0.00315694	0.00400996	0.00160139	0.433352	0.00512422	0.00604189	0.00455834	1	0.000398233	5.76024e-05		0.000852956			0.000758715			0.000319711	0			2.31795				0.0124664	0.00723694	0.00773983	0.0271053	0.00271298	0.0298569	0.017448	0.0298316	0.00659545	0.000215296		0.00108543			0.000382715			0.000120323
2.89247	61.5605	8436.72	0.0108064	0.00504502		0.000274492	0.431378	0.0050522	0.00565024	0.00499006	1	0.000269256	8.5872e-05	1.65027e-06	0.000730884			0.000842606			0.000272645	0			2.31051			0.206582	0.0124889		0.0077166	0.0270638	0.00271069	0.0298378	0.0174466	0.0298183	0.00659059	0.000215622	0.000124153	0.00108313			0.000383795			0.000119568
2.89192	61.5355	8461.75					0.431428	0.00481772	0.00547485	0.00406237	1	0.000260116	9.48345e-05	3.76138e-05	0.000844265			0.000866713			0.000311901	0			2.2995							0.02689	0.00268974	0.0296427	0.0173204	0.029626	0.00654795	0.000214364	0.000123885	0.00107782			0.000381677			0.000119378
2.89137	61.5104	8486.79			0.00527696		0.429272	0.0035562	0.00456185	0.0044639	1	0.000199463	4.53063e-05		0.000667318	3.81405e-05		0.000863526			0.000248944	0			2.30058					0.00720701		0.0268625	0.00267149	0.0296341	0.0173291	0.0296308	0.00654812	0.000213665		0.00107537	6.45485e-06		0.000381692			0.000118465
2.89083	61.4854	8511.82		0.00808825	0.000722118	0.000395253	0.433473	0.00408335	0.00483428	0.00512063	1	0.000290883	0.000167184	3.34154e-05	0.000796429			0.00082439			0.000310377	0			2.31617				0.0125291	0.00718169	0.00771517	0.0270837	0.00269512	0.0298131	0.0174413	0.0298058	0.00658816	0.000216744	0.000124575	0.00108365			0.000383363			0.00012008
2.89028	61.4604	8536.86	0.0026997		0.00430024		0.433045	0.00514241	0.00593547	0.005105	1	0.000275214			0.000813743	0.000109129		0.000829801			0.000299855	0			2.31265			0.206265		0.00723117		0.0270629	0.00270946	0.0298137	0.0174318	0.02979	0.00658442			0.00108333	7.54689e-06		0.00038324			0.000119859
2.88973	61.4353	8561.89		0.00811929			0.430621	0.00547328	0.00471876	0.0039973	1	0.000317531	7.87987e-05		0.000677801			0.000777787	1.28974e-05		0.000267857	0			2.3048				0.0124855			0.0269463	0.0027063	0.0297067	0.0173633	0.0297012	0.00656542	0.00021467		0.00107808			0.000381325	5.97111e-06		0.000119027
2.88918	61.4103	8586.93	0.0285487	0.0177531	0.00093128	0.00179639	0.429859	0.00343765	0.0063504	0.00505436	1	0.000221724			0.000692689			0.000811461			0.000296209	0			2.33171			0.209206	0.012823	0.0072698	0.00782756	0.0273496	0.00271727	0.0301887	0.0176466	0.0301584	0.00666505			0.0010949			0.000387703			0.000121287
2.88863	61.3853	8611.96		0.0191983	0.000982862		0.432279	0.00518321	0.00582531	0.00420046	1	0.000226922	0.000164894		0.000658747			0.000825118			0.000214352	0			2.32234				0.012742	0.00721238		0.0271669	0.00272163	0.0299392	0.0174926	0.029917	0.00661177	0.000217518		0.00108563			0.000384804			0.000119091
2.88808	61.3602	8637		0.00743462	0.00168285		0.423231	0.00302215	0.00718454	0.00423029	1	7.60546e-05			0.000576051	6.7567e-06		0.000895895			0.000252977	0			2.28394				0.0124026	0.00712892		0.02668	0.00265433	0.0295699	0.0172655	0.029528	0.00652356			0.00107029	5.96909e-06		0.000380845			0.000118113
2.88754	61.3352	8662.03			0.0025579		0.435933	0.00465609	0.00582722	0.00490417	1	0.000142118	0.00018072		0.000576741			0.000821618			0.000274976	0			2.31696					0.00720656		0.027111	0.00270273	0.0298176	0.017432	0.0297956	0.00658367	0.000216871		0.00108			0.000383189			0.000119511
2.88699	61.3102	8687.07		0.0101077	0.000820485		0.429336	0.0036807	0.00509196	0.00412494	1	0.000224113	3.69027e-06		0.000672359			0.000747431	2.72179e-06		0.000357939	0			2.30398				0.0125116	0.00715595		0.0269197	0.00267894	0.029704	0.0173604	0.0296929	0.00656221	0.000213495		0.0010777			0.000380768	5.81838e-06		0.000120331
2.88644	61.2851	8712.1		0.0123585	0.00400175		0.441106	0.00336529	0.00711797	0.004735	1	0.0002408	0.000144722		0.000597067		1.71008e-05	0.000850918			0.00032574	0			2.34683				0.012722	0.00730479		0.0274766	0.00271198	0.0301535	0.0176145	0.0301118	0.00665503	0.00021863		0.00109177		1.1708e-05	0.000387697			0.000121544
2.88589	61.2601	8737.13		0.00422869	0.0010455		0.432369	0.00393313	0.00485005	0.00367013	1	7.57262e-05	0.000225258	2.14897e-05	0.000494568	3.62863e-05		0.000790984			0.000285974	0			2.30713				0.0124221	0.00715798		0.0269598	0.00268219	0.029695	0.0173505	0.0296875	0.00655881	0.000216745	0.000123903	0.00107487	6.43967e-06		0.000381345			0.000119241
2.88534	61.235	8762.17			0.000103217		0.441133	0.00458391	0.00589458	0.00458465	1			1.63376e-05	0.000579112			0.000741861			0.000288822	0	8.9511e-06		2.32797					0.00718806		0.027257	0.00270846	0.0298938	0.0174712	0.0298706			0.00012459	0.00108276			0.000382964			0.000120019		2.5473e-05
2.8848	61.21	8787.2		0.0101261			0.433497	0.00218732	0.00591106	0.00386424	1	6.93267e-05			0.000501112	3.7495e-05		0.000707783			0.000245569	0	0.00010064		2.31453				0.0125439			0.0270506	0.00266357	0.0297923	0.017401	0.029769	0.00657671			0.00107791	6.47533e-06		0.000381153			0.000118967		2.6751e-05
2.88425	61.185	8812.24		0.013003	0.000230314		0.438603	0.00347208	0.00599661	0.00354717	1	0.000161704	1.97901e-05		0.000535725	5.41049e-07		0.000827133			0.000286331	0			2.3332				0.012665	0.00721002		0.0272951	0.00269936	0.0299787	0.0175044	0.029954	0.00661896	0.000215613		0.00108513	5.96211e-06		0.000385309			0.000120317
2.8837	61.1599	8837.27					0.430886	0.00360872	0.00576571	0.00329028	1		2.45058e-05		0.000571351			0.000776873			0.000345226	0	2.23707e-05		2.29635							0.0268349	0.00266715	0.0295951	0.0172786	0.0295741		0.000212949		0.0010719			0.00037968			0.000119662		2.54186e-05
2.88315	61.1349	8862.31			0.000477909		0.434583	0.00397574	0.00636672	0.00336102	1	0.000110421	0.000220977		0.000571961			0.000781296			0.000256638	0			2.3086					0.00715083		0.0269975	0.00268331	0.0297228	0.017349	0.0296928	0.00656049	0.00021672		0.00107621			0.000381269			0.000118827
2.8826	61.1099	8887.34		0.00512172			0.441753	0.00481125	0.00461673	0.00341846	1	0.000270446	4.38492e-05		0.000576501			0.000831158	4.43709e-06		0.000337254	0		6.85096e-06	2.33507				0.01254			0.0273272	0.00271792	0.0299415	0.0174928	0.0299374	0.00661694	0.000215855		0.00108514			0.000385157	5.89197e-06		0.000121012			4.09779e-06
2.88206	61.0848	8912.38		0.0173534			0.441997	0.0034564	0.00640664	0.00264428	1	0.000275083	4.9263e-05		0.000486499			0.000735155	2.49748e-05		0.000222884	0			2.34698				0.0127853			0.0274646	0.00271083	0.0301149	0.0175667	0.0300838	0.00664937	0.000216992		0.0010891			0.000385596	6.22971e-06		0.000119884
2.88151	61.0598	8937.41			0.000932332		0.441958	0.00355445	0.00494236	0.00294522	1		3.86651e-05		0.000513228		2.67151e-05	0.000785578			0.000165591	0			2.33062					0.00719613		0.027253	0.00269147	0.0298616	0.0174362	0.0298527		0.000215166		0.00108113		1.17508e-05	0.000383387			0.000118108
2.88096	61.0348	8962.45	0.0116002	0.0134356		0.00163557	0.444272	0.00265847	0.00503374	0.00339426	1		0.00012758		0.000508574			0.000819937			0.000308521	0			2.35916			0.209432	0.0127874		0.0078432	0.0276306	0.00271176	0.0302385	0.0176622	0.030228		0.000219215		0.00109465			0.000388726			0.000121753
2.88041	61.0097	8987.48			0.00256061		0.437066	0.00376806	0.00548681	0.0029577	1	0.000295138	0.000153354	6.09051e-05	0.00044939			0.00076348			0.000324347	0			2.31922					0.00720195		0.0271104	0.00268776	0.0297933	0.0173918	0.0297763	0.00658169	0.000216323	0.000124861	0.00107741			0.000382076			0.000120169
2.87986	60.9847	9012.52			0.00115796		0.436411	0.00465927	0.00561487	0.00332257	1	0.000223389	0.000117469		0.000474238			0.00083829	4.97361e-05		0.000253977	0	6.46303e-05		2.31513					0.00717541		0.0270793	0.0026989	0.0297717	0.0173835	0.0297528	0.00657544	0.000215619		0.00107693			0.000382888	6.52952e-06		0.000119027		2.62008e-05
2.87931	60.9597	9037.55		0.00881918			0.444597	0.00448296	0.00576331	0.00297019	1	0.000162955	7.31033e-05		0.000552157			0.000675883			0.000274883	0			2.34631				0.012641			0.0274689	0.00272283	0.0300672	0.0175494	0.0300459	0.00663929	0.000217076		0.00108871			0.000384219			0.000120514
2.87877	60.9346	9062.59		0.0127481	0.00131822		0.441677	0.00258053	0.00500433	0.00283982	1	0.000121317	3.27355e-05		0.000530657			0.000738553	1.00927e-05		0.000294186	0	3.23183e-05		2.34333				0.012687	0.00724106		0.027397	0.00269149	0.030025	0.0175295	0.0300151	0.00663187	0.000216248		0.00108727			0.000384766	5.99213e-06		0.00012068		2.59469e-05
2.87822	60.9096	9087.62		0.00882057	0.00488921		0.437697	0.00399341	0.00663219	0.00307341	1	0.000208901	6.1449e-05		0.00046035			0.000763661			0.000260281	0			2.33301				0.0126033	0.00728038		0.0272838	0.00270739	0.0299906	0.0174987	0.0299564	0.0066202	0.000216255		0.00108409			0.000384389			0.000119936
2.87767	60.8846	9112.66		0.000960678	0.00213039		0.439382	0.00348721	0.00459908	0.00303784	1		0.000110057		0.000468211			0.000751182			0.000265149	0			2.32571				0.0124276	0.0072054		0.0271821	0.00268725	0.0298209	0.0174168	0.0298171		0.000215974		0.00107917			0.000382417			0.000119451
2.87712	60.8595	9137.69		0.00735041	0.00249899		0.440366	0.00133651	0.00529012	0.00255804	1		3.61573e-05		0.000503033			0.000678444			0.000302718	0			2.33533				0.0125618	0.00723333		0.0272813	0.00266345	0.029924	0.0174638	0.0299099		0.000215541		0.00108304			0.000382518			0.000120385
2.87657	60.8345	9162.73		0.000172349	0.00433547		0.434231	0.002432	0.00505533	0.00279982	1		0.000356301	2.34414e-05	0.000458839	7.91335e-05		0.000787059	1.34797e-05		0.000265298	0			2.31327				0.0123722	0.00721288		0.0270102	0.00266215	0.029723	0.0173522	0.0297125		0.000218874	0.000124036	0.00107524	7.08163e-06		0.000381608	5.98203e-06		0.000119034
2.87603	60.8095	9187.76	0.0241415	0.0135123	0.00121408		0.444352	0.00168567	0.005595	0.00256492	1	7.2048e-05	8.67e-05		0.000465607			0.000696504			0.000281481	0			2.3637			0.21029	0.0128293	0.00731408		0.0277198	0.00270565	0.0303433	0.0177059	0.0303243	0.00669944	0.000219294		0.00109749			0.000388093			0.000121731
2.87548	60.7844	9212.8		0.00339116	0.00186973		0.445762	0.00265616	0.00589556	0.00248106	1	0.000223855	7.10915e-05		0.000473655			0.000713083			0.000247554	0			2.34695				0.0125445	0.00724813		0.0274537	0.00269218	0.0300334	0.0175212	0.0300101	0.00663229	0.000216787		0.00108623			0.00038432			0.00011996
2.87493	60.7594	9237.83		0.00407496	0.00106481		0.450062	0.00316219	0.00512106	0.00260456	1	0.000259122	8.9468e-05		0.000341273			0.000734386	1.932e-05		0.000299116	0			2.35936				0.0125988	0.00726143		0.0276147	0.00270924	0.030127	0.0175845	0.0301154	0.00665609	0.000217824		0.00108805			0.000385989	6.15108e-06		0.000121157
2.87438	60.7344	9262.87		0.00126031	0.000816357		0.434141	0.00402864	0.00547208	0.00295076	1	0.000191818	0.000116154		0.000408955			0.000692378	4.83098e-06		0.000239255	0			2.30849				0.0123749	0.00715278		0.0269793	0.00268293	0.0296968	0.0173354	0.02968	0.00655887	0.000215071		0.00107333			0.000379786	5.84715e-06		0.000118518
2.87383	60.7093	9287.9		0.00724876	0.00499977		0.44209	0.00290242	0.0060018	0.00274659	1	0.000198408	9.83627e-05		0.000469505			0.000754511			0.00026124	0			2.34466				0.0126097	0.00729935		0.0274146	0.00269745	0.0300525	0.0175354	0.0300276	0.00663578	0.000217323		0.0010868			0.000385166			0.000120236
2.87329	60.6843	9312.93					0.441101	0.00342361	0.00576559	0.00236143	1	0.000320288	9.38535e-05		0.000351217			0.000703997	3.09571e-06		0.000245065	0			2.32674							0.0272092	0.00268646	0.02984	0.0174077	0.0298188	0.00659146	0.000215745		0.00107748			0.000381735	5.84862e-06		0.000119158
2.87274	60.6592	9337.97		0.00256214			0.440591	0.00235191	0.00559454	0.00271306	1		1.0293e-05		0.000445243	1.8763e-05	2.54118e-05	0.000776489			0.000183102	0			2.32741				0.0124547			0.0272072	0.00267103	0.0298436	0.0174165	0.0298249		0.000214543		0.00107911	6.20816e-06	1.17204e-05	0.000382894			0.000118259
2.87219	60.6342	9363					0.436982	0.00425588	0.00494974	0.00275781	1	6.91335e-05	0.000132693		0.000420947			0.000720478			0.000246311	0			2.31426							0.0270531	0.00268945	0.0297238	0.0173529	0.0297148	0.00656473	0.000215569		0.00107476			0.000380648			0.000118761
2.87164	60.6092	9388.04		0.00369254	0.00332689		0.437199	0.00473666	0.00639384	0.00242269	1		0.000226372	7.24184e-05	0.000472174			0.00070954			0.000231729	0	1.24705e-05		2.32364				0.0124797	0.00722987		0.0271744	0.00270836	0.0298751	0.0174236	0.0298445		0.000217908	0.000125318	0.00108022			0.000382146			0.000119062		2.55032e-05
2.87109	60.5841	9413.07					0.442396	0.0027962	0.00390323	0.00223599	1	7.81859e-05	0.000162013	4.98111e-06	0.000499613			0.000710681	5.1584e-06		0.000326746	0			2.3305							0.0272338	0.00267762	0.0298179	0.0174092	0.0298245	0.00658911	0.000216802	0.000124229	0.0010799			0.000381908	5.8805e-06		0.000120399
2.87054	60.5591	9438.11		0.0126693	0.000955711		0.439947	0.00210849	0.00557812	0.00260116	1		0.000235435		0.00035568			0.000673599			0.000198271	0	8.06787e-05		2.33722				0.0126616	0.0072218		0.0273187	0.00267928	0.0299762	0.0174924	0.0299578		0.000218871		0.00108257			0.000383058			0.000119013		2.66217e-05
2.87	60.5341	9463.14		0.00121099			0.436423	0.0031997	0.00642646	0.00251732	1	0.000221992	0.000138875	3.51262e-06	0.000531504	1.13676e-05		0.000717307	1.26173e-05		0.000261108	0			2.31419				0.0123936			0.0270557	0.00267484	0.0297577	0.0173563	0.0297268	0.00656965	0.000215748	0.0001238	0.00107684	6.07781e-06		0.000380754	5.97209e-06		0.000119029
2.86945	60.509	9488.18			0.000490861		0.438762	0.00546279	0.00558333	0.00177752	1	0.000233759	0.000134531		0.000542335			0.000706009	1.91059e-05		0.000261292	0			2.32036					0.00717244		0.0271406	0.00271348	0.0298002	0.0173774	0.0297817	0.00658198	0.000216082		0.00107899			0.00038129	6.07975e-06		0.000119252
2.8689	60.484	9513.21					0.440319	0.00298522	0.00593133	0.00195499	1				0.000455817			0.000697789			0.000287702	0			2.32363							0.0271652	0.00267673	0.029807	0.017381	0.0297833				0.00107776			0.000381188			0.000119652
2.86835	60.459	9538.25		0.00189764			0.439892	0.00297699	0.00583643	0.0023018	1	0.000168777	1.9474e-05		0.000584892		3.11726e-05	0.000716671	1.22042e-05		0.00024935	0	3.20705e-05		2.32498				0.0124391			0.0271843	0.00267912	0.0298334	0.0174024	0.0298112	0.00658752	0.000214581		0.00108069		1.18009e-05	0.000381826	5.98289e-06		0.000119192		2.57669e-05
2.8678	60.4339	9563.28					0.446939	0.00456486	0.00523473	0.00182525	1		6.94609e-05		0.000451133			0.000691348			0.00026733	0			2.34354							0.027427	0.00271642	0.0299749	0.0174831	0.0299616		0.000216412		0.00108414			0.000383373			0.000120063
2.86726	60.4089	9588.32		0.00333521			0.444826	0.00375085	0.00617977	0.00267	1	0.000117409	5.33466e-05		0.000587079			0.000690127			0.000254911	0	1.51383e-05		2.3413				0.0125277			0.0274048	0.00270516	0.0299994	0.0175017	0.0299719	0.00662227	0.000216246		0.00108655			0.000383487			0.000119918		2.56521e-05
2.86671	60.3839	9613.35		0.00796841			0.446596	0.00408537	0.0053258	0.00267819	1	0.000119946	0.000165534		0.000525369			0.000729337	2.32018e-05		0.000267485	0			2.35137				0.0126403			0.0275253	0.00271946	0.0300894	0.0175619	0.0300747	0.00664501	0.000218674		0.00108935			0.000385391	6.20115e-06		0.000120518
2.86616	60.3588	9638.39		0.00575	0.00329274		0.440638	0.00416982	0.00671843	0.00233626	1	0.000123988	0.00011734	9.53089e-05	0.000494788	4.17753e-05		0.000720458	2.42738e-05		0.000203921	0			2.3361				0.0125581	0.00725689		0.0273294	0.00271019	0.0299937	0.0174887	0.0299581	0.00661931	0.000217104	0.000126138	0.00108467	6.58059e-06		0.000383765	6.19317e-06		0.000119099
2.86561	60.3338	9663.42	0.0158543	0.00567296	0.00223217		0.451197	0.00160146	0.00586259	0.00237818	1	0.000237816	7.03927e-05		0.000456296			0.000708042			0.000290487	0			2.374			0.210234	0.0127146	0.00733195		0.0278328	0.00270527	0.0303574	0.017709	0.0303344	0.00670418	0.000219119		0.00109771			0.000388396			0.000121908
2.86506	60.3088	9688.46		0.000465448			0.445124	0.0019503	0.00583741	0.00261309	1	0.00027917	4.06278e-05		0.000418778			0.000776802	1.86279e-05		0.000331823	0			2.3395				0.012464			0.027364	0.00267375	0.0299448	0.017472	0.0299224	0.00661375	0.000215698		0.00108224			0.00038415	6.10132e-06		0.000120871
2.86451	60.2837	9713.49		0.00562306			0.451485	0.00394827	0.00574713	0.0025069	1	0.000153289	0.000131606		0.000466847			0.000795005	2.66052e-05		0.000220033	0			2.36355				0.0126447			0.0276856	0.00272595	0.0301904	0.0176145	0.0301693	0.00666641	0.00021885		0.00109189			0.000387594	6.27199e-06		0.000120181
2.86397	60.2587	9738.53					0.443873	0.00261187	0.00441903	0.00289436	1		9.12238e-05		0.000529577			0.000729849			0.000267354	0			2.3351							0.0273003	0.00267924	0.0298744	0.0174475	0.0298733		0.0002161		0.00108212			0.000382818			0.000119709
2.86342	60.2337	9763.56			0.000640903		0.445097	0.00291103	0.00454728	0.00283728	1	0.000254573	1.18306e-05		0.000397616			0.000684388			0.000266705	0			2.33975					0.00720745		0.0273593	0.00268771	0.0299208	0.0174726	0.0299178	0.00661236	0.000215234		0.00108175			0.000382709			0.000119878
2.86287	60.2086	9788.6					0.440414	0.00251545	0.00655701	0.00211597	1		1.26479e-05		0.000435578	4.53306e-05		0.000728464			0.00026198	0			2.32401							0.0271737	0.00267044	0.0298241	0.0173879	0.0297911		0.000214335		0.00107774	6.59686e-06		0.000381745			0.0001193
2.86232	60.1836	9813.63		0.00849256	0.00280919		0.450575	0.00422327	0.00539212	0.0026932	1	0.000118625	0.000205688		0.00037651		2.59803e-05	0.000649757			0.00029571	0			2.36785				0.0127131	0.00731521		0.0277268	0.00273551	0.0302449	0.0176522	0.0302291	0.0066791	0.000220403		0.00109269		1.18878e-05	0.000386167			0.000121563
2.86177	60.1586	9838.66			0.000108057		0.442825	0.00373487	0.00645336	0.00224077	1	9.97274e-05	6.18764e-05		0.00037448	3.20646e-05		0.000761073			0.000240038	0			2.33165					0.00718809		0.0272821	0.00269576	0.0299019	0.0174361	0.0298705	0.00659958	0.000215641		0.0010797	6.4163e-06		0.000383248			0.00011929
2.86123	60.1335	9863.7					0.432036	0.00186991	0.00482979	0.00251142	1	0.000204531	1.08261e-05		0.000303178		1.85992e-06	0.000755311			0.000236355	0			2.29924							0.026835	0.00263977	0.0295626	0.0172562	0.0295554	0.00653153	0.000212612		0.00106726		1.12665e-05	0.000379121			0.000117977
2.86068	60.1085	9888.73		0.00147613	0.000723953		0.438104	0.00376316	0.0068578	0.0023686	1	0.000120564			0.000364495	1.36928e-05	7.13426e-06	0.000722571	3.1657e-05		0.000206985	0			2.31979				0.0124209	0.00717613		0.0271316	0.00268826	0.0298201	0.0173867	0.0297826	0.00658049			0.00107638	6.12386e-06	1.14316e-05	0.000381548	6.26684e-06		0.000118447
2.86013	60.0834	9913.77					0.450663	0.00322053	0.00633393	0.00212314	1	0.000177252	0.000135244		0.000341643			0.000711759			0.000261179	0			2.35512							0.0275764	0.00270547	0.0300936	0.0175471	0.0300637	0.00664345	0.000218139		0.00108619			0.000384987			0.000120379
2.85958	60.0584	9938.8					0.447676	0.00247178	0.00680151	0.00191028	1	0.000164039	3.65067e-05		0.000314254			0.000710814	4.03341e-06		0.000291104	0			2.34584							0.0274535	0.00268658	0.0300153	0.0174942	0.0299785	0.00662441	0.00021604		0.0010827			0.000383881	5.89399e-06		0.000120487
2.85903	60.0334	9963.84					0.449331	0.0014094	0.00473836	0.00285315	1	0.000198504	4.42716e-05		0.000292111			0.000719785	9.04999e-06		0.000243822	0			2.35129							0.0274979	0.00267256	0.0300058	0.0175208	0.0299999	0.00662966	0.000216311		0.00108314			0.00038429	5.97345e-06		0.000119863
2.85849	60.0083	9988.87			0.00251669		0.447643	0.00404354	0.00511573	0.00212622	1		0.000120092		0.000359476			0.000709927			0.000214883	0	4.4539e-05		2.34951					0.00725996		0.02749	0.00271379	0.0300305	0.017521	0.0300189		0.000217586		0.00108484			0.000384385			0.000119505		2.61336e-05
2.85794	59.9833	10013.9					0.449664	0.00237524	0.00537763	0.00214473	1	8.64803e-05	0.000171818		0.000273111			0.000764927			0.000252953	0			2.35192							0.0275177	0.0026885	0.0300316	0.0175196	0.0300161	0.00663156	0.000218342		0.00108344			0.000385175			0.000120065
2.85739	59.9583	10038.9			0.000172579		0.446003	0.00180948	0.00473576	0.00232392	1	0.000117176	0.000100338		0.000242382			0.000704416	1.43658e-06		0.000228089	0			2.34111					0.00719856		0.0273657	0.00267053	0.0299158	0.0174604	0.02991	0.00660857	0.000216501		0.00107915			0.000382908	5.84168e-06		0.000119269
2.85684	59.9332	10064					0.444663	0.00244105	0.00643367	0.00183161	1				0.000271133			0.000793815	4.71633e-05		0.000290097	0	4.30844e-05		2.33644							0.0273314	0.00267857	0.0299255	0.0174439	0.0298943				0.00107902			0.000384044	6.52211e-06		0.000120133		2.60033e-05
2.85629	59.9082	10089		0.0101167	0.00585532		0.450454	0.00228884	0.00572514	0.00179546	1	7.67053e-05	8.3014e-05		0.000197906	1.39994e-05	1.39748e-06	0.000675861			0.000263671	0			2.37269				0.01275	0.00736838		0.0277518	0.00270889	0.0302792	0.0176557	0.0302583	0.00668493	0.000218761		0.00109105	6.22631e-06	1.15274e-05	0.000386936			0.000121196
2.85574	59.8832	10114		0.010566	0.000384123		0.452486	0.00174413	0.00545962	0.00236457	1		4.89467e-06		0.000295935			0.000726044	9.49529e-06		0.000181961	0			2.37114				0.0127417	0.00727702		0.0277498	0.00269747	0.0302395	0.0176435	0.0302227		0.000217323		0.00109124			0.000387238	6.02454e-06		0.000119819
2.8552	59.8581	10139.1					0.448765	0.00432381	0.0051505	0.00223305	1	0.000145772	8.26144e-05		0.00023738			0.000768817			0.000273193	0			2.34923							0.0274998	0.0027173	0.0300233	0.0175181	0.0300112	0.00663138	0.000216968		0.00108273			0.000385171			0.000120349
2.85465	59.8331	10164.1			0.00212328		0.445054	0.00353885	0.00520388	0.00157844	1	0.000202636	7.70262e-05		0.000294796			0.000704315	1.66696e-05		0.000244796	0			2.34105					0.00723353		0.0273735	0.00269856	0.0299468	0.0174632	0.029934	0.00661515	0.000216326		0.0010808			0.000383214	6.07436e-06		0.000119615
2.8541	59.8081	10189.2	0.00921272	0.00383702			0.446374	0.00466194	0.0070147	0.00184859	1	9.45724e-05	4.24585e-05		0.000204468			0.000741635			0.000212157	0			2.35			0.208553	0.0125914			0.027551	0.002731	0.0301465	0.0175679	0.0301063	0.00665162	0.000217051		0.00108566			0.000385982			0.000119812
2.85355	59.783	10214.2					0.444612	0.00329877	0.00623749	0.00175479	1	0.000144988	0.00028737	7.94733e-05	0.00022724			0.000648596			0.000236785	0			2.33682							0.0273371	0.00269204	0.0299297	0.0174469	0.0299014	0.00660711	0.000219236	0.000125663	0.00107862			0.000381964			0.000119365
2.853	59.758	10239.2		0.0145739	0.000917523		0.453307	0.00336551	0.00534203	0.00217295	1		5.20929e-05	1.22872e-05	0.00024372			0.000764488	2.87817e-06		0.00022386	0			2.37845				0.0128439	0.00730875		0.0278524	0.00273081	0.030336	0.017698	0.0303209		0.000218744	0.000126407	0.001094			0.000389079	5.94379e-06		0.000120843
2.85246	59.733	10264.3		0.00183852	0.00346302		0.452031	0.00274241	0.00436073	0.00148425	1	0.000242051	0.00014205		0.000215482			0.000687148	3.87805e-05		0.000249717	0			2.36583				0.0125759	0.00730383		0.0276682	0.00270525	0.0301415	0.0175828	0.0301413	0.00666157	0.000218804		0.00108709			0.000385609	6.44966e-06		0.000120517
2.85191	59.7079	10289.3		0.00406113			0.447543	0.00117259	0.00582398	0.00129639	1		8.45678e-05	2.85678e-05	0.00018654			0.000681164			0.000271474	0			2.34883				0.0125453			0.0274602	0.00266795	0.0300101	0.0174905	0.029988		0.000216829	0.000125263	0.00108113			0.000383558			0.00012023
2.85136	59.6829	10314.3		0.00389735	0.00184631		0.454436	0.00257571	0.00579494	0.000729068	1	6.91205e-05	0.000148254	3.8696e-05	0.000228561			0.000754638	9.81781e-06		0.00024919	0			2.37213				0.0126335	0.00729479		0.0277628	0.00270842	0.0302267	0.0176084	0.0302047	0.00667298	0.000219359	0.000126322	0.00108958			0.00038744	6.02584e-06		0.000120763
2.85081	59.6579	10339.4		0.0139239	0.00300942		0.450367	0.00134938	0.00586179	0.00094098	1	0.000181734	3.41778e-05		0.00013115			0.000675826			0.000258482	0			2.37156				0.0127984	0.00732009		0.0277307	0.00269275	0.0302597	0.0176302	0.0302367	0.00668174	0.000217866		0.00108926			0.000386659			0.000121031
2.85026	59.6328	10364.4			0.00872213		0.462073	0.0036379	0.00579302	0.000735807	1	0.000238643	5.43305e-05		0.000254303	7.40123e-06	2.171e-05	0.000718846			0.000203897	0			2.40155					0.00746487		0.0281277	0.00274886	0.0304972	0.0177661	0.0304752	0.0067353	0.000219891		0.00109972	6.17038e-06	1.19195e-05	0.000390364			0.000121154
2.84972	59.6078	10389.4					0.453944	0.0037764	0.00690803	0.000902687	1		9.22915e-05	6.05282e-05	0.000168773			0.000677039	1.90322e-05		0.000231884	0	5.01129e-05		2.36376							0.0276906	0.00272019	0.0301729	0.0175699	0.0301343		0.000218003	0.000126356	0.00108613			0.000385367	6.15061e-06		0.00012022		2.6318e-05
2.84917	59.5828	10414.5					0.449865	0.00199395	0.00603247	0.0014961	1	0.000105478	7.392e-05		0.000160909			0.000695355			0.000232575	0			2.35192							0.0275137	0.00268209	0.0300338	0.0175054	0.0300084	0.00663015	0.000216818		0.00108148			0.000384033			0.000119729
2.84862	59.5577	10439.5					0.451402	0.0042587	0.00575312	0.00126006	1	9.80935e-05	0.000214022	9.11329e-06	0.000117851			0.000629647	5.37587e-06		0.000255842	0			2.35734							0.0276059	0.00272288	0.0301049	0.0175458	0.0300837	0.00664667	0.000219469	0.00012537	0.00108354			0.000384007	5.93487e-06		0.000120379
2.84807	59.5327	10464.5			0.00199488		0.452498	0.00404714	0.00600645	0.000791562	1	0.000297946	8.72538e-05		0.000144007	4.95943e-05	1.00388e-06	0.000679102			0.000250337	0			2.36281					0.00727778		0.0276604	0.00272344	0.0301501	0.0175629	0.0301251	0.00665882	0.000217861		0.00108543	6.73503e-06	1.14707e-05	0.000385281			0.000120462
2.84752	59.5076	10489.6					0.452473	0.00170886	0.00523083	0.0013811	1		3.89956e-05		9.71028e-05	2.91457e-05		0.000678994			0.000261314	0			2.3594							0.0275985	0.00268225	0.0300714	0.0175327	0.0300581		0.000216651		0.00108231	6.41274e-06		0.000384422			0.000120359
2.84697	59.4826	10514.6		0.0134528	0.00145397		0.450391	0.0025976	0.00609858	0.00133037	1	0.000161879		2.6674e-05	0.0001576			0.000747058			0.000228129	0			2.36906				0.0127876	0.00729447		0.027723	0.00271084	0.0302545	0.017631	0.030228	0.00667952		0.000126237	0.00108934			0.000387624			0.000120538
2.84643	59.4576	10539.6	0.00850443	0.0141692			0.447916	0.00301833	0.00604454	0.000663355	1	0.000142095	8.80032e-05		0.00016875			0.000712962	1.10059e-05		0.000230803	0			2.36412			0.209397	0.0127991			0.0276871	0.00271735	0.0302553	0.0176219	0.0302297	0.00667958	0.000218629		0.00108957			0.00038713	6.04876e-06		0.000120585
2.84588	59.4325	10564.7		0.0108325	0.00392125		0.453823	0.00235656	0.00661122	0.00132426	1	0.000176634	5.18803e-05		0.000134057			0.000620467			0.000291519	0			2.38039				0.012789	0.00735536		0.0278643	0.00271591	0.0303597	0.0176877	0.0303253	0.00670124	0.000218773		0.00109249			0.000386952			0.000121887
2.84533	59.4075	10589.7			0.000624754		0.451556	0.00282869	0.00518033	0.00109461	1	0.000126636	4.1622e-06		0.000243342		8.29233e-06	0.000674876	5.11385e-05		0.000280921	0			2.35774					0.00724092		0.0275843	0.00269904	0.0300703	0.0175281	0.0300577	0.00664136	0.000216125		0.00108449		1.15546e-05	0.000384355	6.6175e-06		0.000120652
2.84478	59.3825	10614.7		0.017118	0.00176271		0.452374	0.00499753	0.00412303	0.00130775	1	0.000171239	3.07316e-05		0.000162969			0.000637334	4.39243e-06		0.000255192	0			2.37906				0.0128875	0.00732443		0.0278491	0.00275663	0.0303294	0.0176918	0.0303327	0.0067028	0.000218506		0.0010932			0.000387303	5.96908e-06		0.000121366
2.84423	59.3574	10639.8		0.0113571			0.450173	0.00397149	0.00631968	0.00091849	1	0.00018302	7.71254e-05		0.00019917			0.000701704	2.94293e-05		0.000202056	0			2.36402				0.0127369			0.0276782	0.00272752	0.0302126	0.0175984	0.0301828	0.00666984	0.000218126		0.00108834			0.000386359	6.31741e-06		0.000119964
2.84369	59.3324	10664.8		0.0131941			0.454117	0.00349913	0.00499018	0.00118504	1	0.000293614	3.01338e-05		0.000178078			0.000674473			0.000272688	0			2.37799				0.0128117			0.0278402	0.00273044	0.030304	0.0176675	0.0302943	0.00669616	0.00021822		0.00109204			0.000387374			0.000121477
2.84314	59.3074	10689.8		0.00402404	0.00109765		0.443434	0.00269417	0.00468176	0.00129443	1	0.000104237	6.35616e-05		0.000190875			0.000672768	1.04149e-05		0.000263758	0			2.33815				0.0125091	0.00721069		0.0273208	0.00268313	0.0299079	0.0174408	0.0299029	0.00660681	0.0002159		0.00107813			0.000382344	5.97454e-06		0.000119774
2.84259	59.2823	10714.9					0.454911	0.00261708	0.00531605	0.000808815	1	6.65818e-05	1.71111e-05		0.000187829			0.000624717			0.000259043	0	1.47143e-05		2.36648							0.0276949	0.00270173	0.0301377	0.017562	0.0301231	0.0066549	0.00021679		0.00108602			0.000384436			0.000120585		2.57751e-05
2.84204	59.2573	10739.9			0.00121703		0.455103	0.00365027	0.00614525	0.000891311	1		1.91243e-05	9.93655e-06	0.000178385			0.000636305			0.000271461	0			2.36881					0.00727648		0.0277393	0.00272136	0.0301954	0.0175896	0.0301683		0.000217146	0.000125735	0.0010875			0.000385187			0.000120953
2.84149	59.2323	10765		0.00443335	0.00450881		0.455954	0.00193783	0.0047578	0.000999303	1	0.000238502			8.44634e-05			0.00067252			0.000245849	0			2.38108				0.0126705	0.0073518		0.0278494	0.00270497	0.0302802	0.0176528	0.0302739	0.00669083			0.00108989			0.000387085			0.000120989
2.84094	59.2072	10790		0.00791044	0.000464524		0.449753	0.00351148	0.00632451	0.00118228	1		0.000205212	9.54618e-05	0.000150111			0.000719499			0.000256845	0	0.000105778		2.36026				0.012667	0.00725841		0.027633	0.00271675	0.0301702	0.0175777	0.0301404		0.000219749	0.000126908	0.00108607			0.000386085			0.000120621		2.71622e-05
2.8404	59.1822	10815	0.0159543	0.00345744			0.455197	0.00247826	0.00487286	0.000799895	1	0.000184166	4.70186e-05		0.000137196			0.000675966	1.10782e-06		0.000222237	0			2.37897			0.21022	0.0126801			0.0278915	0.00271838	0.0303402	0.0176838	0.0303322	0.00670289	0.000218749		0.00109279			0.000387882	5.91917e-06		0.000120864
2.83985	59.1572	10840.1		0.0217848	0.001221		0.459703	0.00332999	0.00550125	0.00147097	1	0.000128295	0.000160407	5.38427e-05	0.000162217			0.000689215			0.000197429	0			2.4052				0.0130629	0.00737528		0.028186	0.00275339	0.0305953	0.0178371	0.0305776	0.00675626	0.000222252	0.000128113	0.00110201			0.000391223			0.000121462
2.8393	59.1321	10865.1		0.0111244			0.455731	0.00160187	0.0053275	0.000328107	1		0.000153676		0.000156646			0.00071473			0.000192907	0			2.37995				0.0127718			0.027846	0.00269989	0.0302888	0.0176427	0.030274		0.000219943		0.00109099			0.000387724			0.000120188
2.83875	59.1071	10890.1					0.451086	0.00116051	0.00454475	0.00047065	1		9.04447e-05		7.74515e-05	2.87991e-05		0.000613241			0.000268384	0			2.35468							0.0275177	0.00266819	0.0299958	0.0174809	0.0299928		0.000216952		0.00107967	6.3936e-06		0.000382601			0.000120203
2.8382	59.0821	10915.2		0.017022	0.00323284		0.456185	0.00442986	0.00519801	0.000416042	1	7.88575e-05	8.52068e-05		0.000139919			0.00067192	4.22089e-05		0.000269908	0			2.39207				0.0129348	0.00737453		0.0280126	0.00275842	0.0304605	0.0177452	0.0304476	0.00672677	0.000220162		0.00109699			0.000389295	6.56739e-06		0.000122049
2.83766	59.057	10940.2					0.452323	0.00380844	0.00463959	0.000745715	1	0.000209211			8.38729e-05			0.000703007			0.000225089	0			2.35882							0.0275988	0.00271406	0.0300654	0.0175248	0.0300609	0.00664331			0.00108222			0.000384819			0.000119826
2.83711	59.032	10965.2			0.000728814		0.454478	0.00288472	0.00436132	0.000335684	1		6.89656e-05		0.000103305			0.000687097			0.00031328	0	2.96416e-05		2.36599					0.00725512		0.0276765	0.0027046	0.0301104	0.0175473	0.0301102		0.000217478		0.00108428			0.00038521			0.00012135		2.59887e-05
2.83656	59.007	10990.3		0.0113411			0.465403	0.00211535	0.00600219		1	0.000178497	0.000156987	2.33533e-05	2.47767e-05			0.000633482	6.73562e-06		0.000190268	0			2.40913				0.0128852			0.0282338	0.00273101	0.0305603		0.030535	0.00674761	0.00022189	0.000127469	0.00109838			0.000389827	6.04466e-06		0.000121184
2.83601	58.9819	11015.3		0.00977541			0.457803	0.00282559	0.00480388	0.000649778	1	0.000134222	0.0002069	0.000111736	7.06951e-05			0.000625851			0.000270998	0			2.38532				0.0127733			0.0279254	0.00272309	0.030333	0.0176779	0.0303261	0.00670077	0.000221129	0.000127937	0.00109156			0.000387044			0.000121579
2.83546	58.9569	11040.3		0.00793157			0.450125	0.00296278	0.00499015	0.000351015	1	0.000177241	0.00010319	8.34106e-05	8.15578e-05			0.000706384	1.77697e-05		0.000270466	0			2.36042				0.0126534			0.0276082	0.0027055	0.0301169	0.0175458	0.0301072	0.00665304	0.000217971	0.000126587	0.00108384			0.000385462	6.12607e-06		0.000120693
2.83492	58.9318	11065.4					0.450233	0.00443054	0.00503328	0.000510828	1		0.000162759		6.01975e-05			0.000658835			0.000210393	0			2.35221							0.0275222	0.00271894	0.0300219	0.0174925	0.0300116		0.000218173		0.00108008			0.000383525			0.000119409
2.83437	58.9068	11090.4					0.447444	0.00135159	0.00399416		1	0.000130484	0.000178476		5.53268e-05			0.000684943			0.000238278	0			2.34387							0.0273711	0.00266212	0.0298871		0.0298923	0.00660488	0.000217541		0.00107572			0.000382391			0.000119351
2.83382	58.8818	11115.4		0.0109935	0.000196367		0.466011	0.00290594	0.0059365		1		0.000120363		4.5361e-05		1.87479e-05	0.000711855			0.000196968	0			2.41056				0.0128872	0.0073535		0.028259	0.00274463	0.0305765		0.0305522		0.000221456		0.00109931		1.19044e-05	0.000391244			0.000121354
2.83327	58.8567	11140.5					0.455812	0.00169962	0.00492954	0.000214217	1		0.000142474		7.42693e-05			0.000689878			0.000201102	0	2.30097e-05		2.36878							0.0277072	0.00268778	0.0301305	0.0175522	0.0301217		0.000218669		0.00108426			0.0003854			0.000119707		2.58988e-05
2.83272	58.8317	11165.5		0.0128934	0.00110841		0.462238	0.0035696	0.00482168	0.000354184	1		3.90772e-05					0.000686461			0.000171337	0			2.40238				0.0128895	0.00735217		0.0281429	0.00274906	0.0304962	0.0177683	0.0304889		0.000219758					0.000390046			0.000120712
2.83217	58.8067	11190.5		0.0120926			0.45347	0.00363004	0.00531973	0.000683401	1		0.000100589	4.45431e-05	2.5744e-05			0.000677897			0.00022188	0			2.37402				0.0127765			0.0277901	0.00272846	0.0302651	0.0176343	0.0302504		0.000218969	0.000126601	0.00108816			0.000386865			0.000120532
2.83163	58.7816	11215.6		0.017038	0.00415012		0.460528	0.000493531	0.00425313		1		0.00012455					0.000709789	1.9011e-05		0.000264642	0			2.40605				0.0129629	0.00740442		0.0281392	0.00270431	0.0305118		0.0305131		0.000221237					0.000390712	6.22762e-06		0.000122232
2.83108	58.7566	11240.6		0.0200395			0.454227	0.00138383	0.00502362		1		0.00016014	7.27631e-05	6.04235e-05			0.000691333			0.000240883	0			2.38427				0.0129366			0.0278876	0.00270283	0.0303543		0.030344		0.00022055	0.000127421	0.00109205			0.000388266			0.000121194
2.83053	58.7316	11265.6		0.00476383			0.457347	0.00278358	0.00567038		1	7.96359e-05	7.59464e-05	3.66494e-05				0.000655919			0.000215179	0			2.37805				0.0126609			0.0278383	0.00271464	0.0302591		0.030239	0.00668072	0.000218514	0.000126434				0.000386388			0.000120386
2.82998	58.7065	11290.7		0.00653092	0.00194938		0.461683	0.00221378	0.00575136		1	0.000102519				2.01755e-05		0.00071411	8.12618e-06		0.00022418	0			2.39568				0.0127556	0.00734375		0.0280533	0.00272052	0.0304224		0.030401	0.00671684				6.34954e-06		0.000389342	6.03927e-06		0.000121167
2.82943	58.6815	11315.7			0.000599097		0.453531	0.00260963	0.00546053	0.000338437	1		5.02333e-06		2.71854e-05			0.000710836			0.000203352	0	5.23917e-05		2.36268					0.00724783		0.0276419	0.00269847	0.0301048	0.0175344	0.030088		0.000216356		0.00108234			0.000385284			0.000119607		2.63119e-05
2.82889	58.6565	11340.8		0.00326405			0.450046	0.00221848	0.00700433	0.000187032	1	0.000107612			6.57694e-05			0.000679121	2.06623e-05		0.000271512	0			2.35476				0.0125574			0.0275506	0.0026888	0.0300857	0.0175075	0.0300457	0.00663842			0.00108139			0.000384266	6.15702e-06		0.000120462
2.82834	58.6314	11365.8		0.00279955	0.0019269		0.449453	0.00297707	0.00461897		1		0.00013576			3.02739e-05		0.000685449			0.000255465	0			2.35525				0.0125453	0.00725461		0.0275304	0.00269908	0.0300375		0.0300334		0.000217926			6.42441e-06		0.000384203			0.000120172
2.82779	58.6064	11390.8		0.00735685			0.445208	0.00234412	0.00448976		1	0.000136542	1.37917e-05		1.52555e-05			0.00063432	1.64521e-05		0.000270088	0			2.3442				0.0125757			0.0273838	0.00268146	0.0299449		0.0299428	0.00661611	0.000215443		0.00107693			0.000382278	6.07289e-06		0.000120028
2.82724	58.5814	11415.9		0.00566439	0.00250958		0.448174	0.00440493	0.0053979		1		1.90753e-05		3.05695e-05			0.000739079			0.000167664	0			2.35511				0.0126035	0.00727214		0.0275445	0.00272382	0.0300855		0.0300697		0.000216436		0.00108173			0.000385474			0.000118997
2.82669	58.5563	11440.9		0.00260312			0.443846	0.000461072	0.00540249		1		6.52773e-05		5.75733e-05	9.77362e-05		0.000659898			0.000211416	0			2.33537				0.0124601			0.0272663	0.00264386	0.0298523		0.0298365		0.000215446		0.00107374	7.38871e-06		0.000381303			0.000118727
2.82614	58.5313	11465.9			0.000646016		0.45386	0.00363494	0.00547329	0.000592797	1		6.39814e-05				1.17129e-05	0.000662244	5.92655e-06		0.000242841	0	5.05523e-05		2.3639					0.00725459		0.0276699	0.00271616	0.0301301	0.0175529	0.0301131		0.000217424				1.16274e-05	0.000384874	5.94897e-06		0.000120301		2.63061e-05
2.8256	58.5063	11491		0.0115337			0.467608	0.00203703	0.00478998	0.000379012	1	0.000102499	0.00012302		3.45525e-05			0.000687716	1.41024e-05		0.000258807	0			2.41594				0.0129087			0.0283124	0.00273416	0.0305904	0.0178239	0.0305836	0.00675718	0.000221724		0.00110028			0.000391276	6.16693e-06		0.000122425
2.82505	58.4812	11516			0.00187969		0.442895	0.00304233	0.00737555		1	0.000144033					2.27073e-05	0.000661883	1.9146e-07		0.000182403	0			2.33266					0.00721105		0.0272699	0.00268411	0.0299012		0.0298559	0.00659704					1.16922e-05	0.000381581	5.81255e-06		0.000118371
2.8245	58.4562	11541		0.0118999	0.000805179		0.459309	0.00253466	0.00576273		1		7.45361e-05	3.00956e-05			6.25372e-06	0.000627054			0.000253957	0			2.3921				0.0128338	0.00732444		0.0280099	0.00272468	0.0304146		0.030393		0.000219606	0.000126978			1.16525e-05	0.000387917			0.000121588
2.82395	58.4312	11566.1		0.0162572			0.453926	0.00167303	0.0061498	0.000257094	1	7.70029e-05						0.000733732			0.000274425	0			2.37933				0.0128607			0.0278429	0.00270331	0.0303276	0.0176569	0.0303003	0.0066942						0.000388349			0.000121527
2.8234	58.4061	11591.1			0.00267034		0.444443	0.00151197	0.00570782	0.000328549	1	0.000186254	8.63214e-05	2.17551e-05				0.000657832			0.000268919	0			2.33897					0.00722979		0.0273192	0.00266383	0.029905	0.0174158	0.0298847	0.00660401	0.000216109	0.00012473				0.000381888			0.000119778
2.82286	58.3811	11616.1		0.0184646			0.452113	4.791e-05	0.0061293	0.000351335	1		9.85178e-05	1.18783e-05	1.36648e-05			0.0007899			0.000239356	0			2.3762				0.0128805			0.027786	0.00267586	0.0302953	0.0176397	0.0302682		0.000219067	0.000126181	0.00108862			0.000388788			0.000120868
2.82231	58.3561	11641.2		0.0108816	0.00296322		0.448728	0.00303425	0.00702327		1							0.000735657	1.81014e-05		0.000226614	0			2.36258				0.0127216	0.00730173		0.027639	0.00271166	0.0302041		0.0301637							0.000386628	6.14258e-06		0.000120259
2.82176	58.331	11666.2		0.000151569			0.455333	0.00111947	0.00572117		1		9.44156e-06					0.000730916			0.000211141	0			2.36717				0.0125366			0.0276874	0.00267783	0.0301288		0.030108		0.000216567					0.000385843			0.000119804
2.82121	58.306	11691.2		0.014238			0.450924	0.00190412	0.0074348	0.000335817	1		7.20368e-05	0.000100141			2.28912e-05	0.000769306	4.65612e-05		0.000256841	0			2.36853				0.012796			0.0277234	0.00269961	0.0302664	0.0176111	0.0302197		0.000218315	0.000127313			1.18374e-05	0.000387853	6.584e-06		0.000120938
2.82066	58.2809	11716.3					0.444857	0.00422058	0.00679122		1		0.000116796					0.000740887			0.000258046	0	1.71e-05		2.33577							0.0273256	0.00270432	0.0299214		0.0298848		0.000216565					0.000383131			0.000119616		2.56069e-05
2.82012	58.2559	11741.3		0.00187895			0.448655	0.00183516	0.00571337		1							0.0007298	1.7574e-05		0.000226975	0	7.67084e-05		2.34891				0.0125048			0.0274598	0.00267622	0.0299899		0.0299694							0.000384049	6.0951e-06		0.000119489		2.65725e-05
2.81957	58.2309	11766.3			0.00190275		0.44801	0.0027675	0.00673535		1					8.53621e-06		0.000760271			0.000174188	0			2.34797					0.00724105		0.0274587	0.00269103	0.0300146		0.0299787					6.08689e-06		0.000384626			0.000118735
2.81902	58.2058	11791.4		0.0238767			0.452218	0.000660072	0.00811967		1		3.41138e-05			3.94962e-05		0.000816115			0.000188766	0			2.38165				0.0130034			0.0278755	0.00269362	0.0304213		0.030364		0.000218782			6.63515e-06		0.000390417			0.000120482
2.81847	58.1808	11816.4	0.0153111		0.00355796		0.449726	0.00194134	0.00632394		1	0.000135589			1.81336e-05			0.0007191			0.000175433	0			2.36336			0.209235		0.00731742		0.0276795	0.00269766	0.0302214		0.0301915	0.00667105			0.00108592			0.000386734			0.000119597
2.81792	58.1558	11841.4		0.00348829	0.00134687		0.449937	0.00155127	0.00641536		1		3.2102e-05	5.10507e-05				0.000680126			0.000199081	0	2.68769e-05		2.35638				0.0125616	0.00724935		0.0275508	0.00267895	0.0300788		0.0300477		0.000216473	0.00012585				0.000384306			0.000119382		2.58933e-05
2.81737	58.1307	11866.5					0.446909	0.00144302	0.00633121		1	0.00020049	0.000124467					0.000713758			0.000203604	0			2.34223							0.0273749	0.00266463	0.0299349		0.0299052	0.00660876	0.000216827					0.000382987			0.000118884
2.81683	58.1057	11891.5					0.45576	0.00148568	0.00719397		1		0.000117965		5.65884e-05			0.000826632			0.00019821	0			2.36857							0.0277254	0.0026864	0.0301853		0.0301423		0.000218449		0.00108473			0.000387725			0.000119745
2.81628	58.0807	11916.6		0.00356749			0.443808	0.00354891	0.0061513		1	0.000364393		2.13265e-05				0.000688876			0.000169125	0			2.33662				0.0124978			0.0273166	0.00269494	0.0299191		0.0298921	0.00660832		0.000124755				0.000382447			0.000118316
2.81573	58.0556	11941.6					0.442131	0.00404243	0.00600443		1	0.000336563	6.87245e-05	1.57001e-05				0.000753265			0.000215324	0			2.32818							0.0272163	0.00269486	0.0298345		0.0298097	0.00658969	0.000215304	0.000124327				0.000382353			0.000118679
2.81518	58.0306	11966.6		0.00316174			0.447294	0.00321918	0.00622551		1			5.05007e-06		0.000108667	1.82408e-05	0.000801757			0.000249189	0			2.34622				0.0125254			0.0274425	0.00269726	0.0300009		0.0299728			0.000124847		7.58627e-06	1.1671e-05	0.000385171			0.000119835
2.81463	58.0056	11991.7					0.443696	0.00275124	0.00692622		1	6.82605e-05	5.33123e-05	3.39101e-05		2.41235e-05		0.000802373			0.000288192	0			2.3325							0.0272717	0.00267877	0.0298833		0.0298448	0.00659345	0.000215328	0.000124745		6.29229e-06		0.000383536			0.000119906
2.81409	57.9805	12016.7		0.00858483			0.450914	0.00109061	0.00706384		1	0.000149483	0.000170399		9.13001e-05			0.000723628			0.000239794	0			2.36298				0.0126726			0.0276406	0.00267931	0.0301705		0.0301295	0.00665757	0.000219146		0.0010848			0.000386008			0.000120321
2.81354	57.9555	12041.7			0.000867276		0.43692	0.00245609	0.00770808		1		0.000107921					0.000777236			0.000151177	0			2.3132					0.00715446		0.027024	0.00265994	0.0297338		0.0296839		0.000214977					0.000381094			0.000117226
2.81299	57.9305	12066.8		0.0112203			0.445887	0.00428389	0.00670662		1	0.000145128			2.06878e-05			0.00069402	5.759e-05		0.000198357	0			2.3501				0.0126818			0.0274986	0.00272086	0.0300926		0.0300571	0.00664151			0.00108113			0.000384636	6.71433e-06		0.000119409
2.81244	57.9054	12091.8		0.00365782			0.436642	0.00388282	0.00613011		1	0.000195076	0.000172919	5.19325e-05	3.3677e-05			0.000855739	4.31451e-05		0.000269728	0			2.31551				0.0124283			0.0270552	0.00268462	0.0297492		0.0297227	0.00656834	0.000216224	0.000124502	0.00106929			0.000382759	6.42495e-06		0.000119141
2.81189	57.8804	12116.8		0.000774204			0.448615	0.00328881	0.00777633		1	8.48482e-05		3.59821e-05	1.74706e-05			0.000797513			0.000244136	0			2.34793				0.0124986			0.027482	0.00270024	0.0300457		0.0299942	0.00662671		0.000125401	0.00107882			0.000385383			0.000119846
2.81135	57.8554	12141.9		0.000944102			0.445167	0.00151007	0.00767263		1	0.000219103	0.000134982	3.61058e-05				0.000796686			0.000273223	0			2.33823				0.0124599			0.0273398	0.00266475	0.029945		0.0298953	0.00660685	0.000216913	0.000124989				0.000384099			0.000119885
2.8108	57.8303	12166.9			0.000459009		0.438367	0.000986163	0.00694063		1			1.10584e-05				0.000825824	4.37026e-05		0.000235099	0	2.17643e-05		2.3169					0.00715071		0.0270543	0.00263898	0.029732		0.0296935			0.000123773				0.000381939	6.42691e-06		0.00011851		2.55121e-05
2.81025	57.8053	12191.9		0.0310133			0.441761	0.00276498	0.00798232		1	0.000211672	4.07684e-05					0.000722307	1.65449e-05		0.000263019	0			2.35778				0.013047			0.0275798	0.00271212	0.030269		0.030214	0.00667718	0.000217802					0.000387071	6.12931e-06		0.000121009
2.8097	57.7803	12217		0.0137279	0.000861183		0.438763	0.00204307	0.00742823		1		4.41512e-05		3.3806e-05	4.87142e-05		0.000759845	8.05832e-06		0.000197772	0			2.33243				0.0126552	0.00720771		0.0272531	0.0026736	0.0299513		0.0299052		0.000215627		0.00107586	6.67272e-06		0.000383676	5.93977e-06		0.000118797
2.80915	57.7552	12242					0.439264	0.00238631	0.00663569		1	0.000274541						0.000802425			0.000322579	0			2.31947							0.0270981	0.00266277	0.029761		0.029727	0.00657048						0.000382022			0.000119944
2.8086	57.7302	12267			0.00152828		0.438799	0.00212563	0.00781991		1		7.31965e-05	5.60546e-05	2.19687e-05			0.000760495			0.000270843	0			2.31999					0.00717913		0.0271081	0.00266054	0.0297971		0.0297454		0.000214907	0.000124659	0.00106994			0.000381636			0.000119249
2.80806	57.7051	12292.1		0.0111422			0.444108	0.000108737	0.00807861	0.000554589	1	0.000198093		1.17391e-05				0.0008319	6.27743e-05		0.000289163	0			2.34529				0.0126561			0.0274188	0.00265298	0.0300551	0.0174859	0.0299991	0.00662948		0.000125057				0.000385961	6.77913e-06		0.00012054
2.80751	57.6801	12317.1			0.000441473		0.433532	0.00252191	0.00802485		1		6.68479e-05			2.76268e-05		0.000690515			0.000332398	0	1.0835e-05		2.30243					0.00712735		0.0268953	0.00265318	0.029652		0.0295975		0.000213744			6.292e-06		0.000378702			0.000119567		2.52679e-05
2.80696	57.6551	12342.1					0.435924	0.00115934	0.00735998	0.000330522	1	7.34607e-05	0.000207644		0.000106492			0.000910409			0.000282238	0			2.30975							0.0269746	0.00263731	0.0296905	0.0172766	0.0296458	0.00654956	0.00021618		0.00106761			0.00038258			0.000119018
2.80641	57.63	12367.2					0.444108	0.000159933	0.00626946		1		9.40705e-06		7.00898e-05			0.000726349			0.000234872	0			2.33354							0.0272513	0.00263753	0.0298445		0.0298158		0.000214464		0.00107318			0.00038203			0.000118995
2.80586	57.605	12392.2		0.00776579			0.436818	0.00158508	0.0067251		1	0.000101194	0.000125247		0.000134822	5.22188e-06		0.000829169			0.000264154	0			2.31991				0.0125049			0.0270915	0.00265377	0.0297951		0.0297597	0.00657512	0.000215784		0.00107213	5.99308e-06		0.00038284			0.000119206
2.80532	57.58	12417.2					0.437154	0.000943248	0.00534541	0.0003147	1	0.000171769		6.69992e-05	0.00011128			0.000853718			0.000165588	0			2.31329							0.0269928	0.0026341	0.0296605	0.0172763	0.0296457	0.00655099		0.000124403	0.00106767			0.000381738			0.000117289
2.80477	57.5549	12442.3					0.430163	0.0050239	0.00887145		1	8.23539e-05	0.000110331					0.000723537			0.000276033	0			2.29183							0.0267936	0.00268501	0.0296072		0.0295404	0.0065264	0.000213974					0.000378459			0.000118503
2.80422	57.5299	12467.3					0.440177	0.00224801	0.00841424		1		6.92844e-05		1.50102e-05			0.000717438			0.000282407	0			2.32173							0.0271435	0.00266384	0.0298224		0.0297619		0.000214967		0.00107042			0.000381206			0.000119487
2.80367	57.5049	12492.4					0.434148	0.00172128	0.00521176		1	0.000127031	1.78233e-05	3.20676e-05	5.34638e-05			0.000805227			0.000179358	0			2.30386							0.0268758	0.00263852	0.0295789		0.029566	0.00653273	0.000212792	0.000123553	0.00106395			0.000379995			0.000117177
2.80312	57.4798	12517.4		0.00269741			0.438354	0.00158698	0.00724706	0.000265897	1		7.30521e-05	4.33638e-05	8.46166e-05		1.38368e-05	0.000777063			0.000229405	0			2.31923				0.0124197			0.0270932	0.00265173	0.0297795	0.0173284	0.0297364		0.000214839	0.000124432	0.00107054		1.15135e-05	0.000381766			0.000118596
2.80257	57.4548	12542.4			0.00140054		0.447928	0.00158721	0.00772803		1		2.98967e-05					0.00078206	5.19751e-05		0.000188711	0			2.34702					0.00723116		0.0274485	0.00267247	0.0300197		0.029969		0.000215873					0.000384827	6.6105e-06		0.000118914
2.80203	57.4298	12567.5			0.00583747		0.447803	0.000967555	0.00725767		1	0.000210684				4.02962e-05		0.000906924			0.000276471	0			2.35381					0.00731414		0.0275087	0.0026692	0.0300804		0.0300367	0.00663797				6.57563e-06		0.000387571			0.000120501
2.80148	57.4047	12592.5		0.0171364			0.447793	0.0029094	0.00800926		1	0.000187295	3.05405e-05		4.45016e-05	3.86822e-05		0.000624588	4.35535e-05		0.000323645	0			2.36199				0.0128272			0.027649	0.00271214	0.0302453		0.03019	0.00667151	0.000217475		0.00108627	6.58484e-06		0.000385288	6.53214e-06		0.000121828
2.80093	57.3797	12617.5					0.443917	0.00337291	0.00674425		1	0.000101814	1.11145e-05					0.000791667			0.00020448	0	6.73688e-06		2.33304							0.0272815	0.00268869	0.0298878		0.029852	0.00659552	0.00021475					0.000383468			0.000118685		2.5424e-05
2.80038	57.3547	12642.6					0.449145	0.00212505	0.00554216		1	9.22972e-05	1.99862e-05		4.1049e-05		3.52846e-06	0.000755679			0.000270046	0			2.34874							0.0274584	0.00267971	0.0299778		0.0299599	0.00661922	0.000215659		0.00107793		1.14456e-05	0.000384315			0.000120096
2.79983	57.3296	12667.6		0.0064206			0.449131	0.0031667	0.0065862		1	0.000137904	7.52915e-05		4.47758e-05			0.000709553			0.000254135	0		1.03961e-07	2.35531				0.012615			0.027559	0.00270521	0.0301035		0.0300698	0.0066442	0.000217281		0.00108194			0.000385031			0.000120298			4.01446e-06
2.79929	57.3046	12692.6		0.0151135	0.0050372		0.445138	0.00308048	0.00749407	0.000254161	1		2.82171e-05		0.000209084	0.000391781	1.49486e-05	0.000732792			0.000177791	0	5.4956e-05		2.35993				0.0127951	0.00733852		0.0276056	0.0027144	0.0302339	0.0175905	0.0301864		0.000217414		0.00108862	1.19134e-05	1.17045e-05	0.000386875			0.000119612		2.64366e-05
2.79874	57.2796	12717.7					0.450107	0.0022211	0.00780047		1			2.6797e-05	0.000148613	9.69003e-05		0.000701937			0.000306549	0			2.3517							0.0275229	0.00268604	0.0300663		0.0300145			0.000125347	0.00108151	7.42023e-06		0.000384208			0.000120863
2.79819	57.2545	12742.7					0.445148	0.00452479	0.00775558		1		0.000158328	8.32175e-06	0.000124169			0.000699172			0.00038109	0			2.33697							0.0273559	0.00271144	0.0299642		0.0299132		0.000217392	0.000124648	0.0010775			0.000382871			0.00012157
2.79764	57.2295	12767.7					0.43574	0.00184991	0.00602088		1		6.0321e-05	5.70614e-06	0.000206506	0.000156409		0.000715539			0.000293096	0			2.30882							0.0269523	0.00264562	0.0296491		0.0296242		0.00021384	0.000123405	0.00106831	8.20522e-06		0.000379415			0.000119092
2.79709	57.2045	12792.8		0.00179178			0.437228	0.0013494	0.00699148	0.000703093	1	0.000289111	8.64691e-05		3.62393e-05			0.000701564	2.66358e-05		0.000258728	0			2.31555				0.0123917			0.0270447	0.00264509	0.0297408	0.0173146	0.0297015	0.00656507	0.000214786		0.00106857			0.000380197	6.1752e-06		0.000118893
2.79655	57.1794	12817.8		0.00699216			0.438924	0.00433424	0.00658024	0.000506524	1		9.6719e-05		9.15501e-05	5.69344e-05		0.000694196			0.000258389	0			2.32531				0.0125235			0.0271884	0.00270119	0.0298649	0.0173875	0.0298316		0.00021588		0.00107407	6.7789e-06		0.000381752			0.000119408
2.796	57.1544	12842.8		0.00527904	0.000520186		0.449111	0.000703469	0.00601847	0.000755534	1	0.000166718	4.99134e-05		7.44056e-05	0.000158085	5.14211e-06	0.000788351			0.000217897	0			2.35546				0.0125877	0.00723646		0.0275366	0.00266604	0.0300709	0.0175161	0.0300457	0.00663932	0.000216727		0.00108153	8.34714e-06	1.15027e-05	0.000385907			0.000119657
2.79545	57.1293	12867.9					0.443401	0.00249044	0.00694659		1	0.000312374	2.3064e-05	1.33671e-05	5.86611e-05			0.000815257			0.000180707	0			2.33197							0.0272603	0.00267419	0.029876		0.0298372	0.0065954	0.000214821	0.000124407	0.00107378			0.00038363			0.000118272
2.7949	57.1043	12892.9		0.00975566			0.436864	0.00404254	0.00789234	0.000327715	1	0.000121891	8.90055e-05	7.80795e-05	9.41177e-05			0.000769749			0.00023032	0			2.32219				0.0125637			0.0271554	0.00269662	0.029882	0.0173834	0.0298291	0.00659078	0.000215747	0.000125338	0.00107402			0.000382847			0.00011898
2.79435	57.0793	12917.9					0.442409	0.00317821	0.00855179		1		4.16571e-05		5.32504e-05			0.000700106	2.54344e-05		0.000170042	0			2.32834							0.0272382	0.00268374	0.0298919		0.0298292		0.000215041		0.00107342			0.00038181	6.18383e-06		0.000118081
2.7938	57.0542	12943		0.00935582			0.442343	0.00328656	0.00811937	0.000710652	1		0.000128822			1.17068e-05		0.000673015			0.000373033	0			2.33799				0.0126134			0.0273578	0.00269724	0.0300178	0.0174661	0.0299612		0.000217299			6.13082e-06		0.000383094			0.000121645
2.79326	57.0292	12968		0.0125807			0.432911	0.00133988	0.0070276	0.000312749	1				0.000147252			0.000732185			0.000241769	0			2.31279				0.0125601			0.0269981	0.00264667	0.0297607	0.0173201	0.0297209				0.00107091			0.0003809			0.000118718
2.79271	57.0042	12993		0.00444271			0.438465	0.00269233	0.00810397	0.000419089	1				0.000106745			0.000713918	6.49348e-06		0.00031331	0			2.32124				0.0124658			0.0271387	0.00267248	0.0298405	0.0173588	0.0297845				0.0010726			0.000381444	5.89249e-06		0.000120038
2.79216	56.9791	13018.1					0.444403	0.00358049	0.00998471	0.000355692	1	0.000185132			5.24311e-05	3.70738e-05		0.000665919			0.000228323	0			2.33477							0.027341	0.00269694	0.0299934	0.0174304	0.0299091	0.00660939			0.00107628	6.4995e-06		0.000382321			0.000119269
2.79161	56.9541	13043.1			0.00206492		0.437569	0.00446505	0.00672639		1		5.56346e-05		6.44213e-05	1.42436e-07		0.000790299			0.000230795	0			2.31709					0.00718467		0.0270805	0.00269442	0.0297707		0.0297353		0.000214573		0.0010702	5.91267e-06		0.000381949			0.000118613
2.79106	56.9291	13068.2					0.444929	0.000693533	0.00654641	0.000654781	1		2.70065e-05	6.99838e-05	9.02135e-05			0.000783655	3.21469e-05		0.000189149	0			2.33651							0.0273032	0.00264934	0.0298921	0.0174058	0.0298592		0.000215039	0.000125344	0.00107505			0.000383441	6.29026e-06		0.000118485
2.79052	56.904	13093.2		0.00919519			0.43959	0.00299459	0.00591141	0.00120432	1				0.000125799	2.0473e-06		0.000764204			0.000292618	0	5.55424e-05		2.32987				0.0125724			0.027233	0.00268463	0.029893	0.0174201	0.0298696				0.00107595	5.96781e-06		0.000383284			0.000120072		2.61679e-05
2.78997	56.879	13118.2			0.00388005		0.429053	0.00259334	0.00692344	0.000467958	1				0.000108869	9.15898e-05		0.000680991			0.000312965	0			2.29452					0.0071634		0.0267736	0.00264875	0.0295745	0.0172149	0.0295364				0.0010637	7.22362e-06		0.000377779			0.000119033
2.78942	56.854	13143.3		0.00562475	0.0054065		0.437944	0.00523098	0.00956538	0.000424347	1	8.28371e-05	0.000121706		0.000100338			0.000770228			0.000322077	0			2.32937				0.012543	0.00728088		0.0272603	0.00272322	0.0300047	0.0174417	0.0299266	0.00661173	0.000216941		0.00107763			0.000384106			0.000120742
2.78887	56.8289	13168.3					0.447218	0.00446257	0.0070735	0.00109664	1	9.68229e-05	8.75396e-05		0.000142063	1.69076e-05		0.000712904			0.000310767	0			2.34378							0.0274427	0.00271603	0.0300151	0.0174795	0.0299742	0.00662246	0.000216774		0.00107996	6.21142e-06		0.000383857			0.000120764
2.78832	56.8039	13193.3		0.00325261			0.43818	0.00296652	0.00785129	0.00112802	1			7.461e-06	1.57239e-05			0.000721125			0.000226257	0			2.31935				0.0124409			0.0271188	0.00267502	0.0298195	0.0173593	0.0297673			0.000124027	0.00107063			0.000381331			0.000118673
2.78777	56.7789	13218.4		0.00392539			0.443344	0.00126536	0.00660918	0.00107331	1	0.000130704	1.1403e-05		2.08884e-05			0.000777255			0.000265616	0			2.33585				0.0124991			0.0273009	0.00265995	0.0299164	0.0174257	0.0298825	0.00660271	0.000214974		0.00107485			0.000383645			0.00011972
2.78723	56.7538	13243.4					0.448362	0.00213099	0.00863893		1		0.000163006		0.000198968			0.000733702	1.34987e-06		0.00027035	0			2.34665							0.0274656	0.00268164	0.0300448		0.0299804		0.000217951		0.00108104			0.000384249	5.85415e-06		0.000120183
2.78668	56.7288	13268.4					0.447937	0.00184427	0.00702427	0.000636083	1	0.000113445	0.000132271		4.78966e-05			0.00074875			0.000195101	0			2.34557							0.0274344	0.00267493	0.0299935	0.0174605	0.0299534	0.00661812	0.000217294		0.00107781			0.000384128			0.000118948
2.78613	56.7038	13293.5					0.45183	0.00312306	0.00456497		1		2.61102e-06	1.94389e-05	4.03076e-05			0.000697503			0.000242406	0			2.35661							0.027559	0.00270058	0.030029		0.0300257		0.000215871	0.000125284	0.00108029			0.000384285			0.000119945
2.78558	56.6787	13318.5		0.0129184			0.453275	0.00422328	0.00805117	0.000380893	1	9.80095e-05			3.84533e-05	0.000118375		0.000848721			0.000248997	0			2.37441				0.0128086			0.0278298	0.00274164	0.0303529	0.0176568	0.0302968	0.00669375			0.00109002	7.81535e-06		0.000390046			0.000121128
2.78503	56.6537	13343.5					0.44498	0.000896165	0.00654033	0.000305653	1	0.000138069			0.000113235			0.000677705			0.000216395	0			2.33643							0.0272998	0.00265196	0.0298874	0.0173979	0.0298546	0.00659666			0.00107523			0.000381801			0.000118874
2.78449	56.6287	13368.6		0.0208698	0.000608728		0.447809	0.00294256	0.00802263		1	0.000237638	0.000102991	2.05102e-05	0.000193382	0.000258104		0.000772086			0.000230569	0			2.36743				0.0129145	0.00729004		0.0277157	0.00271917	0.0303183		0.0302626	0.00668832	0.000219094	0.000126289	0.00109113	9.92082e-06		0.000388447			0.000120713
2.78394	56.6036	13393.6					0.438164	0.000917809	0.00694025		1	7.38451e-05		1.94377e-05	3.52043e-05	6.99686e-05		0.000710949			0.000225244	0			2.31574							0.0270381	0.00263668	0.0297176		0.0296791	0.00655691		0.000123837	0.00106774	6.93766e-06		0.000380049			0.000118306
2.78339	56.5786	13418.6		0.00677206			0.435656	0.00380998	0.00862731	0.000332502	1		5.98844e-05		0.000117103			0.00078554			0.000239358	0			2.31525				0.0124906			0.0270754	0.00268699	0.0298246	0.0173437	0.0297609		0.00021482		0.00107191			0.000382207			0.000118842
2.78284	56.5535	13443.7			0.000435752		0.435184	0.00280933	0.00897025	0.000205072	1	6.98105e-05			5.22491e-05			0.000754135			0.000295482	0			2.30758					0.00714172		0.0269744	0.00266283	0.0297262	0.0172816	0.0296576	0.00655211			0.00106722			0.000380414			0.000119262
2.78229	56.5285	13468.7					0.43198	0.00249487	0.00886348	0.000190564	1				9.30235e-05			0.000790741			0.000171721	0			2.29722							0.0268385	0.00264944	0.0296271	0.0172247	0.0295603				0.00106433			0.000379707			0.000117041
2.78175	56.5035	13493.7			0.000823124		0.436693	0.00275644	0.0078604	0.000530144	1		4.91966e-05		0.000232677			0.00084313	9.65825e-06		0.000280441	0	1.76616e-05		2.31314					0.00715806		0.0270368	0.00266599	0.0297538	0.0173121	0.0297015		0.000214233		0.00107149			0.0003823	5.92308e-06		0.000119215		2.54581e-05
2.7812	56.4784	13518.8					0.435324	0.00364364	0.00789413	0.000178474	1	8.71564e-05		4.0569e-05	0.000180472			0.000676973			0.000242945	0			2.30751							0.0269704	0.0026746	0.0297036	0.0172774	0.0296509	0.0065509		0.000124033	0.00106889			0.000379185			0.000118456
2.78065	56.4534	13543.8	0.0080677	0.00113348	0.00221471		0.44039	0.00573384	0.00800778	0.00044568	1		2.75462e-06		9.81075e-05	3.17855e-05		0.000773591			0.000280554	0			2.33112			0.20739	0.0124817	0.00723658		0.02731	0.00273204	0.0299957	0.0174503	0.0299409		0.000215264		0.00107811	6.42725e-06		0.00038434			0.000120178
2.7801	56.4284	13568.8		0.0181664			0.447457	0.00372923	0.00781003		1	0.000144303		1.67153e-05	0.000117524			0.000808608			0.000246392	0			2.36209				0.0128477			0.0276547	0.00272558	0.0302542		0.0302019	0.00667348		0.000125978	0.0010878			0.000388218			0.000120709
2.77955	56.4033	13593.9					0.440157	0.00277	0.00685653	0.000742848	1				0.000107787	0.000126013		0.000742547			0.000247281	0			2.32212							0.0271438	0.00267166	0.0297999	0.0173508	0.0297625				0.00107183	7.79119e-06		0.000381588			0.000118966
2.779	56.3783	13618.9		0.0259848			0.441066	0.00197897	0.00917418	0.000640995	1				0.000189739			0.00067013	1.51666e-05		0.000259303	0	9.29438e-05		2.35093				0.0129428			0.0275094	0.00269437	0.0302212	0.0175742	0.0301484				0.00108696			0.000385443	6.09521e-06		0.00012069		2.69759e-05
2.77846	56.3533	13643.9		0.00987821			0.445077	0.00383155	0.00780349		1	0.000168298	3.04268e-05		0.00015262	5.96138e-05		0.000738482			0.00026077	0			2.34678				0.0126521			0.0274659	0.00271203	0.0300866		0.0300346	0.00663688	0.000216354		0.0010823	6.86528e-06		0.000385015			0.000120257
2.77791	56.3282	13669					0.43327	0.0045995	0.00867159	0.000422945	1	0.000220338			0.000337909	0.000108554		0.00077939			0.00021504	0			2.30207							0.0269224	0.00268702	0.0296957	0.0172697	0.0296316	0.0065486			0.00107052	7.49826e-06		0.000380455			0.000117966
2.77736	56.3032	13694			0.0013801		0.437875	0.00445788	0.00905647	0.000911018	1	7.97286e-05	7.97695e-05		0.000237342	8.03553e-05		0.000718975			0.000274324	0			2.31786					0.00718502		0.0271248	0.00269827	0.0298491	0.0173629	0.029779	0.00657907	0.000215247		0.00107435	7.11567e-06		0.000381448			0.000119435
2.77681	56.2782	13719.1		0.00408042	0.000129005		0.43484	0.00449404	0.00865676	0.000512769	1				0.000213409			0.000690394			0.000315447	0	1.90321e-05		2.3104				0.0124327	0.00715178		0.0270244	0.00269331	0.0297823	0.0173215	0.0297183				0.0010718			0.000380245			0.000119802		2.54928e-05
2.77626	56.2531	13744.1		0.0155834			0.43393	0.00401901	0.00804537	0.000979268	1	0.000171917			0.000185808			0.000670165			0.000280663	0			2.31944				0.0126553			0.0271216	0.00269725	0.0298953	0.0173995	0.02984	0.00659394			0.00107578			0.000381502			0.000119774
2.77572	56.2281	13769.1					0.439973	0.00286916	0.00679215	0.000651537	1	0.000239325	8.83148e-05		0.000236176			0.000660149			0.000272886	0			2.32214							0.0271425	0.00267327	0.0298005	0.0173503	0.029764	0.00657815	0.000215266		0.00107379			0.000380381			0.000119354
2.77517	56.2031	13794.2					0.433978	0.0044262	0.00931471	0.00171562	1				0.000237286	0.000138522		0.000742254			0.000303286	0			2.30434							0.0269676	0.00268791	0.0297435	0.0173111	0.0296698				0.00107041	7.95248e-06		0.000380395			0.000119427
2.77462	56.178	13819.2		0.00298619			0.432655	0.00450334	0.00763938	0.00181092	1	0.000109566	4.44139e-05		0.000231228			0.00067086	4.45285e-06		0.000374154	0			2.30354				0.0123916			0.026938	0.00268806	0.0297077	0.0173061	0.0296588	0.00655297	0.000213854		0.00106992			0.000379195	5.83736e-06		0.000120433
2.77407	56.153	13844.2		0.0126321			0.435944	0.00241895	0.00867367	0.00151723	1				0.000197604	1.52393e-05		0.000717002			0.000303629	0			2.32256				0.0126155			0.0271609	0.00267429	0.0299147	0.0174134	0.0298501				0.00107632	6.16082e-06		0.00038233			0.000120158
2.77352	56.128	13869.3					0.445456	0.00336725	0.00760315	0.00132152	1		0.000103483	0.000197718	0.000224551	0.000184016	4.83588e-06	0.000727			0.000271987	0			2.3391							0.0273812	0.00269616	0.0299846	0.0174605	0.0299358		0.000216736	0.000127577	0.00107982	8.70474e-06	1.1456e-05	0.000383577			0.000120029
2.77298	56.1029	13894.3		0.00234952	0.00102474		0.434547	0.00399333	0.00866094	0.00187276	1				0.000309126	0.000124195		0.000687801	3.88708e-06		0.000314533	0			2.31006				0.012409	0.00716626		0.0270245	0.0026863	0.0297873	0.0173446	0.0297231				0.0010734	7.75386e-06		0.000380269	5.84161e-06		0.000119808
2.77243	56.0779	13919.3		0.00606398			0.45102	0.00413119	0.00633056	0.00136128	1		4.24995e-05	6.30129e-06	0.000341189	0.000235793		0.000618831			0.000309738	0			2.36168				0.0126432			0.0276608	0.00272695	0.0301797	0.0175859	0.0301498		0.000217365	0.000125604	0.00108929	9.54749e-06		0.000384688			0.000121456
2.77188	56.0529	13944.4					0.441159	0.0056246	0.00869206	0.00193454	1	0.000250842	6.973e-05		0.000310857	3.37108e-05		0.000711788			0.000237793	0			2.3265							0.0272548	0.00272374	0.0299327	0.01743	0.0298678	0.00660126	0.000215739		0.00107865	6.44032e-06		0.000382479			0.000119246
2.77133	56.0278	13969.4					0.429884	0.00301977	0.00884282	0.00120869	1	0.000167131	2.0471e-05		0.000301931	6.90897e-05		0.000748295			0.000288907	0		1.96224e-05	2.2922							0.0267912	0.00265558	0.0296088	0.0172293	0.0295423	0.00652808	0.00021266		0.00106676	6.89272e-06		0.000378849			0.000118701			4.23235e-06
2.77078	56.0028	13994.4	0.0618286	0.00850945			0.443862	0.0044874	0.00916959	0.00142277	1	0.00022276	0.000115416	3.11994e-05	0.000191136	0.000172066		0.000765724	8.12973e-05		0.00021946	0			2.37385			0.213223	0.0128963			0.0280228	0.00277891	0.030738	0.0178867	0.030664	0.00677679	0.00022219	0.000128127	0.00110557	8.73325e-06		0.000393501	7.21338e-06		0.000122143
2.77023	55.9777	14019.5		0.00770775			0.444661	0.00529386	0.0077514	0.00099648	1				0.000169152			0.000722475			0.00024617	0			2.34341				0.0126127			0.0274447	0.0027325	0.0300694	0.0175037	0.0300183				0.00108196			0.000384566			0.000119972
2.76969	55.9527	14044.5		0.0195155	0.00285759		0.437589	0.00512197	0.00865758	0.00127004	1	9.26956e-05			0.000130437			0.0007221			0.000254914	0			2.33856				0.0128049	0.00727344		0.0273705	0.00273312	0.0301182	0.0175283	0.0300534	0.0066399			0.00108264			0.00038501			0.000120244
2.76914	55.9277	14069.5					0.432333	0.00352862	0.00771278	0.000836199	1		0.000175102		0.0001271			0.000625781	6.64808e-06		0.000240298	0			2.29874							0.0268607	0.00266641	0.0296288	0.0172452	0.029579		0.000215211		0.0010655			0.000377508	5.85412e-06		0.00011813
2.76859	55.9026	14094.6					0.444003	0.00337412	0.00645865	0.000384283	1		6.65477e-06		7.49746e-05		3.55838e-06	0.000684231			0.000360077	0			2.33337							0.0272868	0.0026891	0.0298879	0.0174001	0.0298563		0.000214714		0.00107472		1.14065e-05	0.00038192			0.000121025
2.76804	55.8776	14119.6		0.0324862			0.453065	0.00103357	0.00833933	0.000377009	1		7.14628e-05		9.29824e-05			0.000696104			0.000262227	0			2.39309				0.0131984			0.0280249	0.00271251	0.0305736	0.0177825	0.0305127		0.000220424		0.00109862			0.000390497			0.000122193
2.76749	55.8526	14144.6		0.0338515			0.446979		0.00803414	0.000557506	1		2.66026e-05		3.51922e-05	1.25739e-05		0.000650935			0.000327686	0			2.37615				0.0131535			0.0277932		0.030417	0.0176968	0.030361		0.000218646		0.00109228	6.22578e-06		0.00038787			0.000122579
2.76695	55.8275	14169.7					0.450472	0.00167345	0.00742062	0.000869223	1	9.47612e-05	2.71165e-05		0.000136686		4.16942e-05	0.000668745			0.000341832	0			2.35332							0.0275409	0.00267904	0.0300743	0.0175075	0.0300281	0.00663433	0.000216257		0.00108183		1.20447e-05	0.000383884			0.000121448
2.7664	55.8025	14194.7		0.00914665			0.444581	0.00262982	0.00766552	0.000421344	1	9.96692e-05	4.56394e-05		2.69199e-05			0.000607582			0.00028607	0			2.3443				0.0126248			0.0274229	0.0026905	0.0300456	0.0174819	0.0299958	0.00662727	0.000216302		0.00107902			0.000382554			0.000120481
2.76585	55.7775	14219.7					0.446037	0.00306823	0.00631418	0.000361708	1				7.0977e-05			0.000662832			0.000342412	0			2.33942							0.027359	0.00268865	0.0299316	0.0174265	0.0299021				0.00107631			0.000382186			0.000120947
2.7653	55.7524	14244.8					0.455612	0.00387833	0.00602137	0.000533715	1	0.000201282			7.23641e-05			0.000764817			0.000295232	0			2.36868							0.0277417	0.00272429	0.0301878	0.0175808	0.0301626	0.00666565			0.0010857			0.000387053			0.000121289
2.76475	55.7274	14269.8					0.440257	0.00244018	0.00569346	0.00096389	1	0.000269743			0.000146833			0.000732289			0.000352577	0			2.3231							0.0271429	0.00266652	0.0297799	0.0173525	0.0297599	0.00657768			0.00107231			0.000381401			0.000120523
2.7642	55.7024	14294.9		0.00509858	0.000575678		0.441259	0.00425334	0.00873488	0.000700823	1		6.88781e-05		0.00010529			0.000832648			0.000315915	0			2.3315				0.012527	0.00720395		0.0272923	0.00270684	0.0299729	0.0174345	0.0299073		0.000216011		0.001077			0.000384791			0.000120571
2.76366	55.6773	14319.9		0.0019213			0.434316	0.00304728	0.00707853	0.00189609	1		0.000115827		0.000287082			0.000747126			0.00032942	0			2.3075				0.0123796			0.0269709	0.00266729	0.0297085	0.0173128	0.029668		0.000214979		0.00107108			0.000380443			0.000119807
2.76311	55.6523	14344.9			0.00098896		0.428267	0.00577259	0.00994748	0.00169962	1		0.000140231		0.000470564	4.19713e-06		0.000896209			0.000191692	0			2.28924					0.00712836		0.0267907	0.0026986	0.0296509	0.0172516	0.0295681		0.000214616		0.00107019	5.93936e-06		0.000381367			0.000117368
2.76256	55.6273	14370					0.423748	0.00429388	0.0101731	0.00259809	1				0.000518285			0.00100429			0.000283039	0			2.27461							0.0266069	0.00266502	0.0295244	0.0171893	0.0294386				0.00106621			0.000381288			0.000118198
2.76201	55.6022	14395		0.0116864		0.000519919	0.425844	0.0056759	0.0104058	0.00289141	1		0.000174887		0.000742747			0.000892525			0.000267701	0			2.29433				0.012532		0.00768595	0.0268614	0.00270791	0.0297758	0.0173379	0.0296858		0.000215985		0.00107849			0.00038283			0.000118963
2.76146	55.5772	14420		0.000927007			0.412757	0.00720639	0.0109966	0.00326523	1	0.000213085	7.32309e-05		0.000646529	2.21095e-05	3.14139e-05	0.00106674	1.85548e-05		0.00026644	0			2.24371				0.012183			0.0262592	0.00268885	0.0293289	0.0170782	0.0292316	0.0064601	0.000211195		0.00106058	6.13358e-06	1.1575e-05	0.00037952	5.9594e-06		0.000117125
2.76092	55.5522	14445.1					0.429578	0.00466072	0.00807262	0.00299083	1	0.000212125	4.19601e-05		0.000486381			0.000946053			0.000347119	0			2.29274							0.0268215	0.0026833	0.0296358	0.017278	0.0295807	0.00653722	0.000213254		0.00107088			0.000382266			0.000119716
2.76037	55.5271	14470.1		0.00238227			0.429972	0.00287603	0.00909728	0.00387385	1	0.000219568	5.83245e-05		0.000460745	3.83395e-05		0.000985404			0.000206469	0			2.29668				0.012369			0.0268684	0.00266098	0.0296964	0.0173176	0.029626	0.00654735	0.000213823		0.00107214	6.45674e-06		0.000383435			0.000117816
2.75982	55.5021	14495.1					0.430363	0.00592715	0.0102499	0.00305687	1	0.000303412			0.000445537			0.000857096			0.000333217	0			2.29509							0.0268849	0.00270724	0.0297252	0.0173123	0.0296377	0.00655118			0.00107234			0.000381685			0.000119741
2.75927	55.4771	14520.2		0.00831969	0.00346846		0.423948	0.00367705	0.009274	0.00288922	1	0.000308204	2.70817e-05		0.000564485			0.000921811			0.000346405	0			2.28958				0.0124494	0.00717473		0.0267631	0.00267124	0.0296812	0.0172926	0.0296082	0.00654473	0.000213232		0.00107303			0.000382263			0.000119817
2.75872	55.452	14545.2		0.0320614			0.43282	0.00404244	0.00907769	0.00363201	1	0.000121297			0.000477626			0.000876498			0.000263705	0			2.33444				0.0130101			0.0273339	0.00272039	0.0301632	0.0175863	0.030092	0.00664886			0.00108926			0.000387828			0.000120531
2.75818	55.427	14570.2		0.0109083			0.424313	0.00393374	0.0112396	0.00272865	1				0.00041316	7.68812e-06		0.00090108			0.000232804	0	4.1202e-05		2.28711				0.0124857			0.0267641	0.0026746	0.0297054	0.0172874	0.0296033				0.00107062	5.99811e-06		0.000381893			0.000118116		2.57224e-05
2.75763	55.4019	14595.3		0.00569209			0.432158	0.00255649	0.0082841	0.00343836	1	8.59533e-05			0.000477762	4.07261e-06		0.000844008	1.75961e-05		0.000307806	0			2.30593				0.0124495			0.026969	0.00266298	0.0297596	0.017355	0.0297011	0.00656197			0.00107511	5.96423e-06		0.000382307	6.04088e-06		0.00011962
2.75708	55.3769	14620.3					0.438508	0.00302121	0.00983505	0.0031207	1	7.06461e-05			0.000373485			0.000826261			0.000303198	0	8.60602e-06		2.31892							0.0271569	0.00267912	0.0298857	0.0174103	0.0298039	0.00658443			0.00107727			0.000383365			0.000119965		2.54109e-05
2.75653	55.3519	14645.3					0.434171	0.00331854	0.0108291	0.00368718	1	0.00021168			0.000403466		3.0871e-06	0.000891953	1.65562e-05		0.000372493	0			2.30665							0.0270198	0.00267637	0.0298205	0.0173721	0.0297241	0.00656891			0.00107484		1.1349e-05	0.000383316	6.0301e-06		0.000120674
2.75598	55.3268	14670.4		0.0127189	0.00242027		0.44157	0.00415228	0.0111423	0.00224588	1	0.000130014	0.000112732	8.35969e-06	0.000478856			0.000788131			0.00019479	0			2.34433				0.0127248	0.00727951		0.0274781	0.00272328	0.030208	0.0175735	0.0301057	0.00665202	0.000218105	0.000125451	0.00108977			0.000386674			0.000119548
2.75543	55.3018	14695.4					0.424435	0.00223154	0.011087	0.00286755	1		3.33331e-05		0.000405455			0.000807734	2.66654e-06		0.000297904	0			2.27657							0.0266215	0.0026351	0.0295428	0.0171961	0.0294436		0.000212139		0.00106472			0.000378458	5.7687e-06		0.000118437
2.75489	55.2768	14720.4					0.441385	0.00349455	0.00918638	0.00248043	1				0.000220997			0.000924054			0.000259229	0			2.32699							0.0272524	0.00269136	0.0299338	0.0174344	0.0298615				0.00107708			0.000385566			0.00011954
2.75434	55.2517	14745.5			0.00234226		0.456109	0.00551753	0.00728489	0.00240348	1	6.88604e-05			0.000346025			0.000722217			0.000268457	0			2.37469					0.00731958		0.0278539	0.00275938	0.0303208	0.0176754	0.0302763	0.00668879			0.00109394			0.000387868			0.000121341
2.75379	55.2267	14770.5		0.00576322			0.438508	0.00212393	0.00819784	0.00248392	1				0.000319215			0.000887489	1.86765e-05		0.000271988	0			2.32421				0.0125085			0.0271893	0.00266892	0.0298969	0.0174216	0.0298394				0.00107775			0.000384736	6.08512e-06		0.000119642
2.75324	55.2017	14795.5			0.00145973		0.444506	0.00375644	0.00997324	0.00244322	1	0.000121977	6.20398e-05	3.58509e-05	0.000230707	1.788e-05		0.000799585			0.000299698	0			2.3388					0.00723489		0.027408	0.00270604	0.0300651	0.0175035	0.0299807	0.00662428	0.000216439	0.000125342	0.00108153	6.22736e-06		0.000385241			0.000120624
2.75269	55.1766	14820.6		0.0144195			0.433683	0.00413894	0.00769529	0.00204546	1		2.53676e-05		0.000438275			0.000747555			0.000244138	0			2.31818				0.012636			0.0271138	0.00269863	0.0298855	0.0174127	0.0298355		0.000214844		0.00107939			0.000382598			0.000119211
2.75215	55.1516	14845.6		0.017132			0.437904	0.00307837	0.0101322	0.00217388	1				0.000341146			0.000897244	2.48873e-05		0.000245693	0			2.33366				0.0127469			0.0273278	0.00269772	0.0300881	0.0175114	0.0300013				0.00108393			0.00038697	6.2113e-06		0.000119897
2.7516	55.1266	14870.7	0.0408389				0.435362	0.006154	0.00885909	0.00214589	1				0.000411756			0.000885258			0.000247604	0	8.52169e-05		2.32942			0.209295				0.02742	0.00275696	0.0302126	0.0175946	0.0301446				0.00109017			0.000388637			0.000120499		2.68561e-05
2.75105	55.1015	14895.7		0.000463957			0.41992	0.00405316	0.00878549	0.00234969	1	0.000248804	9.23902e-05		0.000597563			0.00103996	4.67503e-05		0.000276667	0			2.26425				0.01222			0.0264585	0.00265225	0.0294017	0.017126	0.0293366	0.00648382	0.000212234		0.00106367			0.00038049	6.39438e-06		0.000117695
2.7505	55.0765	14920.7					0.42682	0.00573536	0.0075691	0.00252495	1	0.000145946	5.14045e-05		0.00057822	6.31761e-05		0.00103718			0.000367867	0			2.28443							0.0267199	0.00269307	0.0295611	0.0172319	0.0295135	0.00652139	0.000212909		0.0010698	6.79872e-06		0.000382743			0.00011975
2.74995	55.0515	14945.8		0.000562157			0.410076	0.00874566	0.0114359	0.00353519	1	0.000173658			0.000763077			0.00113706			0.000208117	0			2.2354				0.0121568			0.026175	0.0027067	0.029285	0.0170528	0.0291815	0.00644845			0.00106047			0.000379895			0.000116073
2.7494	55.0264	14970.8					0.401995	0.00465231	0.00937233	0.00383473	1	0.000104146		3.83753e-05	0.00107253	3.01787e-05		0.00115914	5.73194e-06		0.000164172	0			2.21115							0.0258159	0.00262247	0.0289841	0.0168993	0.0289114	0.00638775		0.000120908	0.00105512	6.18302e-06		0.000376697	5.70874e-06		0.000114363
2.74886	55.0014	14995.8		0.0142172	0.00237212	0.000116282	0.39477	0.00590991	0.0122319	0.00516871	1	0.000376645			0.00120221	2.10502e-06		0.00130428			0.000216844	0			2.20898				0.0122939	0.00701984	0.00751151	0.0258211	0.00265191	0.0291492	0.0169907	0.0290347	0.00641895			0.0010615	5.80184e-06		0.000380411			0.000115615
2.74831	54.9764	15020.9					0.386146	0.00479968	0.0137879	0.00543987	1	0.000230301	6.42354e-05		0.00152528	3.03458e-05		0.00142096			0.000265455	0			2.16572							0.0253169	0.00259691	0.0287414	0.016744	0.0286064	0.00632217	0.000206549		0.00105047	6.12019e-06		0.000376468			0.000114605
2.74776	54.9513	15045.9		0.00591742	0.00206907		0.387524	0.00489902	0.014711	0.00687267	1	0.000449803			0.00156164	3.05608e-05		0.00140129			0.000276131	0			2.17998				0.0120719	0.00695695		0.0255015	0.00261525	0.0289418	0.0168736	0.0287926	0.00636648			0.00105783	6.16312e-06		0.000378636			0.000115505
2.74721	54.9263	15070.9		0.00204966		0.000546713	0.380314	0.00734464	0.0137118	0.00781302	1	0.000263484			0.0014854			0.00148877			0.000253964	0			2.15249				0.0119171		0.00739355	0.0251881	0.00262858	0.0286887	0.0167477	0.028555	0.00631128			0.00104801			0.00037676			0.000114235
2.74666	54.9013	15096		0.00779562	0.0108115	0.000943459	0.389065	0.00620887	0.0146786	0.00814426	1	0.000211839	4.6819e-05		0.00166537	3.66863e-05		0.00138577			0.000213422	0			2.2018				0.0122066	0.00714583	0.00752718	0.0257508	0.00265754	0.0291989	0.0170422	0.0290488	0.00641968	0.000209491		0.00106875	6.30694e-06		0.00038178			0.000115622
2.74612	54.8762	15121	0.00788282		0.000568225	0.00319681	0.389017	0.00500681	0.0125557	0.00856585	1	0.000361121			0.00149869	8.27265e-05		0.00150394			0.000269325	0			2.18735			0.199988		0.00695461	0.00751405	0.025594	0.00262407	0.0289912	0.0169449	0.0288726	0.0063829			0.00105986	6.93333e-06		0.00038117			0.000115728
2.74557	54.8512	15146		0.000495502		0.00155565	0.404257	0.00664725	0.0133186	0.00789699	1	0.000459622			0.00128185	4.70306e-05		0.00132377			0.000311433	0			2.22485				0.0121463		0.00756455	0.0260697	0.00267398	0.0292894	0.017103	0.0291586	0.00644755			0.0010672	6.48159e-06		0.000382319			0.000117488
2.74502	54.8261	15171.1	0.0528522				0.398855	0.00629269	0.0126807	0.00777541	1	0.000235561			0.00107214			0.00146346			0.000246113	0			2.23067			0.204945				0.0262886	0.00269937	0.0296155	0.0172971	0.0294926	0.00651809			0.00107633			0.000388758			0.00011787
2.74447	54.8011	15196.1			0.00335756	0.000595689	0.403388	0.00645908	0.0130178	0.00692546	1	0.000130639		2.12954e-05	0.000997249	9.22335e-06		0.00130046			0.00022401	0			2.22319					0.00705639	0.00754225	0.0260283	0.00266829	0.0292528	0.01707	0.0291265	0.00643567		0.000121559	0.00106188	5.92385e-06		0.000381558			0.000116085
2.74392	54.7761	15221.1	0.00892719			0.000889669	0.396724	0.00702902	0.0148253	0.00774371	1	0.00035551			0.000923282			0.0012433			0.000292553	0			2.20392			0.201151			0.0075237	0.0258528	0.0026685	0.0291906	0.0170303	0.0290384	0.00641946			0.00105759			0.000379574			0.000116729
2.74338	54.751	15246.2			0.000101255	0.000713614	0.394936	0.00475387	0.0147626	0.00796287	1	0.000347265			0.000948583			0.00132598	2.24177e-05		0.000203789	0			2.19402					0.00694953	0.00747999	0.0256855	0.00262104	0.0290299	0.0169403	0.0288795	0.00638422			0.00105217			0.000378691	5.94339e-06		0.000114809
2.74283	54.726	15271.2					0.399517	0.00447514	0.0133276	0.00788927	1	0.000373606			0.00110847			0.00141969			0.00018515	0			2.20651							0.0258299	0.00262497	0.0290974	0.0169907	0.0289673	0.006404			0.00105768			0.000381199			0.000114888
2.74228	54.701	15296.2		0.00194235	0.00417125	0.0011127	0.407906	0.00660171	0.0157419	0.00794208	1	0.000168814			0.00101607	4.79953e-05		0.0013613			0.000169057	0			2.24156				0.012244	0.00712056	0.00760566	0.0262873	0.00269014	0.0295093	0.0172113	0.0293421	0.00648387			0.00107001	6.53653e-06		0.000385276			0.000116138
2.74173	54.6759	15321.3				0.000783058	0.40618	0.00679035	0.0134685	0.00685616	1				0.000787956			0.0013802			0.000133868	0	3.06271e-05		2.22626						0.0075497	0.0260853	0.0026748	0.0292777	0.0170797	0.0291448				0.00105949			0.00038296			0.000114845		2.51698e-05
2.74118	54.6509	15346.3					0.406446	0.00393638	0.0116054	0.00883769	1	0.000125508			0.000628714			0.00137276			0.000143552	0			2.22647							0.0260608	0.00263034	0.0292188	0.01709	0.0291131	0.00643262			0.00105602			0.000382435			0.000114861
2.74063	54.6259	15371.3	0.0129372			0.000122675	0.40894	0.00366268	0.0152502	0.00899326	1	0.000106143			0.000753177			0.00138285	4.48295e-06		0.000274327	0			2.24103			0.203435			0.00759564	0.026318	0.00264859	0.0295196	0.017237	0.0293595	0.0064868			0.00106679			0.000385821	5.7789e-06		0.000117753
2.74009	54.6008	15396.4					0.411644	0.004	0.0148367	0.00817771	1	0.00049226	7.08172e-05		0.000805652			0.00142924			0.000235862	0			2.24299							0.0263	0.00264774	0.029449	0.0171873	0.0292953	0.00647825	0.000211619		0.00106522			0.000385656			0.000116932
2.73954	54.5758	15421.4		0.00599512	0.000350982		0.412932	0.00483573	0.0155092	0.00873079	1	0.000114342	1.59599e-05		0.00063462	5.22522e-07		0.00136913			0.000226201	0			2.25333				0.0123434	0.00708748		0.0264467	0.00267289	0.0296018	0.0172789	0.0294375	0.00650414	0.000211839		0.00106788	5.85904e-06		0.000386644			0.000117357
2.73899	54.5508	15446.5		0.00136071	0.00165735		0.41172	0.00475446	0.014124	0.00837566	1	0.000106209			0.000679193	8.11115e-06		0.00131847			0.00017474	0			2.24593				0.0122285	0.00707965		0.0263282	0.00266152	0.0294688	0.0172079	0.0293254	0.00647926			0.00106446	5.948e-06		0.000384428			0.000116156
2.73844	54.5257	15471.5				0.000982101	0.4193	0.00428166	0.0152168	0.00851397	1				0.000726926			0.00129274			0.000182387	0			2.26682						0.00764563	0.0266001	0.00267073	0.0296641	0.0173146	0.0295037				0.00107164			0.000386386			0.000116975
2.73789	54.5007	15496.5	0.0383307				0.414202	0.00536689	0.0141907	0.00755419	1	0.000270507			0.000675759			0.0013929			0.000134475	0			2.26863			0.206381				0.0267286	0.00270737	0.0298766	0.0174332	0.0297303	0.00657115			0.00107911			0.000390842			0.000117161
2.73735	54.4757	15521.6			0.000574564		0.422692	0.00450244	0.0156929	0.00806465	1		4.29622e-05		0.000686141	7.35313e-05		0.00138863			0.000219246	0			2.27575					0.00712658		0.0267246	0.00268146	0.029754	0.0173563	0.0295862		0.000213309		0.00107403	6.96865e-06		0.000388884			0.000117847
2.7368	54.4506	15546.6			0.00238191		0.409694	0.00468543	0.0145129	0.00689013	1	0.000124329			0.00065199			0.00133766	2.26431e-05		0.000158082	0			2.23883					0.00707169		0.0262296	0.00265354	0.0293973	0.017141	0.0292486	0.00646254			0.00106128			0.000383701	6.02264e-06		0.000115608
2.73625	54.4256	15571.6			0.00429875		0.415898	0.00428403	0.0142481	0.00842189	1				0.000695913			0.00129596			0.000137495	0			2.26086					0.00714917		0.0265036	0.00266611	0.0295981	0.017283	0.0294523				0.00106931			0.00038576			0.00011611
2.7357	54.4006	15596.7		0.00560937	0.00607791		0.419	0.00329847	0.0143343	0.00718602	1		4.87441e-05		0.000704368		1.1942e-05	0.0013557			0.000195583	0			2.27801				0.0124109	0.00721427		0.0266932	0.00266597	0.0297598	0.0173584	0.0296119		0.00021358		0.00107524		1.14373e-05	0.000388735			0.000117599
2.73515	54.3755	15621.7					0.417645	0.00481382	0.0157763	0.00881098	1	0.000296737			0.000597397			0.00125074			0.000201338	0			2.26028							0.0265369	0.00267467	0.0296291	0.0172936	0.0294607	0.00651195			0.00106817			0.000385204			0.000117083
2.73461	54.3505	15646.7	0.0105855		0.00338886		0.42046	0.00497853	0.0128392	0.00680149	1				0.000665564	3.54743e-05		0.00126048			0.000158689	0			2.27761			0.205253		0.00717811		0.0267285	0.00269221	0.0297529	0.0173615	0.029627				0.00107521	6.41452e-06		0.000387523			0.000117113
2.73406	54.3255	15671.8		0.00504375			0.413768	0.00488847	0.0141192	0.00753139	1	0.000264982			0.000751138			0.00131359			0.000115326	0			2.2532				0.01231			0.0264172	0.00266945	0.0295347	0.017234	0.0293911	0.00649609			0.00106791			0.000385217			0.000115543
2.73351	54.3004	15696.8		0.00808525			0.413486	0.00546958	0.0142884	0.00754475	1	0.000110866		8.97525e-06	0.000591131			0.00135961	2.35209e-05		0.000205993	0			2.25501				0.0123706			0.0264471	0.00268144	0.0295753	0.0172564	0.029429	0.0065022		0.00012264	0.00106693			0.000386391	6.0727e-06		0.000117026
2.73296	54.2754	15721.8			0.00215542		0.406506	0.00615568	0.0151644	0.00766494	1	9.95356e-05			0.000645523			0.00133223			0.000227731	0			2.22931					0.00705623		0.026138	0.00267044	0.0293562	0.0171229	0.0291983	0.00645107			0.00105936			0.000382963			0.000116426
2.73241	54.2503	15746.9	0.0192511	0.00230034			0.419439	0.00374962	0.0150248	0.00703744	1	0.000160927	1.63592e-05	7.95642e-06	0.000610241	1.66122e-06		0.00130859			0.000194239	0			2.27655			0.205771	0.0123917			0.026764	0.00267909	0.0298418	0.017398	0.0296833	0.00655913	0.000213614	0.000123685	0.00107643	5.92485e-06		0.000388973			0.000117862
2.73186	54.2253	15771.9		0.0147918			0.421146	0.0044157	0.0170577	0.00753664	1				0.000726992			0.00126687			0.000161591	0	1.80008e-05	4.89046e-06	2.28454				0.0125978			0.0268335	0.0026934	0.0299212	0.0174341	0.0297322				0.00107994			0.000388994			0.000117571		2.54894e-05	4.04055e-06
2.73132	54.2003	15796.9			0.00110346		0.412584	0.00457385	0.0131875	0.00696278	1	0.000279853			0.000611489			0.00131526	2.72625e-06		0.000132735	0			2.24581					0.00706234		0.0263067	0.00265542	0.0294168	0.0171648	0.0292873	0.00647338			0.00106209			0.000383882	5.73896e-06		0.00011539
2.73077	54.1752	15822					0.421769	0.00513854	0.0154597	0.00698091	1	0.000100974			0.000597716			0.00131835			0.000147435	0			2.27136							0.0266633	0.00268607	0.0296975	0.0173093	0.0295333	0.00652512			0.00107081			0.000387152			0.000116576
2.73022	54.1502	15847	0.00559998				0.416322	0.00539737	0.0158764	0.00773144	1		6.53461e-05		0.000523036			0.00141456			0.000103677	0			2.25805			0.204072				0.0265232	0.00268385	0.029637	0.0172815	0.0294671		0.00021278		0.00106731			0.000387701			0.00011567
2.72967	54.1252	15872	0.0378628	0.0113521			0.420766	0.00519511	0.017941	0.00713729	1				0.00037662			0.00138158			0.000158352	0	0.00017296		2.29843			0.208754	0.0126905			0.0271355	0.00273601	0.0302775	0.017628	0.0300731				0.00108705			0.000395179			0.000118871		2.81118e-05
2.72912	54.1001	15897.1		0.0007084			0.415063	0.00578144	0.0150073	0.00736602	1	0.000223422			0.000584288			0.00133557			0.00019014	0			2.25243				0.0122426			0.0264283	0.00268176	0.0295388	0.0172264	0.0293822	0.00649352			0.00106513			0.000385424			0.000116607
2.72858	54.0751	15922.1	0.0465186	0.0129865	0.00580639		0.427037	0.00323452	0.0173773	0.00816967	1				0.000528342			0.00130967	1.31259e-05		0.000149628	0			2.3324			0.211309	0.0128627	0.00740754		0.0275459	0.00273794	0.0306204	0.0178483	0.0304222				0.00110198			0.000398672	6.11954e-06		0.000120118
2.72803	54.0501	15947.1			0.00129439		0.412055	0.00559245	0.0163823	0.00780474	1	0.00027517			0.000588868	0.000113498		0.00142498	2.51549e-06		0.000200056	0			2.2452					0.00707902		0.0263506	0.00267558	0.0295215	0.0172109	0.0293449	0.00648604			0.00106385	7.49823e-06		0.000386246	5.74715e-06		0.000116604
2.72748	54.025	15972.2		0.00577546			0.417648	0.0025131	0.017108	0.00754885	1	9.49608e-05	5.33949e-05		0.000572999			0.00142107			0.000168552	0			2.26521				0.0123695			0.0265791	0.00264497	0.0296957	0.0173025	0.0295074	0.0065193	0.000212895		0.00106951			0.000388328			0.000116785
2.72693	54	15997.2					0.418339	0.0045527	0.0163274	0.00828244	1	0.000294335			0.000604916			0.00139763	1.87945e-05		0.0001822	0			2.26224							0.0265627	0.00267239	0.0296545	0.017296	0.0294779	0.00651573			0.00106891			0.000387594	6.01314e-06		0.00011687
2.72638	53.975	16022.3	0.00837352	0.0029696			0.418735	0.00466757	0.0169111	0.00848892	1		0.000102746		0.000576982	1.09237e-05		0.0014004			0.000215647	0			2.27035			0.205166	0.0123748			0.0266958	0.00268689	0.0298053	0.0173819	0.0296192		0.000214432		0.00107361	6.04923e-06		0.000389492			0.000117925
2.72583	53.9499	16047.3		0.00495294			0.423202	0.00431275	0.0165795	0.00853276	1				0.000670499			0.00147274			0.000240103	0			2.28155				0.0124254			0.0268079	0.00268624	0.0298514	0.0174124	0.0296699				0.00107684			0.000391233			0.00011849
2.72529	53.9249	16072.3	0.0259263				0.423453	0.00252205	0.0167472	0.00887498	1	0.000175241			0.000518642			0.0015276			0.000152071	0			2.29057			0.207102				0.026984	0.00267678	0.030046	0.0175295	0.0298608	0.00659857			0.0010815			0.000394569			0.000117938
2.72474	53.8999	16097.4					0.423814	0.00430659	0.0197918	0.00843015	1	0.000141773			0.000561794			0.00150459	1.04989e-05		0.00020788	0			2.2785							0.0268052	0.00268497	0.029886	0.0174032	0.029657	0.00655304			0.00107476			0.000391535	5.92666e-06		0.00011796
2.72419	53.8748	16122.4			0.000825302		0.420193	0.00422087	0.0168265	0.00817438	1				0.000488638			0.00155012			0.000175468	0			2.26847					0.00711773		0.0266406	0.00267258	0.0297184	0.0173273	0.029534				0.00106922			0.000390584			0.000116993
2.72364	53.8498	16147.4	0.00930878	0.0035088			0.417404	0.00327526	0.017114	0.00889076	1	0.000360447			0.000567346			0.00159513	5.08725e-05		0.000219985	0			2.26821			0.205097	0.0123778			0.0266653	0.0026652	0.0297962	0.0173808	0.0296072	0.00654527			0.00107304			0.000392217	6.51438e-06		0.000117941
2.72309	53.8248	16172.5	0.0342842				0.426484	0.00215264	0.0174184	0.00967885	1	0.000164286	7.40599e-05		0.000637837	5.55432e-05		0.00158522	1.30884e-05		0.000163851	0		1.4719e-05	2.30465			0.208531				0.0271995	0.00268809	0.0302452	0.0176519	0.0300488	0.00663996	0.000217111		0.0010901	6.80736e-06		0.000397919	6.04386e-06		0.000118857			4.23124e-06
2.72255	53.7997	16197.5					0.421221	0.00367432	0.0178519	0.00999451	1	0.000183208			0.000535196			0.00156151			0.000205989	0			2.2716							0.0267034	0.00266927	0.0297866	0.0173852	0.0295868	0.00653815			0.00107182			0.00039145			0.000117653
2.722	53.7747	16222.5		0.0169898			0.417297	0.00386912	0.0189813	0.00933932	1	0.000180178	1.1753e-05		0.000528776			0.00166777			0.000291327	0			2.27668				0.0126252			0.0267651	0.00268416	0.0299373	0.0174536	0.0297198	0.00656748	0.000213808		0.00107654			0.000394788			0.00011945
2.72145	53.7497	16247.6	0.0227048				0.428125	0.00499159	0.0160206	0.00966445	1	0.000157284			0.000492677			0.00167679			0.000217511	0			2.30351			0.207901				0.0271646	0.00272476	0.0301581	0.0176131	0.0299831	0.00662532			0.00108554			0.000398421			0.000119402
2.7209	53.7246	16272.6	0.02141	0.00365962			0.426251	0.00472643	0.0165237	0.00965772	1	6.91658e-05			0.000569751			0.00162552	7.3365e-06		0.000131591	0			2.3007			0.20778	0.0125311			0.0271232	0.00271946	0.0301509	0.0176044	0.0299684	0.00662076			0.00108616			0.000397458	5.9415e-06		0.000118056
2.72035	53.6996	16297.6	0.0139674	0.00615467	0.00123993		0.425236	0.00336501	0.0179353	0.00992693	1				0.000623059	7.03059e-05		0.00162246			0.000118556	0	1.03516e-05		2.29851			0.207395	0.0125519	0.00721909		0.0270723	0.0026955	0.0301323	0.0175852	0.0299289				0.00108553	7.00111e-06		0.000396888			0.000117705		2.55436e-05
2.71981	53.6745	16322.7		0.000409854	0.000974377		0.4178	0.00305357	0.0179097	0.00956142	1	0.000310881			0.000686707		2.21451e-05	0.00164711			0.000164142	0		4.99156e-06	2.26353				0.0122943	0.00711578		0.0265898	0.00265379	0.0297171	0.0173377	0.0295169	0.00652457			0.00107152		1.15511e-05	0.000391788			0.000116758			4.01278e-06
2.71926	53.6495	16347.7		0.00391327			0.429605	0.00376299	0.0185059	0.00874325	1			6.00808e-05	0.000600839			0.00162401			0.000189227	0			2.3				0.0124828			0.0270606	0.00269378	0.0300552	0.0175176	0.0298439			0.000125132	0.00108212			0.000395784			0.000118425
2.71871	53.6245	16372.7					0.424708	0.00513842	0.0176159	0.00923799	1	0.00017231			0.000616142	7.88556e-05		0.00167816			0.000242176	0			2.28201							0.0268443	0.00269991	0.0298825	0.017432	0.0296856	0.00655981			0.0010766	7.07109e-06		0.000394488			0.000118583
2.71816	53.5994	16397.8	0.0227667				0.424972	0.00390948	0.0170519	0.0105112	1	0.00026694			0.000633736			0.00155205			0.000272974	0			2.29486			0.207474				0.0270614	0.00270295	0.0301113	0.0175894	0.0299212	0.0066133			0.00108541			0.000395733			0.000119985
2.71761	53.5744	16422.8					0.412957	0.00502913	0.0185759	0.00970781	1	0.000135477			0.000673442			0.00171758			0.000193576	0			2.24692							0.0264118	0.00267217	0.0296075	0.0172702	0.0293983	0.00649578			0.00106703			0.00039125			0.000116721
2.71706	53.5494	16447.8		0.00603846			0.426845	0.00387291	0.0180599	0.009928	1	0.000193534			0.000655941	6.38519e-05		0.00160686			0.00027155	0			2.29485				0.0125056			0.0270002	0.00269351	0.0300272	0.0175228	0.0298227	0.00659044			0.00108217	6.88004e-06		0.000395248			0.000119569
2.71652	53.5243	16472.9	0.0925898		0.00390102		0.432455	0.00487129	0.0197914	0.0101955	1	0.000381248			0.000685133			0.00163738			0.000222173	0			2.35826			0.215518		0.00750067		0.0280855	0.00280857	0.0311645	0.018175	0.0309257	0.00683708			0.00112264			0.000410337			0.000123228
2.71597	53.4993	16497.9					0.4197	0.00552165	0.0182271	0.00996544	1				0.000628183			0.00163363			0.00019527	0			2.26692							0.0266666	0.00269514	0.0297761	0.0173754	0.0295709				0.00107262			0.000392306			0.000117432
2.71542	53.4743	16522.9	0.0425277				0.433521	0.00383598	0.0163905	0.00962118	1	7.82439e-05			0.000670832			0.00161186			0.000242636	0			2.32966			0.210507				0.0275475	0.00273745	0.030498	0.0178077	0.0303154	0.00669757			0.00110027			0.000401853			0.000121106
2.71487	53.4492	16548	0.0387477	0.0174523	0.00604632		0.430769	0.00538927	0.01959	0.00987648	1				0.000664289	2.63296e-05		0.00151038			0.000189834	0	2.81212e-05		2.34589			0.212346	0.0130014	0.00745174		0.0277537	0.00278588	0.0308218	0.0179721	0.0305887				0.00111009	6.48286e-06		0.000403923			0.00012139		2.63785e-05
2.71432	53.4242	16573	0.0165326				0.421778	0.00609408	0.0177998	0.00971512	1	0.000317153			0.000596135			0.00176073			0.000143202	0		3.03578e-06	2.2819			0.206519				0.0269014	0.00272428	0.0299975	0.0175045	0.029797	0.00658659			0.00108034			0.000397199			0.000117554			4.02172e-06
2.71378	53.3992	16598.1		0.00187838	0.001214		0.423352	0.00475438	0.0178281	0.0100012	1				0.000674231			0.0015716			0.00025999	0	3.82815e-05		2.28164				0.0123926	0.00716361		0.0268377	0.00269556	0.0299007	0.0174521	0.0297005				0.001078			0.000393104			0.000118907		2.57634e-05
2.71323	53.3741	16623.1	0.0474079				0.424329	0.00575813	0.0180666	0.00973394	1				0.000770876			0.00159255			0.000189152	0	6.10627e-05		2.30456			0.209575				0.0272772	0.00275337	0.0303776	0.0177243	0.0301706				0.00109653			0.000399642			0.000119721		2.65149e-05
2.71268	53.3491	16648.1					0.425723	0.00361048	0.0185019	0.0102071	1	0.000170178	1.8427e-05		0.000699059			0.00155135			0.000238008	0			2.28548							0.0268887	0.00268015	0.0299283	0.0174654	0.029718	0.00656694	0.000213894		0.00107901			0.000393035			0.000118651
2.71213	53.3241	16673.2					0.415475	0.00403606	0.0178923	0.011177	1				0.000676328			0.00164055			0.000170261	0		1.3292e-06	2.25484							0.0265054	0.00266326	0.0296607	0.0173288	0.0294612				0.00106935			0.000390952			0.000116627			3.95126e-06
2.71158	53.299	16698.2	0.0248474				0.421821	0.00447584	0.0162641	0.00970559	1				0.000630009			0.00156443			0.000224293	0			2.2856			0.206934				0.0269399	0.00270397	0.0300167	0.017529	0.0298389				0.00108237			0.000394829			0.000118929
2.71103	53.274	16723.2	0.0405222				0.430022	0.00526119	0.0182472	0.0101759	1			2.00877e-05	0.000674691			0.00157499			0.000228602	0			2.3183			0.210005				0.0274329	0.00275288	0.0304578	0.0177762	0.0302475			0.000126219	0.00109787			0.000400396			0.000120623
2.71049	53.249	16748.3	0.037951	0.00427246	0.00278137		0.430098	0.00306575	0.0170537	0.0106682	1			1.40097e-05	0.000692733			0.00163644	3.99524e-05		0.00017247	0		6.71112e-06	2.32604			0.210325	0.0126787	0.00733178		0.027481	0.00272433	0.0304918	0.0178141	0.0302993			0.000126343	0.00110002			0.000402012	6.50122e-06		0.000119979			4.1452e-06
2.70994	53.2239	16773.3	0.0315595		0.000127599		0.422582	0.00497522	0.0183117	0.0110765	1	0.000138288			0.000734582			0.00164852			0.000236093	0			2.29252			0.208052		0.00721609		0.0270838	0.00272475	0.030195	0.0176357	0.0299856	0.0066256			0.00108926			0.000398031			0.00011969
2.70939	53.1989	16798.3					0.424839	0.00283282	0.0172776	0.0103348	1	0.000326939			0.000636488			0.00157766	3.19159e-05		0.000255799	0		3.03217e-05	2.28316							0.0268424	0.0026653	0.0298732	0.0174457	0.0296813	0.00656115			0.00107675			0.00039294	6.24935e-06		0.000118768			4.41104e-06
2.70884	53.1739	16823.4	0.0046529	0.00128814	0.00070084		0.424145	0.00363221	0.0190864	0.0101148	1	0.000246267			0.000709883			0.00167392			0.000266435	0		1.56868e-05	2.28567			0.206125	0.012411	0.00717169		0.0269084	0.00268477	0.0299851	0.0174921	0.0297657	0.00657861			0.0010809			0.00039549			0.000119264			4.20578e-06
2.70829	53.1488	16848.4					0.431634	0.00385643	0.0174228	0.0112329	1	0.000110242			0.000804719			0.00162368	3.49628e-05		0.000196775	0			2.30377							0.027122	0.00269827	0.0300735	0.0175749	0.0298782	0.00660144			0.0010864			0.000396234	6.33632e-06		0.000118674
2.70775	53.1238	16873.4	0.00369507				0.427041	0.00520927	0.0174031	0.0106784	1				0.000687856			0.00158597			0.000212113	0			2.29116			0.206318				0.0269786	0.00271097	0.0299901	0.0175181	0.0297956				0.00108166			0.000394577			0.000118575
2.7072	53.0987	16898.5	0.0592112		0.0029168		0.433004	0.00316989	0.0191152	0.0106288	1		2.03655e-05		0.000691659	2.26855e-05		0.00155847	5.81122e-07		0.000161188	0	9.42732e-05		2.34121			0.212454		0.00739675		0.0277611	0.00274929	0.0307849	0.0179663	0.0305592		0.000219979		0.00110944	6.42094e-06		0.00040427	5.95542e-06		0.000120836		2.73639e-05
2.70665	53.0737	16923.5	0.0130704				0.430604	0.00489479	0.0175534	0.0115005	1	0.000186089	3.11161e-05	2.06787e-05	0.000747924			0.00164418			0.000206821	0			2.30753			0.207888				0.0272189	0.00272503	0.0302001	0.0176517	0.030002	0.00662993	0.000216129	0.000125203	0.00109005			0.000398183			0.000119317
2.7061	53.0487	16948.5		0.0117338	0.00116914		0.428182	0.00565107	0.0164095	0.0119789	1	0.000308285			0.000696666			0.00162048	1.6909e-05		0.000221088	0			2.30753				0.0126586	0.00723132		0.0271663	0.00273473	0.0301649	0.0176483	0.029984	0.00662779			0.00108863			0.000397589	6.0881e-06		0.000119459
2.70555	53.0236	16973.6	0.00483067		0.00171947		0.431749	0.00589766	0.017639	0.0119879	1	0.00014776			0.000591626	8.06884e-05	6.31341e-06	0.00160317			0.00026852	0			2.30938			0.207698		0.00724161		0.0272274	0.0027392	0.0301918	0.0176534	0.0299924	0.00662725			0.00108736	7.17167e-06	1.14998e-05	0.000397442			0.000120204
2.70501	52.9986	16998.6		0.000954817			0.429364	0.00472013	0.0158369	0.0109845	1			2.85992e-06	0.000787973	4.12562e-05		0.00160583			0.000215882	0			2.29762				0.0124272			0.0270322	0.00270558	0.0299879	0.017535	0.0298165			0.000124164	0.00108391	6.54175e-06		0.000395151			0.000118714
2.70446	52.9736	17023.6	0.0174925		0.0028082		0.434405	0.00485399	0.017185	0.0109565	1	0.000183322			0.000665226	2.08349e-05		0.00159658			0.000205546	0		6.77559e-06	2.32485			0.209148		0.00730193		0.0274325	0.00274006	0.0303679	0.0177449	0.0301742	0.00666796			0.00109506	6.31213e-06		0.000399751			0.000119982			4.12906e-06
2.70391	52.9485	17048.7	0.0808151		0.00276117		0.433495	0.00185575	0.0172499	0.010926	1				0.000693619		3.80129e-05	0.00156595	1.4268e-05		0.000174399	0		1.40226e-05	2.35336			0.214145		0.00744166		0.0279462	0.00274666	0.0309531	0.0180857	0.0307547				0.00111656		1.22795e-05	0.00040697	6.20397e-06		0.000121811			4.31993e-06
2.70336	52.9235	17073.7	0.0290676	0.000646555	0.000766433		0.43348	0.00618463	0.0166553	0.0123362	1	0.000311187			0.000692182			0.00160501			0.000166476	0			2.32637			0.210007	0.0126127	0.00729488		0.0275082	0.00276915	0.0304591	0.0178237	0.0302728	0.00669168			0.00109905			0.000401185			0.000119783
2.70281	52.8985	17098.7	0.0414298		0.00675441		0.441042	0.00434072	0.0183575	0.0111829	1		7.21719e-06	8.04497e-05	0.000839172	5.77967e-05		0.00157369			0.000237892	0			2.36298			0.212943		0.00748211		0.0279839	0.00277709	0.0308836	0.0180392	0.0306687		0.000220566	0.000128902	0.00111568	6.98236e-06		0.000405951			0.000122445
2.70226	52.8734	17123.8	0.0160409	0.0159259	0.00110464		0.430484	0.00372192	0.0170666	0.0107089	1	0.000373806			0.00076317			0.00151642			0.000208671	0			2.32603			0.209492	0.0128246	0.00728896		0.0274213	0.00272775	0.0304193	0.0177722	0.030227	0.00668251			0.00109846			0.000399239			0.00012024
2.70172	52.8484	17148.8	0.00707489		0.00169555		0.430606	0.00403294	0.0166463	0.0111647	1	7.88656e-05			0.000751089			0.00155157			0.00018738	0			2.30651			0.207354		0.00722806		0.0271607	0.0027063	0.0301219	0.017609	0.0299378	0.00661415			0.00108777			0.000395945			0.00011877
2.70117	52.8234	17173.9			0.00122643		0.434832	0.002893	0.0169793	0.0117859	1	0.000242668		3.87843e-05	0.000759685			0.00156377			0.000202406	0			2.3157					0.00723006		0.027258	0.0026926	0.0301646	0.0176403	0.0299752	0.00662487		0.000125363	0.00108926			0.000396623			0.000119144
2.70062	52.7983	17198.9	0.0184871		0.0060152		0.434179	0.00523958	0.0182277	0.0119425	1				0.0007586			0.00153949			0.000158188	0			2.32961			0.209734		0.00737036		0.0275039	0.00275336	0.0304665	0.0178082	0.0302565				0.00109946			0.000399978			0.000119593
2.70007	52.7733	17223.9	0.0176979				0.428725	0.00501394	0.0161296	0.0113182	1				0.000801316			0.00157484			0.000327426	0			2.30381			0.207805				0.0271708	0.00272482	0.0301567	0.0176361	0.02998				0.00109006			0.000396853			0.000121037
2.69952	52.7483	17249	0.0140401	0.000641813	0.000926889		0.438771	0.00644299	0.0171681	0.0119763	1	0.0002091			0.000878288			0.00160669			0.000203889	0			2.3349			0.209735	0.01261	0.00729576		0.0275824	0.00277248	0.0304605	0.0178145	0.0302664	0.00668872			0.00110163			0.000401125			0.000120324
2.69898	52.7232	17274					0.441417	0.00533829	0.0173408	0.0118036	1				0.000753619			0.00161077			0.00018477	0	4.38548e-05		2.33312							0.0275159	0.00274513	0.0303455	0.0177432	0.0301496				0.0010955			0.000399639			0.000119571		2.62371e-05
2.69843	52.6982	17299					0.438216	0.00478332	0.0188609	0.0110908	1	0.000196293			0.000780286			0.00162303			0.000148619	0		9.07718e-07	2.32353							0.0273958	0.00272961	0.0302891	0.0176861	0.0300708	0.0066453			0.00109304			0.000398779			0.000118715			4.02669e-06
2.69788	52.6732	17324.1		0.0062876	0.00069819		0.430685	0.00462074	0.018599	0.0122832	1	0.000303587			0.000865652	9.24458e-05	2.83095e-07	0.00160991			0.000232001	0			2.30937				0.0125813	0.00722677		0.0272133	0.00272023	0.0302082	0.017659	0.0299944	0.00663003			0.00109154	7.34848e-06	1.14101e-05	0.000397569			0.000119664
2.69733	52.6481	17349.1	0.0715301		0.00382871		0.441783	0.00550038	0.0174979	0.0111928	1	0.000300151		2.45963e-06	0.000802776		1.12621e-05	0.00164056			0.000232439	0			2.37614			0.215355		0.0075052		0.028251	0.00282042	0.0311525	0.0182041	0.030949	0.00684097		0.000128873	0.00112531		1.19432e-05	0.000410696			0.000123479
2.69678	52.6231	17374.1	0.00703239		0.00414795		0.439808	0.00517064	0.0160638	0.0117845	1	0.000219507			0.000776972			0.00153496			0.000193127	0			2.33839			0.209403		0.00733659		0.0275683	0.00275025	0.0304109	0.0177924	0.0302338	0.00668166			0.00109891			0.000399608			0.000120031
2.69624	52.5981	17399.2					0.436213	0.00495039	0.0189346	0.0112691	1	9.6633e-05	4.53347e-06		0.000937505			0.00158752	1.90403e-05		0.000177718	0			2.31765							0.0273255	0.00272811	0.0302457	0.0176628	0.0300267	0.00663405	0.000215908		0.0010938			0.00039766	6.12877e-06		0.000118978
2.69569	52.573	17424.2	0.0580896		0.00227013		0.436346	0.00421134	0.0166666	0.0111937	1			3.61988e-05	0.00072795	1.36792e-05		0.00162531			0.000148242	0	3.9453e-05		2.35008			0.21282		0.00740018		0.0278623	0.00277018	0.0308029	0.0180073	0.0306143			0.000127996	0.00111199	6.29465e-06		0.000406021			0.000120855		2.6574e-05
2.69514	52.548	17449.2	0.0237276		0.00140485		0.436185	0.00540917	0.0185989	0.0113718	1	0.000203962	6.52659e-05	8.05008e-05	0.000760919			0.00160352			0.000183634	0		1.50622e-05	2.33182			0.210078		0.00730982		0.027569	0.00275941	0.0305106	0.017822	0.0302947	0.00669489	0.000218755	0.000127331	0.00110089			0.000401452			0.00012013			4.27106e-06
2.69459	52.5229	17474.3			0.00404558		0.432194	0.00373659	0.018455	0.0122745	1	9.54429e-05	2.13421e-05		0.00078616			0.00166908			0.000280463	0			2.31226					0.00727629		0.0272333	0.00270672	0.0302032	0.0176572	0.0299916	0.00662628	0.000215907		0.00109025			0.000398419			0.00012038
2.69404	52.4979	17499.3					0.436753	0.00460007	0.0169242	0.0117848	1	0.000137063			0.000741552			0.00163653			0.000166767	0			2.31934							0.0273256	0.00272205	0.0302067	0.0176654	0.0300179	0.00663272			0.00109054			0.00039828			0.000118779
2.69349	52.4729	17524.3	0.00676532				0.438647	0.00405856	0.0180946	0.011993	1	0.000198073	3.36484e-05		0.000726584	3.35359e-05		0.00161916			0.000176235	0			2.32869			0.20881				0.0274733	0.00272575	0.030356	0.0177455	0.0301487	0.00666255	0.000217224		0.00109506	6.49825e-06		0.000399754			0.000119439
2.69295	52.4478	17549.4					0.435748	0.00491188	0.0191434	0.0114887	1		1.97745e-05	8.93751e-06	0.000789009			0.00161066	9.00416e-07		0.000215064	0			2.31605							0.0273086	0.00272654	0.0302378	0.0176597	0.0300157		0.000216058	0.000125085	0.00109117			0.000397863	5.8543e-06		0.000119495
2.6924	52.4228	17574.4			0.000944373		0.431895	0.00524821	0.0165258	0.0120322	1	0.000136588			0.000859448			0.00165641	2.59973e-05		0.000251969	0		1.73286e-05	2.30661					0.00721322		0.0271665	0.00272314	0.0301051	0.0176132	0.0299229	0.00661172			0.00108885			0.000397317	6.21167e-06		0.000119678			4.25256e-06
2.69185	52.3978	17599.4	0.00614271		0.00126178		0.439132	0.00593293	0.0183722	0.0122897	1				0.000822309		1.05076e-05	0.00165836	4.08784e-06		0.000192418	0			2.33164			0.209165		0.00728515		0.0275286	0.00275882	0.0304132	0.017781	0.0302014				0.00109842		1.16433e-05	0.000401044	5.93864e-06		0.000119892
2.6913	52.3727	17624.5			0.0028457		0.436222	0.00524729	0.0195869	0.0123957	1	0.000161991		1.11507e-05	0.000733155	1.5656e-05		0.00164638			0.000219622	0			2.32246					0.00728492		0.0273938	0.00273938	0.030331	0.0177238	0.0301016	0.00665159		0.000125476	0.00109345	6.21899e-06		0.000399539			0.000119906
2.69075	52.3477	17649.5					0.435068	0.00581624	0.0185973	0.0117112	1	0.000181986			0.000796945			0.00168894			0.000166081	0		7.47175e-06	2.31448							0.0272931	0.00273958	0.0302238	0.0176596	0.0300099	0.00663164			0.00109108			0.000398961			0.000118737			4.11703e-06
2.69021	52.3227	17674.5	0.0813521		0.00182453		0.447782	0.00470269	0.0201008	0.012304	1		1.26685e-05		0.000736415			0.00172622	8.91427e-06		0.000143745	0		1.1974e-05	2.39592			0.217247		0.00753455		0.0285728	0.00283075	0.0314447	0.0183685	0.0311989		0.000224464		0.00113336			0.000415349	6.21008e-06		0.000123093			4.35037e-06
2.68966	52.2976	17699.6	0.016697	0.00373509	0.0062365		0.441531	0.00311035	0.0172994	0.0122108	1	0.0001224			0.000690895			0.00166408			0.000181754	0			2.35526			0.211097	0.0127365	0.00742258		0.0277982	0.00273919	0.0306544	0.0179303	0.0304571	0.00672954			0.00110572			0.000404526			0.000120745
2.68911	52.2726	17724.6					0.440869	0.0049138	0.01843	0.0123415	1	0.000222771			0.00076724	1.78065e-05		0.00164778			0.00022132	0			2.33226							0.0275157	0.00273954	0.0303709	0.0177565	0.0301585	0.00666509			0.00109603	6.26318e-06		0.000400315			0.000120158
2.68856	52.2476	17749.7	0.068846	0.00875429	0.00737651		0.452106	0.00514195	0.0187373	0.0117005	1	0.000139514			0.000684565			0.00164221			0.000210914	0			2.41957			0.218254	0.0131977	0.00766335		0.0287988	0.00285331	0.0315974	0.0184607	0.0313716	0.00693188			0.00113882			0.00041633			0.000124828
2.68801	52.2225	17774.7					0.437619	0.00439437	0.0199829	0.0125413	1				0.000780721			0.00158214			0.000204538	0			2.32209							0.0273973	0.0027248	0.0303175	0.0177146	0.0300823				0.00109346			0.000398316			0.000119602
2.68746	52.1975	17799.7	0.0756529		0.00164083		0.441343	0.00377858	0.0185659	0.0127902	1	9.16998e-05	0.000107566		0.000769797			0.00168439			0.000188966	0			2.37409			0.215478		0.00747342		0.0282521	0.00279455	0.0311777	0.0182339	0.0309576	0.00683965	0.000224196		0.00112511			0.000411488			0.000122841
2.68692	52.1725	17824.8	0.0357514		0.00184387		0.440431	0.00413099	0.0185643	0.0125165	1		3.79722e-05		0.000734082	2.81703e-05		0.00164536			0.000205199	0			2.35124			0.211887		0.00737308		0.0278471	0.00276125	0.0307461	0.0179774	0.0305291		0.000220031		0.00110899	6.49833e-06		0.000405197			0.000121388
2.68637	52.1474	17849.8	0.0443104		0.00529467		0.439319	0.00582392	0.0195745	0.0133101	1	0.000129493			0.000673531	1.88506e-06		0.00160272			0.000232402	0			2.35782			0.213105		0.00746386		0.0279729	0.00280139	0.0309194	0.0180818	0.0306857	0.00678017			0.00111375	6.12838e-06		0.000406622			0.000122428
2.68582	52.1224	17874.8	0.0352823		0.00193704		0.443207	0.00429016	0.0192941	0.012938	1	0.000164996		5.06971e-05	0.000795826			0.00157341			0.000170073	0			2.36001			0.212486		0.00739561		0.0279693	0.00277159	0.0308453	0.0180353	0.0306165	0.0067654		0.000128227	0.00111311			0.000405255			0.000121198
2.68527	52.0974	17899.9			0.00182632		0.442704	0.00542112	0.0186286	0.0132991	1	0.000147186	1.64522e-05		0.000701001	1.63332e-05		0.00155708			0.000218256	0			2.34067					0.00730604		0.0276293	0.00275575	0.0304687	0.0178264	0.0302526	0.00668473	0.000217712		0.00109845	6.26043e-06		0.000400192			0.000120486
2.68472	52.0723	17924.9	0.0184166	0.00283255		0.000389255	0.432074	0.00417738	0.018292	0.0123487	1	0.000232223			0.000768758			0.00169002	2.07801e-05		0.000215675	0			2.31874			0.20903	0.0125967		0.0078055	0.02738	0.00272813	0.0303654	0.0177547	0.0301552	0.00666448			0.00109593			0.000400907	6.18123e-06		0.000120059
2.68418	52.0473	17949.9	0.0455177	0.0127184	0.00346244		0.447843	0.00470843	0.0192515	0.0126289	1	0.000225077			0.000679135			0.00157829			0.000210946	0	1.78071e-05	2.60496e-05	2.39382			0.21553	0.0131164	0.00751969		0.028421	0.00281571	0.0312634	0.0182754	0.0310321	0.00685819			0.00112641			0.000410833			0.000123478		2.66009e-05	4.54551e-06
2.68363	52.0223	17975			0.00114262	0.000399122	0.436887	0.00497586	0.0184563	0.0123068	1			1.38053e-05	0.000894918			0.00164238			0.000148588	0			2.32249					0.00725363	0.00778572	0.0273825	0.00273317	0.0302904	0.0177087	0.0300782			0.000125418	0.00109503			0.000399167			0.000118744
2.68308	51.9972	18000			0.0017518		0.433156	0.00513986	0.0201111	0.0138951	1	8.12232e-05		2.36142e-05	0.000924872			0.00164034			0.000214577	0			2.3125					0.00725237		0.0272872	0.00273171	0.0302717	0.0177071	0.030035	0.00663565		0.000125385	0.00109391			0.000398564			0.000119564
2.68253	51.9722	18025			0.00268171		0.434339	0.00268014	0.0198809	0.0136499	1	0.000259125		3.25125e-06	0.000851979	7.80604e-06		0.00166139			0.000240752	0		1.08086e-05	2.31759					0.00727077		0.0273216	0.00269642	0.0302868	0.0177142	0.0300533	0.00664238		0.000125156	0.00109348	6.09105e-06		0.000399123			0.000120031			4.17312e-06
2.68198	51.9471	18050.1	0.0720773		0.00470353	0.00011256	0.443786	0.00707956	0.019476	0.01297	1	7.49836e-05	0.000118465		0.00081766			0.00165008			0.000218807	0			2.38459			0.216319		0.00755212	0.00804224	0.0284076	0.00285748	0.0313216	0.0183126	0.0310864	0.00686784	0.000225298		0.00113054			0.000412667			0.000123816
2.68144	51.9221	18075.1	0.011553	0.00392714	0.00512264		0.440317	0.00554325	0.0223972	0.0133354	1				0.000985143			0.00170992			0.000188495	0	3.25024e-05	2.94318e-05	2.34845			0.211102	0.0127445	0.00740856		0.0277907	0.00277735	0.0307442	0.0179546	0.0304692				0.00111064			0.000405385			0.000120896		2.63422e-05	4.51458e-06
2.68089	51.8971	18100.1			0.00222952		0.433237	0.00664835	0.0222513	0.0136907	1	0.000331147		2.98638e-05	0.000908442			0.00169262	2.06734e-05		0.000204277	0			2.31388					0.00727289		0.0273386	0.00275943	0.0303596	0.0177366	0.0300902	0.00665161		0.00012571	0.00109567			0.000400083	6.16631e-06		0.000119629
2.68034	51.872	18125.2	0.0130193				0.429957	0.00649798	0.0210203	0.0140122	1	0.000324676			0.000918644		6.49034e-06	0.00168437			0.000164545	0			2.30727			0.208474				0.027286	0.00275684	0.0303375	0.0177394	0.0300867	0.00665073			0.0010957		1.15386e-05	0.000399912			0.000119018
2.67979	51.847	18150.2	0.0406899		0.00371409		0.43584	0.00518339	0.0213574	0.012963	1	0.000156115	2.58202e-05		0.00102087			0.00174441	1.19367e-05		0.000234638	0			2.34378			0.212152		0.00740825		0.0278019	0.0027798	0.0308163	0.0180003	0.0305564	0.00675199	0.000220042		0.00111437			0.000407073	6.12836e-06		0.000121947
2.67924	51.822	18175.2	0.0317196	0.0071286	0.00177139		0.444809	0.00520537	0.0210656	0.0140874	1	0.000161489	2.11791e-05		0.00104318			0.00164423	1.40589e-05		0.000256976	0			2.37094			0.213503	0.01292	0.00743037		0.028135	0.00279965	0.0310282	0.0181439	0.0307709	0.00679948	0.000221515		0.00112253			0.000408389	6.20403e-06		0.000123146
2.67869	51.7969	18200.3			0.00118175		0.437319	0.00627696	0.0228641	0.0142745	1	7.50243e-05		0.000122161	0.00109528			0.00166596			0.000190533	0		1.81911e-05	2.32478					0.0072813		0.0274912	0.00276301	0.03047	0.0178045	0.0301904	0.00666991		0.000127522	0.00110214			0.000401013			0.00011982			4.3036e-06
2.67815	51.7719	18225.3			0.00295759		0.440541	0.00486036	0.0208115	0.0140787	1				0.00112633			0.00173806			0.000189414	0	5.91141e-05	3.26804e-05	2.33681					0.00732558		0.0276057	0.00274818	0.0305118	0.0178441	0.0302626				0.00110525			0.000403063			0.00012009		2.65663e-05	4.53313e-06
2.6776	51.7469	18250.3	0.0321707		0.00422628		0.440015	0.00660151	0.0214772	0.0140889	1	0.000208433			0.000973695	1.08775e-06		0.00165017			0.000150332	0			2.35319			0.212419		0.00742998		0.0279179	0.00280671	0.0308759	0.0180513	0.0306137	0.00676545			0.00111573	6.10179e-06		0.000406393			0.000120885
2.67705	51.7218	18275.4				0.00036833	0.434985	0.00542616	0.0201615	0.0142792	1	0.000200591			0.00119137			0.00167348	1.03934e-05		0.000229028	0			2.31692						0.00778589	0.0273561	0.00274017	0.0303185	0.0177398	0.0300806	0.00664753			0.00109958			0.000399668	6.00973e-06		0.000119963
2.6765	51.6968	18300.4	0.00502205		0.00470605		0.434011	0.00444208	0.0213607	0.0137309	1	0.000153741		1.95341e-05	0.000999517			0.00171461			0.000203119	0			2.32223			0.208908		0.00732874		0.0274198	0.00273317	0.0304234	0.0177823	0.0301667	0.00666586		0.000125874	0.00109983			0.000401432			0.000119916
2.67595	51.6718	18325.5			0.00104244		0.439822	0.00603425	0.019731	0.0122579	1	0.000162019		1.3229e-06	0.00112108			0.00169932			0.000228954	0		2.86082e-05	2.33112					0.00727796		0.0275243	0.00275888	0.0304175	0.017771	0.0301853	0.00667008		0.000125676	0.00110235			0.000401449			0.00012038			4.46009e-06
2.67541	51.6467	18350.5	0.0503167		0.000850337		0.444062	0.00601529	0.0233232	0.0142392	1	8.27025e-05			0.00110754			0.00168829			0.000139863	0			2.36939			0.214432		0.00743849		0.0282081	0.00282056	0.0311563	0.0182008	0.0308634	0.0068187			0.0011269			0.000410297			0.000121709
2.67486	51.6217	18375.5	0.0280629				0.442706	0.00279806	0.0226922	0.013313	1	0.000208667		2.4152e-05	0.00112309	4.69977e-05		0.00167681			0.000145663	0		4.62437e-05	2.35287			0.211867				0.0278948	0.00274217	0.0308234	0.0179979	0.0305432	0.00674989		0.000127515	0.00111545	6.78887e-06		0.000405865			0.000120535			4.7823e-06
2.67431	51.5967	18400.6	0.0579532		0.000760832		0.443173	0.0041513	0.0236889	0.0127369	1	0.000134081			0.000963331			0.00168478	2.30452e-05		0.000185143	0		5.58146e-07	2.36959			0.214648		0.00744051		0.0282073	0.00279307	0.0311762	0.018186	0.0308775	0.00682261			0.00112519			0.00041043	6.36426e-06		0.000122464			4.12931e-06
2.67376	51.5716	18425.6	0.0287804		0.00121635		0.444691	0.00416841	0.0220051	0.013709	1		1.50424e-05		0.000951141			0.00168254	7.26899e-06		0.000247198	0			2.36061			0.212441		0.00738648		0.0279993	0.00277044	0.0308948	0.0180517	0.0306244		0.000220366		0.00111578			0.000407031	6.07052e-06		0.00012241
2.67321	51.5466	18450.6	0.0193846				0.446633	0.0038639	0.0224542	0.0139705	1	0.000111325	9.67862e-06	6.16451e-05	0.000941265			0.00163414			0.000167275	0			2.36015			0.211881				0.027974	0.00276035	0.030841	0.0180203	0.0305642	0.00675304	0.000219852	0.000128176	0.00111344			0.000405492			0.000120948
2.67266	51.5216	18475.7		0.0047793	0.0048719		0.446149	0.0039661	0.0219346	0.0130078	1	0.000135536			0.000935693		5.00429e-06	0.00169731			0.000203447	0	4.4569e-05	7.3296e-06	2.36067				0.0127638	0.00740841		0.0278934	0.00275468	0.0307524	0.0179585	0.0304843	0.00673575			0.00111044		1.16685e-05	0.000405394			0.000121183		2.65392e-05	4.17993e-06
2.67212	51.4965	18500.7			0.00180911		0.444959	0.00494558	0.0223659	0.0120836	1	9.33432e-05	7.06422e-05		0.000798823			0.00168528	9.07099e-06		0.000222827	0			2.34703					0.00732587		0.0277395	0.00275612	0.0306091	0.017857	0.0303358	0.00670229	0.000219133		0.00110295			0.000403237	6.04065e-06		0.000120887
2.67157	51.4715	18525.7	0.0242647		0.00334917		0.445914	0.00231552	0.0204926	0.0129421	1	0.000109384	3.304e-05	3.8794e-05	0.000763164			0.00166542			0.000219685	0			2.36475			0.212161		0.00741176		0.0279901	0.00273934	0.0308409	0.018022	0.0305939	0.00675956	0.000220422	0.000127951	0.00111179			0.000406364			0.000121867
2.67102	51.4465	18550.8	0.0891226		0.00344147		0.459409	0.00515468	0.0219263	0.0125664	1	0.000136064	3.00206e-05	6.76991e-06	0.000744601			0.00162999			0.000225685	0			2.43754			0.22042		0.0076659		0.0291578	0.00287764	0.031915	0.0186305	0.0316369	0.00699044	0.000227889	0.000131806	0.0011494			0.000419658			0.000126117
2.67047	51.4214	18575.8			0.000518242		0.442415	0.00722262	0.0227319	0.0127093	1	0.000131488			0.000670557			0.00154771			0.000158525	0			2.33735					0.00729197		0.0276466	0.00278519	0.0305547	0.0178315	0.0302763	0.00668974			0.00109885			0.000400364			0.000119677
2.66992	51.3964	18600.8	0.103932		0.000984138		0.457916	0.0038363	0.0224755	0.0124387	1			5.19264e-05	0.000693468			0.00154783			0.000188951	0			2.43642			0.221037		0.00764025		0.0291847	0.00286174	0.031979	0.0186608	0.0316917			0.00013275	0.00115058			0.000419083			0.000125754
2.66938	51.3713	18625.9	0.08081				0.452853	0.00453555	0.0211437	0.0114818	1				0.000693168			0.0015045			0.000159235	0			2.40753			0.217838				0.0287309	0.00283594	0.0315478	0.0184063	0.031285				0.00113581			0.000413026			0.000123675
2.66883	51.3463	18650.9	0.0359867	0.00910355	0.00365593		0.445806	0.00353002	0.0215327	0.0110392	1	9.85668e-05		3.57291e-05	0.000638492			0.00147827	1.53101e-05		0.000214895	0			2.37844			0.213913	0.0129713	0.0074714		0.0281958	0.00277835	0.0310854	0.0181263	0.0308206	0.00680948		0.000128852	0.00111811			0.000406491	6.23333e-06		0.000122697
2.66828	51.3213	18675.9	0.0177403		0.00459051		0.451816	0.00466754	0.0237918	0.0117042	1	0.000259377		9.74794e-06	0.000537956	1.28028e-07		0.00153386	4.76903e-06		0.000198146	0			2.38013			0.21305		0.0074654		0.0282113	0.00278826	0.0310354	0.0180871	0.0307366	0.00679339		0.000128101	0.00111352	6.11153e-06		0.000406237	6.05434e-06		0.000122105
2.66773	51.2962	18701	0.018002				0.445034	0.00416434	0.0213729	0.0122047	1	8.13373e-05	6.04119e-05		0.00052684	7.99733e-05		0.00148271			0.000212666	0		7.63253e-06	2.35303			0.211141				0.0278548	0.00275556	0.03072	0.0179323	0.0304606	0.00672969	0.000219879		0.00110335	7.27273e-06		0.000401811			0.00012123			4.1813e-06
2.66718	51.2712	18726			0.000102815		0.436841	0.00456662	0.0245702	0.0113363	1	0.000154783			0.000677371			0.00145612			0.000173519	0		1.49754e-05	2.31932					0.00724284		0.0274001	0.00272884	0.0304027	0.0177059	0.0300983	0.00665075			0.00109249			0.000396631			0.000119199			4.24207e-06
2.66664	51.2462	18751	0.0161673				0.447996	0.00241601	0.0228974	0.0113133	1	8.71329e-05	3.55793e-05		0.00059591			0.00145916			0.000220154	0		2.50325e-05	2.36056			0.211416				0.0279399	0.00273285	0.0307872	0.0179444	0.0305043	0.00673943	0.000219815		0.00110599			0.000402028			0.000121518			4.45268e-06
2.66609	51.2211	18776.1	0.0120694		0.00309599		0.44621	0.00327269	0.0225007	0.0105837	1				0.000467932			0.00145383	3.29716e-06		0.000240424	0			2.35706			0.211009		0.00737416		0.0278672	0.00274144	0.0307311	0.0179041	0.0304546				0.00110224			0.000401292	5.97639e-06		0.000121628
2.66554	51.1961	18801.1	0.0689112	0.00565038			0.446571	0.00396925	0.0229818	0.0117657	1	7.70565e-05		5.76461e-05	0.000530156			0.00146105			0.000162805	0			2.38839			0.216322	0.0130326			0.0284577	0.00280981	0.0313836	0.0182983	0.0310938	0.00686952		0.000130335	0.00112634			0.000409827			0.000122975
2.66499	51.1711	18826.1	0.0677683		0.00061705		0.445663	0.00511828	0.0232657	0.0111136	1		2.63307e-05	6.34604e-05	0.00054044			0.00138028			0.000192866	0		2.01735e-05	2.37998			0.215654		0.00746788		0.0283581	0.00281917	0.0312936	0.0182331	0.0310003		0.000223247	0.000130033	0.00112311			0.000407343			0.000123071			4.44978e-06
2.66444	51.146	18851.2		0.0109173			0.445958	0.00399507	0.0214407	0.010696	1	7.62949e-05		7.02912e-05	0.000614054			0.00138764			0.000183446	0		2.94834e-06	2.35693				0.0128297			0.0278305	0.00274919	0.0306787	0.0178847	0.0304187	0.00672035		0.000127697	0.00110316			0.000399812			0.000120618			4.1043e-06
2.66389	51.121	18876.2	0.0174055		0.00199163		0.436581	0.00481589	0.0231156	0.0106626	1		5.72334e-05	3.39152e-05	0.000513576			0.00145652			0.000259721	0			2.32941			0.209812		0.00731279		0.0275527	0.0027482	0.0305543	0.0177969	0.0302702		0.000218456	0.000126523	0.00109625			0.000398903			0.000121184
2.66335	51.096	18901.3	0.0427975		0.000446657		0.441438	0.00435426	0.0231261	0.0107019	1				0.000476443	5.33854e-05		0.00144549			0.000233781	0			2.3543			0.212627		0.00737369		0.0279456	0.0027729	0.0309077	0.0180032	0.0306202				0.00110836	6.90377e-06		0.000403346			0.000122188
2.6628	51.0709	18926.3	0.0731431	0.00307414	0.00667061		0.450035	0.00329635	0.0221668	0.0108919	1	0.000289976			0.000471386			0.00136492			0.000198968	0			2.40805			0.217641	0.0130678	0.00762844		0.0286767	0.00281556	0.0315526	0.0183906	0.0312739	0.00691264			0.00113194			0.000410698			0.000124252
2.66225	51.0459	18951.3					0.436413	0.00368534	0.0237186	0.011228	1	0.000123177		2.91247e-05	0.000518637	9.83424e-06		0.00149196			0.000182215	0			2.31762							0.0273599	0.00271222	0.0303523	0.0176825	0.0300611	0.00664206		0.000125577	0.00108876	6.12312e-06		0.00039668			0.000119182
2.6617	51.0209	18976.4	0.0458492		0.000483975		0.450376	0.00419692	0.0217331	0.0104136	1			6.83155e-05	0.000513666			0.00151341			0.000187206	0		2.05204e-05	2.38274			0.21436		0.00743273		0.0283051	0.00279246	0.0311313	0.0181415	0.030863			0.000129532	0.00111772			0.000407592			0.000122438			4.43541e-06
2.66115	50.9958	19001.4					0.435557	0.00417124	0.022861	0.0101659	1			2.31277e-05	0.000517676			0.00152997			0.000215234	0		1.24406e-05	2.31434							0.0273072	0.00271557	0.0302952	0.0176408	0.0300173			0.000125304	0.00108716			0.000396673			0.000119504			4.19262e-06
2.66061	50.9708	19026.4	0.00565867		0.00385759		0.437047	0.00378933	0.0216887	0.0103535	1				0.000446815			0.00141653			0.000212653	0			2.32724			0.208842		0.00731329		0.0274556	0.00272234	0.0304173	0.017725	0.0301558				0.0010911			0.000396792			0.000120016
2.66006	50.9458	19051.5			0.00184071		0.436058	0.00461718	0.022056	0.0103472	1	0.000176999			0.00053743	4.62884e-05		0.0015247			0.000204922	0			2.31905					0.00726051		0.0273564	0.00272642	0.0303294	0.0176704	0.0300632	0.00664332			0.00108911	6.6715e-06		0.0003972			0.000119532
2.65951	50.9207	19076.5	0.00817623		0.00471399		0.433578	0.00400955	0.0225289	0.0100565	1	0.000153013			0.000409194			0.00151838			0.000246366	0			2.31961			0.208635		0.00731762		0.0273712	0.00272246	0.0303943	0.0176997	0.0301205	0.00665562			0.00108926			0.000397861			0.000120383
2.65896	50.8957	19101.5	0.0419197		0.000640878		0.440038	0.00356611	0.0230486	0.00994601	1				0.000518951			0.0014351			0.000217009	0			2.34954			0.212172		0.00736135		0.0278662	0.00275511	0.0308424	0.0179543	0.0305566				0.00110671			0.00040235			0.000121678
2.65841	50.8707	19126.6	0.0164388				0.444897	0.00403047	0.0232063	0.0105067	1	0.000111222	9.18217e-06		0.000483182			0.00152789			0.000221904	0			2.35088			0.210922				0.0278269	0.00275097	0.0307194	0.0178899	0.0304324	0.00672391	0.000218896		0.00110166			0.000402126			0.000121258
2.65787	50.8456	19151.6	0.0656091		7.99623e-05		0.44871	0.00279512	0.0225671	0.0103434	1	8.51805e-05			0.000477097			0.00149965			0.000150944	0		6.53172e-07	2.38677			0.215629		0.00745986		0.0284065	0.00278328	0.0312841	0.0182219	0.0310016	0.00684927			0.00112217			0.00040921			0.000122426			4.14738e-06
2.65732	50.8206	19176.6	0.0522559	0.0113708	0.00392699		0.448804	0.00386806	0.0240558	0.0103855	1	0.000107105		3.69622e-06	0.0004159			0.00147931			0.000266511	0		2.9994e-05	2.39762			0.216218	0.0131309	0.00754726		0.0285128	0.00281025	0.0314228	0.0182899	0.0311161	0.00687491		0.000129589	0.00112537			0.000410405			0.000124676			4.61918e-06
2.65677	50.7955	19201.7			0.0066615		0.436563	0.00490013	0.0208823	0.00997415	1	0.000130482			0.00038382			0.00145927			0.000261462	0			2.32723					0.0073502		0.0274283	0.00273708	0.0303829	0.0177063	0.0301338	0.00665822			0.00108936			0.000397146			0.000120664
2.65622	50.7705	19226.7	0.00549087	0.00457864	0.00647292		0.441594	0.00445951	0.0215448	0.00937894	1	0.000224421		1.58901e-05	0.000459935			0.00150908			0.000183114	0			2.34937			0.210345	0.0127143	0.00740574		0.0277226	0.00275214	0.0306344	0.017838	0.0303732	0.00671256		0.00012668	0.00109917			0.000401059			0.000120433
2.65567	50.7455	19251.7	0.0338412	0.00578877	0.00682012		0.441061	0.00509033	0.0217394	0.00910857	1	8.79862e-05	3.72501e-05		0.000469553			0.00147519			0.000214769	0		3.30929e-05	2.36334			0.21285	0.0128579	0.00748392		0.0279872	0.00278889	0.0309388	0.0180093	0.030672	0.0067765	0.00022105		0.00111013			0.000404485			0.000122103			4.60078e-06
2.65512	50.7204	19276.8	0.0105262	0.00563368	0.00205973		0.443001	0.00398976	0.0225586	0.0101997	1	0.000124867			0.00046983			0.00149128			0.000195086	0			2.35073			0.210728	0.0127488	0.00734939		0.0277843	0.002749	0.0306944	0.0178764	0.0304174	0.0067208			0.00110092			0.000401371			0.00012079
2.65458	50.6954	19301.8	0.0352383	0.00335844	0.00389497		0.439881	0.00313993	0.0221232	0.00987976	1		7.17499e-05		0.000397152			0.00148804			0.00019727	0			2.35379			0.212129	0.012776	0.00741313		0.0278716	0.00274936	0.0308368	0.0179583	0.0305651		0.000220807		0.00110515			0.000403271			0.00012141
2.65403	50.6704	19326.8		0.00254571	0.00163619		0.43388	0.00267517	0.0206255	0.00973741	1	0.000168192		1.72821e-05	0.000443879			0.0015			0.000202485	0			2.31425				0.0125221	0.00723903		0.0272544	0.00269038	0.030231	0.0176165	0.0299869	0.00662634		0.00012509	0.00108495			0.000395822			0.000119192
2.65348	50.6453	19351.9	0.0485935	0.00720739	0.00277389		0.44502	0.00309792	0.0218453	0.00906837	1	0.000266274		2.39865e-05	0.000410187			0.00150957			0.000169224	0			2.37814			0.214339	0.0129561	0.00746588		0.0282142	0.00277469	0.0311239	0.0181155	0.0308539	0.00681944		0.00012881	0.0011158			0.000407414			0.000122125
2.65293	50.6203	19376.9			0.00442946		0.43475	0.00403759	0.0208398	0.00916604	1	8.35848e-05	5.22861e-06		0.000397969			0.00147199	6.06851e-06		0.000195023	0			2.31792					0.00729031		0.0273026	0.00271431	0.0302733	0.0176306	0.0300257	0.00663363	0.000215911		0.00108566			0.000395912	5.93382e-06		0.000119234
2.65238	50.5953	19401.9	0.0626713				0.451786	0.00511072	0.0214465	0.00969404	1	0.000223507		1.18072e-05	0.000496776	9.78961e-05		0.00145683	2.13758e-05		0.000223922	0		1.21508e-05	2.39463			0.216				0.0285091	0.00282462	0.0313271	0.0182471	0.0310615	0.00686465		0.000129487	0.00112465	7.69455e-06		0.000409336	6.37626e-06		0.000123796			4.33396e-06
2.65184	50.5702	19427	0.0321548		0.00160309		0.438413	0.00345644	0.0237847	0.00958745	1	0.000252217		4.74822e-05	0.0004775	2.88055e-05		0.0014608			0.000217498	0			2.34154			0.21122		0.00734811		0.0277359	0.002743	0.0307367	0.0178808	0.0304409	0.00672793		0.000127443	0.00110188	6.48922e-06		0.000401217			0.000121225
2.65129	50.5452	19452	0.0714568	0.00152033	0.00516428		0.450357	0.00366362	0.0215154	0.00875253	1	0.000295845	8.91655e-05	5.18455e-05	0.000353156		1.6931e-05	0.00152611			0.000199385	0			2.40354			0.217021	0.0130079	0.00758415		0.0286035	0.00281361	0.0314564	0.0183071	0.0311886	0.00689388	0.000225583	0.000130642	0.00112701		1.21241e-05	0.000412091			0.00012392
2.65074	50.5202	19477.1	0.0187158		0.00150076		0.435374	0.00444039	0.0218145	0.00947919	1	0.000227111	5.74253e-05	5.31457e-06	0.000409516			0.00146396			0.000181781	0		1.79933e-05	2.3253			0.209403		0.00729043		0.0274781	0.00273691	0.0304722	0.0177426	0.0302083	0.00667616	0.000218013	0.000125833	0.00109244			0.0003982			0.000119759			4.30316e-06
2.65019	50.4951	19502.1	0.0424212	0.00368882	0.0046024		0.446081	0.00513563	0.0211372	0.00926978	1				0.000368983			0.00142508			0.000203944	0		1.02318e-05	2.37688			0.213941	0.0128835	0.00748348		0.0281906	0.00280216	0.0310689	0.0180929	0.0308102				0.00111358			0.000405535			0.000122487			4.26934e-06
2.64964	50.4701	19527.1	0.0331844		0.0026347		0.439059	0.00457886	0.0219526	0.00912344	1	0.000120021			0.000334754			0.00148923			0.000221947	0			2.34474			0.211369		0.00736848		0.0277634	0.00276184	0.0307283	0.0178851	0.0304602	0.00673018			0.00110041			0.000401905			0.000121369
2.64909	50.4451	19552.2	0.096219		0.000141015		0.448651	0.00329467	0.0208019	0.00935719	1	0.000316215			0.000401449			0.00149496			0.000171195	0			2.40186			0.218076		0.00752889		0.0286648	0.00281649	0.031542	0.0183728	0.0312845	0.0069154			0.00113123			0.000412871			0.00012386
2.64855	50.42	19577.2	0.0423688		0.00130542		0.441375	0.00446866	0.0191842	0.00942432	1	0.000396007	3.63866e-05	2.02989e-05	0.000334038			0.00147484			0.000163279	0			2.35501			0.21226		0.00737431		0.0278973	0.00276995	0.030795	0.0179532	0.0305682	0.00675828	0.000220289	0.000127561	0.0011043			0.000403111			0.000120903
2.648	50.395	19602.2	0.0552352				0.439715	0.00353784	0.0205113	0.0100717	1	0.000204916			0.000428565			0.0014938			0.000205989	0		1.23645e-05	2.35457			0.213012				0.0279448	0.00276293	0.0308959	0.01801	0.0306482	0.00677303			0.00110864			0.000404455			0.000121874			4.27956e-06
2.64745	50.37	19627.3	0.0128264		0.000784463		0.435068	0.00403964	0.0192401	0.00910023	1				0.000335322			0.00150736			0.000207292	0	1.52566e-05		2.31958			0.208435		0.00724902		0.0273581	0.00271938	0.0303054	0.0176624	0.0300814				0.00108673			0.000397179			0.00011964		2.57475e-05
2.6469	50.3449	19652.3		0.000551965			0.436381	0.00329442	0.0207146	0.00881114	1	0.000192709			0.000379668			0.0014778	4.1412e-06		0.000189721	0			2.31672				0.012493			0.0272935	0.00269983	0.0302342	0.0176036	0.0299888	0.00662712			0.00108405			0.000395513	5.89763e-06		0.000119008
2.64635	50.3199	19677.3	0.0222132	0.00657641	0.00447539		0.438735	0.00528946	0.0195628	0.00908261	1	0.000358973		3.619e-05	0.00046549			0.00148226			0.000206863	0			2.34832			0.211112	0.0127756	0.00739335		0.0277466	0.00277147	0.0306788	0.0178768	0.0304471	0.00673094		0.000127297	0.00110193			0.000401626			0.000121088
2.64581	50.2949	19702.4	0.039574				0.444151	0.00564141	0.0201999	0.0091772	1	0.000181552	3.65228e-05	8.19229e-06	0.000391818	1.82853e-05		0.0015745			0.000193788	0			2.35964			0.212505				0.0279776	0.00279165	0.0308523	0.0179737	0.0306097	0.00676416	0.000220589	0.000127548	0.00110668	6.3642e-06		0.000405182			0.000121534
2.64526	50.2698	19727.4	0.0112116		0.00177312		0.431481	0.00400871	0.0199622	0.00877238	1	0.000134738			0.000393986			0.00146299			0.000218471	0			2.30964			0.207816		0.00724318		0.0272263	0.00271116	0.0302298	0.0176071	0.0299956	0.00662776			0.00108451			0.000395381			0.000119466
2.64471	50.2448	19752.4	0.0762634	0.00528089	0.00107383		0.437043	0.00503487	0.0183653	0.00815775	1			1.91448e-05	0.000385629			0.00152349			0.000197064	0	3.31029e-05		2.3626			0.21464	0.0129188	0.00743529		0.0280747	0.00280293	0.031052	0.0180908	0.0308358			0.00012866	0.00111476			0.000407389			0.000122482		2.66684e-05
2.64416	50.2197	19777.5	0.0113822		0.00219157		0.440427	0.00342899	0.0200326	0.00858709	1			3.58654e-06	0.000546315			0.00154407	2.8008e-06		0.000190402	0			2.33719			0.209438		0.00730594		0.0275736	0.00272352	0.0304664	0.0177415	0.0302293			0.000125894	0.00109527			0.000399687	5.92468e-06		0.000119973
2.64361	50.1947	19802.5	0.0272243		0.00269603		0.438552	0.00411369	0.0201243	0.00818682	1				0.000372365	4.97844e-06		0.00162156	2.83084e-06		0.000190241	0			2.33983			0.210505		0.00734245		0.0276541	0.00274467	0.0305882	0.0178055	0.0303487				0.00109695	6.10802e-06		0.000402442	5.94853e-06		0.000120444
2.64307	50.1697	19827.5	0.0491382	0.003779			0.447062	0.00219382	0.018558	0.00916754	1				0.000361217			0.00152793			0.000176888	0	2.46211e-05		2.37639			0.213751	0.0128672			0.0281671	0.00275306	0.0309867	0.0180666	0.030768				0.00111194			0.000406562			0.000121903		2.64793e-05
2.64252	50.1446	19852.6	0.070978		0.00310062		0.445858	0.00559419	0.0200196	0.00882652	1	0.000159237			0.000360726			0.00148276	1.08131e-05		0.000207458	0		6.19132e-06	2.38468			0.215772		0.00750875		0.0283701	0.00282745	0.0312532	0.0182035	0.0310102	0.00685232			0.00112068			0.000409061	6.20195e-06		0.000123336			4.23439e-06
2.64197	50.1196	19877.6	0.0248329	0.00381265	0.00253093		0.439972	0.00534633	0.0185892	0.00885707	1	0.000206373		8.82049e-06	0.000387184	3.33322e-05		0.00155463			0.000193537	0		6.05114e-06	2.34717			0.210954	0.0127216	0.00735686		0.0277394	0.00276974	0.0306353	0.0178567	0.0304186	0.00672232		0.000126762	0.00109971	6.55333e-06		0.000402351			0.000120772			4.15149e-06
2.64142	50.0946	19902.6	0.00960207				0.436387	0.00237684	0.0165235	0.00867931	1	0.000198788	8.63222e-06	4.56843e-05	0.000394459			0.00160556	6.96081e-06		0.00020371	0			2.32121			0.207993				0.0273263	0.00268929	0.0302074	0.0176227	0.0300246	0.00663513	0.000215954	0.000125673	0.00108557			0.000397904	5.94701e-06		0.00011936
2.64087	50.0695	19927.7	0.0744382				0.446434	0.00468853	0.0196	0.00867646	1				0.000499175			0.00164919			0.000193899	0		3.53637e-05	2.38349			0.215734				0.028367	0.00281222	0.0312335	0.0181934	0.0309971				0.00112235			0.000411468			0.000123074			4.68473e-06
2.64032	50.0445	19952.7	0.0730488	0.0171933	0.00218879		0.447119	0.00316454	0.0193456	0.0083801	1	0.000187732			0.000398114			0.00155288			0.000234669	0		7.60497e-06	2.40532			0.217394	0.0132736	0.00754982		0.0285987	0.00281032	0.0314729	0.0183306	0.0312386	0.00690323			0.00112952			0.000413169			0.00012467			4.28766e-06
2.63978	50.0195	19977.7	0.0882498		0.00516055		0.445014	0.00346675	0.0177135	0.00865381	1	0.000220604			0.00043741			0.00149035	5.64454e-07		0.00022017	0			2.39404			0.217008		0.00757448		0.0284841	0.00280698	0.0313573	0.0182823	0.0311491	0.00688397			0.0011269			0.000411012	6.07012e-06		0.000124087
2.63923	49.9944	20002.8	0.0450698				0.443064	0.00388971	0.0169166	0.00925541	1	0.000306453		5.39195e-05	0.000468237	1.57324e-05		0.00162313			0.000222925	0			2.35964			0.212452				0.0279429	0.00276307	0.0307823	0.0179634	0.03059	0.00676172		0.000128166	0.00110714	6.32106e-06		0.000405665			0.000121901
2.63868	49.9694	20027.8			0.00172654		0.437183	0.00452771	0.0187148	0.00888013	1	0.000108658		2.09913e-05	0.000542207			0.00166052			0.000176591	0		1.05884e-05	2.3215					0.00725064		0.0273425	0.00272201	0.0302451	0.0176285	0.0300294	0.00663483		0.000125323	0.00108796			0.000398792			0.000118972			4.16649e-06
2.63813	49.9444	20052.9	0.0303555	0.00373627	0.00278218		0.440598	0.00425101	0.0192147	0.00804098	1	0.000104944	1.92152e-05	2.4147e-05	0.000549604			0.00167071			0.000185264	0	1.53247e-05		2.35189			0.211476	0.0127469	0.00737596		0.0278065	0.0027588	0.0307084	0.0178813	0.0304818	0.00673473	0.000219404	0.000127259	0.00110446			0.000404956			0.000120896		2.60913e-05
2.63758	49.9193	20077.9	0.0220983		0.00339112		0.440379	0.00431874	0.0179667	0.00836058	1		7.1988e-05	7.47509e-06	0.000483651			0.0016578			0.000209711	0			2.34417			0.210375		0.00735114		0.0276748	0.00274709	0.0305477	0.0178036	0.0303411		0.000219192	0.000126418	0.00109837			0.00040289			0.000120709
2.63704	49.8943	20102.9			0.00430478		0.446091	0.00430352	0.0181091	0.0081727	1	0.000184217			0.000404546			0.00161511	2.17161e-05		0.000146094	0		1.04252e-05	2.35156					0.00734956		0.0277033	0.0027411	0.0304858	0.0177634	0.0302774	0.00669078			0.00109486			0.000401399	6.22046e-06		0.000119493			4.19843e-06
2.63649	49.8693	20128	0.0998852		0.00032578	0.000583251	0.453825	0.00321778	0.0177937	0.00887562	1	0.00016403		4.93495e-05	0.000396173			0.00166855			0.000176591	0		1.74659e-05	2.4204			0.219145		0.00756672	0.00813844	0.028879	0.00282835	0.031641	0.0184505	0.0314296	0.00694508		0.000131612	0.0011364			0.000417514			0.000124519			4.46885e-06
2.63594	49.8442	20153	0.0581409	0.00857472	0.0082571		0.452908	0.00417463	0.0170442	0.0081684	1	0.00015805		1.99534e-05	0.000493372	1.996e-05		0.00164135			0.0002272	0			2.41582			0.216959	0.0131268	0.00763751		0.0286626	0.00282348	0.0314078	0.0183103	0.0312096	0.00689636		0.000130232	0.00112996	6.51506e-06		0.000414167			0.000124437
2.63539	49.8192	20178	0.0615239		0.00448721		0.452114	0.00492739	0.0183731	0.0085726	1	0.000340258		6.21205e-06	0.00035234			0.00163437			0.00023536	0			2.40121			0.216095		0.00754667		0.0285291	0.00282325	0.0312958	0.0182392	0.0310778	0.00687006		0.000129468	0.00112299			0.000412309			0.000124039
2.63484	49.7942	20203.1	0.018082		0.00387534		0.436623	0.00404502	0.0187566	0.00861694	1	0.000331059		6.43718e-05	0.000476861			0.0016983			0.000231883	0		2.43206e-05	2.33249			0.209571		0.0073325		0.0275203	0.00273325	0.0304518	0.0177446	0.0302339	0.00668338		0.000126832	0.00109438			0.00040208			0.000120618			4.40246e-06
2.63429	49.7691	20228.1	0.0608477		0.00543519		0.438168	0.00338769	0.0182073	0.00895358	1	0.000264977		1.23749e-05	0.000407581			0.00166669			0.00020434	0			2.3606			0.213563		0.00747314		0.027982	0.00276665	0.0309279	0.0180321	0.030715	0.00678872		0.000128052	0.00111073			0.000407992			0.000122114
2.63375	49.7441	20253.1			0.00463411		0.433985	0.00328714	0.0178342	0.00796409	1	0.000454079			0.000462882			0.00155995			0.000235202	0			2.31629					0.00727818		0.0272342	0.00269741	0.0301651	0.0175759	0.0299631	0.00662535			0.00108437			0.000396405			0.000119587
2.6332	49.7191	20278.2	0.0500357	0.00317414	0.00234979		0.444923	0.00406342	0.0189373	0.00835601	1	0.000564801	2.48843e-05	2.0257e-05	0.000481818			0.00157205	1.47172e-05		0.000205334	0			2.37437			0.213882	0.012865	0.00744266		0.0281496	0.00278335	0.0310095	0.018064	0.0307849	0.00680878	0.000221673	0.000128464	0.0011144			0.000407464	6.21699e-06		0.000122408
2.63265	49.694	20303.2		0.0154398	0.000759306		0.438596	0.0036012	0.0193486	0.00863929	1	0.00045955		9.14185e-06	0.000459642	2.19081e-05		0.0016209			0.000208575	0			2.34017				0.0128282	0.00728998		0.0275674	0.00272826	0.0304799	0.0177561	0.0302529	0.00668952		0.000126076	0.00109481	6.34482e-06		0.000401162			0.000120341
2.6321	49.669	20328.2	0.0124306	0.00595127	0.00102078		0.436432	0.00399479	0.0172119	0.00826801	1	0.000596292			0.000343312			0.0015729			0.000156261	0		1.24116e-05	2.33058			0.209069	0.0126515	0.00727486		0.0274627	0.00272706	0.0303679	0.0177041	0.0301738	0.00667409			0.00109019			0.000399388			0.000119237			4.21403e-06
2.63155	49.6439	20353.3	0.0485962		0.0045646		0.444848	0.00453477	0.0189487	0.00883714	1	0.000731196			0.000396464	2.59528e-05		0.00164382			0.000187543	0			2.37402			0.213815		0.00747518		0.0281426	0.00279002	0.0310032	0.0180676	0.0307785	0.00680991			0.00111286	6.51729e-06		0.000408483			0.000122108
2.63101	49.6189	20378.3			0.00257355		0.433797	0.00525501	0.0187125	0.00796236	1	0.000718798			0.000380236			0.00161631			0.000201824	0			2.31306					0.00724652		0.0272284	0.00272659	0.030175	0.0175739	0.0299598	0.00662859			0.00108301			0.000397206			0.000119074
2.63046	49.5939	20403.3	0.00505859		0.00275597		0.438257	0.00440626	0.019095	0.00847293	1	0.000724218			0.000403403			0.00164734			0.000213745	0			2.32959			0.208683		0.00729142		0.0274541	0.00272967	0.0303563	0.0176839	0.0301341	0.00666724			0.00108966			0.000399984			0.000119946
2.62991	49.5688	20428.4		0.00690172	0.00507769		0.440265	0.00326164	0.0179127	0.00821514	1	0.000529645			0.000338346			0.00170266			0.000185269	0			2.34288				0.0126886	0.00734926		0.02757	0.00272088	0.0304331	0.0177351	0.0302281	0.00668509			0.00109208			0.000402068			0.00011989
2.62936	49.5438	20453.4		0.00249151	0.00699337		0.444598	0.00410728	0.0186231	0.0086052	1	0.000492485			0.000381036			0.00161294			0.000210081	0			2.35446				0.0126667	0.00740435		0.0277334	0.00274335	0.0305517	0.0178038	0.0303351	0.00670821			0.00109659			0.000402131			0.000120691
2.62881	49.5188	20478.4					0.433816	0.00464141	0.0185807	0.00769558	1	0.000568309		2.01425e-06	0.00040345			0.00169034			0.000226466	0			2.30896							0.027179	0.00271244	0.0301179	0.0175378	0.029905	0.00661422		0.00012452	0.00108138			0.000397587			0.000119225
2.62827	49.4937	20503.5	0.0225237		0.00404725		0.441228	0.00369819	0.0194078	0.008385	1	0.000698601	1.8242e-05	2.97061e-05	0.000408846			0.00158396			0.000183014	0			2.34907			0.210799		0.00737572		0.0277427	0.00274311	0.0306303	0.0178393	0.0304013	0.00672598	0.00021881	0.000127007	0.00109941			0.000402568			0.000120543
2.62772	49.4687	20528.5	0.116204				0.451476	0.00578471	0.0205533	0.00804639	1	0.000641572		1.74384e-05	0.00044257			0.00158214			0.000244576	0		2.01316e-05	2.42038			0.220424				0.0289765	0.00288205	0.031832	0.0185233	0.0315761	0.00698498		0.000131721	0.00114242			0.000418095			0.000126173			4.53176e-06
2.62717	49.4437	20553.5	0.0111776		0.00457746		0.440188	0.00442592	0.018011	0.00874808	1	0.000536199			0.00041225			0.00164014			0.000192268	0	8.65772e-06	2.47554e-05	2.34095			0.209678		0.00735052		0.027602	0.00274177	0.0304712	0.0177645	0.0302644	0.00669323			0.00109451			0.000401605			0.00012014		2.58043e-05	4.41348e-06
2.62662	49.4186	20578.6	0.0598665	0.00525435	0.00341042		0.445655	0.00329724	0.0191937	0.00971274	1	0.000667121		6.40534e-05	0.000396005			0.00155467			0.000172227	0			2.38591			0.215271	0.0129716	0.0075021		0.0283237	0.00278758	0.0311928	0.0181894	0.0309629	0.00684973		0.000129885	0.00111952			0.000409551			0.000122603
2.62607	49.3936	20603.6	0.0184504	0.00436071	0.00218595	0.000613885	0.432758	0.00348995	0.0200436	0.00891921	1	0.000534201	4.46362e-05		0.000524033			0.00171342	1.5786e-05		0.000233838	0			2.3247			0.209328	0.0126376	0.00729828	0.00781998	0.0274293	0.00272162	0.030435	0.0177281	0.030198	0.00667851	0.000217745		0.0010938			0.00040183	6.1146e-06		0.000120504
2.62552	49.3686	20628.7	0.0348199		0.00361982		0.442587	0.00357174	0.019156	0.00945058	1	0.000457988	5.9398e-05		0.000509448			0.00163216			0.000237424	0			2.35909			0.212134		0.00740934		0.0279145	0.00275611	0.0307932	0.0179527	0.0305668	0.00675891	0.00022063		0.00110693			0.000405496			0.000122031
2.62498	49.3435	20653.7	0.101605	0.00942788	0.00317959		0.448722	0.00629092	0.020239	0.00953518	1	0.000212183		7.3032e-05	0.000457745			0.0016703	1.70171e-05		0.000225754	0		1.32575e-05	2.4191			0.220021	0.013284	0.00764105		0.0289104	0.00288778	0.0318021	0.0185323	0.0315514	0.00697274		0.000132495	0.00114177			0.000419159	6.40806e-06		0.000125777			4.41977e-06
2.62443	49.3185	20678.7	0.048652		0.00319239	0.00028622	0.437786	0.0038756	0.0202818	0.00951644	1	0.000393107			0.000442186			0.00162858			0.000219386	0			2.3511			0.212517		0.00740876	0.00791684	0.0278635	0.00276298	0.0308352	0.0179682	0.0305914	0.00676336			0.00110679			0.000405768			0.000121853
2.62388	49.2935	20703.8	0.0513057				0.443391	0.00643715	0.0188135	0.00887826	1	0.000422691		5.98925e-06	0.000495807	8.64306e-05		0.00168221			0.000212312	0			2.36385			0.213378				0.0280571	0.00281298	0.0309317	0.0180277	0.0307095	0.00678992		0.00012793	0.00111189	7.4313e-06		0.000408157			0.000122215
2.62333	49.2684	20728.8			0.00231991		0.438692	0.00277532	0.0208903	0.0093879	1	8.20701e-05	3.07051e-05	6.04554e-05	0.000485638			0.00168283			0.000239682	0	5.58319e-05		2.32729					0.00727593		0.027427	0.00270178	0.0303462	0.017676	0.0300972	0.00664941	0.000216808	0.000126199	0.00108957			0.000400028			0.00012019		2.63717e-05
2.62278	49.2434	20753.8	0.0249503		0.00360041	0.000835652	0.43141	0.00270926	0.0201934	0.00931627	1	0.000261628			0.000442765	2.91801e-05		0.00174751	5.97472e-05		0.000205376	0		1.42514e-05	2.32162			0.209382		0.00731812	0.0078217	0.0274032	0.00270927	0.030431	0.0177304	0.0301917	0.006673			0.00109234	6.44176e-06		0.000402261	6.77696e-06		0.000120049			4.24431e-06
2.62224	49.2184	20778.9	0.0595363		0.00384908	0.00167531	0.440319	0.00370039	0.0207415	0.0100166	1	0.000246821		2.8387e-05	0.00044502			0.00168169			0.000225858	0		1.05947e-05	2.368			0.21424		0.0074731	0.00799619	0.0281065	0.0027805	0.0310679	0.0181074	0.0308153	0.0068106		0.000128716	0.00111494			0.000409556			0.000122845			4.27563e-06
2.62169	49.1933	20803.9	0.0264467	0.00568923	0.00343859		0.438789	0.00431348	0.019822	0.009692	1	0.00025653		1.95124e-05	0.000482382			0.00174888			0.000202196	0			2.34851			0.211326	0.0127712	0.00738281		0.0277671	0.00275857	0.0307046	0.0178988	0.0304688	0.00673417		0.000127134	0.00110297			0.000405974			0.000121103
2.62114	49.1683	20828.9	0.0316759		0.00209158	0.000666407	0.437251	0.00435776	0.0205688	0.00984523	1	0.000308073			0.00053501			0.00173396			0.000194085	0			2.34033			0.211004		0.0073483	0.00787591	0.0276909	0.002754	0.0306576	0.0178672	0.0304109	0.00672215			0.00110167			0.000404975			0.000120749
2.62059	49.1433	20854		0.00120685	0.00343546	0.00112035	0.43838	0.00617364	0.0195022	0.00919148	1	9.90357e-05		6.69847e-05	0.000485435			0.00174405			0.00019172	0			2.33133				0.0125738	0.00730771	0.00781752	0.0274786	0.00275858	0.0303876	0.0177093	0.030159	0.00666333		0.000126557	0.0010918			0.000401774			0.000119714
2.62004	49.1182	20879		0.0027993	0.00338405	0.000577293	0.433767	0.00421529	0.0197599	0.00909185	1			3.33585e-05	0.000568706			0.00179372			0.000285472	0			2.318				0.0125462	0.00727699	0.00777734	0.0272968	0.00271787	0.030267	0.0176353	0.0300355			0.000125534	0.00108858			0.000400873			0.000120631
2.6195	49.0932	20904	0.0137324			0.00121468	0.433107	0.00332358	0.0183051	0.010118	1	0.000211056	0.000110099		0.000518461			0.00171557			0.000242242	0		8.71896e-06	2.31701			0.208353			0.00779527	0.0273161	0.00270738	0.0302776	0.0176696	0.0300677	0.00664483	0.00021779		0.00108899			0.000400129			0.000120111			4.1437e-06
2.61895	49.0682	20929.1	0.0933667	0.00879093	0.00828103	0.000317741	0.450029	0.00533963	0.0208982	0.00997259	1	0.000107646			0.000499117	2.60872e-05		0.00175101			0.000217149	0			2.42657			0.220134	0.0132886	0.00773005	0.00817479	0.028963	0.00287595	0.0318476	0.0185597	0.0315862	0.00697878			0.00114368	6.69045e-06		0.000420896			0.00012578
2.6184	49.0431	20954.1			0.00502825		0.431627	0.00471986	0.0200818	0.00972737	1	8.13478e-05		2.66129e-05	0.000495802			0.00181537			0.00020597	0			2.31027					0.00728689		0.0272094	0.00271992	0.0302105	0.0176091	0.0299746	0.00662232		0.000125178	0.00108528			0.000400386			0.000119195
2.61785	49.0181	20979.1			0.0017753	0.000389737	0.434286	0.00364409	0.0187102	0.00968607	1	6.85837e-05			0.000542599			0.00179715			0.000224415	0			2.31412					0.00723683	0.00775737	0.0272443	0.00270331	0.0301845	0.0176053	0.0299692	0.00662093			0.00108579			0.000400041			0.00011945
2.6173	48.993	21004.2	0.0819585	0.0133499	0.00326732	0.00134323	0.444528	0.0042487	0.0197592	0.0105892	1	0.000170249	6.61947e-05	3.18726e-05	0.000493889			0.0017409			0.000276758	0			2.40406			0.218072	0.0132463	0.00758543	0.00812093	0.0286291	0.00283427	0.0315574	0.0184106	0.0313161	0.00692008	0.000226144	0.000130863	0.00113382			0.000417138			0.000125638
2.61675	48.968	21029.2	0.0808287		0.00547058		0.44489	0.00440425	0.0197967	0.0101616	1			8.07266e-06	0.000456592			0.00168503			0.000212525	0	8.39779e-05	4.88512e-06	2.39106			0.216812		0.0075765		0.0284716	0.00282054	0.0313781	0.018299	0.0311376			0.000129746	0.00112678			0.000413891			0.000123922		2.77215e-05	4.23145e-06
2.61621	48.943	21054.2	0.0891519	0.00227494	0.0033573		0.443678	0.00362229	0.0200799	0.00986692	1		0.000126726	1.24392e-05	0.000507227	5.41065e-05		0.00167363			0.000191282	0			2.39088			0.217222	0.0130152	0.00755335		0.0284895	0.00281199	0.0314231	0.0183181	0.0311778		0.00022609	0.000129982	0.00112902	7.04074e-06		0.000414248			0.000123751
2.61566	48.9179	21079.3	0.0760125	0.00234638	0.00475988		0.44199	0.00493255	0.0187969	0.0102998	1	0.000108455		1.35656e-05	0.000426734			0.00173799			0.0002054	0			2.38144			0.215975	0.0129538	0.00753886		0.0283266	0.00281883	0.0312524	0.0182369	0.0310282	0.00685551		0.000129376	0.00112236			0.000413258			0.000123376
2.61511	48.8929	21104.3	0.0159835	0.00688988	0.00417426		0.435178	0.00411728	0.0186431	0.00963769	1	0.000251247			0.000486191		1.3641e-05	0.00175856			0.000201917	0		2.35106e-05	2.33472			0.209882	0.0127116	0.00734901		0.0275434	0.00273881	0.0304998	0.0177891	0.0302833	0.00669309			0.00109631		1.17223e-05	0.000403649			0.000120361			4.39738e-06
2.61456	48.8679	21129.3			0.00615636		0.429529	0.00556272	0.0196885	0.0100293	1			7.96248e-06	0.000533316			0.00183766	2.45662e-05		0.000221115	0			2.30574					0.00729749		0.0271545	0.00273019	0.0301785	0.0175984	0.0299487			0.000124791	0.0010849			0.000400373	6.1956e-06		0.000119319
2.61401	48.8428	21154.4	0.0385325	0.00183581			0.438274	0.00432641	0.0181555	0.0104923	1				0.000468147	1.44334e-05		0.00172037			0.000198002	0			2.3439			0.211422	0.0127072			0.0277476	0.00275762	0.0306663	0.0179035	0.030456				0.00110229	6.27359e-06		0.000405369			0.000120988
2.61347	48.8178	21179.4	0.0638333		0.000271038		0.442662	0.00327874	0.0187544	0.0100285	1	0.000126711		2.35029e-05	0.000543988		2.28998e-06	0.00171187			0.000174514	0		2.991e-05	2.36836			0.214195		0.00741415		0.0281281	0.00277258	0.0310213	0.0180983	0.0307994	0.00680524		0.000128575	0.00111589		1.17473e-05	0.000409809			0.000121991			4.57088e-06
2.61292	48.7928	21204.5	0.0786309		0.00167429		0.434826	0.00610858	0.0163899	0.0108592	1	0.000113196			0.000512298			0.00171721			0.000193556	0			2.35464			0.214303		0.0074316		0.0279917	0.00281458	0.0309676	0.0181009	0.0307822	0.00680123			0.00111477			0.000409662			0.000122215
2.61237	48.7677	21229.5	0.0410445		0.00423766	0.000376695	0.437098	0.00480424	0.0195528	0.00973965	1			2.84569e-05	0.000427596			0.00177846	2.18429e-05		0.000245335	0		5.81527e-07	2.34654			0.211881		0.00740658	0.00789886	0.0277848	0.00277039	0.0307486	0.0179276	0.0305166			0.00012747	0.00110386			0.000407062	6.27153e-06		0.000121951			4.0814e-06
2.61182	48.7427	21254.5	0.0330254		0.00128476		0.439852	0.00472264	0.0178149	0.0101888	1			4.8233e-05	0.000612988		2.67881e-05	0.00178132			0.000199704	0	1.97557e-05		2.34612			0.211232		0.00734322		0.0277577	0.00276226	0.0306457	0.0178899	0.0304407			0.000127454	0.00110394		1.19833e-05	0.000406093			0.000120953		2.61235e-05
2.61127	48.7177	21279.6			0.00197236		0.4327	0.00394473	0.0170465	0.010149	1				0.000448183			0.00179152			0.000224019	0			2.30892					0.00722595		0.0271685	0.00270264	0.0301019	0.0175785	0.0299119				0.0010823			0.000399192			0.000119216
2.61072	48.6926	21304.6	0.0127014		0.00135382		0.429134	0.00366561	0.0188055	0.0100258	1	0.000106806		3.23973e-05	0.000426041			0.00172741			0.00020925	0		1.32261e-06	2.30365			0.207546		0.00722671		0.0271528	0.00270221	0.03017	0.0176011	0.0299534	0.00661801		0.000125176	0.00108347			0.000398785			0.00011916			4.01717e-06
2.61018	48.6676	21329.6	0.059983	0.00146299	0.0059151		0.435865	0.00511515	0.0185113	0.00932043	1				0.000497614			0.00174724			0.000199947	0		2.51833e-05	2.3553			0.213447	0.0128034	0.00747693		0.0279332	0.00279184	0.0309178	0.0180291	0.0307003				0.00111158			0.000409034			0.000121988			4.48361e-06
2.60963	48.6426	21354.7	0.0363485		0.000264701		0.438377	0.00632426	0.0176775	0.0104602	1	0.000106255	2.37368e-05	1.24665e-05	0.000482845			0.00176135	7.77931e-06		0.000185805	0			2.34188			0.211244		0.00732638		0.0277302	0.00278613	0.0306381	0.0178908	0.0304352	0.00672446	0.000219137	0.000126886	0.00110176			0.000405716	6.04079e-06		0.00012072
2.60908	48.6175	21379.7	0.114665		0.000834975		0.445855	0.00414918	0.0188091	0.0106061	1	8.16213e-05	4.63262e-05		0.000452972			0.00166365	4.04085e-06		0.000248126	0			2.40428			0.219303		0.00757216		0.0287441	0.00284203	0.0316463	0.0184714	0.031419	0.00694144	0.000226576		0.00113691			0.000417296	6.17733e-06		0.000125601
2.60853	48.5925	21404.7			0.00115291		0.436837	0.00444485	0.0171962	0.00894341	1	0.000119637	3.08911e-05	4.6392e-05	0.000478732			0.0017928			0.000244528	0			2.32019					0.00723628		0.0273157	0.00271861	0.0301984	0.0176155	0.0300056	0.00662973	0.000216151	0.000125604	0.00108614			0.000400461			0.000119897
2.60798	48.5675	21429.8	0.057331		0.00458124		0.442763	0.00464054	0.0169809	0.00977949	1	0.000171238		5.59066e-05	0.000424718	2.77664e-07		0.00166958	2.85967e-05		0.000207762	0			2.37169			0.214067		0.00747954		0.0281259	0.00279318	0.0309899	0.018092	0.0307954	0.00680503		0.000129057	0.0011139	6.12553e-06		0.000409104	6.43282e-06		0.000122486
2.60744	48.5424	21454.8	0.0163558	0.00834695	0.00338892		0.43609	0.00326552	0.0178124	0.0104001	1	6.77816e-05		1.71878e-06	0.00062487			0.00164474			0.000215231	0			2.33802			0.210032	0.0127425	0.00734216		0.0275761	0.00272779	0.0305082	0.0178128	0.0303041	0.00669491		0.000126177	0.00109917			0.000402202			0.000120646
2.60689	48.5174	21479.8	0.0886266		0.00469567		0.450782	0.00372136	0.0167629	0.00956006	1	0.000114353			0.000436041			0.00167912	3.80368e-05		0.00021519	0			2.41126			0.218081		0.00760445		0.0287144	0.00282477	0.0314966	0.0183864	0.0313023	0.00691616			0.00113242			0.000415988	6.68645e-06		0.000124619
2.60634	48.4924	21504.9	0.134742		0.0014288		0.449687	0.00613	0.0180446	0.0102735	1	0.000149787			0.000488518		9.78079e-06	0.00172755			0.000250719	0		7.05873e-07	2.42673			0.221867		0.0076591		0.0290992	0.00290256	0.0319581	0.0186552	0.0317407	0.00701358			0.00114911		1.22252e-05	0.000422582			0.000126928			4.24708e-06
2.60579	48.4673	21529.9	0.0250107		0.00326132		0.441699	0.00444899	0.0175133	0.0101346	1		9.71914e-06		0.000452259	3.22408e-07		0.00173664			0.000195669	0			2.35019			0.210999		0.00736944		0.0277712	0.00275665	0.030625	0.0178797	0.0304247		0.000218849		0.00110092	6.05248e-06		0.0004052			0.000120828
2.60524	48.4423	21554.9	0.0617609		0.000192486		0.44286	0.00528929	0.0173041	0.00961944	1		8.74494e-06		0.000485833			0.00174011			0.000209719	0	0.000122213		2.36737			0.214034		0.00740845		0.0281141	0.00280184	0.0309802	0.018081	0.0307808		0.000221395		0.00111432			0.000409996			0.000122459		2.79923e-05
2.6047	48.4172	21580	0.0526391		0.00185396		0.435728	0.00485344	0.019039	0.00951156	1			2.82316e-05	0.000466858			0.00169401			0.000244253	0	7.75786e-05	4.25892e-06	2.34382			0.212252		0.00737698		0.0277894	0.00277369	0.030769	0.0179406	0.0305446			0.000127583	0.00110548			0.000406146			0.000122046		2.70958e-05	4.14131e-06
2.60415	48.3922	21605	0.0306068		0.00193205		0.440901	0.0040403	0.0167961	0.0101583	1			3.14289e-05	0.000494025			0.00167951			0.000292245	0			2.34881			0.211125		0.00735063		0.0277644	0.00275096	0.03062	0.0178835	0.0304306			0.000127156	0.00110176			0.000404409			0.000122321
2.6036	48.3672	21630	0.021457				0.434849	0.00658675	0.0180275	0.00952067	1			1.02405e-05	0.000583144			0.0017536			0.000218994	0			2.32292			0.209263				0.0274463	0.00276692	0.0303886	0.0177278	0.0301821			0.000125797	0.00109411			0.000402225			0.000120217
2.60305	48.3421	21655.1	0.0517828		0.00302589		0.433703	0.00488117	0.0188445	0.00966033	1	9.46761e-05	8.51955e-06	1.25569e-05	0.000490571			0.00170964	1.19723e-05		0.000256329	0			2.3393			0.211953		0.00738492		0.0277211	0.00277037	0.0307246	0.0179187	0.0305035	0.00673936	0.000219397	0.000127172	0.00110435			0.000405837	6.11829e-06		0.000122066
2.6025	48.3171	21680.1	0.00706505	0.00214691	0.000521443		0.438236	0.00515568	0.0167432	0.0106247	1		8.13951e-05		0.0004786			0.00180872			0.000169414	0	1.69608e-05		2.32932			0.208805	0.0125831	0.00726094		0.0274658	0.00274216	0.0303342	0.0177241	0.0301473		0.000217934		0.00109127			0.000402592			0.000119331		2.58296e-05
2.60195	48.2921	21705.1	0.13426	0.00798675	0.00438162		0.452953	0.00415101	0.0174157	0.0104184	1	0.000173524		5.94931e-06	0.0004483	1.08914e-05		0.00173066	4.57005e-05		0.000211585	0			2.44874			0.223307	0.0134278	0.00775625		0.0293412	0.00288988	0.0321566	0.0187793	0.0319478	0.00705972		0.000133088	0.00115596	6.5243e-06		0.000425389	6.94675e-06		0.000127131
2.60141	48.267	21730.2	0.0332455	0.00389518	0.00525335		0.431947	0.00501172	0.0178532	0.010127	1			2.41535e-05	0.000485448		9.97829e-06	0.00175845			0.000227004	0			2.33207			0.210634	0.0126959	0.00738254		0.0275587	0.00275878	0.030559	0.017838	0.030354			0.000126725	0.00109886		1.16941e-05	0.00040459			0.000121023
2.60086	48.242	21755.2	0.0640791	0.0095164	0.00166503		0.44202	0.00408998	0.0175163	0.0100195	1			4.61001e-05	0.000494619	2.18865e-05		0.00171186			0.000209492	0	1.24458e-05		2.37792			0.215064	0.0130211	0.00746563		0.0282317	0.00279631	0.0311274	0.0181712	0.0309238			0.000129443	0.00111963	6.48518e-06		0.000411463			0.000123024		2.64251e-05
2.60031	48.217	21780.3	0.0309315		0.00140084		0.429315	0.00404475	0.0153821	0.0102431	1				0.000455017			0.0018452	3.2358e-05		0.000184567	0			2.31335			0.208911		0.0072654		0.0272983	0.00272212	0.030277	0.0176969	0.0301108				0.0010896			0.000402654	6.34645e-06		0.000119415
2.59976	48.1919	21805.3	0.0352668		0.00136898		0.430263	0.00325484	0.0173162	0.0106407	1	0.00010861		8.78388e-05	0.000547924			0.00186306			0.000247598	0			2.31912			0.209652		0.0072884		0.0274008	0.00271899	0.0304041	0.0177601	0.0302082	0.00667433		0.000127078	0.00109452			0.000404226			0.000120753
2.59921	48.1669	21830.3	0.0433078		0.00331809	0.00011914	0.431497	0.00382902	0.0169718	0.00971699	1			9.68077e-06	0.00041586			0.00182939			0.000245328	0			2.329			0.210655		0.00734858	0.00784797	0.0275346	0.00273912	0.0305266	0.0178207	0.030335			0.000126427	0.00109712			0.000405413			0.000121225
2.59867	48.1419	21855.4	0.0501785	0.0155273	0.0046169		0.443038	0.00466802	0.0166762	0.0105415	1	8.6973e-05			0.00055323			0.00185162	2.24647e-06		0.000216391	0		1.28091e-06	2.385			0.215013	0.013124	0.007517		0.028269	0.00280739	0.0311381	0.0181931	0.0309473	0.00683731			0.00112139			0.00041394	6.05682e-06		0.000123224			4.14983e-06
2.59812	48.1168	21880.4	0.00821167		0.00354991		0.431879	0.00234308	0.0166374	0.0104564	1			0.000100952	0.000529357			0.00182211			0.000271514	0		1.55522e-05	2.31343			0.207737		0.00726863		0.0272278	0.00268574	0.030175	0.0176294	0.0299907			0.00012636	0.00108637			0.000400701			0.000120242			4.23555e-06
2.59757	48.0918	21905.4	0.0826408		0.00309335		0.442861	0.00190344	0.017195	0.0108819	1				0.000458358			0.00185423			0.000267337	0		4.57582e-06	2.38289			0.216036		0.00751152		0.0283345	0.00277129	0.0312214	0.0182423	0.0310221				0.00112262			0.00041498			0.000124312			4.21096e-06
2.59702	48.0668	21930.5	0.0412524		0.00107043		0.432391	0.0063387	0.0164607	0.0102733	1				0.000552505		1.58651e-05	0.00182658			0.000217537	0	5.80109e-06		2.32743			0.210579		0.00731294		0.0275424	0.0027766	0.0305124	0.0178253	0.0303286				0.00109896		1.17736e-05	0.000405285			0.000120778		2.58158e-05
2.59647	48.0417	21955.5	0.0801264		0.00205227		0.441049	0.00483897	0.0161007	0.0106698	1		4.02667e-05		0.000561523	6.65404e-05		0.00190061			0.000262	0	3.16009e-05		2.37479			0.215522		0.00747892		0.0282442	0.00281064	0.0311359	0.018199	0.030954		0.000223128		0.00112176	7.18263e-06		0.000414787			0.000123957		2.67474e-05
2.59592	48.0167	21980.5	0.0434257		0.000447813		0.440782	0.00447743	0.015779	0.0106931	1			1.69587e-05	0.000534902			0.00187752			0.000195648	0		2.65134e-05	2.35311			0.212069		0.00735402		0.027861	0.00276738	0.030713	0.017955	0.0305384			0.000127385	0.00110629			0.000408866			0.000121279			4.48028e-06
2.59538	47.9917	22005.6	0.0104375		0.00517592	0.000441273	0.432843	0.00430974	0.0178326	0.0105992	1	0.000229376	7.16735e-06		0.000521861		8.88531e-06	0.00180978			0.000170429	0			2.32093			0.208586		0.00732163	0.00779417	0.0273491	0.00272589	0.0303114	0.0177008	0.0301084	0.0066541	0.000216535		0.00109052		1.1583e-05	0.000402088			0.000119192
2.59483	47.9666	22030.6	0.0656907	0.00820961	0.00129215		0.435166	0.00361841	0.0163321	0.0106221	1		6.13777e-05	3.07645e-05	0.000597941			0.00191607	1.42449e-05		0.000209047	0			2.35698			0.213806	0.0129233	0.00741536		0.0279579	0.00277238	0.0309235	0.018072	0.0307392		0.000221905	0.000128435	0.00111454			0.000412147	6.20051e-06		0.000122283
2.59428	47.9416	22055.6	0.0176012	0.0177582	0.00621083	0.000566197	0.440905	0.00431756	0.0168244	0.0109523	1	0.000175936			0.000524271			0.00189616			0.000239588	0			2.36847			0.212364	0.013027	0.00746627	0.00793318	0.0279537	0.00277395	0.0308291	0.0180175	0.030638	0.00677032			0.00110973			0.000410484			0.000122348
2.59373	47.9166	22080.7	0.103607		0.00308376	0.000442804	0.444049	0.00524149	0.0161722	0.0106668	1	0.000252695			0.000566015			0.00185637			0.000239039	0			2.39825			0.218297		0.0075786	0.0081026	0.0286067	0.00284833	0.0314848	0.0184022	0.0312997	0.00691776			0.00113436			0.000418728			0.000124982
2.59318	47.8915	22105.7	0.10198	0.0115734	0.00406342		0.444994	0.00573275	0.016713	0.0127325	1	0.000235459		2.68798e-05	0.000510148			0.00185643			0.000241944	0			2.4134			0.219734	0.0133001	0.0076448		0.0288132	0.00287515	0.0317042	0.018558	0.0315094	0.00696382		0.000131592	0.00114108			0.000421533			0.000125865
2.59264	47.8665	22130.7		0.0031676	0.00412592	0.000281222	0.43768	0.0049403	0.0152881	0.0112822	1	0.000128793			0.000629342	5.2917e-05		0.00185654			0.00023734	0		4.90433e-06	2.33196				0.0125959	0.00731377	0.00780023	0.0274518	0.00273835	0.030306	0.0177303	0.0301411	0.00665982			0.00109332	6.78869e-06		0.00040323			0.00012033			4.09633e-06
2.59209	47.8414	22155.8			0.00396015	0.000580733	0.432314	0.0048486	0.016501	0.0117623	1	7.68784e-05		8.71817e-05	0.000602625			0.00198423			0.000206439	0			2.31335					0.00727366	0.00776459	0.0272301	0.00272289	0.0301683	0.0176463	0.029986	0.00662477		0.000126134	0.0010873			0.00040307			0.000119248
2.59154	47.8164	22180.8			0.00108889		0.435057	0.00396563	0.0180558	0.0107857	1			3.96803e-05	0.000582631			0.00203884			0.000183459	0	8.75596e-05		2.31562					0.00723252		0.0272784	0.00271037	0.0301996	0.0176363	0.029994			0.000125455	0.00108728			0.000403996			0.000118935		2.6757e-05
2.59099	47.7914	22205.8	0.0693338		0.00673382		0.443193	0.00338279	0.0169786	0.0122485	1	0.000119242		4.69043e-05	0.000628855			0.00199123			0.000261657	0			2.384			0.215686		0.00756297		0.0283208	0.00279238	0.0311973	0.0182514	0.0310015	0.00684977		0.000129781	0.00112452			0.000416828			0.000124142
2.59044	47.7663	22230.9	0.0225838				0.43092	0.00525195	0.0167386	0.012329	1				0.000586018	8.63503e-06		0.00197283			0.000250627	0		1.34074e-06	2.31343			0.208812				0.0273258	0.00274063	0.0303012	0.0177305	0.0301146				0.00109171	6.11595e-06		0.000404626			0.000120424			4.03906e-06
2.5899	47.7413	22255.9	0.0301821		0.000802826		0.4368	0.00497064	0.0175487	0.0120329	1	0.000229666			0.000696414			0.00197381			0.000202456	0			2.33639			0.210654		0.00731731		0.027641	0.00275903	0.030564	0.0178726	0.0303636	0.00671051			0.00110241			0.000407987			0.000120689
2.58935	47.7163	22280.9	0.0284156		0.00264354		0.431683	0.00658356	0.0170948	0.0120309	1	0.000169497			0.00065411			0.00199565			0.000216455	0			2.32277			0.209871		0.00731888		0.0274644	0.00277352	0.0304475	0.0178084	0.0302546	0.00668551			0.00109781			0.000406853			0.000120467
2.5888	47.6912	22306	0.106055	0.00868563	0.00294983	0.000489411	0.44701	0.00536191	0.0177084	0.0123499	1	0.000195659	4.41858e-05	3.74449e-05	0.000704135			0.0020383	3.27784e-05		0.000219642	0			2.41817			0.220204	0.0132791	0.00764135	0.00817268	0.0288982	0.00287461	0.0317785	0.0185863	0.0315676	0.00697606	0.000227614	0.000132002	0.00114625			0.000425183	6.66013e-06		0.000125745
2.58825	47.6662	22331	0.0545392	0.00144162			0.435285	0.00489425	0.0156131	0.0126885	1				0.000644802			0.0019484			0.00027142	0			2.34412			0.212372	0.0127436			0.0277946	0.0027755	0.0307299	0.0179969	0.0305577				0.00110867			0.000410207			0.000122514
2.5877	47.6412	22356.1	0.025594	0.000838343	0.00084904		0.430268	0.00438908	0.0172867	0.011892	1	0.000280351		9.0925e-05	0.000664031			0.00192578			0.000245474	0			2.31557			0.209122	0.0125656	0.00726722		0.0273507	0.00273111	0.030348	0.0177464	0.0301529	0.0066647		0.000126892	0.00109427			0.000404431			0.0001205
2.58715	47.6161	22381.1	0.088285		0.00192182		0.437035	0.00710385	0.0155013	0.0122954	1		4.08098e-05	1.44956e-05	0.000667202	5.65202e-05	9.1238e-06	0.00192076			0.000225882	0	2.56906e-05		2.3676			0.215794		0.00748192		0.028201	0.0028476	0.0311475	0.0182364	0.0309748		0.000223287	0.000129167	0.00112415	7.03226e-06	1.192e-05	0.000415377			0.000123481		2.66738e-05
2.58661	47.5911	22406.1			0.00085616		0.424193	0.00530321	0.0168851	0.0130643	1			6.58691e-05	0.000624472		2.57595e-05	0.00192658	6.94538e-07		0.00026838	0	9.10202e-07	1.39234e-05	2.28369					0.00716864		0.0268889	0.00270762	0.0299299	0.0175229	0.0297434			0.000124796	0.00107882		1.16935e-05	0.000398951	5.79811e-06		0.000119204		2.52449e-05	4.1764e-06
2.58606	47.5661	22431.2	0.130562		0.00768684		0.442069	0.00611666	0.0172447	0.0131491	1	0.000190483		2.96414e-05	0.000669371			0.00178794	1.46428e-05		0.000256904	0			2.41308			0.221164		0.00773615		0.0288951	0.00289402	0.0318537	0.0186472	0.0316496	0.0069941		0.000132221	0.00114867			0.000422325	6.39043e-06		0.000126662
2.58551	47.541	22456.2	0.0264228	0.00810994	0.00235678		0.435498	0.00498659	0.0151702	0.0127464	1	0.000135574	1.25476e-05		0.000633302			0.00187935	1.63511e-05		0.000269705	0			2.34111			0.21088	0.0127811	0.00735079		0.0276585	0.00276299	0.0305691	0.0179075	0.0304045	0.00671812	0.000218746		0.00110294			0.000407101	6.16501e-06		0.000121874
2.58496	47.516	22481.2	0.0481598		0.0068465		0.435657	0.00441188	0.0169996	0.0131791	1	8.10558e-05			0.000634335			0.00188663			0.000337287	0			2.35125			0.212696		0.00747123		0.0278555	0.00277363	0.0308121	0.0180401	0.0306184	0.00676454			0.00111071			0.000410076			0.000123765
2.58441	47.491	22506.3	0.107839	0.00763597	0.00255867		0.446759	0.00538439	0.0158678	0.0125414	1		8.08165e-05	2.8529e-05	0.000613503	1.78783e-05		0.00189216			0.000235793	0		9.4967e-06	2.41526			0.219915	0.0132434	0.00762418		0.0288527	0.00287082	0.0317038	0.0185625	0.0315221		0.000227863	0.000131671	0.00114317	6.5475e-06		0.000422267			0.000125819			4.3564e-06
2.58387	47.4659	22531.3	0.00445675	0.00526981	0.00754734	0.00120473	0.428283	0.00384206	0.0169371	0.0125197	1	0.000280861		3.09695e-05	0.000716024			0.00198498			0.000246626	0			2.31627			0.208317	0.012603	0.00735102	0.00779896	0.0272571	0.00271651	0.0302719	0.0177145	0.0300825	0.00664916		0.000125694	0.0010925			0.000404378			0.000120236
2.58332	47.4409	22556.3	0.0890988	0.00337084	0.00476266		0.436541	0.00517353	0.0160907	0.01278	1			5.54511e-06	0.000703753			0.00184043			0.000226664	0		3.86055e-06	2.37435			0.216347	0.0129798	0.00754479		0.0282641	0.00282477	0.0312348	0.0182896	0.0310524			0.000129352	0.00112753			0.000415172			0.000123802			4.20397e-06
2.58277	47.4159	22581.4	0.0310463		0.000756704		0.428949	0.00719732	0.0155718	0.0125996	1	0.000222157	1.11221e-05	1.85318e-05	0.000646726			0.00202196	2.98177e-05		0.000246257	0			2.31354			0.209403		0.00727271		0.0273567	0.00277608	0.0303509	0.0177739	0.0301814	0.00667014	0.00021712	0.00012592	0.00109505			0.000406266	6.323e-06		0.000120625
2.58222	47.3908	22606.4			0.00614192	0.000885253	0.426491	0.00528487	0.0157194	0.0117963	1			5.85926e-05	0.000663286	0.000187501		0.00210467			0.000237407	0	0.000162951		2.30016					0.007283	0.00774431	0.027056	0.0027207	0.0300601	0.0175904	0.0298901			0.000125303	0.00108472	8.74353e-06		0.000403581			0.000119329		2.77911e-05
2.58167	47.3658	22631.4	0.032039		0.00512596		0.425526	0.00469168	0.0151286	0.0124311	1			3.04363e-05	0.000783712			0.00207233			0.000241095	0			2.31017			0.209143		0.00732901		0.0272692	0.00273467	0.0303043	0.017748	0.0301418			0.000125934	0.00109567			0.000406491			0.000120389
2.58113	47.3408	22656.5			0.00654847	0.00010592	0.426051	0.00646959	0.015396	0.0131351	1		2.49758e-05	4.65358e-05	0.000743821			0.00207713			0.000206867	0			2.2984					0.00728877	0.00773234	0.0270482	0.00273829	0.030054	0.0176096	0.0298889		0.000215222	0.000125118	0.00108588			0.000403152			0.000118868
2.58058	47.3157	22681.5	0.0541922	0.00289276	0.00310999		0.428124	0.0041434	0.0146972	0.0123429	1				0.000734123			0.00208931			0.000240592	0	5.34203e-05		2.32868			0.21144	0.01271	0.00736704		0.0275643	0.00275196	0.0305818	0.017913	0.0304243				0.00110519			0.00041056			0.00012151		2.66216e-05
2.58003	47.2907	22706.5	0.0475616		0.00339429	0.000230293	0.429273	0.00438603	0.0145525	0.0124612	1	0.000181613		4.5026e-05	0.000804875			0.00216035	3.19611e-05		0.000245818	0		9.93432e-07	2.32745			0.210955		0.00735795	0.00785843	0.0275316	0.00275064	0.030524	0.0178823	0.030369	0.00671097		0.000127105	0.00110425			0.000410892	6.39483e-06		0.000121368			4.06791e-06
2.57948	47.2656	22731.6	0.0410631		0.00398559		0.431751	0.00548939	0.0150067	0.0129778	1		4.20145e-05		0.000774884			0.00210381			0.000237143	0			2.33182			0.210993		0.00737172		0.0275872	0.00276919	0.0305507	0.0179017	0.0303887		0.00021908		0.00110451			0.0004103			0.000121315
2.57893	47.2406	22756.6			0.00266717	0.00024058	0.419169	0.00469628	0.0143399	0.0125275	1				0.000878525			0.00234666			0.000280366	0			2.27228					0.00716587	0.00766493	0.0267036	0.00268745	0.0297686	0.0174426	0.0296206				0.00107813			0.000403526			0.000118889
2.57838	47.2156	22781.6	0.0993265	0.00628686	0.00447019		0.432356	0.00442803	0.015571	0.0130083	1	0.000156884		5.63212e-05	0.000895275	3.14257e-05		0.00227841			0.000255985	0			2.37056			0.21679	0.0130422	0.00755014		0.0282361	0.00281688	0.0312677	0.0183172	0.0310932	0.00687062		0.000130311	0.00113199	6.66901e-06		0.000422525			0.000124421
2.57784	47.1905	22806.7	0.0596436		0.00620823	0.00057412	0.432714	0.00408555	0.0146376	0.0126617	1	8.49642e-05		1.02049e-05	0.000843831			0.00223763	3.83285e-05		0.000234898	0	1.37716e-05		2.3487			0.212981		0.00746527	0.00793227	0.0278246	0.00277004	0.0307916	0.0180414	0.030634	0.00676805		0.000127681	0.00111449			0.000415661	6.54817e-06		0.00012226		2.61978e-05
2.57729	47.1655	22831.7	0.0468823		0.00775684		0.431898	0.00521775	0.0155539	0.0129902	1	0.000103065		4.24038e-05	0.000864735			0.00220712			0.00024143	0			2.3413			0.212033		0.00746251		0.0277138	0.00277753	0.0306968	0.0179826	0.0305257	0.0067444		0.000127721	0.00111086			0.000413726			0.000121928
2.57674	47.1405	22856.7	0.0125488		0.00395569		0.426791	0.00391793	0.015054	0.0121782	1	0.000116792	5.5171e-05	6.89074e-05	0.000888092			0.00228892			0.000290525	0	6.24858e-05		2.3031			0.207606		0.00726787		0.0271259	0.00270681	0.0301229	0.0176386	0.0299625	0.00662016	0.000216205	0.000125761	0.00109072			0.000407318			0.000120414		2.63533e-05
2.57619	47.1154	22881.8	0.0839817	0.00283394	0.00265947		0.434524	0.00572307	0.0143322	0.0128235	1	0.000209286	6.25141e-05	1.7981e-05	0.000927857			0.00231116			0.000209686	0			2.36326			0.215318	0.0129146	0.00747916		0.0281088	0.00282086	0.0310705	0.01821	0.0309161	0.0068323	0.000223199	0.000128977	0.00112605			0.000420626			0.000122996
2.57564	47.0904	22906.8	0.0511292		0.0027389		0.426535	0.00535313	0.0140368	0.0131614	1	8.11586e-05	2.74349e-05	5.21159e-05	0.000819807			0.00223826	6.33311e-06		0.000257911	0			2.31989			0.210769		0.00733964		0.0274588	0.00276218	0.0304814	0.0178725	0.0303344	0.00670181	0.000218468	0.000127068	0.00110322			0.000411606	5.99885e-06		0.000121414
2.5751	47.0654	22931.8	0.0579378		0.00633199		0.428562	0.00533209	0.0151248	0.0129221	1	0.00015218		2.98219e-05	0.000945521			0.00226522			0.000282015	0			2.33495			0.212224		0.00744155		0.0276658	0.00277957	0.0306935	0.0179835	0.0305289	0.00674587		0.000127542	0.00111222			0.000414657			0.00012256
2.57455	47.0403	22956.9					0.421737	0.00526853	0.0138921	0.0128855	1	0.000106197			0.000884061			0.00233816			0.000280958	0			2.27581							0.0267641	0.0026982	0.0297871	0.0174626	0.0296456	0.00654999			0.00107912			0.00040374			0.000118998
2.574	47.0153	22981.9	0.0529558	0.00656818	0.00193506		0.433876	0.00664848	0.0160666	0.0129818	1	0.000180887			0.000856854			0.0022145			0.000262062	0			2.34819			0.212988	0.0128605	0.00740362		0.0278567	0.00281074	0.0308294	0.0180556	0.0306498	0.00677301			0.00111526			0.000415521			0.000122739
2.57345	46.9903	23007	0.0394693		0.00650316		0.429787	0.00456271	0.0139566	0.0125059	1	0.000181123	4.49976e-05		0.00094817			0.00219669	4.5986e-05		0.000221864	0			2.32938			0.210681		0.00739987		0.0275198	0.00275135	0.0304931	0.0178702	0.0303473	0.00670617	0.000218827		0.00110564			0.00041115	6.60307e-06		0.000120918
2.5729	46.9652	23032	0.0235717		0.00199402		0.429161	0.00604345	0.014934	0.0118789	1			1.89426e-05	0.000993611			0.00222612			0.000254144	0			2.31222			0.208791		0.007274		0.0272947	0.00275209	0.0302689	0.0177207	0.0301095			0.000125626	0.00109766			0.000408371			0.000120457
2.57235	46.9402	23057	0.0521209	0.00203241	0.00483521		0.428283	0.00575759	0.012823	0.0126509	1	0.000137331	5.18905e-06	5.36358e-05	0.00110004			0.0022094			0.000233384	0			2.331			0.211516	0.0127034	0.00739705		0.0275808	0.00277793	0.0305689	0.0179269	0.0304398	0.00672595	0.000218888	0.000127532	0.00111132			0.000412597			0.000121462
2.57181	46.9152	23082.1			0.00549037		0.415283	0.00537154	0.0147516	0.0137705	1			3.44624e-05	0.0010557			0.00229506			0.000256737	0	3.55731e-05		2.26521					0.00720213		0.0266255	0.00269537	0.0297518	0.0174475	0.0295978			0.000123721	0.00107992			0.000402451			0.000118448		2.56343e-05
2.57126	46.8901	23107.1	0.0503259		0.00271448		0.428066	0.00490597	0.0141672	0.0126608	1	0.000164982		3.15464e-05	0.00112849			0.00239617			0.000262959	0			2.32451			0.210987		0.0073473		0.0275121	0.00275841	0.0305168	0.0178845	0.0303676	0.00671041		0.000126894	0.00110912			0.000414454			0.000121623
2.57071	46.8651	23132.1	0.0431806	0.0115641	0.00325802		0.432952	0.00413087	0.0125486	0.0128555	1	6.94655e-05			0.00102173	3.76606e-05		0.00226043			0.000289505	0		7.20729e-06	2.34759			0.212152	0.0128954	0.00739996		0.0277528	0.00276322	0.0306762	0.0179954	0.0305509	0.00674946			0.00111418	6.64795e-06		0.000414882			0.000122763			4.1872e-06
2.57016	46.8401	23157.2	0.0504021	0.0036847	0.00411224		0.430124	0.00551135	0.0138385	0.0132171	1		4.50705e-05	8.29515e-05	0.00100569			0.0023936			0.000242202	0	8.10896e-05		2.3365			0.211925	0.0127547	0.00740123		0.0276656	0.00277989	0.0306472	0.0179724	0.0305024		0.000219947	0.000128242	0.00111217			0.000416255			0.000121847		2.71119e-05
2.56961	46.815	23182.2	0.0241334	0.00142212	0.00282622	0.0010059	0.425669	0.00591496	0.0139023	0.0139072	1	0.000188725		1.537e-05	0.00104361	2.46122e-05		0.00237442			0.000265524	0			2.30834			0.208777	0.012555	0.00728575	0.00780212	0.0272392	0.00274986	0.0302501	0.0177493	0.0301063	0.00665302		0.000125559	0.00109829	6.35477e-06		0.00041056			0.000120615
2.56907	46.79	23207.2	0.0110117		0.00500619	0.00137605	0.429285	0.00519725	0.0147829	0.0132723	1	0.000105751		6.44689e-05	0.000998074			0.0022952			0.000300961	0			2.31469			0.208405		0.00731244	0.00780116	0.0272708	0.00273676	0.030238	0.0177249	0.030081	0.0066462		0.000126192	0.00109669			0.000409024			0.000121047
2.56852	46.765	23232.3			0.00575585		0.422504	0.00555447	0.0135404	0.0143539	1	8.6965e-05		4.91486e-05	0.00101883			0.00239285			0.000324803	0	1.65094e-05		2.28786					0.00725299		0.0269065	0.00271566	0.0299276	0.0175699	0.0297906	0.00658174		0.000124745	0.00108641			0.000406529			0.000120233		2.55173e-05
2.56797	46.7399	23257.3	0.0798644	0.00931074	0.00201872		0.429958	0.00547404	0.0147593	0.0142029	1	0.000205335	2.20863e-05		0.00100831			0.00234403			0.000307273	0	7.41618e-06		2.35386			0.214864	0.012991	0.00745569		0.0279873	0.0028119	0.0310207	0.0181982	0.03086	0.00681983	0.00022217		0.00112524			0.000420369			0.000124279		2.6293e-05
2.56742	46.7149	23282.3	0.158739	0.00629534	0.00563685		0.442081	0.00558139	0.0135848	0.0144681	1	0.000120377		5.28838e-05	0.00110609	8.57841e-06		0.00226043			0.000201361	0			2.43208			0.223897	0.0134127	0.00778322		0.0291935	0.00291532	0.0321239	0.0188607	0.0319762	0.00706516		0.000133957	0.00116751	6.49313e-06		0.000434238			0.000127081
2.56687	46.6898	23307.4	0.0908928	0.00967021	0.00897536		0.43171	0.0062235	0.0141863	0.0136555	1				0.00114586	4.52707e-05		0.00230631	1.83336e-05		0.000262992	0	1.50248e-05		2.37502			0.216905	0.0131097	0.00762883		0.0282581	0.00284803	0.0312816	0.0183481	0.0311285				0.00113718	6.89206e-06		0.000423439	6.34265e-06		0.000124671		2.66401e-05
2.56633	46.6648	23332.4			0.00256876		0.423078	0.00417356	0.0145052	0.0124544	1	0.000149586	1.73334e-05	2.00203e-05	0.00120002			0.00240627			0.000268906	0			2.28416					0.00718931		0.0268545	0.00268902	0.0298746	0.0175021	0.0297235	0.00656787	0.000213918	0.000124032	0.00108666			0.000405814			0.000119132
2.56578	46.6398	23357.4			0.00717288		0.41527	0.00636385	0.0154059	0.0147	1	0.000170127		3.96552e-06	0.00112863			0.00239714			0.000300939	0			2.26867					0.00724358		0.0266863	0.00271627	0.0298297	0.0175013	0.0296656	0.00655537		0.000123552	0.00108348			0.000404887			0.000119375
2.56523	46.6147	23382.5	0.065484		0.00313908		0.423283	0.00564655	0.0147047	0.0128909	1	0.000128666		1.07168e-05	0.00115228			0.00234202	8.40366e-06		0.000277479	0			2.31837			0.211585		0.00736655		0.0274872	0.00277448	0.0305781	0.0179191	0.0304205	0.00672154		0.000126798	0.00111141			0.000414352	6.04736e-06		0.000122056
2.56468	46.5897	23407.5	0.0398722	0.00116982	0.00251639		0.423267	0.00487064	0.0131604	0.0127567	1	0.00019468			0.00104688	1.29365e-05		0.00234777			0.000319088	0			2.3057			0.209239	0.0125647	0.00728893		0.0272324	0.00273709	0.0302715	0.0177511	0.0301387	0.00666028			0.00109953	6.18567e-06		0.0004106			0.000121552
2.56413	46.5647	23432.5	0.0678085	0.0153	0.00588328		0.422484	0.00404912	0.0152642	0.012949	1	9.98476e-05		7.31423e-06	0.00108687		1.92906e-05	0.00232629	1.15197e-05		0.000325412	0			2.33646			0.213286	0.0129986	0.00746659		0.0276913	0.00277182	0.0308273	0.018061	0.0306599	0.00677399		0.000127744	0.00111915		1.19547e-05	0.000417371	6.14272e-06		0.000123751
2.56358	46.5396	23457.6	0.0372194		0.00384038		0.42843	0.00660489	0.0149635	0.0126629	1		4.97204e-05	1.53636e-06	0.00107179			0.00235652			0.000293034	0	2.79373e-05		2.32043			0.21023		0.00734489		0.0274447	0.00277683	0.030448	0.0178372	0.0302872		0.000218465	0.000126104	0.00110532			0.000412756			0.000121757		2.61157e-05
2.56304	46.5146	23482.6	0.0533162		0.00368016		0.414612	0.00478923	0.0151352	0.0125896	1	0.000332635		2.79894e-05	0.000987072		1.76761e-05	0.00233587			0.00028634	0		1.86203e-07	2.28714			0.209011		0.00729142		0.0270461	0.00273022	0.0302389	0.017712	0.0300766	0.00664863		0.000125625	0.00109636		1.1703e-05	0.000409576			0.000120809			4.01661e-06
2.56249	46.4896	23507.6	0.00479906		0.00901526		0.41212	0.0054767	0.0136563	0.0122469	1	0.000259748		1.91649e-05	0.00104363			0.00240753			0.000400661	0		2.57515e-05	2.26336			0.204997		0.00725542		0.0265828	0.00269735	0.0297402	0.0174277	0.0296024	0.00654273		0.000123514	0.00107991			0.000404179			0.000120597			4.33168e-06
2.56194	46.4645	23532.7	0.0195222		0.00264923		0.41551	0.003032	0.0154922	0.0130749	1	0.000113651			0.000869842	1.69656e-05	1.18718e-05	0.00228521			0.000302487	0			2.27095			0.20606		0.0071907		0.0267427	0.00267213	0.02989	0.0175118	0.0297244	0.00656751			0.00108178	6.16052e-06	1.14797e-05	0.000404026			0.000119634
2.56139	46.4395	23557.7	0.00983233	0.00204576	0.00337665	0.00104832	0.41021	0.00537812	0.0160644	0.0128911	1				0.00102881			0.0024662			0.000277721	0			2.25549			0.204932	0.0123457	0.0071671	0.00766697	0.0265365	0.00269406	0.0297557	0.0174254	0.0295823				0.00107896			0.000404772			0.000118696
2.56084	46.4145	23582.8	0.0349726		0.00259056	0.00023266	0.41626	0.00494451	0.0132168	0.0132916	1	0.000168791			0.00101024			0.0024815			0.00029629	0			2.2819			0.207576		0.00723467	0.00773963	0.0269207	0.0027174	0.0300424	0.0176243	0.0299097	0.00660929			0.00109063			0.000409481			0.000120288
2.5603	46.3894	23607.8	0.0437009	0.0132804	0.00368759		0.418183	0.00522	0.0136866	0.0129458	1			4.02337e-05	0.00105035			0.00235862			0.000294317	0			2.30609			0.20996	0.0127876	0.00732973		0.0272418	0.00275104	0.0303754	0.0178102	0.0302342			0.000126468	0.00110306			0.000412065			0.000121563
2.55975	46.3644	23632.8	0.074908		0.00434159		0.414413	0.00538719	0.0134255	0.0132232	1		2.4916e-05	1.25311e-05	0.000883438	1.70283e-05	2.30527e-05	0.00241321	2.04208e-05		0.000278852	0			2.29794			0.210811		0.00735285		0.0272338	0.00275853	0.0304262	0.0178465	0.0302887		0.0002181	0.000126277	0.00110252	6.27843e-06	1.18669e-05	0.000413635	6.20316e-06		0.000121548
2.5592	46.3394	23657.9	0.053323	0.00257881	0.00469977		0.420392	0.00586245	0.0124956	0.0134307	1			5.00727e-05	0.00100984	3.68044e-06		0.00257044			0.000296981	0			2.30877			0.210354	0.0126408	0.00735373		0.0273075	0.00276402	0.0303933	0.0178386	0.03027			0.000126767	0.00110376	6.07253e-06		0.000415759			0.000121747
2.55865	46.3143	23682.9	0.0699313	0.0061255	0.000980316	0.00010662	0.426699	0.00590956	0.0134411	0.0140723	1	0.000237066		5.10476e-06	0.00105634			0.00256953			0.000326257	0			2.33487			0.212999	0.0128387	0.00738036	0.00791993	0.0277143	0.00279615	0.0307532	0.0180512	0.0306139	0.00676595		0.000127519	0.00111701			0.000420469			0.000123579
2.5581	46.2893	23707.9	0.0309716	0.0073161	0.0060088	0.00101397	0.413162	0.00476087	0.0131063	0.0127889	1	8.0248e-05		6.85398e-05	0.00101932			0.00247455			0.00028534	0			2.28431			0.20777	0.0125765	0.00729467	0.00776077	0.0269071	0.00271796	0.0300774	0.0176382	0.0299462	0.00661603		0.000125687	0.00109209			0.000409876			0.000120271
2.55755	46.2643	23733	0.116095	0.00533225	0.000326515	0.000870505	0.419581	0.00400348	0.0143941	0.013626	1	0.000303001		5.0547e-05	0.00104634			0.00253562			0.000305258	0			2.33629			0.215535	0.0129364	0.00743346	0.00799954	0.0278417	0.00279066	0.0310312	0.0181988	0.0308761	0.0068249		0.000129312	0.00112642			0.000423546			0.000124313
2.55701	46.2392	23758	0.0220965		0.00547677	0.000277977	0.419124	0.00478845	0.0137002	0.0131118	1	0.000180609			0.000903442			0.00242636			0.000286538	0			2.28818			0.207311		0.00727526	0.00773758	0.026954	0.0027141	0.030039	0.0176153	0.0298992	0.00660714			0.00108864			0.000408512			0.0001201
2.55646	46.2142	23783		0.00138897	0.00757292		0.417707	0.0039991	0.0132855	0.013615	1	0.000246633			0.00107393			0.00252686	6.53356e-06		0.000243554	0			2.27844				0.0123882	0.00725972		0.02676	0.00268497	0.0298402	0.0175098	0.0297074	0.00656573			0.00108419			0.000407384	5.87782e-06		0.000118691
2.55591	46.1892	23808.1	0.10279	0.0167644		0.000179951	0.421473	0.00489622	0.0112751	0.0130582	1	7.55321e-05		9.71546e-06	0.00100041			0.00257877			0.000332032	0		1.61608e-05	2.34407			0.215365	0.0131151		0.00799018	0.0278755	0.0028049	0.0309881	0.0181931	0.0308811	0.00682251		0.000128703	0.0011259			0.000424282			0.000124746			4.37071e-06
2.55536	46.1641	23833.1		0.000857077	0.000102159	0.0017123	0.417036	0.00487338	0.0135001	0.0134878	1	8.71937e-05			0.00115463			0.00254155			0.00029291	0		2.5161e-05	2.26705				0.0123296	0.0071195	0.0076777	0.0266406	0.00268691	0.0297212	0.0174363	0.0295858	0.00653651			0.00108095			0.000405935			0.000118935			4.32051e-06
2.55481	46.1391	23858.1	0.0318079		0.00402901		0.424448	0.0049812	0.0136076	0.0131003	1	0.000226646			0.00103358			0.00249668			0.000298259	0	9.90791e-06		2.30665			0.208939		0.00730547		0.0272269	0.00273641	0.0302524	0.0177411	0.0301129	0.00665506			0.00109838			0.000412491			0.000121135		2.5694e-05
2.55427	46.114	23883.2			0.00255963		0.407315	0.00311314	0.0134487	0.0120339	1	0.000234607		8.32116e-05	0.00124949			0.0024059			0.000324654	0			2.23704					0.00708543		0.0262361	0.00263469	0.029428	0.0172434	0.0292946	0.00647434		0.000123168	0.0010717			0.000399953			0.00011823
2.55372	46.089	23908.2	0.0146365	0.00757949	0.00124901	0.00026592	0.416891	0.00541498	0.0138973	0.0134887	1	0.00025672			0.0012391			0.00239128			0.000244876	0		1.13603e-05	2.27974			0.206645	0.0125271	0.00719278	0.00771671	0.0268486	0.00271619	0.0299617	0.0175739	0.0298192	0.00659061			0.00109074			0.000406897			0.000119157			4.14884e-06
2.55317	46.064	23933.2	0.0621492		0.000687612		0.418098	0.00458138	0.0129003	0.0128534	1	0.000156949		1.52557e-05	0.00138183	1.39904e-05		0.00240123			0.000282942	0			2.29794			0.209923		0.00727343		0.0271996	0.00273726	0.0303179	0.0177821	0.0301887	0.00667077		0.000125901	0.00110641	6.21185e-06		0.000412089			0.000121208
2.55262	46.0389	23958.3		0.0104495	0.00547679	0.0010214	0.416248	0.00378198	0.0123356	0.0124666	1	0.000245398	1.74506e-05		0.00141428			0.00230038			0.000317355	0			2.28094				0.0125326	0.00723427	0.00770502	0.0267594	0.00268385	0.0298495	0.0175065	0.0297307	0.00657087	0.000213971		0.0010901			0.000404338			0.000119881
2.55207	46.0139	23983.3					0.417173	0.00522802	0.0134203	0.0139817	1	0.000248502	2.65593e-05	6.29e-05	0.00143192	1.16362e-05		0.00235182			0.000251984	0			2.26394							0.0266186	0.00268973	0.0296932	0.0174279	0.0295591	0.00653299	0.000212871	0.000123979	0.00108407	6.0475e-06		0.000402764			0.000118223
2.55153	45.9889	24008.3	0.0282003		0.00294983		0.420939	0.00488559	0.0121947	0.0127545	1	0.000190665	2.36838e-05		0.00153427			0.0022327			0.0002302	0			2.29292			0.207745		0.00724947		0.0270258	0.00272005	0.0300662	0.0176392	0.0299487	0.00661823	0.000215634		0.00109989			0.000406289			0.000119455
2.55098	45.9638	24033.4	0.0419925	0.00863111	0.00342204	0.00040651	0.41796	0.00565633	0.0137756	0.0140079	1	0.000203802			0.00150231	1.8808e-05		0.00223524			0.000287953	0			2.30166			0.209609	0.0126976	0.00731435	0.00781407	0.0271961	0.00275335	0.0303296	0.0177986	0.0301873	0.00667115			0.00110817	6.28426e-06		0.000409564			0.000121278
2.55043	45.9388	24058.4	0.0616841		0.00188785	0.000990351	0.425477	0.0068526	0.0151984	0.013207	1			2.12541e-05	0.0014635			0.00223387			0.000312014	0			2.32359			0.211837		0.00735827	0.00789485	0.0275608	0.00279691	0.0306303	0.0179501	0.030465			0.000127144	0.00111778			0.000413311			0.00012276
2.54988	45.9138	24083.4			0.00326054	0.000582161	0.413653	0.00746789	0.0134348	0.0136933	1	0.000228868		2.25674e-05	0.00162042			0.00218762			0.000284456	0		5.31666e-06	2.25927					0.0071582	0.0076524	0.0265608	0.00272224	0.029687	0.0174198	0.0295527	0.00653128		0.000123356	0.00108662			0.00040025			0.000118677			4.02245e-06
2.54933	45.8887	24108.5	0.00720879		0.00205069		0.413072	0.00355294	0.014869	0.0130795	1	0.000128562			0.00154338			0.00211393			0.000271355	0			2.25739			0.204581		0.00713659		0.0265383	0.002663	0.0296926	0.0174016	0.0295372	0.00652638			0.00108492			0.000398953			0.000118421
2.54878	45.8637	24133.5	0.011412	0.0145646	0.0041233		0.408951	0.00448741	0.0145457	0.0133926	1	0.000271163		3.51242e-05	0.00150836	8.85497e-07		0.00221901			0.000270858	0			2.26537			0.205887	0.0125879	0.00721078		0.0266385	0.00269308	0.0298684	0.0175121	0.0297168	0.00656818		0.000124228	0.00109099	5.92002e-06		0.00040294			0.000119134
2.54824	45.8387	24158.6	0.0524806	0.0120422	0.00396296		0.428918	0.00517503	0.0142034	0.012518	1	0.000133014			0.00155587	7.10929e-05		0.00211577			0.000227505	0			2.34226			0.212592	0.0129208	0.00742112		0.02773	0.00278307	0.0307446	0.0180155	0.0305938	0.0067599			0.00112392	7.16868e-06		0.000413251			0.000121987
2.54769	45.8136	24183.6	0.00551079			0.00101394	0.417886	0.0056698	0.0133736	0.013767	1	0.000374739		2.67674e-05	0.00163166			0.00210807			0.00029579	0			2.27098			0.205374			0.00768537	0.0267158	0.00270503	0.0297892	0.0174814	0.0296553	0.00655612		0.000123847	0.00109056			0.000400461			0.000119257
2.54714	45.7886	24208.6		0.00466926	0.00624018	0.00039004	0.422125	0.00495751	0.0127541	0.0143885	1	0.00033535			0.00158549			0.00206629	7.39012e-06		0.000263598	0			2.29376				0.0124973	0.00727506	0.00772692	0.0269559	0.0027123	0.029977	0.0176063	0.0298515	0.00659892			0.00109709			0.000402487	5.91913e-06		0.000119566
2.54659	45.7636	24233.7	0.0485783	0.00820519	0.00824231	0.00134291	0.419981	0.00550248	0.0137633	0.0143607	1	0.000164319	4.41625e-05	2.77204e-05	0.00169676			0.00210113	2.08688e-06		0.000276683	0			2.32004			0.211213	0.0127823	0.00744012	0.00788438	0.0274221	0.00277078	0.0305471	0.0179317	0.0304039	0.00671843	0.000219223	0.000126988	0.00111908			0.000410464	5.94804e-06		0.000121977
2.54604	45.7385	24258.7		0.0105323	0.00348687	0.00140279	0.415169	0.00576213	0.0130867	0.0137779	1	0.000284077		3.15467e-05	0.00174233	5.76804e-05		0.00210879			0.000299738	0			2.27668				0.0125351	0.0072054	0.00771146	0.026746	0.00271355	0.0298636	0.0175277	0.0297337	0.0065721		0.000124245	0.00109509	6.76774e-06		0.000401529			0.000119631
2.5455	45.7135	24283.7	0.0297117	0.0029217	0.00881726	0.00266262	0.425206	0.0049083	0.0136239	0.0138062	1	0.000510766	1.47135e-05	4.15628e-05	0.00176731			0.00205827			0.000287491	0			2.32497			0.210255	0.0126615	0.00742516	0.00787929	0.027414	0.00275296	0.0304478	0.0178662	0.0303072	0.0067023	0.000218079	0.000126794	0.00111659			0.000408509			0.000121753
2.54495	45.6885	24308.8	0.0454848		0.00634313	0.000742962	0.41862	0.00591857	0.0140918	0.0140622	1	0.00029937			0.00173765			0.00195072	1.37624e-05		0.000280057	0			2.30207			0.209675		0.00735891	0.00781965	0.0272079	0.00275749	0.0303363	0.0178006	0.0301892	0.00667302			0.0011118			0.000405295	6.08228e-06		0.000121167
2.5444	45.6634	24333.8	0.0271194			0.00161121	0.420814	0.00324986	0.0136489	0.0139194	1	0.000474808			0.00181337			0.00199135			0.000249173	0			2.29209			0.207688			0.00776882	0.0270186	0.00269503	0.0300821	0.0176531	0.0299428	0.00662117			0.00110385			0.000402595			0.000119715
2.54385	45.6384	24358.8	0.0518213		0.00652103	0.00408023	0.423863	0.00556099	0.0134423	0.0128769	1	0.000550784		4.5413e-05	0.00160143	5.01365e-05		0.00197301	7.66635e-06		0.00024388	0			2.32774			0.211456		0.00742074	0.00793326	0.0275062	0.0027742	0.0305702	0.0179256	0.0304318	0.00673046		0.000127373	0.00111866	6.81185e-06		0.000408891	6.03839e-06		0.00012159
2.5433	45.6134	24383.9	0.00855509		0.00586751	0.00188716	0.417457	0.00740414	0.0146335	0.0135977	1	0.000240844			0.0014556			0.00201241			0.000289173	0			2.28099			0.206478		0.00725893	0.007738	0.0268471	0.00274482	0.0299615	0.0175689	0.0298081	0.00658791			0.00109356			0.000401099			0.000119773
2.54276	45.5883	24408.9	0.0131741	0.0151269	0.00720263	0.000344066	0.417141	0.00707011	0.01472	0.0136904	1	0.000147853	3.35976e-05		0.0014494			0.00197349			0.00029963	0			2.29627			0.20811	0.0127306	0.00733394	0.00777341	0.0270456	0.00276059	0.0301896	0.0177034	0.0300338	0.0066364	0.000216396		0.00110174			0.000403551			0.000120837
2.54221	45.5633	24433.9	0.0854448		0.00209902	0.000478053	0.422017	0.00576655	0.0129667	0.0122901	1	0.000341772			0.0014077	1.70796e-05		0.00180106			0.000245269	0			2.32388			0.212793		0.00738208	0.00790911	0.0275851	0.00278814	0.0306819	0.0179864	0.0305502	0.00675347			0.00112005	6.33342e-06		0.000407856			0.000122084
2.54166	45.5382	24459		0.00506147	0.00545122	0.000803688	0.41533	0.0056511	0.0128661	0.0127986	1	0.000473965		9.54597e-06	0.00146071	4.91336e-05		0.00194368			0.00026406	0			2.27265				0.0124226	0.00721651	0.00768329	0.0266815	0.00270512	0.0297856	0.0174694	0.0296593	0.00655848		0.000123608	0.00108817	6.62406e-06		0.000398077			0.000118803
2.54111	45.5132	24484	0.0332396	0.0103906	0.00371864	0.00273101	0.42105	0.00416068	0.0139311	0.0126548	1	0.000401348	1.06331e-05	5.53266e-05	0.00138351			0.00188596			0.000373403	0			2.31279			0.209665	0.0127356	0.0073254	0.00785621	0.0272673	0.00273323	0.0303592	0.0177942	0.0302144	0.00668013	0.00021735	0.000126613	0.00110737			0.000404655			0.000122678
2.54056	45.4882	24509	0.0359618	0.00403014	0.00187351	0.00252771	0.412556	0.00513968	0.0136401	0.0124221	1	0.000226917			0.0013398			0.00196794			0.000311581	0			2.2785			0.20753	0.0125084	0.00722182	0.00777166	0.0268574	0.00271951	0.0300399	0.0176061	0.0299009	0.00660821			0.00109523			0.000401682			0.000120481
2.54001	45.4631	24534.1	0.0543373	0.00584661	0.00387839	0.00080657	0.417892	0.00614041	0.0138363	0.0132263	1	0.000198721			0.0012803			0.00184241			0.000214928	0			2.30511			0.210325	0.0126876	0.00733974	0.00783987	0.0272639	0.00276764	0.0304072	0.0178318	0.0302636	0.00668793			0.00110761			0.000404655			0.00012048
2.53947	45.4381	24559.1	0.0252574		0.00329713		0.411211	0.00258181	0.0136411	0.0124521	1	0.000140505			0.00120263			0.00190685			0.000322903	0			2.26175			0.205603		0.00718136		0.0266085	0.00265842	0.0297839	0.0174564	0.0296461	0.00655061			0.00108386			0.000397353			0.000119622
2.53892	45.4131	24584.1			0.00282862	0.0026329	0.418229	0.00149509	0.0128727	0.0127439	1	0.000176985		1.81471e-05	0.00131611	2.79097e-05		0.0019117			0.000287626	0			2.27516					0.00716415	0.00769595	0.0266743	0.00263853	0.0297299	0.0174358	0.0296036	0.00654177		0.000123504	0.00108399	6.29749e-06		0.000396856			0.000118929
2.53837	45.388	24609.2	0.0116504	0.000571869	0.00236894	0.00191055	0.405827	0.00507343	0.012487	0.0123826	1	0.000280952			0.00117637			0.00193555			0.000356175	0			2.24206			0.203807	0.0122547	0.00711199	0.00763655	0.0263229	0.00267444	0.0295358	0.01732	0.029416	0.00650185			0.00107507			0.000394692			0.000119183
2.53782	45.363	24634.2	0.0368004		0.0096033		0.411996	0.00277767	0.0133854	0.0126496	1	0.00014427			0.00120506			0.00187368			0.000337535	0			2.27943			0.207464		0.00733459		0.0268388	0.00268318	0.0300247	0.0176028	0.0298896	0.00660447			0.0010928			0.000400121			0.000120823
2.53727	45.338	24659.2	0.0446926		0.001508	0.00166614	0.416945	0.00562023	0.0126964	0.0116026	1	8.28591e-05			0.00109921	4.28918e-05		0.00188277			0.00033231	0	8.71082e-05		2.28874			0.20836		0.00724064	0.0077849	0.0270136	0.00273588	0.0301269	0.017653	0.0300016	0.0066283			0.00109531	6.60688e-06		0.000401757			0.000121198		2.6757e-05
2.53673	45.3129	24684.3		0.00717626	0.00751457	0.00197012	0.410939	0.00457537	0.0124344	0.0123024	1	0.000186614		3.44368e-05	0.00102308			0.00186492			0.000340023	0			2.26554				0.0124242	0.0072298	0.00768219	0.0265528	0.00268274	0.0297081	0.0174203	0.0295884	0.00653856		0.000123681	0.0010791			0.00039596			0.000119643
2.53618	45.2879	24709.3		0.00139505	0.00682312	0.000479855	0.410713	0.00593703	0.0117958	0.0128478	1	0.000253473		2.59257e-05	0.00108974	5.84235e-05		0.00185273			0.000319146	0			2.25558				0.0122955	0.00719429	0.00763333	0.0264565	0.00269343	0.0295947	0.0173673	0.0294848	0.00651665		0.000123123	0.0010763	6.72206e-06		0.000394394			0.000118916
2.53563	45.2629	24734.4	0.0383117		0.00147912	0.00129009	0.414166	0.00561039	0.0122364	0.0136503	1	0.000405405			0.00100029			0.00205564			0.000363004	0			2.27801			0.207488		0.00721323	0.00775027	0.0268714	0.00272553	0.0300077	0.0176179	0.0298898	0.00660842			0.00108975			0.000402843			0.000121205
2.53508	45.2378	24759.4	0.0220871	0.00618196	0.00880676	0.000797741	0.413514	0.00511871	0.0132956	0.0124855	1	0.000270312			0.00103694		7.80808e-06	0.00193681			0.000232352	0			2.28309			0.20719	0.0125325	0.00732077	0.00774083	0.0268545	0.00271746	0.0300155	0.0175957	0.0298817	0.00660463			0.00109		1.14797e-05	0.00040096			0.00011922
2.53453	45.2128	24784.4	0.0869685	0.00797706	0.000989005		0.414591	0.00480875	0.0129028	0.0127693	1	0.000218336	2.28699e-06		0.00108391			0.00198516			0.000344065	0			2.3075			0.212078	0.0127957	0.00733958		0.0273764	0.00276389	0.0305745	0.0179313	0.0304443	0.00672816	0.000218876		0.00111124			0.000409244			0.000123165
2.53398	45.1878	24809.5	0.0292296	0.00168246	0.00377343	0.000812389	0.418753	0.00286584	0.0110922	0.0124363	1	0.000248501	6.04636e-05	2.93901e-06	0.00101504			0.00196496			0.000231402	0			2.29037			0.207406	0.0124718	0.00724938	0.00774512	0.0269469	0.00268521	0.0299983	0.0176042	0.0298975	0.00660778	0.000215815	0.000124502	0.00109025			0.000401592			0.000119269
2.53344	45.1627	24834.5	0.0619606		0.00748441		0.417832	0.0061245	0.0128159	0.012194	1	0.00038953			0.00112041			0.00210014	3.85148e-05		0.000292389	0		2.74299e-05	2.30668			0.210637		0.0074012		0.0272884	0.00276998	0.0304201	0.0178328	0.0302918	0.00669706			0.00110622			0.000408935	6.47784e-06		0.000121765			4.45798e-06
2.53289	45.1377	24859.5			0.00543612		0.412807	0.00551929	0.0115621	0.012236	1	0.000296885		4.10576e-06	0.00105419			0.00211395			0.000350796	0			2.25734					0.0071721		0.0264809	0.00268661	0.0295841	0.0173541	0.0294777	0.00651571		0.000122771	0.00107552			0.000398149			0.000119354
2.53234	45.1127	24884.6		0.000961189	0.00305168		0.415466	0.00463598	0.0132754	0.0132021	1	0.000269824	6.46267e-05	7.21219e-05	0.0011476			0.00206985			0.000297846	0			2.26341				0.0123149	0.00715369		0.0265823	0.00267987	0.0296787	0.0174091	0.0295468	0.00653059	0.000213345	0.000124064	0.00107942			0.000398431			0.000118851
2.53179	45.0876	24909.6	0.00236587	0.019785	0.00133135		0.42256	0.00349657	0.0125317	0.011949	1	0.000567636			0.0012331			0.00210411			0.000325122	0			2.30203			0.207302	0.0127608	0.00722325		0.0270427	0.00269851	0.030063	0.0176223	0.0299405	0.00662205			0.00109508			0.000404252			0.000120843
2.53124	45.0626	24934.6					0.407635	0.00410751	0.0117325	0.0129063	1	0.000119032		7.21901e-06	0.00107109			0.00213881	1.84292e-06		0.000322495	0		1.22929e-06	2.23368							0.0261985	0.00264498	0.0293555	0.0172284	0.0292474	0.00646222		0.000121858	0.00106737			0.000395403	5.71823e-06		0.000118008			3.92113e-06
2.5307	45.0376	24959.7	0.0184157		0.00363651	0.000479025	0.415475	0.00628204	0.0125043	0.0134987	1	0.000328664			0.00106635	1.8338e-05		0.00212046			0.00029868	0			2.27349			0.206222		0.00721159	0.00770196	0.0267653	0.00272278	0.0298714	0.0175332	0.02975	0.00657637			0.00108563	6.18624e-06		0.000401924			0.000119681
2.53015	45.0125	24984.7	0.0589109	0.0299497	0.00718656	0.000405234	0.430678	0.00638287	0.0131093	0.0135277	1	0.000129967		3.13336e-05	0.00126683			0.00204818			0.000295439	0			2.37436			0.215572	0.0133735	0.00757166	0.00802659	0.028133	0.00283951	0.0311442	0.0182753	0.0310083	0.00685145		0.000129568	0.00113466			0.000417803			0.000124693
2.5296	44.9875	25009.7		0.00544052			0.414943	0.00588448	0.0130371	0.0135353	1	0.000271619	8.556e-06	6.62413e-05	0.00123877			0.00206789	1.46754e-06		0.000354525	0			2.26201				0.0123865			0.0265862	0.00269949	0.0296881	0.0174216	0.0295597	0.00653346	0.000212609	0.000124031	0.00108124			0.000398576	5.77373e-06		0.000119741
2.52905	44.9624	25034.8		0.00506359	0.00667152		0.418582	0.00581279	0.0104757	0.0128584	1	0.000446149			0.00118157	1.92281e-05		0.00210075			0.000264972	0			2.2823				0.0124471	0.00724887		0.0267824	0.00271286	0.0298089	0.0175047	0.0297178	0.00657099			0.00108617	6.19276e-06		0.000401195			0.00011905
2.5285	44.9374	25059.8	0.105252				0.433633	0.00575132	0.0127635	0.0135754	1	0.000299967			0.00110433			0.00201997	2.09778e-05		0.000211946	0		9.90204e-06	2.36481			0.216364				0.0281884	0.00283067	0.0311494	0.0182822	0.0310188	0.00685641			0.00113253			0.000417507	6.36133e-06		0.00012344			4.29313e-06
2.52796	44.9124	25084.8	0.00799482		0.00611445	0.000146816	0.419528	0.00428429	0.0113006	0.0127241	1	0.000262484			0.0011343			0.00214501			0.000260582	0			2.28316			0.205981		0.00724543	0.00769381	0.0268144	0.00269194	0.029841	0.0175144	0.0297376	0.00657265			0.00108619			0.000402121			0.000119065
2.52741	44.8873	25109.9			0.000663282	0.000375011	0.41771	0.00341423	0.0124856	0.012348	1	0.000292444			0.00117169	9.07123e-05		0.00202063			0.000308712	0			2.26581					0.00711278	0.00764177	0.0265944	0.00265971	0.0296436	0.0173827	0.0295234	0.00652576			0.00107892	7.2075e-06		0.000397389			0.000118918
2.52686	44.8623	25134.9	0.00393001				0.411249	0.00500209	0.0128425	0.0137735	1				0.00112417		8.46319e-06	0.00204952			0.000349715	0			2.24675			0.203673				0.0264	0.00267312	0.0295381	0.0173387	0.0294131				0.00107419		1.13093e-05	0.000396329			0.000119076
2.52631	44.8373	25159.9	0.084039	0.012386	0.0119669		0.430087	0.00548079	0.0126747	0.0127217	1		5.06551e-05		0.00105022			0.00191047	6.17264e-06		0.000274104	0			2.37294			0.216249	0.0131186	0.00765596		0.0281613	0.00282928	0.031179	0.0182871	0.0310496		0.000223979		0.00113281			0.000416222	6.1378e-06		0.000124528
2.52576	44.8122	25185		0.00303211	0.00297105		0.419681	0.00360217	0.0133171	0.012541	1	0.000292927	4.98675e-05		0.0012597			0.00196648			0.000308374	0			2.27763				0.0123926	0.00717977		0.0267461	0.00267475	0.0297925	0.0174656	0.0296594	0.00655582	0.000213939		0.0010852			0.000398417			0.00011946
2.52521	44.7872	25210	0.0329373		0.00160493	0.00138273	0.424243	0.00489397	0.0130278	0.0127836	1	0.000282514		5.55606e-05	0.00117416			0.00188988	8.98762e-06		0.000315175	0			2.30541			0.208757		0.00726206	0.0078021	0.0271979	0.00273249	0.0302149	0.0177195	0.0300843	0.00664957		0.000126072	0.00109946			0.000402972	5.98931e-06		0.000121274
2.52467	44.7622	25235			0.00270342	0.00086418	0.412059	0.0045278	0.0129751	0.0129573	1	0.000102445		7.55437e-05	0.00127321	2.00514e-05	1.19773e-05	0.00196899			0.000266823	0	2.57753e-05		2.25299					0.00712392	0.00762867	0.0264406	0.00266904	0.0295721	0.0173455	0.029445	0.00650562		0.000123687	0.00107755	6.14805e-06	1.13733e-05	0.000395573			0.000117985		2.53577e-05
2.52412	44.7371	25260.1	0.0260891	0.00725159	0.00818265		0.424328	0.00441682	0.0142968	0.0119192	1			1.062e-05	0.00113566	4.01455e-05		0.00195901			0.000278877	0			2.31558			0.209344	0.0126753	0.00738532		0.027289	0.00273432	0.0303339	0.017765	0.0301837			0.00012581	0.00110251	6.60553e-06		0.000405346			0.000121127
2.52357	44.7121	25285.1	0.0206026	0.00658865	0.00395501		0.427573	0.0073431	0.0126363	0.0128132	1	0.000150518			0.00112491			0.00184144			0.000293653	0			2.31607			0.209075	0.012654	0.00731503		0.0273138	0.00277602	0.0302819	0.0177627	0.0301569	0.00666364			0.00110137			0.000403214			0.000121242
2.52302	44.6871	25310.2			0.00114364		0.418817	0.00492177	0.0128922	0.0115146	1	0.000194044	2.94238e-05		0.00100566			0.00181398			0.000250046	0	5.67479e-05		2.26799					0.00712562		0.0266322	0.00268413	0.0296735	0.0173844	0.0295473	0.00652957	0.000212828		0.00107734			0.000394657			0.000118147		2.59033e-05
2.52247	44.662	25335.2			0.00235927		0.426159	0.00404561	0.0125044	0.011881	1				0.0010785			0.00170968			0.000324369	0	4.12811e-05		2.29173					0.00719127		0.0269192	0.00268902	0.0298659	0.0175059	0.0297445				0.00108562			0.000395741			0.000120041		2.58463e-05
2.52193	44.637	25360.2	0.0307582	0.00753713	0.00304423	0.00144254	0.421832	0.00488221	0.0138859	0.0124571	1	0.000294339			0.00101896	3.12912e-05		0.00173939			0.00026783	0			2.30625			0.208963	0.0126523	0.00729205	0.00781193	0.0271927	0.00273545	0.0302624	0.0177348	0.0301187	0.00665737			0.00109838	6.45798e-06		0.000401167			0.0001207
2.52138	44.612	25385.3	0.0540385	0.00872346	0.00626436		0.42878	0.00589861	0.0137022	0.0126188	1	9.91021e-05		2.30618e-05	0.00100021			0.00178009			0.000288988	0			2.3416			0.212524	0.0128645	0.00745313		0.027716	0.00279294	0.0307238	0.0180093	0.0305807	0.00675649		0.000127655	0.00111494			0.000407942			0.000122875
2.52083	44.5869	25410.3	0.00579882	0.0104511	0.00233311		0.422901	0.00523935	0.0128003	0.0121658	1	0.000221017		4.65928e-05	0.000939432			0.00173283	8.56112e-07		0.000320077	0			2.29576			0.206924	0.0125949	0.00722325		0.0269917	0.00271896	0.0300048	0.017589	0.0298784	0.00660316		0.000125075	0.00108843			0.000397868	5.82686e-06		0.000120517
2.52028	44.5619	25435.3		0.0170019			0.426527	0.00467714	0.0116628	0.0117091	1	0.000154888	1.69884e-05		0.00100208			0.00172226			0.000268365	0			2.3063				0.0127149			0.0270932	0.00271529	0.0300401	0.0176129	0.0299306	0.0066137	0.000215403		0.00109126			0.000398405			0.000119954
2.51973	44.5369	25460.4	0.0356698		0.000515887		0.417266	0.00371966	0.0125775	0.0114746	1				0.000931924	4.79318e-07		0.00162988			0.000281886	0	2.75025e-05		2.27957			0.207023		0.00718409		0.0268626	0.00269175	0.0299513	0.0175493	0.0298285				0.0010865	5.93623e-06		0.000395668			0.000119747		2.57138e-05
2.51918	44.5118	25485.4	0.0145179	0.000961603	0.00210417		0.423257	0.00235894	0.011283	0.0115686	1			2.72281e-05	0.000949361	6.65011e-05		0.00169455			0.000311793	0			2.29058			0.206404	0.0124141	0.00719718		0.0269124	0.00266753	0.029888	0.0175249	0.0297847			0.000124394	0.00108516	6.91071e-06		0.00039605			0.000120016
2.51864	44.4868	25510.4			0.0019757		0.420993	0.00388428	0.0130432	0.0116916	1	0.000108333			0.000963051			0.00168891			0.000253755	0			2.27539					0.0071508		0.0267125	0.00267362	0.0297294	0.0174184	0.0296006	0.00654009			0.00107865			0.000393519			0.000118415
2.51809	44.4618	25535.5			0.00275453		0.417523	0.00520811	0.0131727	0.0113548	1	0.000204376			0.000964791	1.2113e-05		0.00173217			0.000299824	0			2.26628					0.00714764		0.0266065	0.00268769	0.0296703	0.0173777	0.0295399	0.0065281			0.00107647	6.05062e-06		0.000393351			0.000118853
2.51754	44.4367	25560.5	0.023073	0.00353974	0.00235296		0.423974	0.00374895	0.0120181	0.0112884	1			5.09736e-05	0.00100698			0.00171113			0.000307099	0	0.000117465		2.29992			0.20769	0.0125223	0.00724128		0.0270741	0.00270331	0.0300667	0.017619	0.0299518			0.000125448	0.00109211			0.00039852			0.000120619		2.71673e-05
2.51699	44.4117	25585.5	0.0335404	0.004769			0.419078	0.00463993	0.0120911	0.01148	1	0.000139136		4.70102e-05	0.00092938	6.17481e-05		0.00167181			0.000378039	0			2.28839			0.207627	0.0125274			0.0269722	0.00271378	0.030036	0.0176033	0.0299201	0.00661114		0.000125256	0.00108979	6.87103e-06		0.00039751			0.000121552
2.51644	44.3866	25610.6			0.00210777	0.000811061	0.419355	0.00395385	0.0129883	0.0112923	1				0.000893755	2.34801e-05		0.00165659			0.000342441	0			2.27188					0.00714508	0.00765998	0.0266597	0.00267178	0.0296967	0.0173939	0.0295689				0.00107647	6.2246e-06		0.000392619			0.000119599
2.5159	44.3616	25635.6			0.0032916		0.414302	0.00518003	0.0144598	0.0124307	1				0.000904975			0.0017183			0.000317397	0	4.72088e-05		2.2575					0.00714407		0.0265162	0.00268296	0.0296416	0.0173657	0.0294925				0.00107386			0.000392514			0.000118921		2.57146e-05
2.51535	44.3366	25660.6	0.0418352	0.00532425	0.000905689		0.416007	0.00564672	0.0141072	0.0122885	1	0.000260933	4.58155e-05		0.000944288			0.00164211			0.000302633	0			2.28572			0.20825	0.0125659	0.00722929		0.0269909	0.00273539	0.0301383	0.0176577	0.0299919	0.00662884	0.000216277		0.00109263			0.000398019			0.000120714
2.5148	44.3115	25685.7	0.067785		0.00440251	0.00023925	0.424907	0.00627055	0.0127322	0.0125624	1			2.36497e-05	0.000981887	1.39743e-05		0.00165759	4.74223e-06		0.000276632	0			2.32545			0.211927		0.00739647	0.0078833	0.0275518	0.002788	0.0305923	0.0179401	0.0304645			0.000127179	0.00111042	6.26835e-06		0.000404527	6.00035e-06		0.00012222
2.51425	44.2865	25710.7			0.00125378		0.410325	0.00543176	0.0122674	0.0128529	1	0.000152335		1.8868e-05	0.000846738	6.72564e-06		0.00171992	2.35777e-05		0.000295385	0			2.24292					0.00707742		0.0263215	0.00267285	0.0294569	0.0172825	0.0293407	0.00648331		0.000122417	0.00106748	5.93077e-06		0.000390518	6.05532e-06		0.000117986
2.5137	44.2615	25735.7		0.0161411	0.000118132		0.418257	0.00408193	0.0135511	0.0122884	1	0.000491391			0.000966302			0.00164459			0.000342159	0			2.28165				0.0126213	0.00715692		0.0267979	0.00268918	0.0298772	0.0175095	0.0297403	0.00657665			0.00108379			0.000394717			0.000120289
2.51316	44.2364	25760.8	0.0103695		0.00535336	0.00104654	0.419709	0.00532801	0.0129308	0.0126077	1	0.000408559	7.18745e-05		0.00103118	7.38692e-05		0.00173881	2.34287e-05		0.000277487	0		1.8675e-05	2.28539			0.206413		0.00724806	0.00772205	0.0268688	0.00271268	0.0299228	0.0175464	0.0297949	0.0065875	0.000215245		0.00108675	7.02286e-06		0.000396845	6.14685e-06		0.000119546			4.25443e-06
2.51261	44.2114	25785.8		0.00676633			0.414551	0.00559647	0.0138398	0.0117784	1	0.000314137	1.7353e-05	2.0688e-05	0.000950802	4.23026e-07		0.00170967			0.000284176	0			2.26043				0.0123923			0.0265509	0.00269224	0.0296671	0.0173763	0.0295269	0.00652685	0.000212503	0.000123221	0.00107579	5.87537e-06		0.000392845			0.000118569
2.51206	44.1864	25810.8	0.0182775	0.00694361			0.410083	0.00542267	0.0138781	0.0122528	1		2.24234e-05	2.76891e-05	0.000997978			0.00176864			0.000279383	0			2.25609			0.205177	0.0124254			0.0265501	0.00269629	0.0297406	0.0174261	0.0295995		0.000213101	0.000123628	0.00107913			0.000394684			0.00011879
2.51151	44.1613	25835.9	0.0293692	0.0033913	0.00334422		0.410982	0.00596946	0.0127641	0.0125513	1	0.000347093	6.48776e-06		0.000993884			0.0017162	1.65102e-06		0.000182113	0		2.31715e-05	2.26643			0.206356	0.012434	0.00720624		0.0266947	0.00271775	0.0298711	0.0175167	0.0297459	0.00657573	0.000213918		0.00108441			0.000395855	5.81282e-06		0.000117931			4.3143e-06
2.51096	44.1363	25860.9	0.11394	0.00577223	0.00244264		0.425273	0.00398599	0.0137566	0.0129428	1	0.000111957			0.00115853	7.19565e-06		0.00180221			0.000292775	0			2.35276			0.216252	0.0129882	0.0074921		0.0280268	0.0028001	0.0311293	0.0182516	0.0309835	0.00684569			0.00113208	6.27012e-06		0.000413658			0.000124552
2.51041	44.1113	25886	0.0520961	0.00216703	0.00141836		0.409032	0.00626543	0.0149503	0.0125991	1	0.000312755	4.98548e-05		0.00107457			0.00181634			0.000260847	0			2.26813			0.207849	0.0124852	0.00721771		0.0268147	0.00273736	0.0300707	0.0176153	0.0299121	0.00661197	0.000215762		0.00109167			0.000399565			0.000119767
2.50987	44.0862	25911	0.00729059			0.000522798	0.413229	0.00510681	0.0119994	0.0116479	1	0.000371983			0.00116183	1.27412e-05		0.00186111			0.000335615	0		1.03859e-05	2.25491			0.204133			0.00763071	0.0264823	0.00268004	0.0295851	0.0173423	0.0294723	0.00651562			0.00107691	6.04602e-06		0.00039435			0.000119108			4.08621e-06
2.50932	44.0612	25936			0.000289178	0.00202163	0.413452	0.00580873	0.0150404	0.0115528	1	0.00018626			0.00114305			0.00175142			0.000322517	0			2.25477					0.00709435	0.00765215	0.0264834	0.00269016	0.0296274	0.0173394	0.0294698	0.00651234			0.00107654			0.000392701			0.000118905
2.50877	44.0362	25961.1	0.0453862	0.0005997	0.000457183		0.411915	0.00478549	0.0111215	0.0125697	1	0.000259828			0.00112076			0.00182523	3.79931e-05		0.000288889	0			2.27038			0.20713	0.0124247	0.00718189		0.0267779	0.00270715	0.0299241	0.0175624	0.0298231	0.0065915			0.00108911			0.000398509	6.36983e-06		0.000119829
2.50822	44.0111	25986.1		0.00703832			0.408367	0.00516758	0.0149965	0.0119927	1	0.000184546		1.93251e-06	0.00098596			0.00188565			0.000319415	0			2.24219				0.0123371			0.0263332	0.00267308	0.0295424	0.0172965	0.0293859	0.00649377		0.000122357	0.00107117			0.000393555			0.000118521
2.50767	43.9861	26011.1			0.000856812	0.00115554	0.416491	0.00420097	0.014221	0.0125089	1	0.000125399		4.7398e-06	0.000947332	8.36949e-06	2.18136e-05	0.00177711			0.000321414	0	4.95297e-05		2.26317					0.00711631	0.00765401	0.0265789	0.00267157	0.029672	0.0173867	0.0295262	0.00652391		0.000122983	0.00107571	5.99254e-06	1.15499e-05	0.000393832			0.000119116		2.57783e-05
2.50713	43.9611	26036.2	0.0481013	0.00710543	0.00314243		0.420541	0.00533629	0.0120755	0.012264	1	0.000257384		3.38417e-06	0.00112712			0.00178124			0.000350346	0			2.30797			0.209889	0.0126859	0.00731668		0.0272595	0.00275099	0.0303311	0.0177882	0.0302143	0.00667794		0.000125828	0.0011035			0.000403072			0.000122329
2.50658	43.936	26061.2	0.0103599		0.00174923		0.419561	0.00675131	0.0135967	0.0117667	1	0.000328435		5.89522e-05	0.00116011	4.95665e-05		0.00176476			0.000281226	0			2.27698			0.205886		0.00717599		0.0267979	0.0027269	0.0298563	0.0174891	0.0297188	0.00656948		0.000124591	0.00108589	6.6438e-06		0.000396217			0.000119296
2.50603	43.911	26086.2			0.00125269		0.417404	0.00238925	0.0110148	0.0119902	1	0.000205066	6.73299e-06		0.00110538			0.00174987			0.000259405	0			2.26417					0.00710857		0.0265417	0.00263978	0.0295682	0.0173459	0.0294699	0.00651264	0.000211937		0.00107599			0.000392679			0.000117976
2.50548	43.886	26111.3			0.00607515		0.419824	0.00470144	0.0143867	0.0121256	1	0.000102811			0.00109695			0.0018836	2.16038e-05		0.00028984	0			2.27867					0.00723073		0.0267665	0.00269289	0.0298287	0.0174714	0.0296797	0.00655748			0.00108352			0.000397459	6.09598e-06		0.000119267
2.50493	43.8609	26136.3		0.0071796	0.000801929		0.414899	0.00422463	0.0130197	0.0122178	1		9.63624e-06		0.00102365			0.00177884	1.85002e-05		0.000319184	0			2.26286				0.0124015	0.00711743		0.0265626	0.00267265	0.0296623	0.0173871	0.0295342		0.000212442		0.00107713			0.000393964	6.02028e-06		0.000119116
2.50439	43.8359	26161.3	0.0540519		0.00157953		0.425245	0.00407078	0.0152775	0.012194	1	0.000464566			0.00106951	5.24193e-05		0.00170331			0.00025846	0			2.31578			0.210566		0.00731346		0.027407	0.00273951	0.0304644	0.0178369	0.0302988	0.00669975			0.00110571	6.81667e-06		0.000403019			0.00012128
2.50384	43.8108	26186.4		0.00739138	0.00140242		0.415726	0.0052822	0.0139807	0.0122488	1	0.000429024			0.00109514			0.00165364			0.000249301	0			2.2672				0.0124311	0.00714152		0.0266316	0.00269401	0.0297399	0.0174247	0.0295973	0.00654411			0.00108049			0.000392953			0.000118336
2.50329	43.7858	26211.4			0.00906948		0.415745	0.00507278	0.013001	0.013519	1	0.000297225	1.71664e-05	1.27994e-05	0.00111263	8.96467e-05		0.00174384	3.70668e-05		0.000350518	0			2.2721					0.00726565		0.0266711	0.00269487	0.0297691	0.0174692	0.0296409	0.00655178	0.000213321	0.00012358	0.00108234	7.22037e-06		0.000394868	6.31718e-06		0.00012001
2.50274	43.7608	26236.4					0.416155	0.00815632	0.0139675	0.0123336	1	8.54661e-05			0.00114513	3.87432e-05		0.00176753	5.79441e-06		0.000340357	0			2.25867							0.0265672	0.00272927	0.0296607	0.0173797	0.0295187	0.00652165			0.00107836	6.43931e-06		0.00039359	5.82958e-06		0.000119366
2.50219	43.7357	26261.5			0.00115207		0.418234	0.00454588	0.0125936	0.0120867	1	0.000139791	2.6999e-05	5.17111e-06	0.00107544			0.00170815	8.62061e-06		0.000280121	0			2.26641					0.00712155		0.0266079	0.002677	0.0296517	0.0173826	0.0295299	0.00652492	0.000212667	0.000123004	0.00107774			0.000392862	5.87352e-06		0.000118521
2.50164	43.7107	26286.5			0.00574419	0.000405334	0.423548	0.00474511	0.0139068	0.0124171	1	0.00036799	4.50455e-06	3.09856e-05	0.00119531	2.41007e-05		0.00173818			0.00029288	0			2.29093					0.00725123	0.00770968	0.0269161	0.00270301	0.0299265	0.0175372	0.0297841	0.00658449	0.000214163	0.000124448	0.0010888	6.27914e-06		0.000396691			0.000119732
2.5011	43.6857	26311.5		0.00630754		0.00243559	0.421395	0.00484401	0.0135644	0.0117593	1	0.000224481			0.00110146			0.00167372			0.000253481	0			2.28527				0.0124716		0.00772639	0.0268371	0.00269975	0.0298691	0.0174967	0.029732	0.00657085			0.0010855			0.000395039			0.000118937
2.50055	43.6606	26336.6	0.0374609	0.00787377	0.00518403		0.423084	0.00567967	0.0136385	0.0118966	1		1.74908e-05		0.000947596			0.0017348			0.000308136	0			2.3131			0.20976	0.0126995	0.00734865		0.0273021	0.0027566	0.0303594	0.0177854	0.0302189		0.000217486		0.00110095			0.000402432			0.00012171
2.5	43.6356	26361.6	0.031791		0.00195178		0.422391	0.00404499	0.0139756	0.0114425	1	9.23825e-05	3.68161e-05	1.06489e-05	0.000989515			0.00158984			0.000301996	0			2.29536			0.207922		0.00723881		0.0270636	0.00270907	0.0301107	0.01763	0.0299664	0.00662068	0.000215958	0.000124905	0.00109238			0.000396898			0.000120601
2.49945	43.6106	26386.6			0.00417675		0.414244	0.00549806	0.0131623	0.0114943	1	0.000339254			0.000937011			0.00165263			0.000348935	0			2.25883					0.00715562		0.0265098	0.00268708	0.0296163	0.0173482	0.0294863	0.00651823			0.0010741			0.000391463			0.000119361
2.4989	43.5855	26411.7		0.000935934	0.0020361	0.00198099	0.416763	0.00490736	0.0128636	0.0111426	1	0.000287433			0.000953337	1.36248e-05		0.00169524			0.000300707	0			2.26783				0.0123161	0.00713959	0.00767251	0.0266048	0.00268421	0.0296764	0.0173808	0.0295505	0.00653167			0.00107669	6.07512e-06		0.000392946			0.000118908
2.49836	43.5605	26436.7	0.0134259	0.0180138	0.00517511	0.000902366	0.417037	0.00348359	0.0120478	0.0125997	1	0.000245546		3.24512e-05	0.000878344	2.91666e-05		0.00163037			0.000259661	0			2.2955			0.207476	0.0127348	0.00728112	0.00775795	0.0269612	0.00269844	0.0300571	0.0176328	0.0299418	0.00661753		0.000125129	0.00108982	6.38824e-06		0.000397178			0.000119868
2.49781	43.5355	26461.8		0.00531002	0.00361364		0.418625	0.0040272	0.0142157	0.0112581	1	0.000198561			0.000867615			0.00163977	5.24307e-05		0.00033579	0			2.27591				0.0124214	0.00718645		0.0267199	0.00267999	0.029794	0.0174397	0.0296477	0.00655183			0.00107896			0.000393416	6.54639e-06		0.00011982
2.49726	43.5104	26486.8	0.0159108	0.00253275			0.417293	0.00515146	0.0134329	0.0108401	1	0.000175445			0.000855634			0.00168059			0.000338643	0			2.27144			0.20565	0.0123907			0.0267228	0.00269894	0.0298077	0.0174483	0.0296728	0.00655704			0.00107969			0.000394355			0.000119963
2.49671	43.4854	26511.8		0.0164794	0.00317644		0.407074	0.00492395	0.0124438	0.0110712	1	8.22118e-05		4.94099e-06	0.000887402			0.00169209			0.000271072	0			2.25147				0.0125121	0.00713726		0.0263908	0.00267726	0.0295907	0.0173332	0.0294713	0.00651115		0.000122757	0.00107283			0.000391847			0.000118153
2.49616	43.4604	26536.9			0.0012817		0.420408	0.00489717	0.014199	0.0113503	1	0.000239282			0.000780812			0.00158398			0.000256223	0			2.27231					0.00713765		0.0266931	0.00268753	0.0297345	0.0174064	0.0295887	0.00653939			0.00107552			0.000391808			0.000118404
2.49561	43.4353	26561.9			0.00163507		0.41498	0.00573513	0.0133418	0.0117523	1	0.000104722	3.92531e-05	3.15214e-05	0.000904144	2.85314e-05		0.00160958			0.000275007	0			2.25687					0.00711264		0.0265002	0.0026885	0.029596	0.0173386	0.0294634	0.00650973	0.000212369	0.000123116	0.00107279	6.27682e-06		0.000390526			0.000118179
2.49507	43.4103	26586.9	0.0746403	0.0148242	0.00421161		0.419235	0.00559727	0.0134586	0.0113451	1	0.000383514			0.000895142			0.00179273			0.000274566	0			2.32602			0.212747	0.0129522	0.00741853		0.0275582	0.00278713	0.0307067	0.0179821	0.0305675	0.00675791			0.00111285			0.000407959			0.000122601
2.49452	43.3853	26612	0.0230441	0.000295435	0.00362446		0.410688	0.00491638	0.0136701	0.011171	1			1.6991e-05	0.000866156			0.00171551			0.000365883	0			2.25841			0.205321	0.0123315	0.00717754		0.0265687	0.00268977	0.0297483	0.0174164	0.0296103			0.000123514	0.00107757			0.000394041			0.000120114
2.49397	43.3602	26637	0.014333		0.00149695		0.415749	0.00548801	0.0133833	0.0119419	1	0.00030699			0.000810551			0.00175787			0.000303271	0			2.26652			0.205341		0.00715121		0.0266629	0.00270019	0.0297656	0.0174404	0.0296317	0.0065499			0.00107753			0.000394953			0.000119273
2.49342	43.3352	26662	0.0380338	0.00755994	0.00243215		0.419068	0.00598024	0.0141065	0.0116769	1	0.000167116	4.69924e-05		0.000935044			0.00170519			0.000270913	0			2.29705			0.208798	0.012636	0.00727325		0.0271154	0.00274836	0.0302259	0.0176998	0.0300791	0.00664669	0.000216923		0.00109567			0.000400124			0.000120587
2.49287	43.3102	26687.1	0.0642537		0.00501848	0.000510145	0.423264	0.0060034	0.0131806	0.0117409	1			2.77457e-05	0.00092517	5.09868e-05		0.0016264			0.000309871	0			2.31988			0.211376		0.00738847	0.00786891	0.0274621	0.0027774	0.0305273	0.0178855	0.030393			0.000126943	0.00110696	6.8161e-06		0.000403103			0.000122438
2.49233	43.2851	26712.1	0.0950985		0.00153158		0.422473	0.00652296	0.0141021	0.0119152	1	0.000279109		2.41642e-05	0.00091387			0.00164622			0.000283236	0			2.32713			0.213558		0.00739481		0.0276722	0.00280782	0.0307884	0.0180328	0.0306389	0.00677211		0.000127915	0.00111574			0.000406668			0.00012302
2.49178	43.2601	26737.1		0.00458085	0.00487881		0.417067	0.00354246	0.0125106	0.0114307	1	0.000247838			0.000958387	6.06731e-07		0.00171295	8.69732e-06		0.000320244	0			2.27278				0.012391	0.00719383		0.0266547	0.00266858	0.0297217	0.0174147	0.0296009	0.00654221			0.0010786	5.8928e-06		0.000393878	5.88878e-06		0.0001194
2.49123	43.235	26762.2			0.00657075		0.408504	0.00324332	0.0115066	0.01131	1	0.000187781			0.000934613	6.68466e-07		0.00167627			0.000243351	0			2.24472					0.00715179		0.0262814	0.0026394	0.0294308	0.0172511	0.0293258	0.00648054			0.00106822	5.83895e-06		0.00038968			0.000117163
2.49068	43.21	26787.2	0.071492	0.00104925	0.000874312		0.425461	0.00262061	0.0120908	0.0114231	1	0.000250638			0.000889437			0.00171902			0.000265269	0			2.32402			0.211589	0.0126751	0.00732907		0.027509	0.00272732	0.0305257	0.0178894	0.0304079	0.00672062			0.00110695			0.000404708			0.00012182
2.49013	43.185	26812.2		0.00161823			0.412866	0.00477911	0.013122	0.0119537	1	0.000160342	2.58585e-05		0.00104394	5.63094e-05		0.00173494			0.000216885	0			2.25013				0.0122632			0.0264116	0.00266862	0.0295286	0.017304	0.0293996	0.00649644	0.000211712		0.00107252	6.67155e-06		0.000391523			0.000117069
2.48959	43.1599	26837.3	0.00303371	0.0189257			0.41924	0.0052317	0.0113598	0.0108072	1	0.000365355		1.19338e-05	0.000979883			0.00175431			0.000325509	0			2.28787			0.206302	0.0126858			0.0268615	0.00271122	0.0298991	0.0175194	0.0297946	0.00658679		0.000124208	0.00108598			0.000397072			0.00012026
2.48904	43.1349	26862.3	0.0174065	0.0133966	0.00549304	0.00161728	0.416328	0.00514674	0.0132022	0.010748	1	0.000167262	3.69817e-05		0.000962214	2.32942e-05		0.00165375			0.000204675	0		8.83137e-06	2.29166			0.207413	0.0126582	0.00728156	0.00776405	0.0269346	0.00272172	0.0300566	0.0175946	0.0299241	0.00661244	0.000215655		0.00109043	6.29659e-06		0.000397292			0.000118975			4.12559e-06
2.48849	43.1099	26887.3		0.00231184		0.00213082	0.418387	0.00630819	0.0130244	0.0109969	1	0.000235118		1.63549e-05	0.000988584	0.000103096		0.0016715	7.21743e-06		0.000282975	0			2.27128				0.0123549		0.00768625	0.0266688	0.00270897	0.0297233	0.0174048	0.0295949	0.0065407		0.000123441	0.00107882	7.4082e-06		0.000393185	5.86569e-06		0.000118825
2.48794	43.0848	26912.4	0.00959279	0.00614776	0.00412328	0.00103792	0.422406	0.00334194	0.012393	0.0118606	1			2.02999e-05	0.00103627	8.86922e-06		0.00173386	2.06477e-05		0.000238678	0		9.50215e-06	2.29605			0.206875	0.0125243	0.00724632	0.00773964	0.0269707	0.00268925	0.0299835	0.0175755	0.0298633			0.000124619	0.00108932	6.06841e-06		0.000397682	6.11942e-06		0.000119241			4.12722e-06
2.48739	43.0598	26937.4	0.0506844				0.423359	0.00543937	0.0123334	0.0116879	1	0.000360038		6.81594e-06	0.000991722			0.00168469			0.000239108	0			2.30541			0.209519				0.027249	0.00274719	0.030276	0.0177449	0.0301555	0.00666649		0.000125635	0.00109931			0.000400832			0.000120414
2.48684	43.0348	26962.4		0.00237955	0.000182152		0.407071	0.00365231	0.012033	0.0110894	1	0.00017282			0.0009731		2.73118e-05	0.00167191			0.000267188	0			2.23317				0.0122006	0.00703335		0.0261683	0.00263612	0.0293353	0.0171874	0.0292229	0.00645759			0.00106504		1.15116e-05	0.000388249			0.000117101
2.4863	43.0097	26987.5	0.129971	0.0197574		0.000187765	0.428926	0.00495819	0.0133473	0.0117176	1	7.48997e-05	2.71826e-05	3.034e-05	0.000935395	2.24372e-05		0.00161505			0.000252692	0			2.3813			0.219143	0.0133661		0.00811465	0.0284262	0.00284953	0.0315029	0.0184552	0.0313617	0.00692867	0.000225862	0.000131029	0.0011424	6.58566e-06		0.000415773			0.000125444
2.48575	42.9847	27012.5					0.413574	0.00554975	0.0133998	0.0112792	1	0.000250616			0.000936409			0.00167804			0.000324053	0			2.25042							0.0264211	0.00267985	0.0295316	0.0172934	0.0293985	0.00649753			0.0010709			0.000390672			0.00011864
2.4852	42.9597	27037.6	0.0238293		0.00727913	0.000975753	0.410715	0.00664278	0.0136338	0.0122768	1	0.000213078		5.70421e-05	0.000858392			0.00172556			0.000317515	0			2.26694			0.206187		0.00726171	0.00770504	0.0266795	0.00272662	0.0298715	0.0175052	0.0297334	0.00657098		0.000124623	0.00108194			0.000395828			0.000119894
2.48465	42.9346	27062.6	0.0164799		0.00267907		0.41595	0.00357837	0.0145054	0.0117457	1	0.000288373		1.25533e-05	0.000982302			0.0016341			0.000220543	0	2.9157e-05		2.26994			0.205624		0.00717748		0.0266984	0.00267516	0.0298186	0.0174588	0.0296679	0.00655763		0.000123689	0.00108139			0.0003936			0.000118192		2.55998e-05
2.4841	42.9096	27087.6	0.0251774			0.00122572	0.416737	0.00494798	0.0127411	0.0128063	1	0.000391122			0.000989259	2.98609e-05		0.00167677			0.000286702	0			2.27591			0.206467			0.00771847	0.0268028	0.00270483	0.0298958	0.0175352	0.0297708	0.00658191			0.00108525	6.3621e-06		0.000395601			0.000119587
2.48356	42.8846	27112.7		0.00215574	0.00642609	0.0015064	0.408789	0.00503775	0.0133167	0.0118581	1				0.00087409	8.8476e-05		0.00163071			0.000233093	0			2.25037				0.0122841	0.00717526	0.00763444	0.0263797	0.00267525	0.0295628	0.0173209	0.0294308				0.00107116	7.15197e-06		0.000390404			0.000117432
2.48301	42.8595	27137.7	0.00332784		0.00194543		0.420141	0.00412652	0.0134471	0.0118131	1	0.000294709	1.43298e-05		0.00096454			0.00151425			0.000182835	0			2.27467			0.205091		0.00715481		0.0267166	0.00267887	0.0297539	0.0174311	0.0296191	0.00654693	0.000213122		0.00107935			0.000391177			0.000117439
2.48246	42.8345	27162.7	0.0180819		0.00168271		0.417161	0.00763899	0.0127528	0.0122784	1			1.16703e-05	0.00111083			0.00162537			0.000311066	0	5.67223e-05		2.27287			0.206072		0.00717748		0.0267715	0.00274104	0.0298541	0.0175028	0.0297291			0.000123931	0.00108553			0.000394282			0.000119781		2.60624e-05
2.48191	42.8095	27187.8	0.0309186	0.00839972			0.413563	0.00469177	0.0140563	0.0121429	1	7.23897e-05			0.000940565			0.00158098			0.000258702	0		4.61497e-06	2.27402			0.20691	0.0125407			0.0268018	0.00270569	0.0299672	0.0175557	0.0298224	0.00658855			0.0010864			0.000394857			0.000119376			4.0487e-06
2.48136	42.7844	27212.8			0.00325262	0.00121501	0.41937	0.00577337	0.0143138	0.0115066	1				0.00103015	8.88254e-05		0.00158727			0.000256788	0			2.27465					0.00717777	0.00768282	0.0267185	0.00270462	0.0297816	0.0174353	0.0296339				0.00108086	7.20652e-06		0.000392455			0.000118593
2.48082	42.7594	27237.8	0.0182681	0.00690898			0.418067	0.00498072	0.015021	0.012134	1		9.18128e-05		0.000855186			0.00149245			0.000276167	0			2.2796			0.206582	0.01251			0.0268509	0.00270817	0.0299614	0.0175437	0.0298023		0.000215595		0.0010844			0.000393272			0.000119556
2.48027	42.7344	27262.9			0.00167637		0.415857	0.00622297	0.0131422	0.0117174	1	0.000337329		2.56868e-06	0.00100552			0.00151019			0.000306828	0			2.25995					0.00712053		0.0265402	0.00269844	0.0296233	0.0173558	0.0294936	0.00651982		0.000122815	0.00107538			0.00038946			0.00011877
2.47972	42.7093	27287.9	0.0728453	0.0171763	0.00730921		0.421489	0.00457493	0.0126613	0.0118054	1	0.00018076			0.000906362	2.60307e-06		0.00145496			0.000239614	0			2.33835			0.213377	0.0130282	0.00748893		0.0276778	0.00278006	0.0307893	0.0180446	0.0306618	0.00677567			0.00111646	6.13462e-06		0.00040404			0.000122444
2.47917	42.6843	27312.9	0.0325807			0.000199973	0.423129	0.00767978	0.012559	0.0114628	1	0.000136395			0.000912874			0.00144023			0.000224369	0			2.29512			0.208016			0.00775685	0.0270853	0.00276461	0.0301013	0.0176372	0.0299782	0.00662393			0.00109166			0.00039481			0.000119485
2.47862	42.6592	27338	0.0170798	0.0133282			0.426952	0.00620441	0.0150361	0.0100987	1				0.000883894	0.00011577		0.00157574			0.000262607	0	5.57863e-05		2.31111			0.208556	0.0127272			0.0272435	0.0027527	0.0302505	0.0176822	0.0300897				0.00109529	7.72272e-06		0.000398317			0.000120505		2.63644e-05
2.47807	42.6342	27363	0.00583892				0.419068	0.00438428	0.0148632	0.0108044	1	0.000181403		4.18399e-05	0.000850261			0.00151322			0.000215331	0			2.26898			0.204885				0.0266691	0.00267952	0.0297396	0.0173955	0.029584	0.00653751		0.000123772	0.00107638			0.000390699			0.00011778
2.47753	42.6092	27388			0.00168432		0.424533	0.00421705	0.0147425	0.0117515	1	0.000115526			0.00080416		1.81764e-05	0.00149743			0.000259239	0			2.28521					0.00717108		0.0268571	0.00268776	0.0298569	0.0174793	0.0297025	0.00656271			0.00108001		1.15648e-05	0.000392029			0.000118904
2.47698	42.5841	27413.1		0.00485659	0.00422185		0.42385	0.00512721	0.0138955	0.0113043	1				0.000757952	1.98572e-05		0.00149184			0.000276381	0			2.29132				0.0124701	0.00722758		0.026917	0.00270833	0.0299222	0.0175182	0.02978				0.00108214	6.21511e-06		0.000392969			0.00011947
2.47643	42.5591	27438.1	0.00863448	0.00715797	0.00723004		0.424877	0.00596826	0.0132014	0.0101201	1				0.000826988	1.04084e-05		0.00150208			0.000266454	0			2.30503			0.207517	0.0125791	0.00731584		0.0270932	0.00273712	0.0300907	0.0176052	0.029958				0.00108964	6.11072e-06		0.000395471			0.000120035
2.47588	42.5341	27463.1				0.00117985	0.415888	0.00607498	0.0128604	0.0107325	1		3.92805e-05	2.03549e-05	0.000801766			0.00165804			0.000320892	0			2.25867						0.0076376	0.0265118	0.00269333	0.029587	0.0173225	0.0294615		0.000212356	0.000122943	0.00107121			0.000391215			0.000118848
2.47533	42.509	27488.2					0.418872	0.00513854	0.0139768	0.0106153	1	0.000245196			0.000791488			0.00140364	1.96741e-05		0.000252524	0			2.26526							0.0266017	0.00268417	0.0296547	0.0173507	0.0295125	0.00652265			0.00107291			0.000388138	6.03318e-06		0.000118045
2.47479	42.484	27513.2			0.000969315		0.413174	0.00409599	0.0138039	0.0109997	1				0.000750195			0.00154604			0.000347123	0			2.2496					0.0070816		0.0263944	0.00265638	0.0295143	0.0172757	0.0293754				0.00106732			0.000388426			0.000118885
2.47424	42.459	27538.2	0.102395		0.00438379		0.427088	0.00368342	0.0128078	0.0105298	1				0.000786082			0.00143192			0.000313673	0			2.34731			0.214779		0.00747713		0.0278869	0.00277867	0.0309283	0.0181051	0.030798				0.00111956			0.000405479			0.000124128
2.47369	42.4339	27563.3	0.0838124			0.00086765	0.424371	0.00615498	0.0135623	0.010324	1				0.000731675			0.00145742			0.000329955	0			2.32482			0.212521			0.0079059	0.0275891	0.00279084	0.0306555	0.0179355	0.0305148				0.00110844			0.000402141			0.000123235
2.47314	42.4089	27588.3	0.0177574	0.0160032	0.00390643		0.423362	0.00573561	0.0123808	0.0103923	1	0.000117186			0.00070852	2.4649e-05		0.00150602	2.05128e-05		0.000316915	0			2.30917			0.20841	0.0127579	0.0072925		0.0271691	0.00274358	0.0301879	0.0176734	0.0300671	0.00664328			0.00109183	6.34705e-06		0.00039697	6.15915e-06		0.000121231
2.47259	42.3839	27613.4					0.41004	0.00661646	0.0133119	0.0106959	1	0.000105198			0.000780603	2.79833e-05		0.00154662			0.000255104	0		1.88409e-05	2.2387							0.0262769	0.0026861	0.029427	0.0172244	0.0292957	0.00647268			0.00106487	6.23306e-06		0.000387381			0.000117215			4.18557e-06
2.47204	42.3588	27638.4	0.00424471	0.00311996			0.424645	0.00530613	0.0124793	0.0108725	1	0.00014296		2.89636e-05	0.000729747	5.51427e-05		0.00157251			0.000283631	0			2.28797			0.205916	0.012426			0.0268893	0.00270702	0.0298573	0.0174861	0.0297363	0.0065706		0.000124218	0.00108013	6.73062e-06		0.000393592			0.000119402
2.4715	42.3338	27663.4	0.00614314	0.0130599	0.00369997		0.420594	0.00541684	0.0135949	0.0101874	1				0.000714648			0.0014718			0.000290373	0	0.000189953		2.29158			0.206715	0.0126208	0.00723619		0.0269294	0.0027188	0.0299856	0.0175413	0.0298476				0.00108395			0.000393562			0.00011995		2.81546e-05
2.47095	42.3088	27688.5	0.00644716	0.0028721		0.000358902	0.421489	0.0046291	0.0139935	0.00961878	1	0.000280115			0.000681641	6.89375e-06		0.00147308	2.84871e-06		0.000278584	0			2.27943			0.205489	0.0123945		0.00767944	0.0267824	0.00269093	0.029813	0.0174284	0.0296699	0.00655794			0.00107701	5.99981e-06		0.000391238	5.81574e-06		0.000119061
2.4704	42.2837	27713.5			0.00128166		0.415204	0.00517732	0.0124746	0.0111077	1	0.000129035	3.86595e-05	4.03003e-05	0.000726471			0.00151653			0.000309138	0	5.6994e-05		2.25646					0.0071005		0.0264776	0.00267766	0.0295543	0.0173122	0.0294347	0.00650373	0.000212153	0.000123125	0.00106913			0.000388775			0.000118566		2.58083e-05
2.46985	42.2587	27738.5	0.0414953	0.00436073	0.00238819		0.421957	0.0055797	0.0116082	0.0101339	1		6.79847e-06		0.000649401			0.00151618	2.77958e-05		0.000181472	0		1.16161e-05	2.30239			0.208791	0.0125843	0.00727053		0.0271511	0.00274156	0.0301798	0.0176716	0.0300706		0.000216257		0.00109107			0.000397169	6.26938e-06		0.000119208			4.18766e-06
2.4693	42.2337	27763.6	0.0330449	0.00051317	0.0040212		0.418806	0.00372434	0.0124236	0.010557	1	7.50427e-05		3.56291e-05	0.000738805			0.00152693			0.000237926	0		1.81126e-05	2.28788			0.207365	0.0124485	0.00724967		0.026935	0.00269677	0.0300041	0.0175679	0.0298834	0.00660207		0.000124932	0.00108561			0.000394858			0.00011931			4.25866e-06
2.46876	42.2086	27788.6	0.0460491	0.00156265	0.00272745		0.425843	0.00451825	0.0134841	0.0108185	1	0.000139004			0.000679154			0.00157031			0.000294702	0			2.31478			0.209853	0.0126019	0.00731024		0.027339	0.00273856	0.0303517	0.017766	0.0302136	0.00667599			0.0010967			0.000399876			0.000121486
2.46821	42.1836	27813.6	0.0145315	0.00182225	0.00242446		0.4145	0.00471829	0.0121235	0.011415	1	0.000103922			0.000630121			0.00160585			0.000335213	0			2.26503			0.205106	0.0123487	0.00715663		0.0266134	0.00268566	0.0297124	0.0174124	0.0295973	0.00653929			0.00107361			0.000392245			0.000119607
2.46766	42.1586	27838.7					0.419608	0.00434438	0.0136958	0.0101027	1	7.78673e-05			0.000651404			0.00157173			0.000330766	0	3.49369e-05		2.26744							0.0266214	0.00267334	0.0296604	0.0173489	0.0295223	0.00652234			0.0010712			0.000390748			0.000119239		2.55595e-05
2.46711	42.1335	27863.7		0.00182227			0.414179	0.00394204	0.0137361	0.0114171	1				0.000734865			0.0015868			0.000292804	0			2.25308				0.012271			0.0264412	0.00265734	0.0295491	0.0173028	0.029411				0.00106839			0.000389496			0.000118231
2.46656	42.1085	27888.7	0.0398849	0.00121006			0.415204	0.00530022	0.0137308	0.0127665	1				0.000729049			0.00157288			0.000293575	0	2.37487e-05		2.27613			0.207356	0.0124522			0.0268668	0.00271886	0.0300075	0.0175914	0.0298673				0.00108488			0.000395331			0.000120077		2.56911e-05
2.46602	42.0834	27913.8		0.00584347			0.410223	0.00683827	0.0130147	0.010964	1	0.000232084			0.000865402	7.19576e-05		0.00172321			0.000262535	0			2.24582				0.0123214			0.0263645	0.00269804	0.0295177	0.017284	0.0293903	0.00649545			0.00106956	6.8994e-06		0.000391227			0.000117703
2.46547	42.0584	27938.8	0.00455045		0.000633466		0.419308	0.00416125	0.0125663	0.0111721	1	0.000132693		1.58684e-05	0.000813588	4.8927e-05		0.00174179			0.000280484	0			2.27033			0.204776		0.0071238		0.0266609	0.00267504	0.0296926	0.0173933	0.029571	0.00653391		0.000123334	0.00107537	6.60129e-06		0.000393907			0.000118692
2.46492	42.0334	27963.8	0.0139727		0.00445065		0.423437	0.00530194	0.0144761	0.0124197	1	8.93004e-05		6.34686e-05	0.00079921	2.00918e-05		0.00169732			0.000264486	0			2.29367			0.207101		0.00725684		0.027007	0.00272062	0.0300379	0.0175975	0.0298865	0.00660296		0.000125361	0.00108662	6.24083e-06		0.000397444			0.000119719
2.46437	42.0083	27988.9			0.00485099		0.416811	0.00644366	0.0153719	0.012461	1	0.000162506			0.000804849			0.00180606			0.000221369	0			2.2675					0.00719454		0.026655	0.00271195	0.0297687	0.0174327	0.0296055	0.00654197			0.00107649			0.000395318			0.000117955
2.46382	41.9833	28013.9	0.051789		0.0034025		0.424798	0.00521202	0.0143322	0.012492	1	0.000123046		5.05613e-06	0.000810001	6.03349e-05		0.00169287	3.53799e-06		0.000191256	0			2.31506			0.210419		0.00733714		0.0273856	0.00275532	0.0304338	0.0178318	0.0302826	0.00669099		0.000126138	0.00110119	6.93287e-06		0.000402645	5.94628e-06		0.000120197
2.46327	41.9583	28038.9			0.00293541	0.000210073	0.414977	0.0050484	0.0137651	0.0127086	1	6.79941e-05			0.000703747	4.24224e-05		0.00177105			0.000299388	0			2.25941					0.00714038	0.00763299	0.026532	0.0026816	0.0296378	0.0173736	0.0294989	0.00651702			0.00107112	6.48926e-06		0.000393378			0.000118681
2.46273	41.9332	28064	0.0210698		0.00156621		0.423468	0.00709776	0.0118366	0.0128014	1	0.00015129			0.000832547			0.00175703			0.000219871	0			2.29322			0.207339		0.0072183		0.0270246	0.0027492	0.0300174	0.0176144	0.0299054	0.00660807			0.00108781			0.000398589			0.000119128
2.46218	41.9082	28089			0.00285631		0.422652	0.00523185	0.0142122	0.0123958	1				0.000756815			0.00161508			0.00023477	0		2.6036e-05	2.2815					0.00718499		0.0268161	0.00270152	0.0298345	0.0174803	0.0296881				0.00107878			0.000393585			0.000118483			4.34843e-06
2.46163	41.8832	28114	0.0269646		0.00462159	0.0015648	0.424873	0.00575453	0.0140976	0.0121777	1				0.000830927			0.00166001	1.08475e-05		0.00026016	0			2.30749			0.208645		0.00730664	0.00780398	0.0272044	0.00274514	0.0302277	0.0177084	0.030081				0.00109417			0.00039947	6.01663e-06		0.000120433
2.46108	41.8581	28139.1	0.0377251		0.00565375		0.420446	0.00670577	0.0136469	0.0121189	1	0.000114435			0.000837495			0.00165838			0.000233675	0			2.29812			0.20871		0.00731879		0.0271253	0.00275817	0.030207	0.0176994	0.0300671	0.00664326			0.00109377			0.000399262			0.00011998
2.46053	41.8331	28164.1					0.422516	0.00438193	0.0145357	0.0125349	1	0.000237768			0.000783496			0.00170831	2.4628e-05		0.000222242	0			2.27747							0.0267724	0.00268473	0.029793	0.0174552	0.0296419	0.00655114			0.0010775			0.000394355	6.13305e-06		0.000118113
2.45999	41.8081	28189.2	0.055404	0.00518364	0.00481643	0.00154085	0.431308	0.00391586	0.0127243	0.0126456	1	0.000168247	1.08216e-05		0.000991127			0.00164501	5.91934e-06		0.00029044	0			2.34721			0.212578	0.0128123	0.00743212	0.00793446	0.0277589	0.00276304	0.0307135	0.0180125	0.0305853	0.00675857	0.000220021		0.00111497			0.000405938	6.04214e-06		0.000122915
2.45944	41.783	28214.2	0.0467722	0.000135707			0.428693	0.00458381	0.0138316	0.0131425	1	0.000105725			0.0008493	2.95055e-05		0.00166252			0.000313903	0			2.31967			0.210311	0.0126071			0.0274403	0.00274539	0.0304216	0.017839	0.030278	0.0066897			0.00110162	6.46509e-06		0.000402124			0.000122035
2.45889	41.758	28239.2	0.0251895				0.423168	0.00396214	0.0125714	0.0118424	1	6.64999e-05	2.46308e-05		0.00110541	1.29321e-05		0.00164172			0.000264996	0			2.29183			0.207219				0.0269965	0.00269995	0.0300022	0.0175847	0.0298793	0.00660103	0.000215148		0.00109094	6.13236e-06		0.000396518			0.000119698
2.45834	41.733	28264.3		0.000266847	0.000460682	0.00227916	0.423483	0.00608038	0.0125286	0.0121707	1	0.000268376			0.00094781			0.00171496			0.000240482	0			2.28597				0.0123751	0.00715617	0.00771992	0.0268537	0.00271668	0.0298377	0.0174935	0.0297161	0.00656798			0.00108264			0.00039544			0.00011868
2.45779	41.7079	28289.3					0.421624	0.00256711	0.0125607	0.0123457	1	8.05782e-05			0.000916459			0.00175406			0.000228279	0			2.27456							0.0266975	0.00265171	0.0296951	0.0174122	0.0295736	0.00653372			0.00107698			0.000394123			0.000117931
2.45724	41.6829	28314.3	0.0286115	0.00390974	0.00553409		0.42833	0.00302495	0.0144589	0.0121586	1	0.000162787		2.99625e-06	0.0010122		5.85934e-06	0.00161257			0.000272436	0			2.32132			0.20953	0.0126338	0.00735055		0.0273688	0.00271524	0.0303578	0.0177812	0.0302051	0.00667446		0.000125784	0.00110142		1.15745e-05	0.000400401			0.000121115
2.4567	41.6579	28339.4	0.0732367	0.0083679	0.00522528	0.000806634	0.433635	0.00417992	0.0167336	0.012402	1		6.17629e-06		0.000872831			0.00163301			0.000232304	0	5.21832e-05		2.36484			0.215029	0.0129927	0.00751451	0.00800433	0.028079	0.0027954	0.0310898	0.0181931	0.0308984		0.000222201		0.00112455			0.000409908			0.000123275		2.70173e-05
2.45615	41.6328	28364.4		0.00720067		0.000851024	0.430057	0.00748225	0.0127542	0.012756	1	0.00010755		1.75875e-05	0.000956919	2.86794e-05		0.00166494			0.000232577	0		1.22547e-05	2.30908				0.0125821		0.00776281	0.0271758	0.0027603	0.0300895	0.0176479	0.0299635	0.00662026		0.000124997	0.00109179	6.38557e-06		0.000397984			0.00011955			4.18231e-06
2.4556	41.6078	28389.4		0.0120686	0.00413623		0.436666	0.00513482	0.0166155	0.0133741	1	0.000213381			0.000809785			0.00157498	1.32268e-05		0.00025187	0			2.33843				0.0127864	0.00734634		0.0275581	0.00275343	0.0304604	0.0178406	0.0302747	0.00669061			0.0011009			0.000400755	6.09139e-06		0.000121083
2.45505	41.5828	28414.5	0.089175		0.00693617	0.00109787	0.432262	0.00380444	0.0150831	0.0146164	1	0.000211011			0.000978194	1.51608e-05		0.00159341			0.000287014	0			2.36507			0.21574		0.00755721	0.00802611	0.0281183	0.00279562	0.0311313	0.0182666	0.0309651	0.00684315			0.00112861	6.38971e-06		0.000410179			0.000124388
2.4545	41.5577	28439.5	0.0100702			0.00107634	0.429638	0.00547048	0.013798	0.0122465	1	0.00028494		5.30302e-06	0.000990368			0.0016045			0.000269624	0		7.89925e-07	2.30617			0.207488			0.00776288	0.027158	0.002729	0.0300923	0.0176328	0.0299507	0.0066201		0.000124759	0.00109182			0.000396909			0.000120053			4.00884e-06
2.45396	41.5327	28464.5	0.0253556	0.000294608	0.00305892	0.000828185	0.42731	0.00589695	0.0153403	0.0134199	1	0.000289523			0.00105471	5.25811e-05		0.00154341	3.03615e-05		0.000323338	0			2.31194			0.209024	0.0125518	0.00729723	0.00780799	0.0272938	0.0027526	0.0303049	0.0177614	0.0301392	0.00666182			0.00109966	6.78321e-06		0.000398486	6.32235e-06		0.000121618
2.45341	41.5076	28489.6			0.00559865		0.422468	0.00512048	0.014148	0.0121637	1			4.27737e-05	0.00100779	1.72393e-05		0.00154646			0.000226932	0	8.61674e-05		2.28536					0.00723623		0.0268524	0.0027038	0.0298771	0.0175024	0.0297313			0.000124402	0.00108408	6.16602e-06		0.000393139			0.000118539		2.6502e-05
2.45286	41.4826	28514.6	0.0147302	0.00292642			0.430094	0.00557337	0.0148515	0.0124495	1	0.000255487			0.000762679			0.00164092			0.000282221	0			2.31038			0.208161	0.0125491			0.0272437	0.00273847	0.0301956	0.0176871	0.0300378	0.00663889			0.00109158			0.000398609			0.000120592
2.45231	41.4576	28539.6	0.0279645		0.00252191		0.432149	0.00470885	0.0122225	0.0104439	1	0.000211101		1.19245e-05	0.000817513	2.51781e-05		0.00158096			0.000338034	0			2.32305			0.209202		0.00729396		0.0273848	0.0027365	0.0302779	0.0177283	0.0301591	0.00666504		0.000125727	0.00109681	6.37446e-06		0.000399316			0.00012192
2.45176	41.4325	28564.7		0.00326503	0.00577379		0.427605	0.0032012	0.0140484	0.0117951	1				0.000796519			0.00156163	2.7978e-05		0.000275389	0			2.30375				0.012486	0.00727377		0.0270587	0.00268818	0.0300198	0.0175813	0.0298748				0.00108616			0.000395263	6.23128e-06		0.000119835
2.45122	41.4075	28589.7			0.00285874		0.43599	0.00375407	0.0124184	0.010582	1	0.000157168			0.000722447	5.37848e-05	1.49153e-06	0.00144456			0.000253078	0			2.3207					0.00725219		0.0272665	0.00270463	0.0300865	0.0176166	0.0299656	0.00662145			0.00108835	6.76215e-06	1.14173e-05	0.000394709			0.000119865
2.45067	41.3825	28614.7			0.000703233		0.42018	0.00630719	0.0126728	0.0113071	1				0.000730865			0.00155546			0.000248645	0			2.27015					0.00712244		0.0266649	0.00270586	0.0296842	0.0173895	0.0295611				0.00107378			0.000391021			0.000118182
2.45012	41.3574	28639.8		0.00913545	0.00125316		0.425974	0.00727589	0.0132843	0.0110582	1			6.27486e-05	0.000584585			0.0015147			0.000302008	0	5.23007e-07		2.29729				0.0125639	0.00720062		0.0270133	0.0027469	0.0299849	0.0175566	0.0298515			0.000125203	0.00108215			0.000394253			0.000120139		2.53308e-05
2.44957	41.3324	28664.8			0.00271625		0.427514	0.00336907	0.0128581	0.0111962	1				0.000589241			0.00158738			0.000286174	0			2.29509					0.00719864		0.0269471	0.00267972	0.0298797	0.0175008	0.0297531				0.00107865			0.000394035			0.000119507
2.44902	41.3074	28689.8	0.0237496	0.0147065			0.432222	0.00578253	0.0133284	0.0120121	1	0.000142571	4.56858e-05		0.000686329			0.00155757			0.000310714	0			2.33251			0.210193	0.0128418			0.027524	0.00276658	0.0304474	0.0178415	0.0303113	0.00669762	0.000218578		0.00110036			0.000400975			0.000122121
2.44847	41.2823	28714.9		0.00609753	0.000929213		0.426236	0.00422202	0.0141159	0.0115092	1	0.000102642			0.000653283	3.1046e-05		0.0015495			0.000256518	0			2.29516				0.0124987	0.00718435		0.0269742	0.00269703	0.0299497	0.0175354	0.029804	0.00658495			0.00108145	6.38685e-06		0.000394145			0.00011927
2.44793	41.2573	28739.9			0.00134049		0.430156	0.00373944	0.0147252	0.0110912	1	7.64985e-05			0.000523876	4.6239e-07		0.0017146	1.99663e-05		0.000262986	0			2.30094					0.00719526		0.0270507	0.00269163	0.0299787	0.0175409	0.0298239	0.00658895			0.00108024	5.93505e-06		0.00039687	6.10119e-06		0.000119446
2.44738	41.2323	28765	0.0686442	0.00526399	0.00364676		0.432563	0.00343186	0.013463	0.0132162	1			3.96943e-05	0.000644522			0.0016534			0.000194129	0			2.35225			0.213573	0.0128613	0.00744187		0.0278816	0.00276591	0.0308393	0.0180884	0.0306993			0.000128406	0.0011138			0.00040758			0.000121895
2.44683	41.2072	28790					0.420035	0.00394804	0.0134587	0.0126762	1		1.05761e-05	8.26625e-05	0.000741411	2.59485e-06		0.0017555			0.000245482	0			2.26979							0.0266616	0.00267088	0.0296946	0.017409	0.0295599		0.00021264	0.000124275	0.00107389	5.91402e-06		0.000393961			0.00011813
2.44628	41.1822	28815	0.0185729		0.000287293		0.423463	0.00726799	0.0145812	0.0116154	1				0.00074948			0.00161854			0.00022452	0			2.28897			0.207026		0.00718961		0.0269886	0.00274809	0.0300185	0.0175733	0.0298657				0.00108512			0.000395991			0.000119039
2.44573	41.1572	28840.1	0.0399133	0.000411981	0.00243969		0.427985	0.00513167	0.0143122	0.0134923	1				0.000673557			0.00179656			0.000250004	0			2.31779			0.209975	0.0125974	0.00731339		0.0273994	0.00275065	0.0303953	0.0178246	0.0302446				0.00109774			0.000403708			0.000120935
2.44519	41.1321	28865.1	0.0388592		0.000571306		0.429331	0.00533968	0.0130768	0.013133	1	0.000198776	3.62549e-05	9.70691e-06	0.00080045			0.00175576			0.000275617	0			2.31855			0.209816		0.00728016		0.0274011	0.00275192	0.0303559	0.017807	0.030224	0.00667918	0.000217806	0.000125964	0.00109891			0.000402816			0.000121239
2.44464	41.1071	28890.1			0.000600938		0.417506	0.0052718	0.0148878	0.0121163	1		4.748e-05		0.000632658	4.88975e-05		0.00176267			0.000243739	0	2.80955e-05		2.26265					0.00711228		0.026593	0.00268729	0.0296808	0.0173803	0.0295252		0.000212936		0.00107103	6.59063e-06		0.000393605			0.000117966		2.5461e-05
2.44409	41.0821	28915.2					0.419889	0.00284135	0.0138562	0.0131545	1	0.000204355			0.000728631	0.000110877	2.23937e-06	0.00189426			0.00029846	0		1.24462e-05	2.27006							0.0266662	0.00265519	0.0297079	0.0174205	0.0295673	0.00653415			0.00107398	7.51632e-06	1.12766e-05	0.000396112			0.000118943			4.12984e-06
2.44354	41.057	28940.2			0.00242038		0.423704	0.00387027	0.0128967	0.0142461	1				0.000881099			0.00184938			0.000293641	0			2.28546					0.00718565		0.0268583	0.00268397	0.0298446	0.0175252	0.0297175				0.0010817			0.000397457			0.000119475
2.44299	41.032	28965.2	0.0155913		0.00606247	0.000270103	0.428307	0.00367806	0.0134094	0.0141428	1	0.000135995		5.17041e-05	0.000659647			0.00199276			0.000373285	0			2.31316			0.208367		0.00732458	0.00778055	0.0272422	0.00271253	0.030202	0.0177289	0.0300657	0.00664326		0.000125936	0.00109104			0.000404269			0.000122072
2.44245	41.007	28990.3	0.0588379		0.000831847		0.431455	0.0064527	0.0147866	0.0134123	1	0.000208394	7.83492e-05	4.91465e-06	0.000819164			0.00191945			0.000265896	0			2.3357			0.212219		0.00735692		0.0277074	0.00279642	0.0306855	0.0179893	0.0305261	0.0067461	0.000220626	0.00012715	0.00111019			0.000409341			0.000122303
2.4419	40.9819	29015.3		0.0145017	0.000112232		0.431651	0.00698207	0.0152424	0.0134249	1	0.00031908			0.000778296	1.73688e-05		0.00182982			0.000251604	0			2.32024				0.0127593	0.00724909		0.0273451	0.00276752	0.0302878	0.0177523	0.0301237	0.00665883			0.00109493	6.24935e-06		0.000402595			0.000120475
2.44135	40.9569	29040.3	0.0755039		0.00183586		0.437506	0.00429995	0.0154745	0.013944	1				0.000918569			0.0018714	4.7927e-05		0.000317494	0	6.44203e-05		2.36363			0.214801		0.007453		0.0281043	0.00279383	0.0310323	0.0181946	0.0308605				0.00112388			0.000413084	6.7447e-06		0.000124439		2.7173e-05
2.4408	40.9318	29065.4	0.00227172		0.00393389	0.000625324	0.429648	0.0056754	0.0143123	0.0147568	1				0.000781086			0.00184943			0.000319028	0			2.30804			0.207516		0.00726978	0.00776154	0.0271771	0.00273398	0.030121	0.0176827	0.0299717				0.00108945			0.000400857			0.000120878
2.44025	40.9068	29090.4	0.0423582	0.00944572	0.00595999		0.42662	0.00586689	0.0156812	0.0147798	1	9.06482e-05			0.000737693			0.00183788			0.000270894	0	1.18141e-05		2.33023			0.211515	0.0128252	0.00741934		0.0275747	0.00278153	0.0306337	0.0179718	0.030461	0.00672993			0.00110658			0.000407226			0.000122118		2.60201e-05
2.4397	40.8818	29115.4	0.00462172		0.00385615		0.433559	0.00516646	0.0148317	0.0141195	1	0.000238244		2.7933e-05	0.000818125			0.00204317			0.000311188	0			2.31995			0.208337		0.00729612		0.0273388	0.00273667	0.0302428	0.01774	0.0300851	0.00664909		0.000125659	0.00109413			0.000405288			0.000121217
2.43916	40.8567	29140.5			0.0012372		0.426611	0.00572706	0.0138922	0.0135957	1	0.000253073	2.16357e-05		0.000685069	1.25334e-05		0.00197347			0.000268539	0			2.29231					0.00718716		0.0269732	0.00271878	0.0299389	0.0175622	0.0297967	0.00658557	0.000214509		0.00108166	6.10947e-06		0.000400365			0.00011942
2.43861	40.8317	29165.5			0.000196718		0.423071	0.00606223	0.0143126	0.014312	1	0.000109688			0.000781888	5.78066e-05		0.0018741			0.000257529	0	6.07041e-05		2.28031					0.00715008		0.0268394	0.00271558	0.0298551	0.01752	0.029707	0.00656362			0.00107984	6.76355e-06		0.000397684			0.000118897		2.61022e-05
2.43806	40.8067	29190.5			0.0020094		0.423749	0.00460661	0.0150726	0.0137414	1	0.000200214		4.20141e-05	0.000813943			0.00178003			0.000327803	0			2.28495					0.00718478		0.0268786	0.00269688	0.0298987	0.0175305	0.0297392	0.00657208		0.000124424	0.00108149			0.000396716			0.000120071
2.43751	40.7816	29215.6			0.0063377		0.431301	0.00524644	0.0163289	0.0147534	1	0.000346276			0.000701965			0.00185107	3.22731e-05		0.000240598	0			2.31463					0.00732289		0.0272655	0.00273393	0.0302218	0.017724	0.0300418	0.00664113			0.00109081			0.000401819	6.33062e-06		0.000119982
2.43696	40.7566	29240.6	0.041779		0.00178465		0.425445	0.00492001	0.0150795	0.0143404	1				0.000724718			0.00183048			0.000255182	0			2.31025			0.209721		0.00729364		0.0273242	0.00274375	0.030366	0.0178134	0.0302039				0.00109704			0.000403676			0.00012085
2.43642	40.7316	29265.6	0.0117265	0.00711908	0.000825082		0.429718	0.00396458	0.0152522	0.0136246	1				0.000701364		1.46535e-05	0.00177367			0.000318657	0		5.86483e-06	2.31346			0.208347	0.012626	0.00724716		0.0272683	0.00271732	0.0302351	0.0177244	0.0300711				0.00109187		1.16554e-05	0.000401048			0.000121273			4.10126e-06
2.43587	40.7065	29290.7	0.0106572		0.000961257	0.00141572	0.426273	0.00493054	0.014239	0.0143652	1		4.35812e-05		0.000638952			0.00178776			0.000286919	0	1.71246e-05		2.29872			0.207251		0.00721164	0.00775876	0.0270755	0.00271769	0.0300633	0.0176436	0.0299153		0.000215691		0.00108527			0.00039918			0.00012017		2.56333e-05
2.43532	40.6815	29315.7	0.107681	0.00572444	0.00309697		0.436934	0.0065782	0.0160323	0.0150754	1	7.7935e-05		3.81327e-05	0.000737463			0.00168137			0.000280264	0			2.38585			0.218379	0.0131211	0.00757942		0.0284976	0.00286948	0.0314852	0.0184727	0.0313022	0.00691558		0.000130903	0.00113713			0.000416023			0.000125637
2.43477	40.6565	29340.8			0.00491744	0.000302599	0.419323	0.00824375	0.0149254	0.0137984	1	0.000125866		4.94164e-05	0.000724293			0.0017924			0.00024484	0			2.27633					0.00722097	0.00768903	0.0267866	0.00274828	0.0298674	0.0175142	0.0297102	0.00656456		0.000124413	0.0010791			0.000396513			0.000118721
2.43422	40.6314	29365.8		0.00677452	0.00534176		0.417294	0.00444444	0.0152075	0.0145727	1	7.76839e-05			0.000671091	8.03722e-05	1.58008e-05	0.00183277			0.000292722	0			2.27733				0.0124754	0.00723075		0.0267693	0.00269313	0.0298859	0.0175341	0.0297245	0.00656701			0.00107883	7.10291e-06	1.15381e-05	0.000397303			0.00011949
2.43367	40.6064	29390.8			0.00191141		0.426199	0.00474391	0.0153228	0.0135349	1	0.000226255		4.86222e-06	0.000763657	3.77693e-05		0.00178012			0.000275647	0			2.29193					0.00719783		0.0269694	0.00270437	0.0299628	0.0175628	0.0297993	0.00658574		0.000124122	0.00108292	6.48601e-06		0.000397519			0.000119536
2.43313	40.5814	29415.9	0.0486437	0.0176395	0.00141603	0.000191259	0.430233	0.00407528	0.0153172	0.0129428	1	0.000217673			0.00076026			0.00172307			0.000295262	0			2.34523			0.2126	0.0130105	0.00738447	0.00791848	0.0277588	0.00276711	0.0307713	0.0180276	0.0306034	0.00676331			0.00111209			0.000407372			0.000123062
2.43258	40.5563	29440.9	0.0521355		0.00656107	0.000460762	0.423726	0.00595287	0.0143572	0.0139083	1	0.000196516			0.000799971			0.00173742			0.000239191	0			2.31853			0.21091		0.00740202	0.00785766	0.0274325	0.00277292	0.0305044	0.0178945	0.0303525	0.00670755			0.00110358			0.00040425			0.000121202
2.43203	40.5313	29465.9	0.0376191		0.00235155		0.426002	0.00588524	0.0158775	0.0131305	1				0.000856467	2.55151e-05		0.00174814			0.000229441	0			2.31029			0.209551		0.00729848		0.0273186	0.00275692	0.0303626	0.0177861	0.0301885				0.00109847	6.38575e-06		0.000402228			0.0001204
2.43148	40.5063	29491	0.0157274		0.00135503		0.420233	0.00585485	0.0150446	0.0127346	1	0.000114785			0.000653955			0.00179766			0.000254011	0			2.28023			0.20642		0.00718594		0.026867	0.00271956	0.0299437	0.0175421	0.0297844	0.00658078			0.00108075			0.000397581			0.000119154
2.43093	40.4812	29516		0.00462363	0.00576827		0.42108	0.00554925	0.015408	0.0120091	1	0.000300576			0.000801249			0.00169469			0.000268778	0			2.28629				0.0124657	0.00725004		0.0268736	0.0027144	0.0299424	0.0175273	0.0297777	0.00658207			0.0010827			0.000395958			0.000119347
2.43039	40.4562	29541		0.0120186	0.00593744		0.427489	0.00488882	0.0135499	0.0136458	1	0.000136871		3.37219e-05	0.000805755		4.70799e-07	0.00173925	3.26149e-06		0.000207355	0			2.31371				0.0126846	0.00731532		0.0272024	0.00272798	0.0301736	0.0177036	0.0300354	0.00663658		0.000125539	0.00109214		1.14285e-05	0.000400054	5.89359e-06		0.000119458
2.42984	40.4312	29566.1			0.00032091		0.421829	0.00619163	0.0118656	0.011991	1				0.000811509			0.00173875	2.57522e-05		0.00032672	0	0.000135921		2.27539					0.00712958		0.0267372	0.00270901	0.0297256	0.0174309	0.0296142				0.00107691			0.000394438	6.14397e-06		0.00011955		2.71344e-05
2.42929	40.4061	29591.1	0.0648201		0.00268001	0.000635068	0.425856	0.00629036	0.012557	0.0120095	1				0.000737447			0.00173088	1.32275e-06		0.000268947	0			2.32445			0.211593		0.00736018	0.00787857	0.0275286	0.0027845	0.0305479	0.0179072	0.030423				0.00110519			0.00040509	5.94015e-06		0.000121936
2.42874	40.3811	29616.1		0.0039142	0.00459598		0.428503	0.00664612	0.0138159	0.0125077	1				0.000749335			0.00175451			0.000308059	0	3.91479e-05		2.3058				0.0125215	0.00727113		0.0271279	0.00274529	0.0300781	0.0176282	0.0299364				0.00108769			0.000398964			0.000120571		2.5981e-05
2.42819	40.3561	29641.2		0.00278551		0.000807715	0.431586	0.00546466	0.0119756	0.0120636	1	0.000229481	1.86827e-05		0.000758296			0.00178219	6.12387e-06		0.000281126	0			2.30888				0.0124913		0.0077469	0.0271452	0.00272471	0.0300187	0.0176029	0.0299046	0.00660907	0.000215241		0.00108667			0.000398954	5.91072e-06		0.00012004
2.42765	40.331	29666.2	0.00545954	0.00681837	0.00571812		0.428297	0.00520794	0.0126871	0.0109548	1			5.71952e-06	0.000597641			0.00164642			0.000245367	0	7.58874e-05	4.64272e-06	2.31138			0.207653	0.0125851	0.00729964		0.0271685	0.00272814	0.0301096	0.0176333	0.0299845			0.000124906	0.00108717			0.000397985			0.000119825		2.65736e-05	4.07112e-06
2.4271	40.306	29691.2	0.00734618				0.431329	0.00253182	0.0130758	0.0118173	1	0.000109947			0.000566821	1.57693e-06		0.0017806			0.00026302	0			2.30669			0.207018				0.027127	0.00267943	0.0300192	0.0175899	0.0298887	0.00660377			0.00108323	5.96461e-06		0.000398719			0.000119706
2.42655	40.2809	29716.3			0.00303936		0.423859	0.00485462	0.0123784	0.011447	1	0.000304387			0.00064713			0.00169338			0.000307226	0			2.28544					0.00718808		0.0268354	0.00269606	0.0298088	0.0174671	0.0296896	0.00656266			0.00107721			0.000394767			0.000119565
2.426	40.2559	29741.3		0.00453895	0.00433408		0.427826	0.00528524	0.0149587	0.0120025	1	0.000242744		4.80716e-06	0.000515372			0.00164502			0.000247395	0			2.30368				0.0125187	0.00726019		0.0270916	0.00272229	0.0300662	0.0176037	0.0299075	0.0066099		0.000124572	0.00108314			0.000396942			0.000119548
2.42545	40.2309	29766.3					0.429901	0.00415784	0.0147002	0.0122498	1		2.15069e-06	1.94387e-05	0.000701276	1.31107e-05		0.00162587			0.000323878	0			2.29901							0.0270444	0.00269762	0.0299756	0.0175566	0.0298212		0.000214395	0.000124431	0.00108279	6.1231e-06		0.000395511			0.000120343
2.4249	40.2058	29791.4	0.0463464		0.000358103		0.431356	0.00333614	0.0137308	0.0113033	1			2.96784e-05	0.000572995			0.00185257	4.88996e-05		0.000252742	0	9.10271e-06		2.32647			0.210449		0.00729496		0.0274996	0.00272838	0.030441	0.0178234	0.0302988			0.000126579	0.00109819			0.00040528	6.63667e-06		0.000121193		2.58404e-05
2.42436	40.1808	29816.4			0.00330569		0.425588	0.00597853	0.0131289	0.0114106	1	7.25368e-05		2.19779e-05	0.000653142			0.0017268			0.00031379	0			2.29074					0.00720802		0.0269207	0.00271877	0.0298863	0.0175054	0.0297556	0.0065738		0.000124195	0.00107969			0.000396142			0.000119928
2.42381	40.1558	29841.4	0.0470513				0.434449	0.00614405	0.0138825	0.0117774	1	0.000211951	2.5514e-05		0.00066747			0.00178985	3.79554e-06		0.000258047	0			2.33628			0.21132				0.027659	0.00278224	0.0305677	0.0179035	0.0304226	0.00672329	0.000219074		0.00110411			0.000405982	5.9777e-06		0.000121769
2.42326	40.1307	29866.5	0.0232558	0.00394294			0.430123	0.00465238	0.0134655	0.0120208	1		7.33421e-05	1.33671e-05	0.000667031	6.18207e-05		0.00168399			0.000271292	0			2.31513			0.208731	0.012591			0.0273019	0.00273042	0.0302388	0.0177181	0.0301015		0.000217481	0.000125509	0.00109245	6.91378e-06		0.000400103			0.000120683
2.42271	40.1057	29891.5			0.00151147		0.417695	0.00603977	0.0150504	0.0122811	1				0.000610177			0.00177903			0.000248999	0			2.26444					0.00713244		0.0266208	0.00270117	0.0297112	0.0173991	0.029553				0.00107171			0.000394217			0.000118154
2.42216	40.0807	29916.6					0.429016	0.00662645	0.0141209	0.0115478	1	0.000151386			0.000730096			0.00183062			0.00025696	0			2.29631							0.027023	0.0027336	0.0299579	0.0175408	0.0298121	0.00658747			0.00108289			0.000398443			0.000119309
2.42162	40.0556	29941.6			0.00132807		0.423306	0.00557316	0.0134673	0.0117343	1	0.000127017		3.99497e-05	0.000701835			0.00175299			0.000275084	0			2.28119					0.00715791		0.0268093	0.00270493	0.0298052	0.0174598	0.0296698	0.00655566		0.000124103	0.0010773			0.000395389			0.000119008
2.42107	40.0306	29966.6	0.0141035		0.00267756		0.432095	0.00494024	0.013479	0.0124203	1				0.000694475		1.63222e-06	0.00188729			0.000243869	0			2.31683			0.208335		0.00727333		0.0272977	0.00273136	0.0302015	0.0177022	0.0300642				0.00109151		1.1457e-05	0.000402663			0.000120121
2.42052	40.0056	29991.7	0.0148439		0.000531581		0.421691	0.00613639	0.0139664	0.0124381	1	9.44973e-05	9.03153e-06		0.000627985			0.00184596			0.000316716	0			2.28282			0.206429		0.00717447		0.0268917	0.00272405	0.0299309	0.0175396	0.0297876	0.0065812	0.000214256		0.00108048			0.000398344			0.000120101
2.41997	39.9805	30016.7	0.0685735		0.00542453		0.429511	0.00362745	0.0146504	0.0120494	1			9.42811e-05	0.00068414			0.00186052			0.000244711	0	7.02939e-06		2.34031			0.212801		0.00744218		0.0277342	0.00275891	0.0307461	0.0180052	0.0305884			0.000128777	0.00111039			0.000409276			0.000122229		2.60557e-05
2.41942	39.9555	30041.7					0.436229	0.00407892	0.0139602	0.0139028	1	0.000256233			0.000738916		4.02986e-07	0.00192985	2.58177e-05		0.000262815	0			2.31945							0.0273124	0.00271369	0.0301562	0.0176937	0.030012	0.00663319			0.00109028		1.14186e-05	0.000402602	6.22747e-06		0.000120197
2.41887	39.9305	30066.8	0.0760576		0.000619369		0.437766	0.00310081	0.0132294	0.0135455	1			0.000144615	0.000820032			0.00192932			0.000312413	0			2.36282			0.214435		0.00742129		0.0280594	0.0027705	0.0309437	0.0181568	0.0308068			0.000130471	0.00112041			0.000413257			0.000124144
2.41833	39.9054	30091.8	0.0593467	0.00459873	0.00261572		0.42815	0.00662522	0.0143	0.0129902	1	0.000167546			0.000728242			0.00197044			0.000344626	0			2.33289			0.212215	0.0127779	0.00738374		0.0276555	0.0027989	0.0306764	0.0179819	0.0305244	0.00674511			0.00110874			0.000410097			0.000123498
2.41778	39.8804	30116.8			0.00192391	0.000848828	0.427997	0.00610968	0.0136204	0.0132381	1	9.44995e-05			0.000900581			0.00196736			0.000244938	0			2.29978					0.00721566	0.00773915	0.0270623	0.0027314	0.0300108	0.0176014	0.0298723	0.00659991			0.00108762			0.000401289			0.00011937
2.41723	39.8554	30141.9		0.00115938		0.000348875	0.431877	0.00405599	0.0131897	0.0136482	1				0.000821892	4.56932e-05		0.00195681	4.98826e-07		0.000317321	0			2.30795				0.0124686		0.00774105	0.0271531	0.002704	0.0300408	0.0176289	0.0299085				0.00108776	6.62828e-06		0.000401618	5.82738e-06		0.000120597
2.41668	39.8303	30166.9			0.00748658		0.424103	0.00584983	0.0147374	0.0137622	1	0.000206146		1.43283e-05	0.000761957			0.00210438	3.63803e-06		0.00030946	0			2.29442					0.00729448		0.0269884	0.00272593	0.03001	0.017599	0.0298549	0.00659773		0.000124495	0.00108492			0.000403101	5.86379e-06		0.000120264
2.41613	39.8053	30191.9	0.0362815	0.0167261	0.00339879		0.431314	0.00328637	0.0148029	0.0139893	1	0.000237471			0.000848564		2.43084e-05	0.00190359			0.000320674	0			2.34489			0.211932	0.0129672	0.00739811		0.0277128	0.00274884	0.0306941	0.018003	0.0305344	0.00674838			0.00111093		1.19824e-05	0.00040921			0.000123172
2.41559	39.7803	30217			0.00373542		0.431434	0.00452629	0.0125832	0.0138398	1				0.000891629			0.00194664	3.68633e-05		0.000285655	0	2.30167e-05		2.31052					0.00725904		0.0271748	0.00271385	0.030063	0.0176501	0.0299396				0.00108994			0.000401884	6.37781e-06		0.000120249		2.57424e-05
2.41504	39.7552	30242	0.0088029		0.00618618		0.422016	0.00579233	0.0149521	0.0140595	1	0.000182709			0.000875758			0.0019386			0.000252838	0			2.29063			0.206913		0.00727887		0.0269713	0.00272649	0.0300289	0.0176126	0.0298704	0.00660082			0.00108718			0.000400835			0.000119481
2.41449	39.7302	30267				0.00172902	0.431796	0.00574338	0.0139276	0.0148452	1	0.000225237		8.27764e-06	0.00107321	0.000102146	3.58417e-05	0.00190607	1.91659e-05		0.000228219	0			2.3106						0.00777834	0.0272102	0.00273508	0.0301163	0.0176846	0.0299727	0.00662405		0.000124895	0.00109386	7.48851e-06	1.19348e-05	0.000401719	6.11963e-06		0.000119521
2.41394	39.7051	30292.1	0.0401055		0.00418395		0.428278	0.00551301	0.0156634	0.0152172	1	0.00036073			0.000999795			0.0019205			0.000242599	0			2.32316			0.210673		0.00736404		0.0274945	0.00276553	0.0305164	0.0179098	0.0303447	0.00670831			0.00110633			0.000406924			0.000121222
2.41339	39.6801	30317.1	0.0245942	0.00257745	0.0021246		0.429166	0.00641151	0.0161396	0.0150707	1	0.000288765		4.42765e-05	0.000977368			0.00192659			0.000300728	0			2.31746			0.209601	0.0126216	0.00730366		0.0273987	0.00276812	0.0304023	0.0178364	0.0302241	0.00668057		0.000126487	0.00110159			0.000405399			0.000121619
2.41285	39.6551	30342.1		0.00380301	0.000306739		0.428909	0.00712666	0.0158228	0.0136475	1	0.000166598		3.41145e-06	0.000982328	6.4892e-05		0.0020193			0.000297663	0			2.30201				0.0125199	0.00720698		0.0271342	0.0027525	0.0301084	0.0176454	0.0299366	0.00661519		0.000124672	0.00109119	6.92187e-06		0.00040293			0.000120416
2.4123	39.63	30367.2	0.0731796		0.00413594		0.432339	0.00594003	0.0155104	0.0148387	1	0.00029845			0.000928881			0.00197889			0.000265899	0			2.35147			0.214192		0.00746853		0.0279498	0.00281162	0.0309501	0.0181598	0.0307782	0.0068032			0.00112104			0.000413637			0.000123313
2.41175	39.605	30392.2	0.0966651	0.00966194	0.00585728		0.442175	0.00508216	0.0162621	0.0147347	1	0.000578296		3.61737e-05	0.00092773			0.00188422			0.000309113	0			2.40556			0.219098	0.0132366	0.00765379		0.0286965	0.0028577	0.0316175	0.0185429	0.0314302	0.00695172		0.000131407	0.00114477			0.000420911			0.000126604
2.4112	39.58	30417.2			0.00311096		0.425437	0.00545152	0.0147974	0.014422	1	0.000255548			0.000942951	1.53342e-05		0.00183943			0.000241683	0			2.29263					0.00722271		0.0269842	0.00271755	0.0299841	0.0175931	0.0298282	0.00659257			0.00108665	6.15771e-06		0.000398789			0.000119146
2.41065	39.5549	30442.3	0.0500894		0.0102871	0.00112154	0.430133	0.00827951	0.0163801	0.0145076	1	0.000511014			0.000915023			0.00189327			0.000281208	0			2.34494			0.212913		0.00753051	0.00794358	0.0277953	0.00283532	0.0308297	0.0180763	0.0306453	0.00677707			0.00111599			0.000410537			0.000123015
2.4101	39.5299	30467.3	0.0904657	0.0114851	0.00564934	0.00266484	0.432423	0.00472504	0.0158469	0.0142315	1	0.000450711		7.4762e-05	0.000850334		2.67244e-05	0.00193359			0.000227574	0			2.37941			0.217169	0.0131543	0.00758651	0.00810294	0.0283044	0.00282823	0.0313465	0.0183799	0.0311673	0.00689157		0.000130909	0.00113399		1.22684e-05	0.000418159			0.000124274
2.40956	39.5049	30492.4	0.00988672	0.00479586	0.00522247	0.00069438	0.415841	0.0062347	0.0155932	0.0161612	1	0.000605492			0.000901989			0.00192194			0.000271937	0			2.27932			0.206713	0.012494	0.00725688	0.00772827	0.026851	0.00273024	0.030007	0.0176255	0.0298392	0.00660023			0.00108644			0.000400167			0.000119641
2.40901	39.4798	30517.4		0.0123965	0.00497761		0.420832	0.00736806	0.0156961	0.0154469	1	0.000579063			0.000945199			0.00198982			0.000284955	0			2.29493				0.0126562	0.00728131		0.0270297	0.00275778	0.0301248	0.0176831	0.0299547	0.00662539			0.00109129			0.000402733			0.000120299
2.40846	39.4548	30542.4	0.013977		0.00436733		0.419787	0.00663179	0.0165909	0.0154292	1	0.000690047		5.0292e-05	0.00103132			0.00201935			0.000335797	0		1.85034e-05	2.28602			0.207256		0.00726102		0.0269726	0.00274254	0.0300919	0.0176557	0.0299088	0.00661689		0.000125258	0.00109091			0.000402557			0.000120875			4.26812e-06
2.40791	39.4298	30567.5	0.00700719		0.00277366	0.0010367	0.414476	0.00502531	0.0170886	0.0148177	1	0.000387104			0.000981989			0.00202257			0.000292424	0			2.26514			0.205441		0.00717741	0.00768739	0.0266711	0.00269607	0.0298508	0.0175008	0.0296618	0.00655774			0.00108117			0.00039928			0.000119233
2.40736	39.4047	30592.5	0.0998254	0.0127199		0.00108594	0.42509	0.00599041	0.0163953	0.0154816	1	0.000491356		2.07148e-05	0.000863198			0.00200613			0.000271407	0			2.35241			0.216189	0.0131053		0.0080365	0.0280442	0.0028332	0.0311927	0.0183041	0.0310059	0.00685651		0.000129393	0.00112831			0.000417118			0.00012431
2.40682	39.3797	30617.5		0.00910526	0.00555226		0.421209	0.00551437	0.0180814	0.0153176	1	0.000547744		3.54286e-05	0.00104676			0.00192045			0.000328203	0		9.31238e-06	2.29371				0.0126007	0.00728635		0.0270221	0.00272868	0.0301457	0.0176725	0.0299401	0.00662167		0.000125166	0.00109228			0.000401498			0.000120888			4.135e-06
2.40627	39.3547	30642.6		0.0024738	0.00742029	0.000256571	0.415638	0.00326367	0.0168371	0.0152402	1	0.000449126			0.00104527			0.00206164			0.000338673	0			2.27352				0.0124039	0.00725721	0.00768736	0.0267284	0.00267395	0.0298919	0.0175334	0.0297064	0.00656852			0.00108373			0.00040046			0.000120099
2.40572	39.3296	30667.6				0.000155831	0.421007	0.00727863	0.0160276	0.0151496	1	0.000531508			0.00096426	2.04484e-05		0.00198251			0.000294741	0			2.27571						0.00768809	0.0268159	0.00273438	0.0298885	0.0175371	0.029715	0.00657164			0.00108284	6.21031e-06		0.000399401			0.000119481
2.40517	39.3046	30692.6	0.0458939		0.00461765		0.420306	0.00557293	0.0153658	0.0147336	1	0.000383703			0.00103721			0.00200101	4.5832e-06		0.000268739	0			2.30275			0.209753		0.00733539		0.0272427	0.00275322	0.030366	0.0178168	0.0301996	0.00667659			0.0011016			0.000406194	5.94577e-06		0.000121038
2.40462	39.2796	30717.7			0.00506106		0.410998	0.00710197	0.0162678	0.0154387	1	0.000410744			0.0011249	1.71167e-05	3.11956e-05	0.00207559			0.000256691	0			2.25318					0.00718333		0.0265161	0.00271628	0.0297228	0.017442	0.0295466	0.00653263			0.00107908	6.12591e-06	1.16965e-05	0.000398513			0.000118242
2.40408	39.2545	30742.7					0.407148	0.00528058	0.015478	0.0157659	1	0.000379813			0.00112674			0.00199543			0.000303632	0			2.23408							0.0262723	0.00267037	0.0295011	0.0173236	0.0293378	0.00648601			0.00107148			0.000394521			0.000118095
2.40353	39.2295	30767.7	0.112305		0.00420011	0.000171312	0.421794	0.00647045	0.0171783	0.0158319	1	0.000229436		1.62194e-05	0.00119917	1.78857e-05		0.00194936			0.000332904	0			2.34069			0.216022		0.0075122	0.00800893	0.0279464	0.0028359	0.0311527	0.018279	0.0309541	0.00684101		0.000129108	0.00113163	6.42963e-06		0.000415543			0.000125055
2.40298	39.2045	30792.8	0.0199205			0.000380839	0.409772	0.00538685	0.0153474	0.0153029	1	0.000275771		3.11099e-05	0.00116364	5.86641e-05		0.00201412			0.000295643	0			2.25242			0.205255			0.00766357	0.0265525	0.00269647	0.0297702	0.0174758	0.0296073	0.00654405		0.000123711	0.00108187	6.75355e-06		0.000398422			0.000119062
2.40243	39.1794	30817.8			0.0045758		0.410645	0.00567432	0.0150822	0.0145401	1	0.000542082			0.00111494			0.00196979	2.34488e-05		0.000312066	0			2.25111					0.0071621		0.026459	0.0026899	0.029647	0.0173946	0.0294887	0.00652176			0.00107682			0.000396172	6.08397e-06		0.000118827
2.40188	39.1544	30842.8	0.0365554		0.000370629	0.000357445	0.41668	0.00455783	0.0157114	0.0148029	1	0.000192197		4.36929e-05	0.00126687			0.00196211			0.000334272	0			2.28166			0.207853		0.00721022	0.00775091	0.0269597	0.00271491	0.0301163	0.0176683	0.0299461	0.00661768		0.000125315	0.00109579			0.000402202			0.000121003
2.40133	39.1293	30867.9	0.00744701		0.00603269		0.402337	0.00454342	0.0165234	0.015691	1	0.000565154			0.00107491			0.00205211	3.68489e-07		0.000283069	0			2.23271			0.203613		0.00716123		0.0262545	0.00266491	0.029576	0.0173574	0.029397	0.00650181			0.00107288			0.00039615	5.72579e-06		0.000118031
2.40079	39.1043	30892.9					0.417041	0.00816892	0.0153749	0.0149094	1	0.000316446			0.00101509	3.75403e-05		0.00183388			0.000304118	0			2.26291							0.0266538	0.00273701	0.0297636	0.0174659	0.0296004	0.00654312			0.00107942	6.43933e-06		0.000395661			0.00011916
2.40024	39.0793	30917.9	0.0132653		0.00166359	0.00350031	0.418145	0.00734699	0.0127161	0.0147949	1	0.000429714			0.0010419			0.00195055			0.000301693	0			2.28264			0.206656		0.00720003	0.00776609	0.0268714	0.0027454	0.0299485	0.017596	0.0298237	0.00659417			0.00108796			0.000400386			0.000120022
2.39969	39.0542	30943	0.0327202		0.00360062		0.41419	0.00755988	0.0153889	0.0153766	1	0.000415792	6.19747e-05		0.00108643	1.64455e-05		0.00190394	8.85792e-06		0.000244008	0			2.27674			0.207641		0.00725319		0.0269024	0.00275781	0.0300891	0.0176638	0.0299238	0.00661611	0.000216028		0.00109228	6.19408e-06		0.000401033	5.95543e-06		0.000119562
2.39914	39.0292	30968	0.0256751		0.00224032		0.414848	0.00728612	0.0144464	0.0134239	1	0.000315212			0.000932801			0.00184997			0.000366188	0			2.2717			0.206657		0.00720223		0.0267984	0.00274206	0.0299477	0.0175599	0.0297972	0.00658661			0.00108537			0.000398532			0.000120877
2.39859	39.0042	30993	0.0863382	0.0107911	0.00365229		0.431857	0.00476589	0.0170471	0.0137608	1	9.3488e-05		3.35311e-05	0.000886801			0.00183445	5.65438e-05		0.000332991	0		2.21549e-05	2.36567			0.216061	0.0130803	0.00751908		0.0281596	0.00281527	0.0312145	0.0182843	0.0310175	0.00685291		0.000129641	0.0011291			0.000414612	6.91263e-06		0.000125312			4.48296e-06
2.39805	38.9791	31018.1	0.130586				0.432249	0.00305159	0.0153169	0.0123666	1	0.000272847			0.000792811			0.0018467			0.000292665	0		2.2372e-05	2.37212			0.218103				0.0283419	0.00280613	0.0313827	0.0183769	0.0312115	0.00689858			0.0011347			0.000417397			0.000125467			4.5144e-06
2.3975	38.9541	31043.1	0.00257048	0.0125901	0.00234417		0.411211	0.00554965	0.014496	0.0139754	1	0.000185501	2.33904e-05	2.59095e-06	0.000829175	2.16854e-05		0.00179251			0.000245326	0			2.26173			0.20507	0.0125167	0.00716039		0.0265831	0.00269983	0.0297681	0.0174623	0.0296177	0.00654502	0.000213246	0.000123332	0.0010773	6.20831e-06		0.00039528			0.000118359
2.39695	38.9291	31068.2			0.0055604		0.41845	0.00606272	0.0150499	0.0135763	1	0.000244917			0.000838962			0.00181809	6.36722e-06		0.000301246	0			2.27435					0.00722199		0.026742	0.00271267	0.029834	0.0174902	0.0296751	0.00655858			0.00107953			0.000396426	5.86898e-06		0.000119418
2.3964	38.904	31093.2	0.0155769	0.0175831			0.412262	0.007072	0.0151275	0.012454	1	0.000196253			0.000707048			0.00192641			0.00032797	0			2.27209			0.20656	0.0126702			0.0267668	0.00273958	0.0299656	0.01755	0.0298049	0.00658654			0.00108229			0.000399774			0.000120338
2.39585	38.879	31118.2	0.0366108		0.00952091		0.422843	0.0048768	0.0136147	0.0142259	1			1.49873e-05	0.000758417			0.00181228	1.3401e-06		0.00033875	0	5.55774e-05		2.31167			0.209626		0.00740988		0.0272827	0.00274288	0.0303414	0.0178103	0.0302014			0.00012595	0.00109746			0.000403369	5.89716e-06		0.000122102		2.64592e-05
2.3953	38.854	31143.3	0.0232213				0.426125	0.00579532	0.0153786	0.0136687	1	0.000119903	7.04808e-06		0.000711691	1.07061e-05		0.00181977	1.20147e-05		0.000256279	0			2.30023			0.208095				0.0271588	0.00273926	0.0301754	0.0176889	0.0300098	0.00663068	0.000215824		0.00108979	6.12575e-06		0.000400922	6.01991e-06		0.00012009
2.39476	38.8289	31168.3	0.0785101				0.425793	0.00574532	0.0151619	0.0122419	1			1.29324e-05	0.000630699			0.00195346	7.80638e-06		0.000355789	0			2.32617			0.212601				0.0276317	0.0027867	0.0307031	0.0179784	0.0305379			0.000127322	0.00110774			0.000410019	6.0616e-06		0.000123723
2.39421	38.8039	31193.3				0.000116759	0.412722	0.00504937	0.0137663	0.0128337	1	0.000221328			0.000706956			0.00185448			0.000349296	0			2.24852						0.0076058	0.0264091	0.00267255	0.0295376	0.0173166	0.0293991	0.00649723			0.00106755			0.000393274			0.000119013
2.39366	38.7789	31218.4	0.0367458	0.00512447	0.00311849		0.41873	0.00412564	0.0137176	0.0144919	1				0.000694854			0.00195253	3.11291e-05		0.000246405	0			2.29497			0.208594	0.0125882	0.00727712		0.0270863	0.00271806	0.0301933	0.0177264	0.0300525				0.00109109			0.000403487	6.31568e-06		0.000120112
2.39311	38.7538	31243.4			7.62769e-05		0.420888	0.00651254	0.0155011	0.012858	1	0.000190959			0.000886596	6.89226e-06		0.00199066	1.35484e-06		0.000317015	0		4.83973e-06	2.27324					0.00713481		0.0267564	0.00271713	0.0298164	0.0174654	0.029651	0.00655245			0.00107936	5.99596e-06		0.000398662	5.78989e-06		0.000119555			4.02876e-06
2.39256	38.7288	31268.4		0.0106298	0.00328641		0.418691	0.00650437	0.0159492	0.0140185	1	0.000423744			0.00070635	6.31329e-05		0.00195809			0.0003129	0			2.28302				0.0125706	0.007222		0.0268712	0.00273199	0.0299874	0.017579	0.0298145	0.00659204			0.00108262	6.86741e-06		0.000400374			0.000120152
2.39202	38.7038	31293.5	0.0387324		0.00563522		0.422489	0.00587897	0.0158282	0.0143784	1	0.000102543	2.32784e-05	3.58328e-05	0.000843654	8.87652e-06		0.00189526			0.00031438	0			2.30627			0.209589		0.00734879		0.0272684	0.0027571	0.0303649	0.0178067	0.0301915	0.00667056	0.000217376	0.000126223	0.00109839	6.13523e-06		0.000404489			0.000121694
2.39147	38.6787	31318.5	0.103762	0.0120353	0.00789076	0.00125197	0.431759	0.0054738	0.0135801	0.0142988	1	0.000122681			0.000722737			0.00194864			0.000322437	0			2.38428			0.218113	0.0132075	0.00764729	0.00810832	0.02839	0.00284952	0.0314174	0.0184433	0.031273	0.00690981			0.00113584			0.000419812			0.000126179
2.39092	38.6537	31343.5		0.00487611		0.000622018	0.416657	0.0056824	0.0148592	0.0135706	1	7.70709e-05			0.00080766			0.00197485			0.000352805	0	9.16361e-05		2.26666				0.0123999		0.00766827	0.0266583	0.00270124	0.0297674	0.0174528	0.0296117	0.00654207			0.00107676			0.000397899			0.000119926		2.64764e-05
2.39037	38.6287	31368.6	0.105482		0.00346257		0.42442	0.00315656	0.0150672	0.0131063	1	0.000237707		5.31763e-05	0.000864931	1.26866e-05		0.00199229			0.000339492	0			2.34197			0.215051		0.00747073		0.0278749	0.00277345	0.0309954	0.0181637	0.0308301	0.00681373		0.00012916	0.00112195	6.32372e-06		0.00041454			0.000124655
2.38982	38.6036	31393.6		0.00267094	0.00421498		0.412853	0.00657944	0.0148364	0.0136814	1	0.000375186			0.000813616	2.74564e-05		0.00197398			0.000361435	0			2.25873				0.0123447	0.00717353		0.0265535	0.00270958	0.0297128	0.0174226	0.0295577	0.00653456			0.00107488	6.28102e-06		0.000397162			0.000119835
2.38928	38.5786	31418.6		0.00859616	0.00377261		0.419046	0.00615995	0.0150329	0.0137769	1	0.00043845			0.000852843			0.00203647	5.27752e-06		0.00034061	0			2.28282				0.01253	0.00722333		0.0268545	0.00272463	0.0299493	0.017561	0.0297901	0.00658687			0.00108392			0.000401214	5.87548e-06		0.000120467
2.38873	38.5535	31443.7	0.0570836		0.00179898		0.421989	0.00660968	0.0141657	0.0135511	1	0.000347989			0.000745122			0.00199729			0.000336224	0			2.30813			0.210491		0.0073126		0.027342	0.00277638	0.0304302	0.0178472	0.0302815	0.00669415			0.00110017			0.000407239			0.000122387
2.38818	38.5285	31468.7	0.00465599	0.00228003	0.00423625		0.418061	0.00704684	0.0140301	0.013651	1	0.00016701		6.40035e-05	0.000832874			0.0018963			0.000307763	0			2.27589			0.20582	0.0124073	0.00721359		0.026778	0.00273154	0.0298654	0.0175187	0.0297215	0.00656767		0.000124677	0.00108113			0.000398208			0.000119701
2.38763	38.5035	31493.7	0.00885146		0.000841123		0.413348	0.00617115	0.0150966	0.0134134	1	0.000488745			0.000784793	6.72302e-05		0.00187838			0.00024336	0			2.25678			0.204763		0.00712422		0.0265629	0.00270375	0.0297189	0.01742	0.02956	0.00653674			0.00107454	6.86936e-06		0.000395779			0.000118099
2.38708	38.4784	31518.8		0.012458	0.00135538	0.000292075	0.419827	0.00430121	0.0150456	0.013935	1	0.00044251		2.48751e-05	0.000869726			0.00213995			0.000479571	0			2.28638				0.0125994	0.00719411	0.00771682	0.0268915	0.00269949	0.0299777	0.0175799	0.0298182	0.00659314		0.000124499	0.00108519			0.000403135			0.000122652
2.38653	38.4534	31543.8		0.00295928	0.00221537		0.415366	0.00521179	0.0162847	0.0140175	1	0.000295095			0.000902449			0.00196123			0.000251191	0			2.26355				0.012365	0.00715325		0.0266252	0.00269286	0.0297728	0.0174502	0.0295961	0.00654186			0.00107759			0.000397488			0.000118359
2.38599	38.4284	31568.8		0.0033879	0.00263927		0.414217	0.00580933	0.0144323	0.0139161	1	0.000311848			0.000976571			0.00203478			0.000340963	0		6.28844e-06	2.26143				0.0123606	0.00715328		0.0265849	0.00269934	0.0297194	0.0174335	0.0295703	0.00653639			0.00107775			0.000398229			0.000119583			4.03921e-06
2.38544	38.4033	31593.9	0.0899642	0.00238249	0.00236483		0.42723	0.00664968	0.015939	0.0144169	1	0.000469955		2.93387e-05	0.001008		8.0708e-06	0.00197111			0.000322541	0			2.34462			0.214834	0.012873	0.00745458		0.0279211	0.00282759	0.031012	0.0181858	0.0308333	0.00681802		0.000128806	0.00112427		1.18493e-05	0.000414256			0.000124407
2.38489	38.3783	31618.9			0.00380358		0.410109	0.00698677	0.0158472	0.0150223	1	0.000759568			0.00104237			0.00199405	1.36817e-05		0.000349557	0			2.24897					0.00715284		0.0264589	0.00271006	0.0296671	0.0174069	0.0294975	0.00652691			0.00107607			0.000396648	5.94173e-06		0.000119416
2.38434	38.3533	31643.9	0.0165486		0.0069898	0.00124665	0.412549	0.00628836	0.0142976	0.0141191	1	0.000538887			0.00112085	8.99638e-05		0.00206711			0.000340286	0			2.27122			0.206301		0.00726525	0.0077174	0.0267356	0.00272429	0.0299136	0.0175516	0.0297655	0.00658293			0.00108701	7.25545e-06		0.000401339			0.000120363
2.38379	38.3282	31669					0.403247	0.00758303	0.0157621	0.0144222	1	0.000567643			0.00110702	1.42505e-05		0.00200538			0.000304607	0			2.22207							0.0261358	0.00269597	0.0294161	0.0172515	0.0292491	0.00646915			0.00106795	6.02231e-06		0.000393474			0.000117753
2.38325	38.3032	31694	0.00663174		0.00496067	0.000777604	0.406406	0.0072087	0.0144101	0.0136836	1	0.000716947			0.00109972			0.00200303			0.000287979	0			2.24375			0.204086		0.00716249	0.00763308	0.026377	0.00271053	0.0296153	0.0173691	0.029467	0.00651953			0.0010758			0.00039637			0.000118385
[truncated: 1,530 more rows]
[truncated: 121 more columns]

## Sheet: Sheet2
5.35	1.5981
8.07	1.66667	0.0252067
10.72	1.73346
13.11	1.79371
15.18	1.84589
[truncated: 23 more rows]
