# Supplementary material for: Seasonal Cyclicity in Trace Elements and Stable Isotopes of Modern Horse Enamel
Source: PLoS One. 2016 Nov 22;11(11):e0166678. doi: 10.1371/journal.pone.0166678 (PMC5119779; doi:10.1371/journal.pone.0166678)
Supplement: S2 File — (XLSX) [file pone.0166678.s002.xlsx]

## Sheet: Sheet1
	c	l	u	D	W		W vial	W full vial	preT W	mL reagent	W full vial after	preT W after	D	D (%)	W massspec	transducer P	est CO3 weight	CO3 %	W massspec	transducer P	est CO3 weight	CO3 %	avCO3%	d13C	d13C 3pt calib	SD_int	SD_ext	SD_std	SD_tot	d18O	d18O 3pt calib	SD_int	SD_ext	SD_std	SD_tot	d13C lincorr	d13C 3pt calib	SD_int	SD_ext	SD_std	SD_tot	d18O lincorr	d18O 3pt calib	SD_int	SD_ext	SD_std	SD_tot	RUN (1)	RUN (2)
	3.61	4.59	2.64	0.98	42.68		950.57	970.2	19.63	1	965.39	14.82	4.81	0.245033	1120	0.76	26.9538	0.0240659					0.0240659													-17.7808	-18.3025	0.004	0.0206857		0.0210689	-3.47934	-3.31884	0.005	0.0760115		0.0761758		2015-10-16
	5.79	6.75	5.11	0.96	36.86		950.84	963.9	13.06	1	959.81	8.97	4.09	0.31317	1590	1	35.2463	0.0221675					0.0221675													-17.8298	-18.3169	0.004	0.0142737		0.0148236	-1.2626	-1.41298	0.032	0.123582		0.127658		2015-11-10
	7.68	8.77	7.03	1.09	41.75		939.64	956.59	16.95	1	952	12.36	4.59	0.270796	1520	0.91	32.1366	0.0211425					0.0211425													-17.2862	-17.8026	0.007	0.0206857		0.021838	-4.44856	-4.28602	0.007	0.0760115		0.0763331		2015-10-16
	9.16	10.29	8.82	1.13	43.98		941.91	966.5	24.59	1	960.88	18.97	5.62	0.228548	1260	1.5	52.5223	0.0416844					0.0416844													-17.4188	-17.9044	0.006	0.0142737		0.0154835	-4.6272	-4.75941	0.027	0.123582		0.126497		2015-11-10
	11.27	12.04	10.83	0.77	40.01		951.95	964.72	12.77	1	960.81	8.86	3.91	0.306186	1580	2.15	74.9811	0.0474564					0.0474564													-17.3849	-17.9024	0.005	0.0206857		0.0212814	-4.56328	-4.4005	0.004	0.0760115		0.0761167		2015-10-16
	12.96	13.88	12.34	0.92	48.68		934.12	947.86	13.74	1	943.61	9.49	4.25	0.309316	1450	1.76	61.5058	0.0424178					0.0424178													-17.408	-17.8935	0.001	0.0142737		0.0143087	-3.8582	-3.99457	0.004	0.123582		0.123647		2015-11-10
	14.84	15.82	14.36	0.98	42.68		946.05	960.66	14.61	1	956.23	10.18	4.43	0.303217	1620	2.11	73.599	0.0454315					0.0454315													-17.2778	-17.7941	0.004	0.0206857		0.0210689	-4.01995	-3.85831	0.003	0.0760115		0.0760707		2015-10-16
	16.78	17.71	16.2	0.93	40.5	dentine?	945.17	958.09	12.92	1	953.79	8.62	4.3	0.332817	1530	1.65	57.7051	0.0377158					0.0377158													-17.1031	-17.5875	0.002	0.0142737		0.0144131	-3.8264	-3.96294	0.003	0.123582		0.123618		2015-11-10
	18.68	19.38	17.81	0.7	47.75		945.67	975.73	30.06	1	969.82	24.15	5.91	0.196607	1450	2.44	85.0012	0.0586215					0.0586215													-17.3286	-17.8454	0.003	0.0206857		0.0209021	-4.65317	-4.4902	0.007	0.0760115		0.0763331		2015-10-16
	20.45	21.26	19.75	0.81	44		942.04	963.18	21.14	1	958.2	16.16	4.98	0.235572	1870	1.77	61.8513	0.0330756					0.0330756													-17.0504	-17.5345	0.003	0.0142737		0.0145855	-4.8984	-5.02915	0.002	0.123582		0.123598		2015-11-10
	22.4	23.15	21.68	0.75	47.95		943.06	959.48	16.42	1	955.37	12.31	4.11	0.250305	1220	1.9	66.3431	0.0543796					0.0543796													-17.2782	-17.668	0.003	0.0289243		0.0290795	-4.5112	-4.73258	0.002	0.0773521		0.0773779		2015-10-19
	24.03	24.61	23.6	0.58	51.2		950.97	965.34	14.37	1	961.89	10.92	3.45	0.240084	1220	1.82	63.5789	0.0521139					0.0521139													-17.0718	-17.556	0.003	0.0142737		0.0145855	-5.0498	-5.17973	0.028	0.123582		0.126714		2015-11-10
	25.74	26.27	25.13	0.53	53.77		941.94	973.56	31.62	1	968.1	26.16	5.46	0.172676	1430	2.01	70.1438	0.0490516					0.0490516													-17.1542	-17.5444	0.004	0.0289243		0.0291996	-4.8262	-5.03992	0.03	0.0773521		0.0829659		2015-10-19
	27.35	28	26.85	0.65	49.35		949.67	970.63	20.96	1	966.53	16.86	4.1	0.195611	950	1.53	53.5589	0.0563777					0.0563777													-16.9011	-17.3847	0.002	0.0142737		0.0144131	-5.3448	-5.47314	0.005	0.123582		0.123683		2015-11-10
	29.31	30.02	28.37	0.71	59.44		947.48	983.39	35.91	1	977.83	30.35	5.56	0.154832	1730	2.67	92.9481	0.0537272					0.0537272													-16.906	-17.297	0.007	0.0289243		0.0297593	-5.248	-5.45147	0.01	0.0773521		0.0779958		2015-10-19
	31.28	32.11	29.87	0.83	42.1		942.01	958.5	16.49	1	954.5	12.49	4	0.242571	1130	1.72	60.1237	0.0532068					0.0532068													-16.7299	-17.2129	0.002	0.0142737		0.0144131	-5.1676	-5.29689	0.003	0.123582		0.123618		2015-11-10
	33.39	33.77	32.67	0.38	38.46		941.9	958.03	16.13	1	954.75	12.85	3.28	0.203348	1450	2.17	75.6721	0.0521877					0.0521877													-16.5904	-16.9824	0.005	0.0289243		0.0293533	-5.8114	-6.00118	0.002	0.0773521		0.0773779		2015-10-19
	35.26	36.39	35.1	1.13	47.98		941.84	955.41	13.57	1	952.34	10.5	3.07	0.226234	1280	2.05	71.5259	0.0558796					0.0558796													-16.6484	-17.1311	0.003	0.0142737		0.0145855	-6.19	-6.31377	0.007	0.123582		0.12378		2015-11-10
	37.17	37.9	36.7	0.73	57.81		950.95	977.91	26.96	1	972.82	21.87	5.09	0.188798	1390	1.56	54.5954	0.0392773					0.0392773													-17.0076	-17.3983	0.026	0.0289243		0.0388923	-5.3986	-5.59841	0.023	0.0773521		0.0806991		2015-10-19
	38.75	39.32	38.26	0.57	41.09		950.81	962.46	11.65	1	959.34	8.53	3.12	0.267811	1310	1.93	67.3797	0.0514349					0.0514349													-16.6685	-17.1513	0.006	0.0142737		0.0154835	-6.0424	-6.16697	0.004	0.123582		0.123647		2015-11-10
	40.75	41.22	39.97	0.47	53.35		937.17	959.76	22.59	1	955.48	18.31	4.28	0.189464	1380	2.11	73.599	0.0533326					0.0533326													-16.727	-17.1186	0.002	0.0289243		0.0289934	-6.483	-6.65646	0.005	0.0773521		0.0775135		2015-10-19
	42.36	43.2	41.93	0.84	45.15		941.88	962.85	20.97	1	958.93	17.05	3.92	0.186934	1140	1.68	58.7417	0.0515278					0.0515278													-16.6347	-17.1174	0.002	0.0142737		0.0144131	-6.891	-7.01099	0.026	0.123582		0.126287		2015-11-10
	44.27	43.81	44.87	-0.46	38.38		944.88	964.57	19.69	1	960.89	16.01	3.68	0.186897	1140	1.25	43.8843	0.038495					0.038495													-16.5314	-16.9236	0.009	0.0289243		0.0302922	-7.0584	-7.21788	0.005	0.0773521		0.0775135		2015-10-19
	45.47	46.13	44.84	0.66	51.28		944.55	966.52	21.97	1	962.78	18.23	3.74	0.170232	1140	1.34	46.994	0.0412228					0.0412228													-16.2999	-16.7814	0.004	0.0142737		0.0148236	-6.436	-6.55845	0.006	0.123582		0.123727		2015-11-10
	47.06	47.64	46.41	0.58	34.34		941.7	955.66	13.96	1	952.79	11.09	2.87	0.205587	1220	1.67	58.3961	0.0478657					0.0478657													-16.5294	-16.9216	0.002	0.0289243		0.0289934	-6.7864	-6.95249	0.007	0.0773521		0.0776682		2015-10-19
	49.05	49.72	48.41	0.67	57.97		935.96	955.81	19.85	1	951.93	15.97	3.88	0.195466	1670	2.59	90.184	0.0540024					0.0540024													-16.5564	-17.0388	0.003	0.0142737		0.0145855	-6.419	-6.54154	0.004	0.123582		0.123647		2015-11-10
	50.14	51.01	49.63	0.87	44.46		943.19	959.93	16.74	1	956.24	13.05	3.69	0.22043	1280	1.72	60.1237	0.0469717					0.0469717													-16.6674	-17.0592	0.005	0.0289243		0.0293533	-6.3934	-6.56904	0.028	0.0773521		0.0822639		2015-10-19
	52.58	53.55	51.57	0.97	47.72		947.33	966.93	19.6	1	963.2	15.87	3.73	0.190306	1210	1.71	59.7782	0.0494035					0.0494035													-16.335	-16.8165	0.003	0.0142737		0.0145855	-6.665	-6.78621	0.003	0.123582		0.123618		2015-11-10
	54.58	54.69	53.43	0.11	56.34		954.13	981.72	27.59	1	977.69	23.56	4.03	0.146067	1130	1.4	49.0671	0.0434222					0.0434222													-16.368	-16.7607	0.005	0.0289243		0.0293533	-6.09	-6.27301	0.006	0.0773521		0.0775844		2015-10-19
	55.36	56.41	55.19	1.05	48.95		946.13	963.54	17.41	1	960.15	14.02	3.39	0.194716	1450	2.08	72.5625	0.0500431					0.0500431													-16.2358	-16.717	0.004	0.0142737		0.0148236	-5.4646	-5.59229	0.002	0.123582		0.123598		2015-11-10
	57.27	58.15	56.79	0.88	47.57		944.47	960.76	16.29	1	957.16	12.69	3.6	0.220994	2000	3.03	105.387	0.0526934					0.0526934													-16.1462	-16.5396	0.004	0.0289243		0.0291996	-5.1902	-5.39508	0.004	0.0773521		0.0774554		2015-10-19
	58.34	59.53	57.24	1.19	50.94		936.03	954.12	18.09	1	950.16	14.13	3.96	0.218905	1230	1.42	49.7581	0.0404538					0.0404538													-16.1532	-16.6341	0.003	0.0142737		0.0145855	-4.7552	-4.88672	0.003	0.123582		0.123618		2015-11-10
	60.37	60.78	59.5	0.41	44.66		952.11	970.22	18.11	1	966.54	14.43	3.68	0.203203	1540	2.14	74.6356	0.0484647					0.0484647													-15.9284	-16.3225	0.004	0.0289243		0.0291996	-4.8634	-5.07622	0.003	0.0773521		0.0774102		2015-10-19
	62.03	62.37	60.83	0.34	50.42		934.49	961.3	26.81	1	957.25	22.76	4.05	0.151063	1190	1.65	57.7051	0.0484917					0.0484917													-15.5354	-16.014	0.005	0.0142737		0.0151241	-5.6638	-5.79042	0.003	0.123582		0.123618		2015-11-10
	64.29	65.57	62.88	1.28	52.76		955.01	978.14	23.13	1	973.94	18.93	4.2	0.181582	1520	2.08	72.5625	0.0477385					0.0477385													-15.1352	-15.5319	0.004	0.0289243		0.0291996	-5.9212	-6.10831	0.005	0.0773521		0.0775135		2015-10-19
	66.56	67.68	65.73	1.12	41.7		937.16	956.98	19.82	1	953.09	15.93	3.89	0.196266	1800	2.62	91.2205	0.0506781					0.0506781													-14.9655	-15.442	0.005	0.0142737		0.0151241	-5.7962	-5.9221	0.005	0.123582		0.123683		2015-11-10
	69.7	70.49	68.31	0.79	37.04		945.55	961.16	15.61	1	957.7	12.15	3.46	0.221653	1610	2.16	75.3266	0.0467867					0.0467867													-15.1638	-15.5604	0.007	0.0289243		0.0297593	-5.2808	-5.48348	0.019	0.0773521		0.0796514		2015-10-19
	73.39	74.8	71.63	1.41	46.46		954.22	978.51	24.29	1	973.91	19.69	4.6	0.189378	1190	1.05	36.9739	0.0310705					0.0310705													-15.986	-16.4663	0.006	0.0142737		0.0154835	-5.7096	-5.83597	0.009	0.123582		0.123909		2015-11-10
	77.89	81.08	75.11	3.19	26.37	REST	942.01	953.13	11.12	1	949.82	7.81	3.31	0.297662	1320	1.96	68.4162	0.0518305					0.0518305													-15.888	-16.2823	0.003	0.0289243		0.0290795	-4.278	-4.50504	0.006	0.0773521		0.0775844		2015-10-19
	Position [mm] (top to bottom)	Position [µm]	Na	Mg	Al	Si	P	S	Cl	K	Ca	Ti	Cr	Mn	Fe	Ni	Cu	Zn	Br	Rb	Sr	Rh	Ba	Pb	O		SDs	Na	Mg	Al	Si	P	S	Cl	K	Ca	Ti	Cr	Mn	Fe	Ni	Cu	Zn	Br	Rb	Sr	Rh	Ba	Pb
			22.9897	24.305	26.9815	28.0855	30.9738	32.065	35.453	39.0983	40.078	47.867	51.9961	54.938	55.845	58.6934	63.546	65.39	79.904	85.4678	87.62	102.906	137.327	207.2	15.9994			22.9897	24.305	26.9815	28.0855	30.9738	32.065	35.453	39.0983	40.078	47.867	51.9961	54.938	55.845	58.6934	63.546	65.39	79.904	85.4678	87.62	102.906	137.327	207.2
		0
		25.0349
		50.0696
		75.1044
		100.139
		125.174
		150.209
		175.243
		200.278
		225.313
		250.348
		275.383
		300.417
		325.452
		350.487
		375.522
		400.556
		425.591
		450.626
		475.661
		500.695
		525.73
		550.765
		575.8
		600.835
		625.869
		650.904
		675.939
		700.974
		726.008
		751.043
		776.078
		801.113
		826.147
		851.182
		876.217
		901.252
		926.287
		951.321
		976.356
		1001.39
		1026.43
		1051.46
		1076.5
		1101.53
		1126.56
		1151.6
		1176.63
		1201.67
		1226.7
		1251.74
		1276.77
		1301.81
		1326.84
		1351.88
		1376.91
		1401.95
		1426.98
		1452.02
		1477.05
		1502.09
		1527.12
		1552.16
		1577.19
		1602.23
		1627.26
		1652.29
		1677.33
		1702.36
		1727.4
		1752.43
		1777.47
		1802.5
		1827.54
		1852.57
		1877.61
		1902.64
		1927.68
		1952.71
		1977.75
		2002.78
		2027.82
		2052.85
		2077.89
		2102.92
		2127.96
		2152.99
		2178.03
		2203.06
		2228.09
		2253.13
		2278.16
		2303.2
		2328.23
		2353.27
		2378.3
		2403.34
		2428.37
		2453.41
		2478.44
		2503.48
		2528.51
		2553.55
		2578.58
		2603.62
		2628.65
		2653.69
		2678.72
		2703.76
		2728.79
		2753.82
		2778.86
		2803.89
		2828.93
		2853.96
		2879
		2904.03
		2929.07
		2954.1
		2979.14
		3004.17
		3029.21
		3054.24
		3079.28
		3104.31
		3129.35
		3154.38
		3179.42
		3204.45
		3229.49
		3254.52
		3279.55
		3304.59
		3329.62
		3354.66
		3379.69
		3404.73
		3429.76
		3454.8
		3479.83
		3504.87
		3529.9
		3554.94
		3579.97
		3605.01
		3630.04
		3655.08
		3680.11
		3705.15
		3730.18
		3755.22
		3780.25
		3805.29
		3830.32
		3855.35
		3880.39
		3905.42
3.03217	68.0445	3930.46					0.438468		0.00783836	0.00013314	1	0.00599948			0.00288118	0.000854943	0.000412042	0.00111638		0.000158686	0.000277277	0		0.000347369	2.33459							0.00968537		0.00101306	0.00120555	0.0112447	0.00106026			0.000181324	1.16459e-05	4.56945e-05	0.000216505		0.0012661	6.71743e-05			3.28048e-05
3.03152	68.0195	3955.49			0.0428789	0.0405987	0.414908		0.0216113	0.00515238	1	0.000685644	0.000752136	0.000350898	0.00169898		0.000154823			0.000195229		0	0.000221257		2.39887					0.00856836	0.00529407	0.0098453		0.00112387	0.00127154	0.0115889	0.00106192	0.000168315	3.19022e-05	0.000180024		4.56027e-05			0.00130507			1.76082e-05
3.03087	67.9944	3980.53					0.427059	0.00761104	0.0140511	0.000609974	1	0.00068383	4.59258e-05	1.79553e-05	0.000144758							0			2.28317							0.0094794	0.00762878	0.00103254	0.00119042	0.0110789	0.00101518	0.000156997	2.86541e-05	0.000163493
3.03023	67.9694	4005.56				0.00784862	0.42155	0.000227382	0.0216941	0.00412566	1	0.000176679	0.000331131		0.000325743				3.02626e-05			0			2.28375						0.00489223	0.00947314	0.00760736	0.00107764	0.00121301	0.0111074	0.00101497	0.000158984		0.000164918				8.53312e-06
3.02958	67.9444	4030.6	0.0647179		0.000905532		0.408729	0.00103576	0.0229412	0.0079632	1	0.000181631			0.000177525	1.27252e-05						0			2.26453			0.0239158		0.00804778		0.00948268	0.00767722	0.00109388	0.00124492	0.0112028	0.00102372			0.000165504	6.88489e-06
3.02893	67.9193	4055.63	0.00226294		0.000585762	0.00668327	0.409448	0.00155076	0.0225493	0.0093684	1	0.000187579			8.86548e-05			5.05188e-05		0.00012096		0			2.24896			0.0232015		0.00792154	0.0048515	0.00933997	0.00756131	0.0010748	0.00123341	0.0110295	0.00100792			0.000162454			0.000206483		0.00124166
3.02828	67.8943	4080.67	0.0117733		0.00351664	0.00647955	0.42066	0.000199545	0.0264038	0.011108	1		5.94279e-05	1.21501e-05	0.000248732	6.61213e-06		0.000153495			6.76021e-05	0			2.29237			0.0236409		0.00806978	0.00493108	0.00955825	0.00767955	0.00111429	0.00126369	0.011213		0.000158973	2.89684e-05	0.000166055	6.85691e-06		0.000210496			6.58095e-05
3.02763	67.8693	4105.7				0.00248246	0.439134	0.00236842	0.0277118	0.0104662	1	0.000150249	7.24868e-05		0.000253302			0.000183409			9.42874e-05	0	1.0201e-05		2.32868						0.00495038	0.00974392	0.00775707	0.00113116	0.0012708	0.0113083	0.00103318	0.000160398		0.000167491			0.000212454			6.65197e-05		1.59885e-05
3.02699	67.8442	4130.74				0.00303361	0.442743	0.00185317	0.0288597	0.0112965	1	0.000104054			0.000267846			0.000101893			0.000117671	0			2.34078						0.00497314	0.00980305	0.00778491	0.00114216	0.00128055	0.0113531	0.00103702			0.000168238			0.000212834			6.69162e-05
3.02634	67.8192	4155.77
3.02569	67.7942	4180.81
3.02504	67.7691	4205.84
3.02439	67.7441	4230.88
3.02375	67.7191	4255.91
3.0231	67.694	4280.95
3.02245	67.669	4305.98
3.0218	67.6439	4331.02
3.02116	67.6189	4356.05
3.02051	67.5939	4381.08
3.01986	67.5688	4406.12
3.01921	67.5438	4431.15
3.01856	67.5188	4456.19
3.01792	67.4937	4481.22
3.01727	67.4687	4506.26
3.01662	67.4437	4531.29
3.01597	67.4186	4556.33
3.01532	67.3936	4581.36
3.01468	67.3686	4606.4
3.01403	67.3435	4631.43
3.01338	67.3185	4656.47
3.01273	67.2935	4681.5
3.01208	67.2684	4706.54
3.01144	67.2434	4731.57
3.01079	67.2184	4756.61
3.01014	67.1933	4781.64
3.00949	67.1683	4806.68
3.00885	67.1433	4831.71
3.0082	67.1182	4856.75
3.00755	67.0932	4881.78
3.0069	67.0682	4906.82
3.00625	67.0431	4931.85
3.00561	67.0181	4956.88
3.00496	66.993	4981.92
3.00431	66.968	5006.95
3.00366	66.943	5031.99
3.00301	66.9179	5057.02
3.00237	66.8929	5082.06
3.00172	66.8679	5107.09
3.00107	66.8428	5132.13
3.00042	66.8178	5157.16
2.99977	66.7928	5182.2
2.99913	66.7677	5207.23
2.99848	66.7427	5232.27
2.99783	66.7177	5257.3
2.99718	66.6926	5282.34
2.99654	66.6676	5307.37
2.99589	66.6426	5332.41
2.99524	66.6175	5357.44
2.99459	66.5925	5382.48
2.99394	66.5675	5407.51
2.9933	66.5424	5432.55
2.99265	66.5174	5457.58
2.992	66.4924	5482.61
2.99135	66.4673	5507.65
2.9907	66.4423	5532.68
2.99006	66.4172	5557.72
2.98941	66.3922	5582.75
2.98876	66.3672	5607.79
2.98811	66.3421	5632.82
2.98746	66.3171	5657.86
2.98682	66.2921	5682.89
2.98617	66.267	5707.93
2.98552	66.242	5732.96
2.98487	66.217	5758
2.98423	66.1919	5783.03
2.98358	66.1669	5808.07
2.98293	66.1419	5833.1
2.98228	66.1168	5858.14
2.98163	66.0918	5883.17
2.98099	66.0668	5908.21
2.98034	66.0417	5933.24
2.97969	66.0167	5958.28
2.97904	65.9917	5983.31
2.97839	65.9666	6008.34
2.97775	65.9416	6033.38
2.9771	65.9166	6058.41
2.97645	65.8915	6083.45
2.9758	65.8665	6108.48
2.97515	65.8414	6133.52
2.97451	65.8164	6158.55
2.97386	65.7914	6183.59
2.97321	65.7663	6208.62
2.97256	65.7413	6233.66
2.97192	65.7163	6258.69
2.97127	65.6912	6283.73
2.97062	65.6662	6308.76
2.96997	65.6412	6333.8
2.96932	65.6161	6358.83
2.96868	65.5911	6383.87
2.96803	65.5661	6408.9
2.96738	65.541	6433.94
2.96673	65.516	6458.97
2.96608	65.491	6484.01
2.96544	65.4659	6509.04
2.96479	65.4409	6534.08
2.96414	65.4159	6559.11
2.96349	65.3908	6584.14
2.96284	65.3658	6609.18
2.9622	65.3408	6634.21
2.96155	65.3157	6659.25
2.9609	65.2907	6684.28
2.96025	65.2656	6709.32
2.95961	65.2406	6734.35
2.95896	65.2156	6759.39
2.95831	65.1905	6784.42
2.95766	65.1655	6809.46
2.95701	65.1405	6834.49
2.95637	65.1154	6859.53
2.95572	65.0904	6884.56
2.95507	65.0654	6909.6
2.95442	65.0403	6934.63
2.95377	65.0153	6959.67
2.95313	64.9903	6984.7
2.95248	64.9652	7009.74
2.95183	64.9402	7034.77
2.95118	64.9152	7059.81
2.95053	64.8901	7084.84
2.94989	64.8651	7109.87
2.94924	64.8401	7134.91
2.94859	64.815	7159.94
2.94794	64.79	7184.98
2.94729	64.765	7210.01
2.94665	64.7399	7235.05
2.946	64.7149	7260.08
2.94535	64.6898	7285.12
2.9447	64.6648	7310.15
2.94406	64.6398	7335.19
2.94341	64.6147	7360.22
2.94276	64.5897	7385.26
2.94211	64.5647	7410.29
2.94146	64.5396	7435.33
2.94082	64.5146	7460.36
2.94017	64.4896	7485.4
2.93952	64.4645	7510.43
2.93887	64.4395	7535.47
2.93822	64.4145	7560.5
2.93758	64.3894	7585.54
2.93693	64.3644	7610.57
2.93628	64.3394	7635.61
2.93563	64.3143	7660.64
2.93498	64.2893	7685.67					0.442588	0.00370379	0.0163429	0.00388782	1		7.40218e-05	4.30348e-05	0.000423498			0.000801864	9.55388e-06		0.000171649	0		5.09601e-05	2.33157							0.00971356	0.00772495	0.00106142	0.0012273	0.0112505		0.000159587	2.9239e-05	0.000167593			0.000214848	8.52659e-06		6.66149e-05			3.11544e-05
2.93434	64.2643	7710.71					0.444514	0.00349381	0.0148502	0.00447307	1	4.66127e-05	4.77228e-05		0.000352318			0.00082886			0.000207622	0			2.33751							0.0097356	0.00773266	0.00105424	0.00123201	0.0112635	0.00102851	0.000159622		0.000167385			0.000215247			6.68943e-05
2.93369	64.2392	7735.74	0.0187013	0.00736616	0.000895032		0.436756	0.00417831	0.0175351	0.00437609	1	2.86278e-05			0.000359693			0.000820024			0.000156245	0		1.76735e-05	2.33211			0.0238935	0.00971705	0.00812781		0.0097356	0.0077714	0.00107418	0.00123701	0.0113142	0.00103304			0.000168181			0.000216167			6.69052e-05			3.11426e-05
2.93304	64.2142	7760.78		0.00715601			0.427036	0.00330988	0.0164001	0.0046152	1	5.84453e-05	2.71473e-05		0.000372969			0.000865187			0.000157199	0			2.29231				0.00956339			0.00952869	0.0076446	0.001051	0.00121893	0.0111367	0.00101699	0.000157711		0.000165616			0.000213027			6.58605e-05
2.93239	64.1892	7785.81		0.00485319			0.428568	0.00392837	0.0162946	0.00478178	1	5.5342e-05	4.66629e-05		0.00044795	4.70473e-05		0.000844572			0.000141655	0			2.29484				0.00955681			0.00954346	0.00765304	0.0010511	0.00122066	0.011144	0.00101764	0.000157923		0.000166142	7.04e-06		0.000213051			6.5817e-05
2.93175	64.1641	7810.85		0.0130389			0.431252	0.00338315	0.0163852	0.00474205	1		0.00015639	1.86667e-05	0.000474445	0.000119449		0.000908816			0.000140415	0	3.14992e-05	8.80173e-06	2.31136				0.00966042			0.00961615	0.00769621	0.00105796	0.00122781	0.0112113		0.000159492	2.90004e-05	0.000167294	7.48838e-06		0.000214698			6.62075e-05		1.59707e-05	3.08094e-05
2.9311	64.1391	7835.88		0.00717504	0.00201412		0.423845	0.00527112	0.0155709	0.00515494	1		4.9379e-06		0.000436084			0.000945815			0.000197892	0			2.28613				0.00955512	0.00799948		0.00950259	0.00764882	0.00104547	0.00122087	0.0111269		0.00015745		0.000165822			0.000213289			6.60293e-05
2.93045	64.114	7860.92	0.0432881	0.00953829	0.00510124		0.427577	0.00397485	0.0154357	0.0051044	1		9.27279e-06		0.00045623			0.000828497	5.10629e-06		0.000119399	0	9.50981e-05	1.27209e-06	2.32586			0.0241122	0.00976157	0.00817861		0.00971575	0.00779598	0.00106583	0.00124525	0.0113517		0.000160655		0.000169287			0.000216932	8.57805e-06		6.69177e-05		1.65318e-05	3.11527e-05
2.9298	64.089	7885.95	0.0021014				0.418703	0.00375851	0.0151827	0.00459934	1	3.58409e-05	3.78166e-05	2.15372e-05	0.000408218			0.000866914	2.8621e-05		0.000151678	0			2.26126			0.0231933				0.00938807	0.00757111	0.00103385	0.00120673	0.011026	0.00100676	0.000156203	2.85371e-05	0.000164165			0.000210919	8.46158e-06		6.51757e-05
2.92915	64.064	7910.99					0.418824	0.00484361	0.0145189	0.00430098	1				0.000475069	1.03828e-05		0.000835764			0.000146472	0			2.26033							0.00938195	0.00757162	0.00102944	0.00120422	0.0110181				0.000164414	6.75847e-06		0.000210595			6.50999e-05
2.92851	64.0389	7936.02		0.0104537			0.423599	0.00524301	0.0138129	0.00491968	1	8.11628e-05	1.69896e-05		0.00046691			0.000802589			0.00018234	0			2.28559				0.0095662			0.00949413	0.00764294	0.00103492	0.00121865	0.0111186	0.00101547	0.000157399		0.00016587			0.000212333			6.58934e-05
2.92786	64.0139	7961.06			0.00176415		0.420553	0.00383023	0.0157365	0.00427791	1		7.57427e-06	1.52233e-05	0.000455194			0.00083856			0.00014958	0		1.12743e-06	2.26816					0.00794059		0.0094161	0.00758588	0.00103887	0.00120725	0.011047		0.000156332	2.85563e-05	0.000164736			0.000211163			6.52878e-05			3.03155e-05
2.92721	63.9889	7986.09		0.00978695			0.41709	0.00492458	0.0134871	0.00407792	1	4.50015e-05	4.18464e-05	9.08012e-06	0.000440779			0.000952035			0.000146861	0		1.52993e-05	2.26504				0.00950019			0.00939632	0.00759139	0.00102637	0.00120606	0.0110462	0.00100865	0.000156511	2.85204e-05	0.000164645			0.000211775			6.52681e-05			3.03916e-05
2.92656	63.9638	8011.13		0.0137265	0.000351165		0.421985	0.0035665	0.0146905	0.00518021	1	6.43183e-05			0.00042925			0.000871359			0.000130772	0			2.28457				0.00958509	0.00798482		0.00948583	0.00763417	0.00103987	0.00122018	0.0111194	0.00101545			0.000165672			0.00021273			6.56115e-05
2.92591	63.9388	8036.16			0.00473165		0.417154	0.00374968	0.012619	0.00407131	1		9.36608e-06		0.000526869	4.79617e-05		0.000891759	6.71015e-06		0.000163996	0			2.2625					0.00793711		0.00937386	0.00756649	0.0010191	0.00120309	0.0110194		0.000155952		0.000164719	6.96632e-06		0.000210929	8.33574e-06		6.52041e-05
2.92527	63.9138	8061.2	0.0618573	0.0278901	0.00213816		0.430823	0.00323861	0.0123701	0.00465705	1	5.57483e-05		1.65032e-05	0.000517528			0.00087113			0.000213234	0			2.35883			0.0245501	0.0100012	0.00827383		0.00986781	0.00789877	0.00106282	0.00125977	0.0115076	0.00105085		2.97544e-05	0.000171963			0.000220155			6.83762e-05
2.92462	63.8887	8086.23	0.0434747	0.000927875			0.418254	0.00446662	0.0126017	0.00441053	1	0.000187865			0.000460256			0.000822469			0.000170512	0		1.43092e-05	2.28178			0.0237381	0.00956157			0.00951249	0.00767743	0.00103341	0.00122199	0.0111751	0.00102122			0.000166675			0.000213523			6.61621e-05			3.07408e-05
2.92397	63.8637	8111.27		0.0166879	0.00108307		0.41926	0.00572032	0.0129989	0.00466094	1	0.000116109			0.000550283	6.55724e-06		0.000838437			0.000170046	0			2.2805				0.00959541	0.00798379		0.00946463	0.00764126	0.00102981	0.00121652	0.0111123	0.00101509			0.000166239	6.79503e-06		0.000212412			6.57877e-05
2.92332	63.8387	8136.3	0.000256582				0.414462	0.00440793	0.0118789	0.00400231	1				0.00053005	3.2032e-05		0.000833705	5.69229e-06		0.000155526	0			2.24733			0.0230505				0.00931112	0.00753136	0.00100983	0.00119656	0.0109629				0.000163893	6.84334e-06		0.000209531	8.28748e-06		6.48239e-05
2.92267	63.8136	8161.34		0.00368749	0.000374488		0.412532	0.00375082	0.00997645	0.00432531	1		4.4914e-06		0.000442653			0.000808687			0.000172357	0			2.24566				0.00938724	0.00786594		0.00929268	0.0075214	0.000998553	0.00119732	0.0109537		0.000154996		0.000163276			0.000209217			6.48613e-05
2.92203	63.7886	8186.37	0.0250189			0.00033395	0.419646	0.00435862	0.0130711	0.00437988	1	3.89925e-05	2.21912e-05		0.000462701			0.000862019			0.000177662	0		3.53306e-06	2.27616			0.0235112			0.00485453	0.00947044	0.00763665	0.00103061	0.00121543	0.0111166	0.00101505	0.000157399		0.000165816			0.000212625			6.58556e-05			3.052e-05
2.92138	63.7636	8211.4		0.00812337	0.00117199		0.41767	0.00369524	0.0104971	0.00443638	1				0.000551789	7.96364e-06		0.000855963	4.12482e-06		0.000180427	0			2.26698				0.00948097	0.00792837		0.00938958	0.00757658	0.00100879	0.00120676	0.0110345				0.000165083	6.75521e-06		0.000211021	8.33292e-06		6.53843e-05
2.92073	63.7385	8236.44		0.00417517			0.409941	0.00491593	0.0112636	0.00457264	1				0.00051805	6.15001e-05		0.000853006	2.72682e-06		0.000175017	0			2.23815				0.00937996			0.00926865	0.0075198	0.00100454	0.0011974	0.0109421				0.000163516	6.99153e-06		0.000209237	8.25548e-06		6.48071e-05
2.92008	63.7135	8261.47					0.405311	0.00592428	0.0102974	0.0047351	1	2.26837e-05			0.000390666	1.05486e-05		0.00083792			0.000156423	0		6.30331e-06	2.21994							0.00918732	0.00747973	0.000993197	0.00119103	0.0108758	0.000992974			0.000161832	6.6721e-06		0.000207888			6.43134e-05			2.98739e-05
2.91944	63.6885	8286.51		0.00248406	0.00253849	0.000409243	0.413067	0.00361814	0.0100848	0.00449931	1		3.57913e-05		0.000382713	7.11787e-07		0.000878169			0.000197245	0			2.25027				0.00939555	0.0078903	0.00479139	0.00931037	0.00753261	0.00100073	0.00120017	0.0109711		0.000155413		0.000163207	6.67661e-06		0.00020993			6.51008e-05
2.91879	63.6634	8311.54	0.00311275	0.0164679			0.415694	0.00335295	0.0113088	0.00420012	1	7.13986e-05		2.36581e-05	0.000492705			0.000822274	3.89457e-06		0.000195883	0			2.26916			0.0232746	0.00955074			0.00940205	0.00759356	0.00101579	0.00120846	0.011062	0.00101024		2.86419e-05	0.000165167			0.00021136	8.35241e-06		6.56327e-05
2.91814	63.6384	8336.58					0.407713	0.00357574	0.00943082	0.00479431	1		2.54442e-05		0.000484595			0.00080652			0.000192103	0		8.22046e-06	2.22731							0.0092102	0.00747492	0.000989539	0.00119262	0.0108874		0.000154171		0.000162516			0.000207938			6.45762e-05			2.99162e-05
2.91749	63.6134	8361.61			0.00110246		0.410274	0.00427571	0.00992403	0.00448629	1	0.000124275			0.000548608	4.84818e-05		0.00083262			0.000234463	0		1.28314e-06	2.23691					0.00784912		0.00925577	0.00750438	0.000995626	0.00119503	0.0109247	0.000997997			0.000163423	6.90933e-06		0.000208794			6.50291e-05			2.99809e-05
2.91684	63.5883	8386.65		0.00743264			0.40443	0.00497507	0.0104183	0.00436958	1				0.000489088			0.000753634			0.000173998	0	7.94065e-05		2.22465				0.0093616			0.00920293	0.00749117	0.000996062	0.00119168	0.0108999				0.000162728			0.00020789			6.4552e-05		1.57883e-05
2.9162	63.5633	8411.68	0.00838631	0.0104441	0.00260999		0.40505	0.0048931	0.0101075	0.004522	1				0.000459033	5.44299e-05		0.000812748			0.000216555	0		2.49997e-06	2.23774			0.0231055	0.00943648	0.00788841		0.00926371	0.00753743	0.00100057	0.00119995	0.0109679				0.000163578	6.96926e-06		0.000209511			6.51879e-05			3.01061e-05
2.91555	63.5382	8436.72		0.00987593	0.00360869		0.408508	0.00560922	0.00992782	0.0039831	1	0.000200203	2.28365e-05		0.000550433			0.000851899			0.000186623	0		7.13373e-06	2.24511				0.00943909	0.00789868		0.00928831	0.00754593	0.00100019	0.00119772	0.0109746	0.00100297	0.000155392		0.000164179			0.000209853			6.50632e-05			3.01498e-05
2.9149	63.5132	8461.75	0.00219428	0.0219424	0.00481678		0.406609	0.00297173	0.00787993	0.00439242	1				0.000363025			0.000873082			0.000194014	0		1.76507e-05	2.25392			0.0231628	0.00953709	0.00793175		0.00930892	0.00755664	0.000992259	0.00120398	0.0110113				0.000163696			0.000210671			6.53215e-05			3.03085e-05
2.91425	63.4882	8486.79		0.0153852	0.004986	0.000745536	0.40575	0.00428504	0.00845979	0.00435458	1	4.85387e-05	6.31543e-06	3.76335e-05	0.00048363			0.000930643			0.000131069	0			2.24575				0.00947206	0.00790852	0.00479614	0.00927586	0.00754084	0.000992421	0.00120011	0.0109777	0.00100242	0.000155346	2.85004e-05	0.00016386			0.000210345			6.47771e-05
2.9136	63.4631	8511.82	0.0144248		0.000167248		0.404366	0.00535957	0.00713843	0.00404108	1	2.86607e-05			0.000449542			0.000831303			0.000118849	0		5.38057e-06	2.22427			0.0230005		0.007828		0.00920467	0.00749497	0.000978409	0.00119016	0.0109024	0.000995438			0.00016255			0.000208361			6.42661e-05			2.9942e-05
2.91296	63.4381	8536.86		0.00492186	0.000401504		0.400893	0.00503349	0.010408	0.00402672	1	3.26173e-05			0.000425524			0.000874229			0.000142501	0			2.21194				0.00930779	0.0077939		0.00914424	0.00745933	0.00099173	0.00118471	0.0108532	0.000990962			0.000161685			0.000207652			6.4104e-05
2.91231	63.4131	8561.89					0.401904	0.00277573	0.00930986	0.00506197	1	1.69827e-05		1.79448e-05	0.000498941	6.06393e-07		0.000861913	3.07672e-05		0.000164437	0		3.11301e-06	2.21009							0.00913004	0.00743106	0.000983651	0.00118777	0.0108298	0.000988746		2.80098e-05	0.000161735	6.59007e-06		0.000207139	8.32262e-06		6.4085e-05			2.97304e-05
2.91166	63.388	8586.93	0.0240224	0.0116221	0.00023082		0.407315	0.0059588	0.00876555	0.00481476	1		2.0033e-06		0.000492476			0.000737605	1.42964e-05		0.000182166	0	4.02861e-05		2.25005			0.0233428	0.00950465	0.00792683		0.00933675	0.00759256	0.000999699	0.00120941	0.0110396		0.000156197		0.000164832			0.000210465	8.39291e-06		6.54241e-05		1.57747e-05
2.91101	63.363	8611.96	0.011824	0.00303661	0.00037318		0.408516	0.00453263	0.00843621	0.00416993	1	0.000127398	8.55979e-06		0.000539129	0.000104163		0.000851022	7.34908e-06		0.000162992	0			2.23934			0.0230983	0.00938527	0.00786727		0.00927225	0.00752695	0.000990285	0.00119667	0.0109555	0.00100083	0.000155044		0.000163832	7.23383e-06		0.000209484	8.29096e-06		6.4821e-05
2.91036	63.338	8637			0.00226114		0.39997	0.00402673	0.00850536	0.00475003	1	0.000183119			0.000518814	1.15082e-05		0.000771856			0.000113194	0		9.77995e-06	2.20773					0.00778369		0.00911545	0.00743448	0.000978852	0.00118554	0.0108249	0.000989199			0.000161769	6.64609e-06		0.000206558			6.37786e-05			2.9753e-05
2.90972	63.3129	8662.03			0.00318996		0.400558	0.00559127	0.00841476	0.00430355	1	9.12645e-05			0.000467221			0.000758164			0.000159118	0			2.21041					0.00779829		0.00912984	0.00745209	0.000979565	0.00118458	0.0108382	0.000989917			0.000161688			0.000206738			6.41059e-05
2.90907	63.2879	8687.07		0.0145039		0.000507444	0.414291	0.00581819	0.00935593	0.00486735	1		8.11875e-05	1.00274e-05	0.000403527			0.000793309	1.96802e-05		0.000161976	0	2.06289e-05		2.26255				0.00951627		0.00481968	0.00937103	0.00758837	0.00100251	0.00120915	0.0110346		0.000156564	2.84958e-05	0.000164267			0.000210677	8.41883e-06		6.52832e-05		1.56591e-05
2.90842	63.2629	8712.1		0.00148758			0.398935	0.00560752	0.009811	0.00470936	1	6.75709e-05			0.000472849			0.000827935			0.000134073	0			2.20246				0.00925964			0.00910459	0.00743873	0.00098535	0.00118464	0.0108187	0.000988002			0.000161427			0.000206742			6.38547e-05
2.90777	63.2378	8737.13					0.403555	0.00263676	0.00901479	0.00468509	1	0.00011016	3.21549e-06		0.000418689			0.000783995			0.00016734	0			2.21481							0.00914809	0.00743771	0.000983032	0.00118691	0.0108406	0.000990236	0.000153389		0.000161461			0.000206923			6.41645e-05
2.90713	63.2128	8762.17		0.00796709			0.407739	0.00441508	0.00948165	0.00488373	1	0.000129068		1.64556e-05	0.000453541			0.000723028			0.000171308	0		3.35362e-06	2.2355				0.00939083			0.00924687	0.00750916	0.000993742	0.00119784	0.0109306	0.000998558		2.82622e-05	0.000162991			0.000208307			6.47187e-05			3.00083e-05
2.90648	63.1878	8787.2		0.00894018	0.00112432		0.412546	0.0049465	0.00850692	0.00476115	1				0.000501583			0.000682251			0.000167793	0	6.48884e-05	1.41729e-05	2.25233				0.00944381	0.00789328		0.00932019	0.00755017	0.000993429	0.00120324	0.010986				0.000164082			0.00020914			6.50277e-05		1.58333e-05	3.02199e-05
2.90583	63.1627	8812.24	0.0280843	0.00795994	0.00157956		0.413752	0.0033611	0.00963853	0.00475649	1				0.000362919			0.000823329			0.000192869	0	3.08682e-05		2.2696			0.0234932	0.00953639	0.00797773		0.00942362	0.00761974	0.00101002	0.00121571	0.0111				0.000165015			0.000212093			6.58418e-05		1.58088e-05
2.90518	63.1377	8837.27			0.00257307		0.405643	0.00385862	0.00996197	0.00494937	1	0.000104653			0.000456501			0.000754045	1.16368e-05		0.00014569	0			2.22506					0.00783004		0.00919863	0.00747621	0.000992397	0.00119343	0.010887	0.000994447			0.000162358			0.000207646	8.26245e-06		6.43214e-05
2.90453	63.1127	8862.31		0.0111406	0.000989365		0.411562	0.00449711	0.00928576	0.00500275	1	5.32522e-05			0.000425678			0.000724705			0.000194572	0		2.69561e-06	2.25155				0.00945829	0.00789454		0.00931714	0.00754961	0.000997959	0.00120488	0.0109888	0.00100346			0.000163706			0.000209426			6.51913e-05			3.01645e-05
2.90389	63.0876	8887.34		0.0106801	0.000744901	0.000617532	0.417602	0.00332629	0.00942975	0.00520422	1	4.2281e-05	3.73148e-05	1.00124e-05	0.000466886			0.000724849			0.000154288	0			2.27018				0.00950406	0.00793352	0.0048248	0.00939809	0.00758171	0.00100385	0.00121214	0.0110449	0.00100853	0.000156468	2.85223e-05	0.00016477			0.000210497			6.53019e-05
2.90324	63.0626	8912.38					0.412809	0.00290928	0.00953593	0.00446207	1	4.34458e-05	2.6534e-05		0.000410258			0.000745663			0.000148776	0		1.70569e-05	2.24231							0.0092752	0.00750143	0.000994104	0.00119562	0.0109313	0.000998156	0.000154799		0.000162766			0.000208445			6.45999e-05			3.00852e-05
2.90259	63.0376	8937.41	0.0668467	0.00532485	0.00273626		0.416064	0.00488457	0.0102839	0.0045878	1	0.000365118	3.25305e-05		0.000436333			0.000764562			0.000161767	0		1.13414e-05	2.29571			0.024081	0.00967144	0.00810966		0.00958478	0.0077481	0.00102954	0.00123387	0.0112745	0.00103131	0.000159694		0.000168023			0.000215096			6.67015e-05			3.09976e-05
2.90194	63.0125	8962.45					0.409502	0.00529328	0.0089747	0.00529507	1	0.00010688			0.000447214			0.000814361			0.000125936	0		1.05571e-05	2.23299							0.00924081	0.00750122	0.00098929	0.00119805	0.010912	0.000996743			0.00016268			0.000208452			6.43614e-05			2.99967e-05
2.90129	62.9875	8987.48		0.00409001	0.00187586		0.412582	0.00390434	0.00989016	0.00439361	1	3.75792e-05			0.000401597			0.000778784			0.000179449	0			2.24848				0.00939987	0.00788291		0.00930327	0.00753059	0.000999188	0.00119902	0.0109658	0.00100128			0.000163232			0.000209285			6.49722e-05
2.90065	62.9624	9012.52	0.0223949	0.00933561	0.00359824		0.41099	0.00401249	0.00847452	0.00451505	1				0.000367245			0.000845469			0.000148474	0	2.11688e-05		2.26273			0.0233914	0.00951546	0.00796503		0.00938013	0.00760054	0.00100056	0.00121073	0.0110668				0.000164546			0.000211581			6.53991e-05		1.57078e-05
2.9	62.9374	9037.55					0.41175	0.00351768	0.00880601	0.00456439	1	4.75033e-05			0.000369252			0.000782196			0.000175496	0		1.13886e-06	2.23914							0.0092603	0.00749737	0.000989141	0.001195	0.0109205	0.000997196			0.000162382			0.000208439			6.46822e-05			2.99686e-05
2.89935	62.9124	9062.59			0.00163875		0.411352	0.00488875	0.00889742	0.00408386	1	0.000193649		4.8656e-07	0.000453706	7.90484e-05		0.000787203	1.2555e-05		0.000127931	0		2.71339e-05	2.24065					0.00785812		0.00926883	0.00751353	0.000990784	0.00119375	0.0109332	0.000999148		2.81817e-05	0.000163031	7.08177e-06		0.000208707	8.30249e-06		6.4497e-05			3.01454e-05
2.8987	62.8873	9087.62	0.00244216	0.0120736			0.418282	0.00364428	0.00951229	0.00489666	1	0.000115124			0.000394604	9.9063e-06		0.000829623			0.000174999	0		7.97971e-06	2.27244			0.0232655	0.00952425			0.0094142	0.00759343	0.00100563	0.00121204	0.0110594	0.00101025			0.000164587	6.78122e-06		0.000211352			6.55022e-05			3.03876e-05
2.89805	62.8623	9112.66		0.00509176	0.00168452		0.416679	0.00438443	0.00909746	0.00401368	1	1.44767e-05	3.36121e-05		0.000437142			0.000817815			0.000171274	0	8.52926e-06		2.2614				0.00944004	0.00791092		0.00936012	0.007561	0.00099851	0.00120135	0.0110063	0.00100484	0.0001559		0.00016403			0.000210271			6.51667e-05		1.55523e-05
2.89741	62.8373	9137.69			0.00207752		0.413899	0.00417376	0.009465	0.00400276	1				0.0004132			0.000880398			0.000211074	0		3.57681e-05	2.24856					0.00787892		0.00930448	0.0075272	0.000996213	0.0011961	0.0109588				0.000163191			0.000209707			6.51035e-05			3.02633e-05
2.89676	62.8122	9162.73		0.00523007			0.416705	0.0028708	0.00883193	0.00382136	1				0.000434648	1.91759e-05		0.00085424	1.9467e-05		0.000139323	0	9.17932e-06	3.00862e-05	2.25896				0.00942615			0.00934573	0.00754094	0.000995501	0.00119843	0.0109892				0.000163762	6.78908e-06		0.000210145	8.38301e-06		6.48901e-05		1.55317e-05	3.03161e-05
2.89611	62.7872	9187.76			0.00083109		0.412041	0.00338903	0.00846333	0.00353839	1		0.000181125	3.54822e-05	0.000383889			0.000833713			0.00016526	0		5.70209e-07	2.24106					0.00784621		0.00926374	0.00749817	0.000987468	0.00118964	0.0109227		0.000155522	2.83459e-05	0.000162494			0.000208762			6.46393e-05			2.99716e-05
2.89546	62.7622	9212.8		0.0067903	0.00210259	0.000472454	0.413312	0.00425664	0.00858816	0.00340376	1		2.47138e-06	2.2008e-06	0.000421723			0.000836835			0.000186676	0		4.2798e-05	2.25424				0.00942928	0.00789638	0.00479688	0.00932171	0.00754421	0.000993589	0.00119544	0.0109829		0.000155397	2.83191e-05	0.000163596			0.000209928			6.51127e-05			3.03684e-05
2.89482	62.7371	9237.83	0.0155887		0.00441047		0.422172	0.00435817	0.00975525	0.00357823	1	0.00014423		8.16979e-05	0.00045392	6.55769e-05		0.000875926			0.000183505	0			2.28498			0.0234526		0.00800323		0.00948195	0.00763461	0.00101191	0.00121065	0.0111136	0.00101537		2.90981e-05	0.000165723	7.12381e-06		0.000212645			6.58704e-05
2.89417	62.7121	9262.87		0.00573994	0.00385873		0.418416	0.00279261	0.00964413	0.00315865	1				0.000376699			0.00086352			0.000145099	0		6.14654e-07	2.26993				0.0094639	0.00793991		0.00938981	0.00756846	0.00100367	0.00119922	0.0110299				0.000164049			0.000210975			6.51624e-05			3.02659e-05
2.89352	62.6871	9287.9			0.00218732		0.41352	0.00557321	0.00935807	0.00395783	1	7.20454e-05			0.000412114		7.96469e-06	0.000848045			0.000183336	0			2.24762					0.00788017		0.00930317	0.00753549	0.00099571	0.00119596	0.0109597	0.0010009			0.000163198		4.2322e-05	0.000209547			6.49569e-05
2.89287	62.662	9312.93		0.0151307			0.419462	0.00397582	0.00838573	0.00326983	1		1.88031e-05		0.000365939		1.84967e-05	0.000846938			0.000146408	0		5.0341e-06	2.27674				0.00954359			0.00942312	0.0075972	0.000999652	0.00120335	0.0110623		0.000156611		0.00016447		4.27765e-05	0.000211502			6.53607e-05			3.03791e-05
2.89222	62.637	9337.97		0.000578317	0.00554854		0.421854	0.00473248	0.00984923	0.00317975	1	0.000143265			0.000389481			0.000890728			0.000162168	0		3.37225e-05	2.27801				0.00946093	0.00797071		0.00943419	0.00759965	0.00100752	0.00120257	0.0110597	0.00101044			0.000164563			0.000211696			6.54329e-05			3.05308e-05
2.89158	62.612	9363			0.000583882		0.417753	0.00349903	0.00854554	0.00287909	1				0.00025553			0.000865822			0.000131242	0			2.25697					0.00787879		0.00933513	0.0075312	0.000992189	0.00119116	0.01097				0.000162493			0.000209841			6.47322e-05
2.89093	62.5869	9388.04		0.00195579	0.000503077		0.420078	0.00510999	0.0095117	0.00312329	1	9.43774e-05		3.23728e-05	0.000317806			0.000893595			0.000148501	0		2.09647e-05	2.2663				0.00943137	0.00791162		0.00938736	0.00757188	0.0010017	0.00119754	0.0110163	0.0010062		2.85716e-05	0.000163522			0.00021088			6.51007e-05			3.03406e-05
2.89028	62.5619	9413.07		0.00382619	0.00194921		0.4148	0.00356559	0.00938619	0.00307051	1				0.000330786			0.000873445			0.000152625	0			2.25421				0.00940613	0.00788977		0.00932306	0.0075349	0.000997241	0.00119274	0.0109748				0.000162978			0.000209976			6.48782e-05
2.88963	62.5369	9438.11		0.0139404			0.41492	0.00459117	0.00676555	0.00341869	1	6.2125e-05	7.39861e-05	2.02739e-05	0.000337746			0.000852205			0.000111329	0		8.47706e-06	2.26217				0.00949143			0.0093531	0.00756428	0.000985957	0.00119842	0.0110094	0.00100539	0.000156167	2.84871e-05	0.000163529			0.00021052			6.48553e-05			3.02529e-05
2.88898	62.5118	9463.14		0.00840964	0.00386189		0.417344	0.00406484	0.00760953	0.00271696	1	0.000165847	6.41642e-06	3.83316e-06	0.000287745			0.000926086			0.000154205	0			2.26946				0.00947692	0.0079385		0.00938221	0.00757412	0.000992272	0.00119656	0.0110279	0.00100766	0.000156057	2.84444e-05	0.000163529			0.000211282			6.5201e-05
2.88834	62.4868	9488.18	0.0247276	0.0111834	0.000267758		0.42193	0.00490313	0.00902302	0.00251201	1				0.000287896	1.00121e-05		0.00076645			0.000121853	0			2.29233			0.0236051	0.00960738	0.00801476		0.00952164	0.0076707	0.0010122	0.00120994	0.0111617				0.000165514	6.84454e-06		0.000212955			6.58115e-05
2.88769	62.4618	9513.21		0.00867783			0.414457	0.00470024	0.00766705	0.00241561	1				0.000325641			0.000906829			0.000191818	0			2.25491				0.0094351			0.0093235	0.00754301	0.000988054	0.00118944	0.0109776				0.00016299			0.000210211			6.51095e-05
2.88704	62.4367	9538.25					0.414922	0.00280531	0.00759797	0.00280362	1			8.72683e-06	0.000307285	1.66822e-05		0.000781708			0.000131495	0	4.26257e-05		2.24762							0.00928767	0.0075016	0.000983609	0.00118667	0.0109324			2.82247e-05	0.000162219	6.74035e-06		0.000208662			6.45118e-05		1.56343e-05
2.88639	62.4117	9563.28		0.00825493	0.00225555		0.422057	0.0041287	0.00865661	0.00241216	1	4.50205e-05			0.000255001			0.000864727			0.000155699	0			2.28051				0.00950663	0.00795522		0.00943854	0.0075989	0.00100126	0.00119874	0.0110635	0.00101024			0.000163875			0.000211624			6.54195e-05
2.88574	62.3866	9588.32		0.0161675	0.00553241		0.41585	0.00442125	0.00861597	0.00294173	1			3.02546e-05	0.000355183			0.00082348			0.0001156	0		1.48297e-05	2.27504				0.00955372	0.00797612		0.00940748	0.00760316	0.00100139	0.00120209	0.0110674			2.86923e-05	0.000164487			0.00021147			6.52203e-05			3.04473e-05
2.8851	62.3616	9613.35	0.0461147	0.00298591			0.428309	0.00430357	0.00960887	0.00248943	1				0.00022957			0.000880915	1.62366e-05		8.43699e-05	0			2.31353			0.0239386	0.00964794			0.00964351	0.00773656	0.00102463	0.00122073	0.0112625				0.000166679			0.000215522	8.5733e-06		6.61944e-05
2.88445	62.3366	9638.39		0.00719698	0.00126871		0.42409	0.00579478	0.00834499	0.00276666	1	1.72873e-05			0.000286707			0.000833155			0.00013507	0			2.28419				0.00951361	0.00796049		0.00946254	0.00761839	0.00100089	0.00120232	0.0110785	0.00101145			0.000164272			0.000211735			6.53936e-05
2.8838	62.3115	9663.42					0.410408	0.00490419	0.00894562	0.00276917	1		1.01734e-05	1.99177e-05	0.000333487			0.000819323	1.24043e-05		0.000174199	0			2.23416							0.0092383	0.00749305	0.000988334	0.00118332	0.0109032		0.000154313	2.82104e-05	0.000161929			0.000208311	8.27894e-06		6.45726e-05
2.88315	62.2865	9688.46		0.00500309	0.00226924		0.417914	0.00342732	0.00937735	0.00224971	1	1.65467e-05		1.10891e-05	0.000276587			0.000834706	1.6208e-05		0.000113804	0			2.26469				0.00943966	0.00791423		0.00936702	0.00755581	0.00100006	0.00119166	0.0110064	0.00100487		2.84288e-05	0.000163148			0.000210367	8.3782e-06		6.48512e-05
2.88251	62.2615	9713.49		0.0113319	0.00137899		0.421354	0.00388902	0.0083527	0.00279805	1	0.000162193			0.000412994			0.000834988			0.000169203	0			2.28081				0.00952833	0.00795427		0.00943929	0.00760131	0.00100007	0.00120146	0.0110689	0.00101138			0.00016483			0.000211564			6.55264e-05
2.88186	62.2364	9738.53			0.00219787		0.41917	0.00440759	0.00851894	0.00231682	1				0.000340055	1.98124e-05		0.000858679			0.00013656	0		1.55668e-05	2.26351					0.00790582		0.00936444	0.00755355	0.00099433	0.00119082	0.0109953				0.000163332	6.79633e-06		0.000210286			6.49107e-05			3.0253e-05
2.88121	62.2114	9763.56		0.00708614	0.00322936		0.419685	0.00545609	0.00864003	0.00241328	1	1.31878e-05			0.000306168			0.000952456			0.000161299	0	3.14294e-05		2.27382				0.00948665	0.00794928		0.00941201	0.00759543	0.000999748	0.00119704	0.0110478	0.00100862			0.000163925			0.000211808			6.53574e-05		1.57375e-05
2.88056	62.1864	9788.6			0.000461501		0.417705	0.00533275	0.00771491	0.00322064	1		2.91091e-06	1.29421e-05	0.000347417			0.000813264			0.000108932	0		3.19532e-05	2.25692					0.00788197		0.00933944	0.00754495	0.000988116	0.00119362	0.0109753		0.000155293	2.83587e-05	0.000163076			0.000209655			6.46415e-05			3.02881e-05
2.87991	62.1613	9813.63	0.00239706	0.00607836	0.00212512	0.000253475	0.413766	0.00475505	0.00858345	0.00295136	1	5.56589e-05			0.000220715			0.000889978			0.000158948	0			2.25524			0.0231153	0.00942995	0.00790034	0.00479801	0.00932873	0.00755061	0.000994045	0.00119354	0.0109882	0.00100342			0.000162571			0.000210322			6.4992e-05
2.87927	62.1363	9838.66		0.000826398	0.00262942		0.414207	0.00414928	0.0102921	0.00272199	1	0.000126306			0.000308285			0.000956777			0.000111155	0			2.25054				0.00938048	0.00788578		0.00931069	0.00753073	0.00100123	0.00118966	0.0109641	0.00100161			0.000162695			0.000210227			6.45874e-05
2.87862	62.1113	9863.7		0.00351716	0.00250022	0.000128707	0.413362	0.00328824	0.00810978	0.0026804	1	4.77687e-05			0.000321705	2.00925e-05		0.000858			0.000178532	0		2.37233e-05	2.25061				0.00938857	0.00787948	0.00478341	0.00929946	0.00752068	0.000988567	0.00118859	0.0109563	0.00100047			0.000162653	6.7738e-06		0.000209537			6.49108e-05			3.01906e-05
2.87797	62.0862	9888.73		0.00321706	0.00130956		0.422237	0.0055817	0.00939801	0.00259299	1	5.96364e-05		3.28806e-05	0.000288448			0.00086471			0.000184147	0		1.14183e-06	2.27486				0.0094635	0.00793718		0.00942434	0.00759469	0.00100375	0.00119781	0.0110457	0.00100869		2.86506e-05	0.000163796			0.000211283			6.54712e-05			3.03121e-05
2.87732	62.0612	9913.77		0.00786041	0.00129171		0.422	0.00278397	0.0094549	0.00235344	1	9.74632e-05	2.32187e-05		0.00031298			0.000863507	1.07774e-06		0.000193233	0			2.27873				0.00949681	0.0079435		0.00943064	0.00758537	0.00100487	0.00119745	0.0110546	0.00100972	0.000156527		0.000164064			0.000211448	8.33128e-06		6.55744e-05
2.87667	62.0362	9938.8		0.00664801	0.00378923		0.422937	0.00403439	0.00885803	0.00302277	1	9.03403e-05			0.000325444			0.000862862			0.000125723	0			2.28431				0.00951051	0.00797441		0.00945611	0.0076086	0.00100373	0.00120373	0.0110784	0.00101185			0.000164486			0.000211899			6.53414e-05
2.87603	62.0111	9963.84		0.00992237	0.00256792		0.418649	0.004255	0.00942419	0.00269482	1		3.28177e-05		0.000313065			0.000854732			0.000219995	0			2.27266				0.00950197	0.00794533		0.00940594	0.00758851	0.00100404	0.00119855	0.0110474		0.000156478		0.000163957			0.00021126			6.56792e-05
2.87538	61.9861	9988.87		0.00392243	0.00264009		0.420711	0.00344822	0.00881175	0.00257859	1	4.87413e-05		4.73542e-05	0.000279945		2.05601e-05	0.000881492			0.000160263	0			2.27297				0.00945541	0.00793448		0.009404	0.00757331	0.000999242	0.00119621	0.0110317	0.00100735		2.86942e-05	0.000163542		4.26697e-05	0.000211109			6.52567e-05
2.87473	61.9611	10013.9		0.00935188	0.00161649		0.423623	0.00479506	0.0109021	0.00261517	1	0.000151692			0.000244918			0.000780179	2.56756e-05		0.000156039	0		2.06964e-05	2.28558				0.00953932	0.00797394		0.00947365	0.00762387	0.00101652	0.00120322	0.0110945	0.00101366			0.000164278			0.000211748	8.49777e-06		6.56045e-05			3.05545e-05
2.87408	61.936	10038.9		0.0119381	0.00162026		0.423375	0.00364316	0.00933178	0.00241332	1	9.58809e-05			0.000310747			0.000875953			0.000111888	0			2.28735				0.00955157	0.0079722		0.00947018	0.0076158	0.00100759	0.00120184	0.011092	0.00101312			0.000164607			0.000212232			6.53452e-05
2.87343	61.911	10064		0.00624953	0.000841434		0.409829	0.00578239	0.0092616	0.00261956	1				0.000299822			0.000818202			0.00014298	0	2.12515e-05		2.23974				0.00938683	0.00785641		0.00926362	0.00752095	0.000993109	0.00118615	0.0109369				0.000162244			0.000208947			6.4601e-05		1.55238e-05
2.87279	61.886	10089		0.0175779	0.00526457	0.000648132	0.425815	0.00421031	0.00991492	0.00302571	1				0.000466373	6.33488e-05		0.000784636	3.12341e-05		0.000156829	0		9.51068e-06	2.30744				0.00965928	0.00805616	0.00488419	0.00955936	0.00767971	0.00101889	0.00121484	0.0111805				0.00016679	7.15421e-06		0.000213414	8.59473e-06		6.61176e-05			3.07288e-05
2.87214	61.8609	10114			0.000726176		0.426627	0.00405244	0.00901556	0.00279744	1				0.000365462			0.000864187			0.000206525	0	1.08458e-05		2.284					0.00794594		0.00946285	0.0075977	0.00100315	0.00120075	0.0110624				0.00016447			0.0002116			6.56939e-05		1.56444e-05
2.87149	61.8359	10139.1		0.00662841	0.00268236		0.423489	0.00412726	0.00902923	0.00259341	1		3.74562e-05	3.76655e-06	0.000309296			0.000817778			0.000199256	0			2.28396				0.00950766	0.00796598		0.00945643	0.00760692	0.00100438	0.00120101	0.0110752		0.000156897	2.85659e-05	0.000164349			0.000211588			6.57298e-05
2.87084	61.8108	10164.1		0.00141804	0.00320528		0.420431	0.00412234	0.00883123	0.0023998	1	7.57151e-05			0.000297068			0.000805292			0.00012852	0			2.27025				0.00943199	0.00792951		0.00939288	0.00756932	0.000998332	0.00119401	0.0110205	0.00100648			0.00016347			0.000210474			6.50153e-05
2.8702	61.7858	10189.2		0.00843537	0.0028438		0.426939	0.00488986	0.00721769	0.00311559	1				0.000357549			0.000786358			0.000144836	0			2.29654				0.00955241	0.00799596		0.00951013	0.00763892	0.000997983	0.00120829	0.0111156				0.000165217			0.000212186			6.56673e-05
2.86955	61.7608	10214.2			0.00014461		0.422363	0.00461049	0.0085823	0.0027572	1	1.80293e-05			0.000349339			0.000762225			0.000177624	0		6.54401e-06	2.27019					0.00790963		0.00939993	0.00756912	0.00099658	0.00119552	0.0110163	0.00100578			0.000163695			0.000210156			6.5261e-05			3.02612e-05
2.8689	61.7357	10239.2		0.0172599	0.00523096		0.42523	0.00485263	0.00856873	0.00303171	1	0.000112782	8.29204e-05		0.000284599	8.06644e-05		0.00077036			0.000227497	0		4.36426e-05	2.30421				0.00964555	0.00804601		0.00954426	0.0076738	0.00101011	0.00121337	0.0111667	0.00102004	0.000158447		0.000165569	7.24204e-06		0.000213071			6.64304e-05			3.08814e-05
2.86825	61.7107	10264.3		0.00977829	0.00438841		0.422309	0.00515113	0.0102079	0.0027128	1	4.92265e-05			0.000321574			0.000673914			0.000223419	0			2.28613				0.00954545	0.00799246		0.00947009	0.00762885	0.00101307	0.00120423	0.0110988	0.00101349			0.000164768			0.000211241			6.60042e-05
2.8676	61.6857	10289.3		0.00303542	0.000550385		0.424035	0.00437731	0.0118089	0.00235475	1	6.14713e-05			0.000403471	2.99344e-05		0.000667698			0.000154009	0			2.27873				0.00947515	0.0079436		0.00944689	0.00759819	0.00101842	0.00119809	0.0110605	0.00101005			0.000164651	6.89262e-06		0.000210477			6.53922e-05
2.86696	61.6606	10314.3					0.427991	0.00365815	0.00983498	0.00305925	1	0.000208199	7.36102e-05		0.000424573			0.000720305	1.66869e-05		0.000126854	0		1.3557e-05	2.28753							0.00948182	0.00760468	0.00100889	0.00120364	0.0110757	0.00101226	0.000157105		0.000164995			0.000211058	8.43362e-06		6.53319e-05			3.04632e-05
2.86631	61.6356	10339.4	0.015978		0.00199366		0.417413	0.00326362	0.00906982	0.00303132	1	0.000120141			0.000357409	1.76685e-06		0.000735434			0.000144671	0			2.26639			0.0232976		0.00793629		0.00939216	0.00757742	0.00100134	0.00119952	0.0110392	0.00100843			0.00016408	6.72388e-06		0.000210446			6.52148e-05
2.86566	61.6106	10364.4		0.005775	0.00036187		0.426281	0.00529077	0.00994697	0.00317665	1	0.000125695		3.62593e-06	0.000398709			0.000782755			0.000228585	0			2.28862				0.00952177	0.0079689		0.00949068	0.00762845	0.00101147	0.00120662	0.0110972	0.00101376		2.86217e-05	0.000165171			0.000211813			6.60228e-05
2.86501	61.5855	10389.4		0.0120716	0.000532479		0.419221	0.00666202	0.0102722	0.00292759	1	4.55579e-05			0.000372			0.000728076			0.000138478	0		5.20224e-06	2.27352				0.009528	0.0079459		0.0094231	0.00761312	0.00101023	0.00120162	0.0110638	0.00101027			0.000164527			0.000210874			6.5326e-05			3.03843e-05
2.86436	61.5605	10414.5		0.00111485	0.00306524		0.423874	0.00379545	0.00922374	0.00337385	1	3.56855e-05	7.9194e-06	2.16136e-05	0.000394492			0.000702514			0.000160947	0			2.2806				0.0094621	0.00795546		0.00944357	0.00759302	0.00100387	0.00120342	0.0110576	0.00100965	0.000156485	2.86193e-05	0.000164559			0.000210615			6.54137e-05
2.86372	61.5355	10439.5	0.00158386	0.0028279	0.00292217		0.421792	0.00473843	0.00910906	0.0035421	1		1.56181e-05		0.000393864			0.000712589			0.000175119	0		4.8444e-06	2.27667			0.0232518	0.00946947	0.00795291		0.00942997	0.00759655	0.00100301	0.00120408	0.0110552		0.000156493		0.00016452			0.000210624			6.54776e-05			3.03586e-05
2.86307	61.5104	10464.5		0.00241908	0.00188856		0.419624	0.00359349	0.00870409	0.00321505	1			2.62518e-06	0.000349109			0.000725028			0.00014887	0	3.03804e-05		2.26717				0.00942966	0.00791567		0.00938063	0.00756011	0.000996802	0.0011975	0.0110113			2.83949e-05	0.00016362			0.000209857			6.50733e-05		1.56797e-05
2.86242	61.4854	10489.6		0.00705679	0.00197397		0.419839	0.00439791	0.0106046	0.00345416	1		2.29215e-05	3.30657e-05	0.000408458			0.000707759			0.000153488	0	3.52923e-05	2.92555e-05	2.2729				0.00948963	0.00794497		0.00941598	0.00759209	0.00101093	0.00120319	0.0110514		0.000156481	2.86665e-05	0.000164544			0.000210526			6.53358e-05		1.5764e-05	3.04832e-05
2.86177	61.4604	10514.6		0.00514062	0.00182943		0.417051	0.00364724	0.0105666	0.00305267	1	3.51684e-05	3.12177e-05		0.00034122			0.000763473			0.000155946	0			2.26211				0.00944119	0.00791245		0.00936304	0.00755764	0.00100669	0.00119617	0.0110073	0.00100505	0.000155901		0.000163517			0.000209992			6.50885e-05
2.86112	61.4353	10539.6		0.00972059	0.000755281		0.416942	0.00333145	0.00941099	0.00316705	1				0.000377992			0.000702155			0.000177084	0			2.26471				0.00947381	0.00791273		0.00936977	0.00756182	0.00100111	0.00119774	0.0110159				0.000163848			0.000209818			6.52558e-05
2.86048	61.4103	10564.7		0.0239373	0.000310666		0.425605	0.00336279	0.00879747	0.00290762	1	0.000153796			0.000362056			0.00074501			0.000175684	0		8.01351e-06	2.30445				0.00968115	0.00801714		0.0095447	0.00766415	0.00101121	0.00121247	0.0111647	0.00102009			0.000165972			0.000212892			6.61296e-05			3.06771e-05
2.85983	61.3853	10589.7					0.41774	0.00466802	0.00941903	0.00322431	1	0.000155832	5.96021e-05		0.000300217			0.00070149			0.000189335	0			2.25663							0.00934217	0.00754335	0.00099774	0.00119397	0.0109783	0.00100307	0.000155647		0.000162862			0.000209099			6.51004e-05
2.85918	61.3602	10614.7		0.00292926	0.00281692		0.418223	0.00419536	0.0105166	0.00308563	1	0.000161162		4.964e-06	0.000335319			0.000773344			0.00015048	0			2.26513				0.00943729	0.00792484		0.00937771	0.0075673	0.0010073	0.0011974	0.011017	0.00100663		2.84223e-05	0.000163628			0.000210231			6.51155e-05
2.85853	61.3352	10639.8	0.0355325	0.0139254	0.000769165		0.435518	0.00388666	0.0101164	0.00233114	1	5.17979e-05	3.31604e-05	2.18947e-05	0.000383357			0.000761002			0.000154637	0		7.98274e-06	2.34226			0.0240701	0.00978725	0.00815467		0.0097616	0.00779611	0.00103572	0.0012296	0.0113526	0.00103668	0.000160803	2.93844e-05	0.000168886			0.000216566			6.7123e-05			3.11932e-05
2.85789	61.3102	10664.8		0.0202243	0.00265885		0.42816	0.00501835	0.00919088	0.00267583	1				0.000266826			0.000825489	4.02084e-06		0.000209209	0			2.31148				0.0096834	0.00804934		0.00958169	0.00769164	0.00101582	0.00121406	0.0111913				0.000165834			0.000213849	8.45074e-06		6.64744e-05
2.85724	61.2851	10689.8		0.00170414	0.00164421		0.423371	0.00401244	0.00882815	0.00323037	1	4.47984e-05			0.000405187			0.000666965	1.19963e-05		0.000162677	0			2.27744				0.00945441	0.00793842		0.00942987	0.00758544	0.00100052	0.00120123	0.0110448	0.00100853			0.000164428			0.000210175	8.38421e-06		6.53476e-05
2.85659	61.2601	10714.9		0.00378771	0.00161126		0.425214	0.00579903	0.008856	0.0029967	1	2.165e-05	2.86419e-05		0.000348264			0.000768898			0.000146281	0			2.28487				0.00949486	0.0079625		0.00946891	0.00761852	0.00100373	0.00120361	0.0110786	0.00101149	0.000156897		0.000164616			0.000211382			6.54566e-05
2.85594	61.235	10739.9			0.00224037		0.416143	0.00331094	0.00874652	0.00293537	1				0.000371916			0.000723272			0.000185001	0			2.25472					0.00788467		0.00932252	0.00752712	0.000992889	0.00119099	0.0109655				0.000163065			0.000208974			6.50007e-05
2.85529	61.21	10765			0.000973625		0.429398	0.003975	0.0108446	0.00300462	1			1.88773e-05	0.000299828		6.38234e-06	0.000813008			0.000150423	0		4.28473e-06	2.29262					0.00797275		0.00950852	0.00762159	0.00101651	0.00120574	0.0110978			2.8708e-05	0.000164632		4.28466e-05	0.000211993			6.55929e-05			3.04725e-05
2.85465	61.185	10790		0.00341247	0.00233478		0.425156	0.00371408	0.00865931	0.00298651	1	5.14772e-05	0.000115619		0.000363556	5.00924e-05		0.00078888			0.000159546	0			2.2857				0.00948857	0.00796298		0.00946439	0.0076036	0.0010022	0.00120302	0.0110737	0.0010112	0.000157309		0.000164627	7.01247e-06		0.000211399			6.5501e-05
2.854	61.1599	10815		0.0107843			0.424654	0.00397119	0.00890331	0.00262732	1		9.5443e-06	3.59509e-05	0.00030178			0.000773967	1.17906e-05		0.000148971	0	2.43811e-05	8.48046e-06	2.28756				0.00954253			0.00947467	0.00761552	0.00100494	0.00120269	0.011089		0.000156938	2.87799e-05	0.000164512			0.000211608	8.41657e-06		6.55328e-05		1.57571e-05	3.04716e-05
2.85335	61.1349	10840.1		0.0120193	0.00206185		0.431644	0.00339096	0.00857945	0.00271483	1	5.22008e-05			0.000281917			0.000815296			0.000155375	0			2.3129				0.00962065	0.00803195		0.00958442	0.00766911	0.00101063	0.00121215	0.0111717	0.00102016			0.000165629			0.000213418			6.60576e-05
2.8527	61.1099	10865.1	0.0340128	0.0228936	0.000882345		0.43519	0.00511181	0.0092472	0.00208049	1	0.00014694	4.25161e-06		0.000265785			0.000780107			0.00017182	0			2.34949			0.0241357	0.00986851	0.00818047		0.00978986	0.00782714	0.00103396	0.00123197	0.0113877	0.00104042	0.000161135		0.000168738			0.000217343			6.7428e-05
2.85205	61.0848	10890.1		0.00239537	0.00404633		0.426726	0.00424153	0.00867668	0.00220395	1	5.47039e-05		6.53596e-05	0.00028338			0.000846831			0.000125373	0			2.29138				0.0094975	0.0079847		0.00948763	0.0076182	0.00100384	0.00120053	0.0110907	0.00101277		2.89475e-05	0.000164435			0.000212045			6.54121e-05
2.85141	61.0598	10915.2		0.0130741	0.00400146		0.433003	0.00426234	0.00820561	0.0023402	1			4.83173e-06	0.000275072			0.000801697			0.000142718	0			2.32062				0.00965172	0.00806382		0.0096171	0.00769405	0.00101118	0.00121323	0.011201			2.88962e-05	0.000166024			0.0002139			6.61595e-05
2.85076	61.0348	10940.2	0.0283734	0.00767814	0.00114167		0.438808	0.00435831	0.00927631	0.00206129	1				0.000332166			0.000759281	9.57157e-06		9.2773e-05	0			2.34239			0.0239668	0.00972637	0.00813552		0.00975478	0.00777846	0.00102826	0.00122487	0.011323				0.000168156			0.000215992	8.58166e-06		6.65978e-05
2.85011	61.0097	10965.2		0.00114472			0.431853	0.00212321	0.0098551	0.00172796	1				0.000255018			0.00068111			0.000164102	0		5.50352e-06	2.29881				0.00949886			0.00952437	0.0076131	0.00101125	0.00119894	0.0111004				0.000164422			0.000211311			6.56842e-05			3.04864e-05
2.84946	60.9847	10990.3		0.0105587			0.432937	0.00328952	0.0094335	0.00170659	1				0.000191764			0.00074225			0.000134033	0			2.31139				0.00960178			0.00958095	0.00766	0.00101427	0.00120518	0.0111593				0.000164941			0.000212773			6.58649e-05
2.84881	60.9597	11015.3		0.00574113			0.432723	0.00261786	0.0100827	0.00148861	1	1.81293e-05	7.7451e-06		0.000224071	9.50322e-06		0.000726506			0.00015402	0			2.30593				0.00955248			0.00955733	0.00763833	0.00101551	0.00120114	0.0111332	0.00101645	0.000157553		0.000164735	6.82418e-06		0.000212187			6.5822e-05
2.84817	60.9346	11040.3		0.00711272	9.54619e-05		0.440537	0.0035689	0.010243	0.00112047	1	6.42852e-05	0.000100923	4.99951e-06	0.000249043			0.000730681			0.000154901	0			2.33098				0.00963453	0.00805549		0.00967555	0.00770311	0.00102431	0.00120843	0.0112198	0.00102462	0.000159302	2.89458e-05	0.000166157			0.000213862			6.63392e-05
2.84752	60.9096	11065.4	0.0230319	0.0021483	0.000984042		0.446602	0.00157496	0.0105881	0.00163782	1				0.000147302			0.000751987			0.000128288	0			2.35687			0.0239737	0.0097101	0.00814724		0.00981411	0.00777473	0.00103729	0.00122437	0.0113406				0.000167369			0.000216285			6.69025e-05
2.84687	60.8846	11090.4		0.0101295	0.00369074		0.44983	0.00316957	0.0111981	0.00112459	1	4.22618e-05		2.62785e-05	0.000211824			0.000714929			0.000124291	0			2.36701				0.00976133	0.00816759		0.00983843	0.00778854	0.00104139	0.00122221	0.0113475	0.00103616		2.93961e-05	0.000167837			0.000216207			6.69208e-05
2.84622	60.8595	11115.4		0.00362156	0.000202307		0.447215	0.00380245	0.010592	0.000929003	1	1.81856e-05	1.08511e-05	2.90995e-05	0.000180782			0.000754368			0.000141144	0	1.08047e-05		2.34732				0.00965592	0.00809042		0.00975442	0.00773726	0.00103064	0.0012125	0.0112676	0.00102873	0.000159474	2.9205e-05	0.000166481			0.000214907			6.65445e-05		1.59344e-05
2.84558	60.8345	11140.5		0.00215278			0.443704	0.00291069	0.0115868	0.00112221	1				0.000193121			0.000745095			0.000124503	0		2.7925e-06	2.33499				0.00961224			0.00969892	0.00770386	0.00103244	0.00120913	0.0112263				0.000165939			0.000214066			6.62069e-05			3.08169e-05
2.84493	60.8095	11165.5		0.00409393			0.448773	0.00230168	0.0112509	0.00116089	1	2.56417e-05			0.000171123			0.000706957			0.000111753	0			2.35222				0.00967001			0.00977474	0.00773795	0.00103558	0.00121524	0.011281	0.00102998			0.000166623			0.000214894			6.64574e-05
2.84428	60.7844	11190.5			0.0016231		0.451441	0.0031579	0.0110886	0.000774885	1	6.01775e-05			0.000176428			0.000729787			0.000105931	0			2.35837					0.00811971		0.00980392	0.00775395	0.00103615	0.00121481	0.0112972	0.00103166			0.000166894			0.000215333			6.65204e-05
2.84363	60.7594	11215.6			0.0016286		0.4503	0.0016756	0.0109853	0.000650694	1				9.7957e-05			0.00068097			0.00017128	0	1.72626e-05	1.6401e-05	2.3547					0.00810666		0.0097817	0.00773311	0.0010339	0.00121216	0.0112791				0.000166182			0.000214711			6.67818e-05		1.5987e-05	3.10385e-05
2.84298	60.7344	11240.6		0.0100479			0.45582	0.00166206	0.0108286	0.000660533	1	6.07515e-05			0.000102494			0.000700769			0.000120881	0			2.37894				0.00978054			0.00989232	0.00779568	0.00104139	0.00122203	0.0113704	0.00103835			0.000167554			0.000216563			6.70363e-05
2.84234	60.7093	11265.6					0.441837	0.00143077	0.0108838	0.000857191	1	0.00011756			0.000100751			0.00064156			0.000131439	0			2.3271							0.0096541	0.00766829	0.00102485	0.00120337	0.0111865	0.00102187			0.000164834			0.000212729			6.60111e-05
2.84169	60.6843	11290.7			0.00120666		0.442987	0.00190958	0.0116608	0.00101859	1				0.000103279			0.000676663			0.000137273	0			2.33225					0.00805511		0.00968136	0.0076875	0.00103142	0.00120687	0.0112106				0.000165204			0.000213384			6.6186e-05
2.84104	60.6592	11315.7		0.00905278	0.0031138		0.449079	0.00176844	0.0113878	0.000429674	1	5.51771e-05			0.00012482			0.000649793			0.000105185	0			2.36223				0.00973225	0.0081451		0.00981101	0.00776228	0.00104001	0.0012154	0.0113208	0.00103379			0.00016695			0.00021533			6.66551e-05
2.84039	60.6342	11340.8					0.441837	0.00292394	0.0110121	0.000426502	1				0.000129643			0.000645903			0.000138238	0	2.0012e-05		2.32673							0.00965719	0.00767909	0.0010259	0.00120134	0.0111901				0.000165049			0.000212821			6.60702e-05		1.58763e-05
2.83974	60.6092	11365.8		0.00437			0.439309	0.00195099	0.0115752	0.000194437	1	8.48206e-05			0.000115281			0.000629649			0.000101205	0		1.96184e-05	2.32349				0.00958905			0.00963843	0.00766997	0.00102856	0.00119947	0.0111847	0.00102153			0.000164889			0.000212628			6.58314e-05			3.07969e-05
2.8391	60.5841	11390.8					0.449463	0.00192728	0.0115314	0.000369855	1	5.72455e-05		2.08507e-05	9.07852e-05	1.30634e-06		0.000604595			0.000119365	0			2.34959							0.00976141	0.00772221	0.00103533	0.00120865	0.0112611	0.00102835		2.91416e-05	0.000165877	6.85644e-06		0.000213939			6.63832e-05
2.83845	60.5591	11415.9					0.443433	0.00166269	0.0111873	0.000431473	1	4.45821e-05	3.91939e-05		8.42785e-05	0.000102661	1.8045e-05	0.000684234			0.000111	0		1.44156e-05	2.33171							0.00967713	0.00768078	0.00102805	0.00120274	0.0112028	0.00102296	0.000158715		0.000164983	7.3887e-06	4.33175e-05	0.000213278			6.59929e-05			3.08177e-05
2.8378	60.5341	11440.9					0.448644	0.00247839	0.01221	0.000300963	1	7.0082e-05			7.99249e-05			0.000624152			0.00012729	0			2.3471							0.0097541	0.00772317	0.00103886	0.00120792	0.011258	0.00102813			0.00016577			0.00021399			6.64094e-05
2.83715	60.509	11465.9					0.452151	0.000694764	0.0124356	0.000217636	1	9.08337e-05		1.11839e-05	6.44182e-05	1.85743e-05		0.000623851			9.77883e-05	0			2.35761							0.00979756	0.00773186	0.00104266	0.00121039	0.0112853	0.00103075		2.91497e-05	0.000166085	6.96862e-06		0.000214507			6.64041e-05
2.8365	60.484	11491		0.00413886	0.00120845		0.457233	0.000405402	0.0121008	0.000429802	1	8.53255e-05			4.6952e-05			0.000571945			0.00010887	0			2.37879				0.00973802	0.00816247		0.00989129	0.0077814	0.00104766	0.0012196	0.01136	0.00103754			0.000167085			0.000215633			6.69067e-05
2.83586	60.459	11516			0.00016935		0.455395	0.00102209	0.011466	0.000390026	1	0.000122472	3.90367e-05		0.000114204			0.000691383			0.000168746	0		1.00675e-05	2.36798					0.00812672		0.00984471	0.00775642	0.00104024	0.00121492	0.0113185	0.00103396	0.000160353		0.000166855			0.00021552			6.70008e-05			3.11111e-05
2.83521	60.4339	11541			0.00165581		0.45829	0.00154516	0.0118936	0.000534008	1		4.67634e-05		8.32565e-05			0.000627942			0.000124717	0		6.33644e-06	2.37858					0.00816333		0.00989526	0.00778627	0.00104627	0.00121995	0.0113577		0.000160952		0.000167257			0.000215906			6.69829e-05			3.11977e-05
2.83456	60.4089	11566.1	0.00037509	0.00113905			0.46244	0.00181897	0.0121614	0.00028427	1				0.000108689			0.00059301	2.14015e-06		0.000127704	0			2.38967			0.0239587	0.00975057			0.00995106	0.00781314	0.00105119	0.00122249	0.0113946				0.000167946			0.000216409	8.59354e-06		6.72176e-05
2.83391	60.3839	11591.1					0.476243	0.00135742	0.0141542	2.72467e-05	1				0.000138162			0.000575403			0.000113695	0			2.42964							0.0101454	0.00790062	0.00107481	0.00123511	0.0115261				0.000170053			0.000218804			6.79124e-05
2.83333	60.3588	11616.1		0.00080629			0.477073	0.00257223	0.0133084	0.00051977	1				4.38312e-05			0.000572658			0.000120927	0			2.43305				0.00987403			0.0101635	0.00791795	0.00107133	0.00123956	0.0115411				0.000169731			0.000219074			6.80429e-05
2.83262	60.3338	11641.2					0.481126	0.00272958	0.0150413	0.000114323	1				8.05734e-05	7.38917e-05		0.000623065			7.0432e-05	0			2.44432							0.0102238	0.00794756	0.00108525	0.00124171	0.0115829				0.000170559	7.47278e-06		0.00022016			6.79971e-05
2.83197	60.3088	11666.2		0.00101347	0.00269055		0.493333	0.000760173	0.0150991		1				6.3276e-05			0.000599455			0.000128164	0		4.16958e-06	2.48588				0.0100233	0.00842562		0.0104111	0.00802607	0.00109788		0.0117142				0.00017239			0.000222517			6.91056e-05			3.21643e-05
2.83132	60.2837	11691.2	0.0203282		0.00154462		0.494081		0.0155914	0.000473902	1				0.000113684			0.000584012			0.000123299	0		7.13467e-06	2.49585			0.0249046		0.00847231		0.0104816		0.00110775	0.00126586	0.0117885				0.000173781			0.000223837			6.95153e-05			3.23858e-05
2.83067	60.2587	11716.3			0.00144258		0.496959	0.00101378	0.0155186	0.000156967	1				7.25928e-05	6.3765e-06		0.00060653			0.000123125	0			2.49397					0.00843698		0.0104555	0.00804536	0.00110278	0.00125881	0.0117402				0.000172827	7.17789e-06		0.000223052			6.92293e-05
2.83003	60.2337	11741.3					0.504166	0.000133536	0.015793		1		2.59088e-05		0.000182715			0.000605024	1.939e-05		5.34429e-05	0			2.51347							0.0105496	0.00807989	0.00110984		0.0117981		0.000167071		0.00017433			0.000224144	8.99963e-06		6.916e-05
2.82938	60.2086	11766.3			0.00102463		0.501882	0.000218051	0.0169836		1				0.000180566	3.3417e-05		0.000579417			9.56806e-05	0			2.50816					0.00846896		0.0105272	0.00807351	0.00111592		0.0117881				0.000174169	7.36656e-06		0.000223802			6.93501e-05
2.82873	60.1836	11791.4			0.000347019		0.505651	0.000834436	0.016765		1				5.10705e-05			0.000547639	1.14696e-05		0.000108366	0		2.25779e-05	2.51823					0.00848839		0.0105786	0.0080995	0.00111771		0.0118207				0.000173886			0.000224234	8.97005e-06		6.9617e-05			3.25656e-05
2.82808	60.1586	11816.4	0.024113				0.512622	0.000675188	0.0180975	0.00033927	1				0.000154167			0.000563453			0.000121315	0		1.31523e-05	2.55102			0.0253429				0.0107676	0.00821127	0.00114126	0.00128618	0.0119852				0.000176924			0.000227449			7.06635e-05			3.29623e-05
2.82743	60.1335	11841.4			0.0011596		0.521073	0.000982588	0.0174795	0.000227193	1				0.0001343	4.9726e-06		0.000522981			0.000124431	0		2.92235e-05	2.56596					0.008608		0.010814	0.00820987	0.0011371	0.001285	0.0119805				0.000176735	7.31642e-06		0.000227117			7.06543e-05			3.30456e-05
2.82679	60.1085	11866.5			0.000777649		0.509095		0.0173403	0.000152657	1				4.68287e-05			0.000525923			9.59965e-05	0			2.52922					0.00851601		0.0106302		0.00112442	0.00127117	0.0118556				0.000174374			0.000224767			6.97493e-05
2.82614	60.0834	11891.5		0.00838421			0.517629		0.0169572	4.73805e-05	1		3.832e-06		6.25359e-05			0.000493717	7.36972e-06		0.00010523	0			2.562				0.0102882			0.0107859		0.00113319	0.00128304	0.0119722		0.000169404		0.000176183			0.000226785	9.06048e-06		7.04906e-05
2.82549	60.0584	11916.6					0.509096		0.0175568	0.00011686	1				7.50883e-05	3.49158e-05		0.000557926			0.000115905	0		3.5259e-05	2.52821							0.0106285		0.00112552	0.00127075	0.0118537				0.000174513	7.41643e-06		0.00022492			6.98558e-05			3.27315e-05
2.82484	60.0334	11941.6					0.522662		0.0186831	6.56866e-05	1	3.83557e-05	1.75255e-05	8.61357e-06	8.68473e-05			0.000497957			0.00014983	0		6.02936e-06	2.56893							0.0108308		0.00114509	0.00128491	0.0119886	0.00109467	0.000169718	3.09509e-05	0.00017657			0.000227121			7.08544e-05			3.2929e-05
2.82419	60.0083	11966.6	0.00399654				0.524184		0.0161907		1	5.77977e-05	1.89348e-05		6.27905e-05			0.000527846			0.000105853	0		7.4025e-06	2.57543			0.025268				0.0108565		0.00113187		0.0120069	0.00109646	0.000169985		0.000176695			0.000227647			7.06986e-05			3.29875e-05
2.82355	59.9833	11991.7	0.00258959		0.00161428		0.522451		0.0163812	5.35704e-05	1	0.000227994			7.94631e-05		1.5233e-06	0.000512874			0.000158789	0			2.57234			0.0252408		0.00862332		0.010838		0.00113218	0.00128584	0.011998	0.00109667			0.000176664		4.62931e-05	0.000227389			7.09638e-05
2.8229	59.9583	12016.7					0.528826		0.0174735		1	6.11378e-05	1.3813e-05		0.000107869			0.000552613	1.77005e-05		0.000105334	0		8.85817e-06	2.58745							0.0109171		0.001143		0.012043	0.00109977	0.000170466		0.000177498			0.000228481	9.17626e-06		7.0908e-05			3.30954e-05
2.82225	59.9332	12041.7			0.000662435		0.516604		0.0175306	4.13318e-05	1		1.38181e-05	8.29185e-06	7.05003e-05			0.000524786			0.000119524	0			2.55162					0.00856751		0.0107402		0.00113245	0.00127829	0.0119283		0.000168842	3.07932e-05	0.000175584			0.000226138			7.03171e-05
2.8216	59.9082	12066.8			0.00134596		0.522231		0.0176428		1				8.2096e-05	3.8454e-06	1.28861e-06	0.000549358			0.000136893	0			2.56953					0.00861415		0.0108272		0.00113875		0.0119875				0.000176525	7.31394e-06	4.62511e-05	0.000227408			7.07704e-05
2.82095	59.8832	12091.8					0.519938		0.0161066	0.000579476	1			3.0221e-05	0.000112065			0.000526806	1.41961e-06		0.000122061	0			2.56098							0.0107831		0.00112637	0.00128425	0.0119538			3.09902e-05	0.000176208			0.000226634	9.011e-06		7.04829e-05
2.82031	59.8581	12116.8					0.518869		0.017451	0.000668589	1			4.23765e-05	0.000100687			0.00052957			0.000115565	0			2.55782							0.0107731		0.00113402	0.00128435	0.0119498			3.10524e-05	0.000176081			0.000226575			7.04203e-05
2.81966	59.8331	12141.9			0.00134455		0.514763	0.00116891	0.017142	5.4158e-05	1				8.53524e-05			0.000508705			0.000129008	0			2.54711					0.00856395		0.0107196	0.00816792	0.00112913	0.00127723	0.0119176				0.000175516			0.000225841			7.0311e-05
2.81901	59.8081	12166.9			0.000508172		0.508588	0.000157169	0.014977	0.000481571	1				8.31561e-05			0.000562424	5.61718e-06		0.000126923	0	2.33838e-05		2.52761					0.00850527		0.0106158	0.00811069	0.00110922	0.00127175	0.0118429				0.000174402			0.000224742	8.95223e-06		6.98576e-05		1.68224e-05
2.81836	59.783	12191.9		0.0013931			0.510723	0.000675505	0.0155492	0.000349848	1			2.68091e-06	0.000113232			0.000604028			0.000118332	0	2.69314e-05		2.53466				0.0101603			0.0106542	0.00813342	0.00111531	0.00127405	0.0118716			3.06136e-05	0.000175003			0.000225534			6.99759e-05		1.68843e-05
2.81772	59.758	12217			0.000279738		0.506534		0.0162731	0.000405957	1		9.56308e-05	1.28245e-05	8.0928e-05			0.000541146			0.000147319	0		5.76762e-06	2.52121					0.00849245		0.0105894		0.00111539	0.00126959	0.0118269		0.000167891	3.05583e-05	0.000174154			0.000224313			6.9884e-05			3.24833e-05
2.81707	59.733	12242					0.49745	0.000261426	0.016043	0.000622481	1	2.21204e-05	1.28599e-05		2.06e-05	4.12139e-05		0.000614979			0.000143256	0		6.41844e-06	2.49356							0.0104569	0.00803986	0.00110571	0.00126138	0.0117386	0.00107174	0.000166151		0.000172499	7.38139e-06		0.000223071			6.93381e-05			3.22445e-05
2.81642	59.7079	12267	0.0159876		0.00209377		0.496037	0.00145005	0.016569	0.00103425	1		3.96124e-05	1.42326e-05	0.000119331	7.15918e-06		0.000645395	8.37093e-06		0.00013415	0		3.18135e-05	2.50085			0.0249236		0.00849076		0.0105119	0.00809555	0.00111551	0.00127144	0.0118096		0.000167315	3.0522e-05	0.000174126	7.22499e-06		0.000224601	8.94336e-06		6.97041e-05			3.25897e-05
2.81577	59.6829	12292.1			0.000791421		0.495989	0.00146336	0.0152874	0.00113046	1	8.23957e-05			7.18116e-05			0.000605533			0.000110242	0			2.49071					0.0084285		0.010444	0.00804355	0.00110081	0.00126383	0.0117337	0.00107165			0.000172727			0.000222922			6.91155e-05
2.81512	59.6579	12317.1	0.0105689		0.00143653		0.491139	0.00150696	0.0141564	0.000626694	1				0.000106148			0.000647916			0.000148446	0			2.48213			0.0247105		0.00842513		0.0104067	0.00803698	0.00109325	0.0012598	0.0117237				0.000172782			0.000222982			6.92808e-05
2.81448	59.6328	12342.1					0.480062	0.000940234	0.015491	0.000973693	1			3.32748e-05	0.000160743			0.000702558			0.000136506	0			2.44182							0.0102103	0.00793151	0.00108707	0.00124579	0.0115746			3.00249e-05	0.000170901			0.000220463			6.83308e-05
2.81383	59.6078	12367.2		0.0038521			0.472719	0.00217675	0.0143138	0.00146286	1	1.1948e-05		1.83618e-05	0.000138316			0.000655412			0.000116049	0		7.73484e-06	2.42379				0.0098774			0.0101238	0.0079043	0.00107558	0.00124322	0.0115245	0.00105214		2.98089e-05	0.000170032			0.000219237			6.7917e-05			3.16641e-05
2.81318	59.5828	12392.2					0.472294	0.000530431	0.0142556	0.00125188	1	8.38226e-05			0.00013435	2.47194e-05		0.000687107			0.000141911	0			2.41873							0.0100951	0.00787435	0.00107246	0.00123878	0.0114947	0.00104983			0.000169568	7.13321e-06		0.00021885			6.78896e-05
2.81253	59.5577	12417.2		0.014972	0.000589911		0.47714	0.000395655	0.0137388	0.00165142	1		2.20037e-05	7.30152e-06	0.000168457	6.60881e-05		0.00071323			0.000120065	0			2.4493				0.0100226	0.00834464		0.010232	0.00795844	0.00108102	0.00125446	0.0116185		0.000164505	2.99879e-05	0.000171594	7.45042e-06		0.000221361			6.84945e-05
2.81188	59.5327	12442.3		0.00671103			0.464729	0.00017881	0.0120025	0.00113029	1				5.74654e-05			0.000715747	1.52029e-05		0.000122107	0		1.18094e-05	2.4024				0.00982264			0.0100052	0.00783596	0.00105462	0.00123237	0.0114416				0.000168345			0.000218003	8.7037e-06		6.74627e-05			3.14595e-05
2.81124	59.5076	12467.3		0.0038507	0.00289604		0.459119	0.00244455	0.0120998	0.00100411	1			8.02269e-06	0.000155194			0.000847104			0.000138754	0			2.38729				0.0097724	0.00820228		0.00993863	0.00782181	0.00105153	0.00122739	0.011402			2.94332e-05	0.000168321			0.000217999			6.73246e-05
2.81059	59.4826	12492.4			0.00402603		0.460946	0.00185574	0.0118821	0.00143393	1	3.87772e-05			0.000188429	3.2548e-05		0.000738865			0.000124365	0			2.39085					0.00821202		0.00995305	0.0078216	0.00105071	0.00123033	0.0114066	0.00104153			0.000168578	7.12323e-06		0.000217469			6.72696e-05
2.80994	59.4576	12517.4					0.450505	0.0018316	0.0119537	0.00126871	1	6.60215e-05	8.44348e-05	1.62086e-06	0.000161538			0.000827823			0.000157739	0			2.35364							0.00978526	0.00773589	0.00103962	0.00121594	0.0112818	0.00103029	0.00016009	2.90868e-05	0.000166582			0.000215592			6.67219e-05
2.80929	59.4325	12542.4			0.000263705		0.451173	0.002141	0.0110514	0.00087894	1	1.40715e-05		1.55329e-05	0.0002194			0.00077			0.000162329	0	2.45643e-05	8.80698e-06	2.35571					0.00810294		0.00979142	0.00773953	0.00103478	0.00121404	0.0112846	0.00103025		2.91724e-05	0.000166949			0.000215318			6.67641e-05		1.6036e-05	3.10109e-05
2.80864	59.4075	12567.5			0.00449256		0.449341	0.00291307	0.0112877	0.00106892	1				0.000189388			0.000731726	2.42279e-05		0.000127307	0			2.35644					0.00813539		0.00979143	0.00775207	0.00103721	0.0012164	0.0112965				0.000166956			0.00021533	8.64434e-06		6.66369e-05
2.808	59.3825	12592.5			0.00177614		0.44411	0.00348441	0.0101206	0.00101353	1	0.000238664	1.42243e-05	2.99643e-05	0.000188219			0.000767149			0.000139181	0			2.33725					0.00807151		0.00970354	0.00770895	0.00102446	0.00120882	0.011229	0.00102644	0.000158946	2.91097e-05	0.000165952			0.000214242			6.63053e-05
2.80735	59.3574	12617.5		0.00170646			0.442209	0.002602	0.0101756	0.00144718	1	2.6382e-05			0.000281819			0.000847283			0.00020268	0		2.64002e-05	2.33061				0.00959406			0.00967471	0.00768957	0.00102285	0.00120898	0.011208	0.00102332			0.000166165			0.00021429			6.6537e-05			3.0899e-05
2.8067	59.3324	12642.6		0.00307562			0.440587	0.00445939	0.00904287	0.00141827	1				0.000271006			0.000775723			0.000131474	0		1.50638e-05	2.32688				0.00959403			0.00965787	0.0076938	0.00101569	0.00120785	0.011199				0.000165972			0.000213717			6.60849e-05			3.08107e-05
2.80605	59.3074	12667.6		0.000370087	0.00482698		0.425534	0.00433291	0.00862115	0.00106898	1	0.000155878	7.32744e-06		0.000295238			0.000859364			0.000157195	0		3.0044e-05	2.28656				0.00946813	0.00797375		0.00946289	0.00760414	0.00100161	0.00119195	0.0110695	0.0010114	0.00015665		0.000164187			0.000211709			6.54632e-05			3.05374e-05
2.80541	59.2823	12692.6					0.428964	0.0029967	0.0084452	0.000930921	1	1.37221e-05			0.000237705			0.000817478			0.00018078	0			2.28874							0.00947456	0.00759088	0.000999863	0.00119027	0.011061	0.00100983			0.000163742			0.000211314			6.55431e-05
2.80476	59.2573	12717.7		0.00313269			0.434794	0.00279868	0.00818178	0.00130513	1	2.67367e-05			0.000260594			0.000909922			0.000138718	0			2.30966				0.00953836			0.00956926	0.00763966	0.00100497	0.00120017	0.0111336	0.00101654			0.000164945			0.000213217			6.57396e-05
2.80411	59.2323	12742.7		0.0177332	0.000365309		0.429276	0.00421594	0.00982104	0.00118412	1	2.86611e-05			0.000245352			0.000853054			0.000145143	0			2.30813				0.00964754	0.00801829		0.0095662	0.00766972	0.00101703	0.00120298	0.0111659	0.0010195			0.000165338			0.000213518			6.59661e-05
2.80346	59.2072	12767.7		0.00209288			0.424669	0.00416543	0.00877951	0.0018119	1			1.13284e-05	0.000252716			0.000863033			0.000166043	0	1.32101e-05	1.47014e-06	2.27845				0.00945378			0.00943427	0.00758405	0.000999959	0.00119305	0.0110416			2.8521e-05	0.000163538			0.000211196			6.5347e-05		1.56281e-05	3.03027e-05
2.80281	59.1822	12792.8					0.425386	0.00233178	0.00925732	0.00191761	1		6.40478e-05	3.27019e-05	0.000297221			0.000876578			0.000154359	0			2.27876							0.00943229	0.00756916	0.00100197	0.00119288	0.0110347		0.00015647	2.8621e-05	0.000163681			0.000211138			6.52414e-05
2.80217	59.1572	12817.8		0.00669699			0.430674	0.00466722	0.00763947	0.00136013	1		2.04761e-05		0.000371819			0.000828161			0.000174621	0			2.30099				0.00954424			0.00953238	0.00763888	0.00100048	0.00119873	0.0111174		0.0001574		0.000165322			0.000212451			6.58431e-05
2.80152	59.1321	12842.8		0.00778985	0.00246283		0.430421	0.00180876	0.00835894	0.00187026	1	4.46928e-05	3.14587e-05	1.3601e-05	0.000298471	2.44791e-05		0.000819538			0.000117257	0			2.30526				0.00956108	0.0080041		0.00954171	0.00763158	0.00100561	0.00120291	0.0111299	0.0010163	0.000157639	2.87617e-05	0.0001651	6.90551e-06		0.000212642			6.5598e-05
2.80087	59.1071	12867.9					0.423076	0.00389817	0.00952437	0.00180254	1				0.000283491	0.00016557		0.000932969			0.000150233	0		1.5971e-05	2.27182							0.00940735	0.007568	0.00100214	0.0011907	0.0110204				0.000163393	7.615e-06		0.000211175			6.51343e-05			3.03243e-05
2.80022	59.0821	12892.9	0.0310254	0.00502519	0.00410671		0.431037	0.00451685	0.00891672	0.00175879	1			2.70954e-05	0.00025765			0.000933906			0.000125915	0	2.07258e-05		2.32222			0.0238543	0.00965969	0.00810895		0.00965913	0.00773797	0.00102077	0.00121665	0.0112628			2.91812e-05	0.000166842			0.000215826			6.64302e-05		1.59835e-05
2.79957	59.057	12917.9					0.42857	0.00336153	0.00934486	0.00204938	1				0.000348227			0.000930106			9.88049e-05	0	2.44261e-05		2.28831							0.00948047	0.00759938	0.0010057	0.00119748	0.0110704				0.000164493			0.000212118			6.51453e-05		1.57309e-05
2.79893	59.032	12943		0.00258704	0.00388814		0.422757	0.00439836	0.00871281	0.00213859	1	0.000100107			0.000333711			0.000844627			0.000187239	0			2.27949				0.00946691	0.00795722		0.00943408	0.00759368	0.00100069	0.00119617	0.0110537	0.00100965			0.000164166			0.000211326			6.55361e-05
2.79828	59.007	12968		0.0134217	0.00472955		0.427484	0.00603975	0.0087553	0.00151473	1				0.000221069			0.000834333			0.000110504	0	1.66385e-05		2.30502				0.0096168	0.00803709		0.00954958	0.00767459	0.00101038	0.00120399	0.0111582				0.000165088			0.000213266			6.57271e-05		1.58122e-05
2.79763	58.9819	12993		0.0115636	0.00178239		0.42876	0.00338202	0.00846949	0.00171121	1			2.13183e-05	0.000262355	7.11759e-06		0.000943227	2.89019e-05		0.00010582	0		1.25005e-05	2.30288				0.00958603	0.00800361		0.0095364	0.00764349	0.00100665	0.00120253	0.0111345			2.88165e-05	0.000164967	6.81171e-06		0.000213419	8.54637e-06		6.55614e-05			3.0619e-05
2.79698	58.9569	13018.1		0.00953072	0.0018463		0.418427	0.00419524	0.0083698	0.00215289	1	0.000180695		7.72393e-06	0.000289876			0.000870093	3.7125e-06		0.000153916	0		3.93116e-05	2.27054				0.00948712	0.00793075		0.00939217	0.00757805	0.000996886	0.00119396	0.0110326	0.00100817		2.84779e-05	0.00016361			0.000211063	8.32923e-06		6.5227e-05			3.04868e-05
2.79633	58.9318	13043.1		0.00408772			0.419904	0.00417873	0.00884867	0.00230111	1	0.000165205			0.00034744			0.000878521			0.000159714	0		2.34934e-05	2.26687				0.00943894			0.00938227	0.00756341	0.000997609	0.00119249	0.0110114	0.00100614			0.000163613			0.000210704			6.51337e-05			3.03412e-05
2.79569	58.9068	13068.2	0.00394821	0.0118483			0.423924	0.00292781	0.0101115	0.00226441	1	4.28012e-05	2.76601e-05		0.000304527			0.000818982			0.000145513	0		1.30371e-06	2.28828			0.0233614	0.00955883			0.00948093	0.00761802	0.00101274	0.00120199	0.011101	0.00101365	0.000157209		0.000164706			0.000212088			6.55849e-05			3.04649e-05
2.79504	58.8818	13093.2		0.0066121			0.426529	0.00563217	0.0100362	0.0023287	1				0.000331546			0.00086435			0.000148772	0		1.50436e-06	2.28888				0.00952558			0.00949122	0.00762968	0.00101187	0.00120181	0.0110962				0.000164784			0.000212247			6.55742e-05			3.04526e-05
2.79439	58.8567	13118.2		0.0113348			0.424787	0.00338168	0.009914	0.00258329	1				0.000282014	5.98383e-05	1.23757e-05	0.00086159	4.1793e-05		0.000136116	0	1.05862e-06		2.28848				0.00955087			0.00948064	0.00761646	0.0010111	0.00120311	0.0110951				0.000164493	7.08009e-06	4.28695e-05	0.000212211	8.58766e-06		6.54977e-05		1.56364e-05
2.79374	58.8317	13143.3					0.42013	0.00299073	0.00836722	0.00283322	1	9.56645e-05		1.24412e-05	0.000300503			0.000911165			0.000172273	0			2.26356							0.00936408	0.00754123	0.000992898	0.00119294	0.0109886	0.00100368		2.83903e-05	0.000163016			0.000210447			6.50679e-05
2.7931	58.8067	13168.3		0.0118516			0.426245	0.00464137	0.0105171	0.00248167	1	0.000182983			0.000311156			0.000852601	2.99784e-05		0.000167003	0			2.29368				0.0095754			0.00951025	0.00764074	0.00101675	0.00120527	0.0111203	0.00101619			0.000165028			0.000212643	8.54145e-06		6.5818e-05
2.79245	58.7816	13193.3	0.00453435	0.00286472			0.423024	0.00486246	0.010042	0.00219588	1				0.000247872			0.000847861			0.000133499	0	8.98437e-05		2.27675			0.0232735	0.00947189			0.00943899	0.00759901	0.0010084	0.00119692	0.0110578				0.000163751			0.000211421			6.52628e-05		1.60747e-05
2.7918	58.7566	13218.4		0.00131399			0.421673	0.00470747	0.00886773	0.00270062	1	7.33652e-05		2.09914e-05	0.000359614			0.000860129			0.000133918	0		3.36948e-06	2.26941				0.00942902			0.00939734	0.00757062	0.00099828	0.00119536	0.0110177	0.00100621		2.85125e-05	0.000163773			0.000210723			6.50286e-05			3.02475e-05
2.79115	58.7316	13243.4		0.0111016			0.429141	0.00440449	0.00812762	0.00190334	1			2.89319e-05	0.000270376			0.000879473			0.000154384	0			2.30097				0.00957776			0.00953285	0.00764463	0.00100414	0.00120288	0.0111279			2.88418e-05	0.000164914			0.000212937			6.57927e-05
2.7905	58.7065	13268.4			0.00257029		0.424635	0.00409824	0.00952837	0.00250895	1				0.000335478	2.88124e-05		0.00084099			0.000115989	0		9.64125e-06	2.28052					0.00795014		0.0094447	0.00759222	0.00100522	0.00119825	0.011054				0.00016418	6.8824e-06		0.000211312			6.5144e-05			3.0382e-05
2.78986	58.6815	13293.5		0.002509			0.423363	0.0044273	0.00875153	0.00248653	1	4.76195e-05	1.97826e-05		0.000282266			0.000827247			0.000136607	0			2.27536				0.00945099			0.00942199	0.00758142	0.000999267	0.00119613	0.0110357	0.00100771	0.00015624		0.000163613			0.000210885			6.51495e-05
2.78921	58.6565	13318.5			0.000673695		0.429664	0.00358278	0.0071292	0.00226698	1		7.28878e-06		0.000267124			0.000769592			0.000171921	0			2.29251					0.00795537		0.00949125	0.00760439	0.000993927	0.00119928	0.0110759		0.000156741		0.000164126			0.000211335			6.55826e-05
2.78856	58.6314	13343.5		0.00370699			0.422035	0.00346955	0.0082232	0.00276134	1	0.000180777			0.000300411			0.000793465			0.000125091	0		1.31998e-05	2.27294				0.00944882			0.00940592	0.0075691	0.000995427	0.00119654	0.0110254	0.00100751			0.000163561			0.000210503			6.50255e-05			3.03229e-05
2.78791	58.6064	13368.6	0.00640332	0.0120513			0.433153	0.00377085	0.0100723	0.00178236	1	0.000102642			0.000270943			0.000723702			0.000110105	0		5.3909e-06	2.31706			0.0235823	0.00964474			0.00961669	0.0076903	0.0010215	0.00120995	0.0111995	0.00102298			0.000165979			0.000213436			6.59683e-05			3.0758e-05
2.78726	58.5814	13393.6		0.00364818	0.00169813		0.423807	0.00328014	0.00910269	0.00227706	1			7.58246e-05	0.000288854			0.000746261			0.000147439	0	1.20702e-06	6.73567e-06	2.28024				0.00947101	0.00794363		0.00943812	0.00758609	0.00100266	0.00119671	0.0110517			2.89034e-05	0.000163887			0.000210743			6.53039e-05		1.5576e-05	3.03594e-05
2.78662	58.5563	13418.6		0.0153596			0.437331	0.00477706	0.00928271	0.00227873	1	1.36552e-05	1.85712e-05	5.47377e-06	0.000240648			0.000732347			8.86926e-05	0			2.32974				0.00969302			0.00966977	0.00771963	0.00102021	0.00121646	0.011234	0.00102563	0.000159041	2.89851e-05	0.00016632			0.000214142			6.60511e-05
2.78597	58.5313	13443.7	0.0407691	0.0155327	0.00168374		0.435074	0.00322275	0.00961269	0.00222634	1	6.95629e-05	1.05754e-05	7.14169e-06	0.000198193	4.11027e-05		0.000780333	1.41839e-05		0.00010703	0		3.56633e-06	2.34618			0.024146	0.00981515	0.0081755		0.00977779	0.00780728	0.00103484	0.00123137	0.0113744	0.00103876	0.000160983	2.93568e-05	0.000168157	7.15176e-06		0.000217091	8.64681e-06		6.6981e-05			3.12279e-05
2.78532	58.5063	13468.7			0.000715728		0.432512	0.0043165	0.00987312	0.00235395	1	1.35888e-05			0.000272519			0.000798261			0.000127287	0			2.30115					0.00798632		0.00954372	0.00763783	0.00101302	0.00120439	0.0111187	0.0010151			0.00016479			0.00021231			6.55877e-05
2.78467	58.4812	13493.7		0.00654745	0.000785373		0.436149	0.00558568	0.00875524	0.0023571	1	5.96418e-05			0.000331423			0.000707749			0.000164801	0		1.47777e-05	2.31886				0.00960372	0.00803623		0.00962325	0.0076923	0.00101305	0.00121188	0.0111876	0.00102165			0.000166141			0.00021312			6.62043e-05			3.07779e-05
2.78402	58.4562	13518.8		0.0139747			0.42821	0.00397222	0.00727254	0.00238549	1	7.791e-05		1.51047e-06	0.00028057			0.000760635			0.000178698	0			2.30132				0.00959568			0.00952959	0.00764377	0.000999588	0.0012058	0.0111301	0.0010165		2.8695e-05	0.000165004			0.000212319			6.59412e-05
2.78338	58.4312	13543.8		0.0141969	0.00144314		0.43242	0.00288559	0.0102168	0.00205801	1	2.98615e-05		2.19891e-05	0.000281141			0.000726395			0.000133021	0			2.31604				0.00964534	0.00803894		0.00960122	0.00767626	0.0010211	0.00121006	0.0111863	0.00102136		2.89543e-05	0.00016584			0.000213199			6.60185e-05
2.78273	58.4061	13568.8		0.014812			0.431072	0.00250621	0.00927179	0.00194122	1				0.000285233			0.000761633	9.2924e-06		0.000148273	0	7.12422e-05	2.23893e-05	2.31043				0.00962883			0.00957385	0.00765827	0.00101371	0.0012069	0.0111631				0.00016552			0.000212954	8.45891e-06		6.59671e-05		1.6124e-05	3.0753e-05
2.78208	58.3811	13593.9	0.0121003	0.00856719	0.00295041		0.43375	0.00499813	0.00959298	0.00258361	1		3.48826e-06	2.28113e-05	0.00026427			0.000731298			9.15884e-05	0		5.0249e-06	2.32287			0.023688	0.00965529	0.00808205		0.00965007	0.00772121	0.001022	0.00121823	0.0112345		0.000158963	2.90837e-05	0.00016646			0.000214145			6.60703e-05			3.0852e-05
2.78143	58.3561	13618.9		0.0058043	0.00299445		0.43462	0.0058431	0.0104472	0.00219404	1				0.000321379	9.1189e-05	6.93199e-06	0.000675767			0.000127656	0	4.0065e-07		2.31663				0.00960109	0.00804986		0.00961622	0.00769495	0.00102267	0.00121116	0.0111894				0.000166111	7.31566e-06	4.32034e-05	0.000212975			6.6007e-05		1.57656e-05
2.78079	58.331	13643.9		0.0049057	0.00225277		0.426811	0.00425938	0.0109343	0.00259015	1	7.48243e-05	2.23378e-05	2.63716e-05	0.000314053			0.000735434	1.95267e-06		0.00014144	0		1.03064e-05	2.29161				0.00952323	0.00798465		0.00949987	0.00762776	0.00101762	0.00120416	0.0111045	0.00101414	0.000157228	2.87669e-05	0.00016481			0.00021169	8.3737e-06		6.55825e-05			3.05243e-05
2.78014	58.306	13669		0.0123248	0.0012617		0.428984	0.00398359	0.0091753	0.00295943	1				0.000341386	4.57317e-05		0.000789809			0.000148991	0		5.8561e-06	2.30415				0.00960295	0.0080113		0.00955027	0.00765695	0.00101191	0.00121107	0.0111492				0.000165626	7.03598e-06		0.000212846			6.58888e-05			3.06225e-05
2.77949	58.2809	13694			0.00381725	0.000981784	0.430487	0.0029116	0.00962337	0.00272989	1	0.000238426			0.000376349			0.000740319			0.000148823	0			2.30245					0.0080075	0.00486143	0.00953716	0.00763378	0.00101213	0.00120707	0.0111242	0.00101685			0.000165448			0.000212092			6.57398e-05
2.77884	58.2559	13719.1	0.00169489	0.0221407	0.000977791		0.428512	0.00463423	0.0102965	0.00297038	1	0.000134046		1.42392e-05	0.000266963			0.000780286			0.000169567	0			2.31312			0.0235685	0.00970639	0.00805012		0.0095958	0.00769922	0.0010233	0.00121724	0.0112054	0.0010237		2.89605e-05	0.000166045			0.000213866			6.63365e-05
2.77819	58.2309	13744.1		0.0048398	0.000956499		0.430352	0.00381747	0.00978366	0.00271453	1		7.9144e-05	1.71074e-06	0.000265613			0.000730606			0.000145849	0			2.30009				0.00953877	0.00799078		0.00953544	0.00763804	0.00101292	0.00120687	0.011123		0.000157807	2.86778e-05	0.000164816			0.000212017			6.57166e-05
2.77755	58.2058	13769.1		0.00642783			0.427179	0.00345139	0.00980417	0.00276351	1	0.000104903			0.000345041			0.00077254			0.000109064	0			2.29096				0.00952286			0.00949312	0.00761621	0.00101041	0.00120401	0.0110942	0.00101337			0.000164829			0.0002117			6.53422e-05
2.7769	58.1808	13794.2		0.00184583	0.00156264		0.430194	0.00230789	0.00981937	0.00278414	1		1.28276e-05		0.000287182	1.12136e-06		0.000806388			0.000151185	0		5.49561e-06	2.29758				0.00950731	0.00798172		0.00951973	0.00761778	0.00101154	0.00120538	0.0111057		0.000157193		0.000164679	6.76081e-06		0.000212108			6.5644e-05			3.0501e-05
2.77625	58.1558	13819.2		0.0131765	0.0021037		0.429611	0.00264069	0.0106401	0.00312162	1	3.88955e-05			0.000309379			0.000814514			0.000154151	0			2.30824				0.00962261	0.00802843		0.00956859	0.00766134	0.00102166	0.00121386	0.0111665	0.00101961			0.000165705			0.000213314			6.60199e-05
2.7756	58.1307	13844.2		0.00411571	0.0014501		0.420184	0.00294581	0.00970553	0.00279524	1	0.000111595			0.000408858	2.10357e-05		0.00081119			0.000149781	0			2.27006				0.00944975	0.00792227		0.0093944	0.00756516	0.00100346	0.00119655	0.0110239	0.00100698			0.000164136	6.82076e-06		0.000210571			6.51525e-05
2.77495	58.1057	13869.3		0.00936519	0.00186351		0.426662	0.00389143	0.0102512	0.00253122	1		7.78071e-06	2.63955e-05	0.000327982			0.000823826			0.000110526	0		8.51282e-06	2.29491				0.00955922	0.00799188		0.00951023	0.00763469	0.00101502	0.00120525	0.0111175		0.000157332	2.88009e-05	0.000165081			0.00021243			6.54878e-05			3.05502e-05
2.77431	58.0807	13894.3		0.0129347	0.00211314		0.429238	0.00317759	0.00968643	0.00300665	1	7.11432e-05		3.7797e-05	0.000353841	8.80855e-05	4.48368e-06	0.000761485			0.000116863	0			2.30704				0.00961573	0.00802386		0.009561	0.00765992	0.00101575	0.00121252	0.0111601	0.0010192		2.89747e-05	0.000165857	7.27918e-06	4.30765e-05	0.000212895			6.57738e-05
2.77366	58.0556	13919.3	0.0259524	0.00688442	0.00101945		0.424226	0.00340361	0.00926257	0.00233627	1	6.44947e-05	4.63517e-05		0.000381856			0.000816733			0.000105551	0			2.29693			0.0236259	0.00958909	0.00802372		0.00954012	0.00766688	0.00101414	0.00120968	0.0111684	0.00101992	0.000158267		0.000166137			0.000213362			6.57595e-05
2.77301	58.0306	13944.4		0.00683037			0.419286	0.00305431	0.0095116	0.00238917	1	6.13048e-05			0.000331617	4.36948e-05	9.33976e-06	0.000825892			0.000171903	0			2.26755				0.00945818			0.00938297	0.00756053	0.0010017	0.00119349	0.0110163	0.00100601			0.000163597	6.94086e-06	4.25481e-05	0.000210507			6.52293e-05
2.77236	58.0056	13969.4	0.0261646				0.427668	0.00397032	0.0111224	0.00261615	1	0.000217878			0.000326921	4.29591e-05		0.000746115			0.000149113	0			2.29926			0.0236407				0.00956485	0.00767446	0.00102511	0.00121194	0.0111748	0.00102137			0.000165926	7.03664e-06		0.00021309			6.60408e-05
2.77171	57.9805	13994.4		0.00969049	0.00174082		0.428669	0.00295927	0.0105427	0.00206554	1	1.10483e-05		2.82645e-05	0.0003383			0.000773349			0.00010592	0			2.30081				0.0095735	0.00800162		0.0095338	0.00763945	0.00101796	0.00120423	0.011132	0.0010163		2.88489e-05	0.000165354			0.000212426			6.55476e-05
2.77107	57.9555	14019.5		0.0061356	0.0023002		0.423213	0.00504759	0.0101578	0.00221263	1				0.000306112		2.06329e-05	0.000955438			0.000134225	0	2.56235e-05		2.28192				0.0095046	0.00796359		0.00945458	0.00761175	0.0010106	0.00119886	0.0110748				0.000164326		4.28368e-05	0.000212343			6.53674e-05		1.57438e-05
2.77042	57.9305	14044.5		0.00640007	0.00117464		0.428203	0.00335556	0.00930685	0.00232305	1				0.000373776			0.000862058			0.000169307	0			2.29553				0.00953378	0.00798055		0.00950985	0.00762454	0.00100882	0.00120297	0.0111071				0.000165181			0.000212443			6.57528e-05
2.76977	57.9054	14069.5		0.00464731	0.00491459		0.425463	0.00344758	0.00871527	0.00198395	1	0.000112853	9.26601e-06		0.000328563			0.000793561	1.60263e-05		0.000161393	0			2.29109				0.00951049	0.00798993		0.00948112	0.0076142	0.0010041	0.00119937	0.0110913	0.00101315	0.000156969		0.000164695			0.000211761	8.44181e-06		6.56153e-05
2.76912	57.8804	14094.6		0.00908334	0.00281629		0.42671	0.00202833	0.00933034	0.00213836	1			3.16317e-06	0.000307772			0.000689679	5.81752e-06		0.000105307	0	3.14371e-06		2.29578				0.00954856	0.00798957		0.00950144	0.00761708	0.00100894	0.00120192	0.011107			2.86445e-05	0.000164812			0.000211483	8.39704e-06		6.53965e-05		1.56647e-05
2.76848	57.8554	14119.6			0.00356187		0.423391	0.00286005	0.00865867	0.00239347	1				0.000309755			0.000795141			0.000131783	0			2.27811					0.00794402		0.00942406	0.00757431	0.000998958	0.00119586	0.0110379				0.000163798			0.000210751			6.51361e-05
2.76783	57.8303	14144.6		0.00649029			0.422273	0.00399451	0.00889722	0.00186264	1				0.000267691			0.000841896			0.000130041	0			2.27561				0.00947611			0.0094191	0.00758155	0.0010004	0.00119308	0.0110393				0.000163587			0.000211036			6.51349e-05
2.76718	57.8053	14169.7	0.0208549	0.013045			0.425987	0.00375607	0.00834241	0.00159066	1		7.61316e-06		0.000286418			0.000808669			0.000146201	0		4.60021e-05	2.30367			0.0236282	0.00963603			0.0095624	0.00767884	0.00101031	0.00120708	0.0111829		0.000158257		0.00016582			0.000213595			6.60725e-05			3.09396e-05
2.76653	57.7803	14194.7			0.00132659		0.423584	0.00442576	0.0092292	0.00138951	1				0.000286213	5.60891e-05		0.000764115			0.000159122	0			2.27485					0.00792525		0.00941749	0.00757681	0.00100129	0.00118936	0.011029				0.000163536	7.01721e-06		0.000210409			6.52341e-05
2.76588	57.7552	14219.7		0.0194444	0.00183651		0.424373	0.0024539	0.00989436	0.0024954	1				0.000389354			0.000807317			0.000137529	0	3.33645e-05		2.29813				0.00963324	0.00800669		0.00951528	0.00764097	0.00101493	0.00120731	0.0111383				0.000165732			0.000212736			6.57608e-05		1.58772e-05
2.76524	57.7302	14244.8		0.0108959			0.423019	0.00284311	0.00814661	0.0017779	1		3.57122e-05		0.000339147			0.000746249			0.000109553	0	7.89087e-06		2.28227				0.00951817			0.00944082	0.00758934	0.000998121	0.00119484	0.0110599		0.000156672		0.000164288			0.000210901			6.51432e-05		1.56246e-05
2.76459	57.7051	14269.8		0.00319999	0.00198225		0.424174	0.00625349	0.00802977	0.00192315	1	6.29228e-05			0.000436174	7.3095e-06	7.2774e-06	0.000852182	2.50881e-05		0.000185652	0			2.28149				0.00947797	0.00795312		0.00944956	0.0076101	0.000997723	0.00119594	0.0110627	0.00101026			0.000164865	6.76886e-06	4.27161e-05	0.000211539	8.47018e-06		6.55804e-05
2.76394	57.6801	14294.9			0.00104681		0.420894	0.00442161	0.00772706	0.00212991	1		2.16166e-05	3.52082e-05	0.000375267			0.000780964			0.000116104	0	3.84842e-07	6.78803e-06	2.26689					0.00790272		0.00937775	0.00755672	0.000990381	0.00119028	0.0109998		0.000155742	2.85442e-05	0.000163592			0.000209944			6.48247e-05		1.54983e-05	3.02171e-05
2.76329	57.6551	14319.9		0.00766335			0.414708	0.00454548	0.00684867	0.00198929	1	6.34085e-05		4.5728e-06	0.000335759			0.000739548			0.000110978	0			2.25427				0.00941975			0.00931521	0.00753433	0.000982542	0.00118587	0.0109662	0.00100145		2.82891e-05	0.000162876			0.000209076			6.45987e-05
2.76264	57.63	14344.9		0.0131795	0.00137719		0.413488	0.00504819	0.00884653	0.00277365	1				0.000389345			0.000799422			0.000156204	0	1.52173e-05	5.31239e-06	2.25866				0.00948496	0.00790957		0.00934296	0.00756497	0.000997172	0.00119458	0.0110067				0.000163774			0.000210179			6.50866e-05		1.55898e-05	3.02282e-05
2.762	57.605	14370		0.0117826	0.00308313		0.41461	0.00482207	0.00820944	0.00199444	1	8.95761e-05		2.31029e-05	0.000482288	3.75466e-05		0.000773924			0.000162824	0			2.26316				0.00948434	0.00792487		0.00935611	0.00756938	0.000994407	0.00119118	0.011015	0.00100605		2.8517e-05	0.000164408	6.90618e-06		0.000210196			6.51717e-05
2.76135	57.58	14395		0.00920953	0.00131341		0.414221	0.00551789	0.00622008	0.00215806	1				0.000371312			0.000770931	2.9731e-05		0.000203847	0	7.76706e-05	2.11046e-05	2.25655				0.00944254	0.00789202		0.00932667	0.00755111	0.000980581	0.0011886	0.0109828				0.000163319			0.000209566	8.43452e-06		6.52068e-05		1.58989e-05	3.02492e-05
2.7607	57.5549	14420		0.0018498	0.00182117		0.414502	0.00555534	0.00729825	0.00205127	1	7.69813e-05			0.000456596			0.000723379	2.71494e-06		0.000146091	0			2.25082				0.00937808	0.00787462		0.00930436	0.007532	0.000983979	0.00118498	0.0109547	0.00100048			0.000163368			0.000208769	8.26497e-06		6.47237e-05
2.76005	57.5299	14445.1		0.000725373	0.000925828		0.412	0.00444712	0.00743796	0.00276716	1	0.000172271			0.000379938	7.82028e-05		0.000807207			0.00013341	0			2.24143				0.00934339	0.00784576		0.00926238	0.00750303	0.000981747	0.00118528	0.0109214	0.000997955			0.000162452	7.06952e-06		0.000208592			6.44574e-05
2.7594	57.5049	14470.1		0.00606365	0.000915647		0.412301	0.00763589	0.00669177	0.00244925	1		4.27754e-06	3.23821e-05	0.00048644			0.000755645			0.000166888	0		1.31755e-05	2.2473				0.00940333	0.00787148		0.00929445	0.00754514	0.000980884	0.00118743	0.0109573		0.000155045	2.84185e-05	0.00016357			0.000208994			6.48526e-05			3.01354e-05
2.75876	57.4798	14495.1		0.00305329			0.415497	0.00568044	0.0071729	0.00321939	1			3.9283e-05	0.000399952	1.94635e-05		0.000770494			0.000169615	0			2.25279				0.00939399			0.00931905	0.00754017	0.000984269	0.00119256	0.0109656			2.8478e-05	0.00016322	6.77609e-06		0.000209235			6.49169e-05
2.75811	57.4548	14520.2		0.0141812			0.416493	0.00623235	0.00617362	0.00244045	1	7.99479e-05		7.89939e-06	0.000373574	2.46324e-05		0.000732566			0.000176638	0		5.58846e-06	2.26656				0.00950491			0.00937374	0.00758301	0.000983957	0.00119456	0.0110235	0.00100678		2.84553e-05	0.000163936	6.84035e-06		0.000210131			6.52983e-05			3.02757e-05
2.75746	57.4298	14545.2		0.00804471	0.00101165		0.419402	0.00459425	0.00728836	0.00242904	1	6.68811e-05			0.000360453	5.12517e-05		0.000725443			0.000131657	0			2.27057				0.00947247	0.00792074		0.00939114	0.00757509	0.000990246	0.00119467	0.0110251	0.00100685			0.000163888	6.98809e-06		0.000210122			6.50599e-05
2.75681	57.4047	14570.2		0.000126669	0.00208109		0.419243	0.00579589	0.00737224	0.00279674	1	0.000155147		6.0333e-05	0.000409002	0.000105158		0.000835962	5.68027e-06		0.000187576	0			2.26455				0.00940971	0.00791057		0.00937123	0.00756634	0.0009887	0.00119427	0.0110028	0.0010053		2.86903e-05	0.000163823	7.27048e-06		0.000210304	8.31751e-06		6.52356e-05
2.75617	57.3797	14595.3		0.0112158	0.00492506		0.415424	0.00624403	0.00684481	0.00276218	1			1.00714e-05	0.000385245			0.000750968			0.000151196	0	3.19506e-05		2.2678				0.00949722	0.00794841		0.00937639	0.00759	0.000988558	0.00119742	0.0110336			2.84933e-05	0.00016415			0.000210424			6.52175e-05		1.57201e-05
2.75552	57.3547	14620.3			0.000272844		0.419092	0.00548322	0.00689541	0.00263724	1	8.17575e-05			0.000323655			0.00081549			0.000127236	0			2.2606					0.00788501		0.00935188	0.00754968	0.000984128	0.00119104	0.010981	0.00100291			0.00016303			0.000209776			6.47754e-05
2.75487	57.3296	14645.3		0.00874245			0.411989	0.00470846	0.00623413	0.0025948	1	1.02467e-05	4.97247e-05	2.16893e-05	0.000353426			0.000737555	2.22547e-06		0.000175178	0		1.04482e-05	2.2476				0.00941013			0.00928497	0.00752281	0.000977558	0.00118723	0.0109481	0.000999509	0.000155164	2.83362e-05	0.000162705			0.000208721	8.25729e-06		6.48437e-05			3.00952e-05
2.75422	57.3046	14670.4	0.0208621	0.0147019	0.00030534		0.429014	0.00403988	0.00699659	0.00229644	1	0.000122621		7.14684e-06	0.000359369			0.000833123			0.000124177	0			2.31554			0.0237113	0.00967917	0.00805839		0.00961297	0.0077074	0.00100631	0.00121528	0.0112222	0.00102516		2.89641e-05	0.000166812			0.000214483			6.6181e-05
2.75357	57.2796	14695.4	0.00931687	0.0180911	0.00183441		0.41831	0.00628575	0.00703119	0.0027861	1	6.20788e-05		1.10734e-05	0.000419452	2.93833e-05		0.000735437	1.67766e-06		0.000157675	0		3.70119e-06	2.28353			0.0234164	0.00960384	0.00798849		0.00945997	0.0076449	0.000996714	0.00120618	0.011113	0.00101485		2.87041e-05	0.000165523	6.92231e-06		0.000211853	8.37864e-06		6.57233e-05			3.05111e-05
2.75293	57.2545	14720.4			0.00166441		0.41619	0.00389892	0.00558131	0.00257697	1	4.57777e-05	1.67032e-05		0.000335912			0.000831575			0.000159988	0			2.25397					0.00787031		0.00930952	0.00751963	0.000974147	0.00118733	0.0109499	0.00099987	0.000155009		0.000162636			0.00020927			6.47713e-05
2.75228	57.2295	14745.5		0.0174444	0.000441379		0.42158	0.00517033	0.0067198	0.00205423	1	5.36253e-05	8.595e-05	3.74548e-05	0.000336963			0.000790924			0.000168924	0			2.28565				0.00957863	0.00796277		0.0094568	0.0076215	0.000992743	0.00119941	0.011088	0.00101252	0.000157348	2.87857e-05	0.000164693			0.000211684			6.56377e-05
2.75163	57.2045	14770.5			0.00238174		0.423393	0.00461425	0.006597	0.00182315	1	0.000320813		1.09269e-05	0.000286232			0.000785934			0.000148929	0			2.27669					0.00793064		0.00941592	0.00757744	0.000986725	0.00119168	0.0110284	0.00100855		2.84846e-05	0.000163527			0.000210517			6.51743e-05
2.75098	57.1794	14795.5		0.0109838	0.00216797		0.418727	0.00655994	0.00686965	0.0017808	1	1.62262e-05			0.000330453		1.73276e-05	0.000803133	1.11487e-05		0.00017103	0		1.28993e-05	2.27283				0.00950413	0.00794003		0.00940271	0.00759828	0.000989546	0.00119304	0.0110431	0.00100821			0.000163989		4.26958e-05	0.000210893	8.37818e-06		6.53832e-05			3.03698e-05
2.75033	57.1544	14820.6		0.0058768	0.00172382		0.419042	0.0050112	0.00674509	0.00213626	1		9.15775e-05	1.20259e-05	0.000365796			0.00071155	2.10845e-05		0.000149839	0	3.43734e-05		2.26826				0.00945085	0.00791657		0.00937956	0.00756964	0.000986241	0.00119184	0.0110138		0.000156326	2.84531e-05	0.00016375			0.000209831	8.41072e-06		6.50935e-05		1.57053e-05
2.74969	57.1293	14845.6		0.00386495			0.426576	0.00437756	0.0073571	0.0023859	1	1.23864e-05	7.47802e-05	3.1097e-05	0.000333083			0.00082892			0.000145093	0			2.28646				0.00948586			0.00946705	0.0076031	0.000994444	0.00119904	0.0110676	0.00101043	0.000156997	2.86976e-05	0.000164368			0.000211505			6.53851e-05
2.74904	57.1043	14870.7		0.0188037	0.00258963		0.431366	0.00334418	0.00581586	0.00215667	1	0.000164056			0.000341736			0.000721455			0.000207735	0			2.31963				0.00967589	0.00804932		0.00960007	0.00768262	0.000996977	0.00121121	0.0111918	0.00102262			0.000166261			0.000213276			6.64692e-05
2.74839	57.0793	14895.7		0.0145875			0.422231	0.00454718	0.00686202	0.00210057	1	8.67107e-05	3.15383e-06		0.000268458			0.00077058	1.74777e-05		0.00015133	0			2.28384				0.00955083			0.00944858	0.00760852	0.000992289	0.00119816	0.0110741	0.00101144	0.000156693		0.000164107			0.000211306	8.4368e-06		6.54582e-05
2.74774	57.0542	14920.7		0.0127314	0.00279265		0.42189	0.0044441	0.00564562	0.00211953	1	5.50216e-05	1.5606e-05	7.43652e-05	0.000356647	5.61729e-05		0.000797813			0.000174728	0			2.2855				0.00954208	0.00796711		0.0094482	0.00760917	0.000985711	0.00119846	0.0110759	0.00101143	0.000156787	2.89587e-05	0.000164622	7.04755e-06		0.000211491			6.55982e-05
2.74709	57.0292	14945.8		0.018314	0.00318513		0.423945	0.00592839	0.008069	0.00241972	1			6.07119e-06	0.000284934		6.56042e-05	0.000768876			0.000140172	0			2.29752				0.00962922	0.00801609		0.00951513	0.00766212	0.001005	0.00120717	0.011141			2.87484e-05	0.000165189		4.33432e-05	0.000212572			6.5791e-05
2.74645	57.0042	14970.8		0.0107747	0.002332		0.422792	0.00289125	0.00578127	0.00204777	1				0.000314697	3.9489e-05		0.000735187	3.82419e-05		0.000174813	0	1.70104e-05		2.28513				0.00952125	0.00795621		0.00944329	0.0075926	0.000985429	0.00119681	0.0110643				0.000164217	6.94786e-06		0.000210923	8.54418e-06		6.55299e-05		1.56812e-05
2.7458	56.9791	14995.8		0.00651475	0.00431317		0.425842	0.00415358	0.00730854	0.00178834	1	8.98883e-05		3.86353e-05	0.000360246	7.29128e-06		0.000751926			0.000131309	0			2.29309				0.00952443	0.00798961		0.0094868	0.00762099	0.000996677	0.00119874	0.0110955	0.0010134		2.88116e-05	0.000164932	6.7888e-06		0.00021161			6.54731e-05
2.74515	56.9541	15020.9		0.000394453	0.000712262		0.423453	0.00455459	0.00678503	0.00178969	1	0.000181309	1.34945e-05		0.000300854			0.000760936			0.000195325	0			2.27451				0.00942592	0.00791542		0.00940911	0.00757136	0.000987013	0.00119059	0.01102	0.00100701	0.000155983		0.000163483			0.00021022			6.53805e-05
2.7445	56.9291	15045.9		0.00903797	0.0033734		0.427293	0.00462485	0.00634858	0.00145277	1		1.82013e-05	1.60833e-06	0.000342451			0.000801751			0.000189505	0			2.29824				0.00955238	0.00799607		0.00950874	0.00763475	0.000992801	0.00119863	0.0111117		0.000157308	2.86481e-05	0.000165075			0.000212196			6.58922e-05
2.74386	56.904	15070.9		0.00974976	0.00284709		0.426766	0.00443712	0.00661218	0.000911941	1	4.92095e-05	1.33543e-05		0.000355524	1.67464e-06	6.64415e-06	0.000863218			0.000153319	0			2.29645				0.00955049	0.00798826		0.00949999	0.00762904	0.000993657	0.00119489	0.0111049	0.00101404	0.000157184		0.000165046	6.76339e-06	4.28755e-05	0.000212408			6.5651e-05
2.74321	56.879	15096		0.00163776	0.000849573		0.424085	0.0037277	0.00571375	0.00126902	1	0.00014333			0.00033882		1.87289e-06	0.000822247	1.13861e-05		0.000162226	0			2.27758				0.00943482	0.00791789		0.00941463	0.00756844	0.000981323	0.00118798	0.0110224	0.00100702			0.000163728		4.25306e-05	0.000210604	8.3638e-06		6.52123e-05
2.74256	56.854	15121	0.0175874	0.014463			0.42857	0.00445402	0.00548743	0.00105753	1				0.000237802			0.000844046			0.000194818	0			2.31089			0.0236226	0.00964914			0.00958198	0.00768687	0.000994885	0.00120475	0.0111889				0.000165637			0.000213908			6.638e-05
2.74191	56.8289	15146		0.0106409	0.00346948		0.424989	0.00480507	0.00593527	0.00102794	1	0.000217371	3.69026e-05	6.23721e-05	0.000371757			0.000874305			0.000141308	0			2.29352				0.00954929	0.00798657		0.00948402	0.00762617	0.000989263	0.00119477	0.0110978	0.00101432	0.000157214	2.89493e-05	0.00016503			0.000212332			6.55421e-05
2.74126	56.8039	15171.1		0.00465864			0.428431	0.00438431	0.00621778	0.000949712	1	0.000120818	6.26285e-06		0.000306335			0.000811825			0.000141083	0			2.29209				0.00949733			0.00948438	0.0076088	0.000988876	0.00119198	0.0110759	0.00101179	0.000156734		0.000164343			0.000211568			6.54116e-05
2.74062	56.7789	15196.1		0.00428994	0.00121784		0.430658	0.00303976	0.00612981	0.000933279	1	0.000214607			0.000271142			0.000862856	1.70286e-05		0.000166879	0			2.30042				0.00951503	0.0079749		0.00951646	0.00761716	0.000990444	0.00119436	0.0110989	0.00101441			0.000164489			0.000212291	8.45316e-06		6.56908e-05
2.73997	56.7538	15221.1		0.00303492	0.00140488		0.428827	0.00371697	0.00530727	0.000526463	1			5.3704e-05	0.000280207			0.00083405			0.000157684	0	2.34936e-05	4.6767e-06	2.29344				0.00948462	0.00795627		0.00948285	0.00760212	0.000983448	0.00118917	0.0110715			2.88329e-05	0.000164134			0.000211608			6.54778e-05		1.57273e-05	3.04025e-05
2.73932	56.7288	15246.2		0.00895138			0.436068	0.0033365	0.00551785	0.000767091	1	1.82756e-05	4.82036e-05	1.19404e-05	0.000246254			0.000755042			0.00015502	0		4.33811e-05	2.319				0.00959537			0.00960098	0.00766231	0.000992683	0.00120026	0.0111623	0.0010191	0.000158191	2.88361e-05	0.000165289			0.000212901			6.59996e-05			3.08677e-05
2.73867	56.7038	15271.2		0.00512492	0.00224923		0.429283	0.0034946	0.00569583	0.000822173	1	1.17019e-05	5.05759e-06	1.41543e-05	0.000319769			0.000812438			0.000186999	0			2.2983				0.00951522	0.0079769		0.00950439	0.00761613	0.000987574	0.00119319	0.0110937	0.00101281	0.00015698	2.86713e-05	0.000164682			0.000211912			6.57717e-05
2.73802	56.6787	15296.2	0.00600763	0.0249754	0.00123069		0.443299	0.00362457	0.00637803	0.000807402	1		3.39016e-06		0.00020903	1.02743e-05		0.000686481			0.000175185	0			2.36132			0.0238841	0.0098424	0.00815101		0.00979823	0.00778862	0.00101372	0.00122002	0.0113439		0.000160511		0.000167768	6.95773e-06		0.000215977			6.7188e-05
2.73738	56.6537	15321.3		0.0130793			0.43347	0.00392269	0.00541303	0.000618804	1		9.30997e-06	1.31022e-05	0.000286411		6.37751e-06	0.000732224			0.000135825	0			2.31514				0.00961368			0.00958176	0.0076618	0.00099161	0.00119884	0.0111568		0.000157896	2.88284e-05	0.000165432		4.30743e-05	0.000212669			6.58601e-05
2.73673	56.6287	15346.3		0.0178716			0.436692	0.00321615	0.00512782	0.000555556	1		1.79979e-05		0.000256919			0.00078083			0.000169391	0			2.32959				0.00968434			0.00964349	0.00769276	0.000994531	0.00120395	0.0112076		0.000158664		0.000166021			0.000213911			6.63483e-05
2.73608	56.6036	15371.3		0.00343714			0.435458	0.00366285	0.0041728	0.000177284	1			6.98445e-06	0.000329859			0.000784064	3.68505e-05		0.000170066	0		1.34525e-06	2.31137				0.00952932			0.00956218	0.00763586	0.000981543	0.00119255	0.0111211			2.87022e-05	0.000165145			0.000212277	8.58029e-06		6.58399e-05			3.05201e-05
2.73543	56.5786	15396.4		0.0126612			0.440025	0.00365915	0.00484748	0.000401149	1		4.31324e-05	1.43692e-05	0.000266666	5.75245e-05		0.000766046			0.000134263	0			2.33439				0.00966079			0.00966782	0.00769975	0.00099354	0.00120379	0.0112142		0.000158898	2.89838e-05	0.000166172	7.1431e-06		0.000213953			6.61902e-05
2.73478	56.5535	15421.4					0.442615	0.00374113	0.00505922	0.000602801	1	5.86585e-05			0.000279267			0.000763655	5.05961e-06		0.000179003	0			2.32963							0.00965232	0.00767633	0.000991644	0.00120118	0.0111794	0.0010209			0.000165728			0.000213276	8.44758e-06		6.6235e-05
2.73414	56.5285	15446.5		0.0154454			0.439442	0.00444406	0.00546325	0.000513232	1			4.58443e-05	0.000217586			0.000675525			0.00020363	0			2.33533				0.00968795			0.00967608	0.00771334	0.000998183	0.00120585	0.0112276			2.91951e-05	0.000166095			0.0002137			6.66586e-05
2.73349	56.5035	15471.5		0.0141247	0.00205302		0.434569	0.00483294	0.00528937	0.000493097	1				0.000240819			0.000763182			0.000218701	0			2.3225				0.00964666	0.00804378		0.00961496	0.00768852	0.000993717	0.00120152	0.0111883				0.000165644			0.000213443			6.65096e-05
2.73284	56.4784	15496.5			0.00354087		0.429228	0.00540202	0.00569817	0.000727168	1	1.06452e-05			0.000290829	4.23318e-05		0.000753777			0.000150641	0			2.29476					0.00797547		0.00949385	0.0076185	0.000986524	0.00119138	0.0110818	0.00101171			0.000164344	6.97458e-06		0.000211359			6.54994e-05
2.73219	56.4534	15521.6		0.0127339	0.00225435		0.444286	0.00396442	0.00537469	0.000748135	1				0.000247008	5.97034e-06		0.000720001			0.000157118	0	2.44882e-05		2.35063				0.00971296	0.00810674		0.00974364	0.00774272	0.00100183	0.00121219	0.0112743				0.000166952	6.89075e-06		0.00021484			6.66736e-05		1.60209e-05
2.73154	56.4284	15546.6		0.00557535	0.000392487		0.431837	0.00240588	0.0049211	0.000616396	1				0.000285408	2.81625e-06		0.000719607			0.000137434	0			2.30327				0.00952142	0.0079697		0.00952225	0.00761305	0.000983659	0.00119251	0.011098				0.000164555	6.76554e-06		0.000211479			6.55222e-05
2.7309	56.4033	15571.6			0.00131029		0.435418	0.00536122	0.00445424	0.000417265	1	0.000116804			0.000249789			0.000769755			0.000177794	0		1.38037e-05	2.31					0.00799161		0.00956225	0.00764554	0.000983137	0.00119392	0.0111214	0.00101592			0.000164704			0.000212204			6.58848e-05			3.05903e-05
2.73025	56.3783	15596.7		0.00272859	0.000971219		0.437773	0.00401972	0.00492389	0.000803204	1			8.51187e-06	0.000219784			0.00067797			0.000178308	0		2.19609e-05	2.31913				0.00955223	0.008012		0.00960205	0.00765938	0.000988498	0.0011994	0.0111524			2.87916e-05	0.000164996			0.000212284			6.60714e-05			3.07211e-05
2.7296	56.3533	15621.7		0.000747459			0.438499	0.00369145	0.00431689	0.000682903	1				0.000197003			0.000645341			0.000145495	0			2.31767				0.0095283			0.00959313	0.00764721	0.000983783	0.00119711	0.0111374				0.000164647			0.000211816			6.57995e-05
2.72895	56.3282	15646.7	0.00645229	0.013198			0.436878	0.00400165	0.00456913	0.00110497	1	0.000132051			0.000262755			0.000614491			0.000185068	0			2.32907			0.0236139	0.00966397			0.00965034	0.0077018	0.000991997	0.00120775	0.0112144	0.0010245			0.000166153			0.000213107			6.64762e-05
2.72831	56.3032	15671.8		0.00391992			0.434117	0.00222638	0.00551575	0.000893703	1			1.88498e-05	0.000260852			0.000720726			0.000181482	0			2.30805				0.00952541			0.00954812	0.0076226	0.000988326	0.00119571	0.0111134			2.87483e-05	0.000164647			0.000211779			6.58578e-05
2.72766	56.2782	15696.8	0.00281329	0.00795785			0.441564	0.00268313	0.00498213	0.000420107	1	6.2998e-05			0.000288116			0.000704265			0.000181113	0			2.33571			0.0235908	0.0096335			0.00967553	0.00769354	0.000994201	0.00120378	0.0112131	0.001024			0.000166277			0.000213586			6.64465e-05
2.72701	56.2531	15721.8		0.00259337			0.434226	0.00397086	0.00569287	0.000553502	1	4.14171e-05	4.87496e-05	2.61272e-06	0.000275534			0.00063446			0.000127194	0		2.69137e-06	2.30689				0.00951763			0.00954831	0.00763196	0.000989268	0.00119376	0.0111129	0.00101473	0.000157495	2.86568e-05	0.000164721			0.00021129			6.55533e-05			3.05052e-05
2.72636	56.2281	15746.9		0.00709209	0.00123577		0.437884	0.00630563	0.0037471	0.00136331	1	1.33333e-05			0.000360204			0.00065686			0.00014633	0		2.04117e-05	2.32467				0.00960409	0.00803651		0.00963026	0.00769417	0.000984758	0.00120598	0.0111845	0.00102111			0.000166256			0.000212776			6.60825e-05			3.08008e-05
2.72571	56.2031	15771.9		0.00567601	0.00201492		0.42994	0.00163359	0.00501134	0.00092189	1	8.25294e-05			0.000330384	9.8219e-06		0.000756474			0.000126966	0		1.49655e-05	2.30055				0.00951629	0.00797393		0.00950605	0.00760422	0.000983572	0.00119349	0.0110914	0.00101299			0.000164706	6.80035e-06		0.000211557			6.5425e-05			3.05142e-05
2.72507	56.178	15796.9					0.433573	0.00313031	0.00534929	0.00149245	1	1.61981e-05	6.7064e-05		0.00028065			0.000729144			0.000165259	0			2.30291							0.00952995	0.00761552	0.000985834	0.00119713	0.0110958	0.00101302	0.000157353		0.000164495			0.000211489			6.56633e-05
2.72442	56.153	15822		0.00332781			0.430883	0.00441759	0.00389006	0.00115702	1				0.000315094	4.71753e-05		0.000697308	6.91089e-06		0.000196562	0		1.71375e-05	2.29799				0.00949658			0.00950458	0.00761429	0.000976665	0.00119396	0.0110836				0.000164506	7.00257e-06		0.000211081	8.38544e-06		6.57647e-05			3.05047e-05
2.72377	56.128	15847		0.00419499			0.430894	0.00278052	0.00502362	0.00105974	1				0.000296488		5.99143e-06	0.000729386			0.000168577	0			2.29875				0.00950239			0.00950565	0.00760603	0.000983052	0.00119355	0.0110848				0.00016442		4.27942e-05	0.000211281			6.56166e-05
2.72312	56.1029	15872			0.00324627		0.437965	0.00411127	0.00547241	0.000772848	1		1.93395e-05		0.000286294	3.31351e-05		0.000714764			0.000201219	0	2.33513e-05	6.63146e-06	2.32059					0.00802963		0.00960903	0.0076646	0.000992167	0.00119997	0.0111593		0.000157988		0.000165469	6.97207e-06		0.00021262			6.62399e-05		1.58513e-05	3.06545e-05
2.72247	56.0779	15897.1			0.00207183		0.426479	0.00443596	0.00433406	0.00103692	1	1.01493e-05			0.000322778	3.27739e-06		0.000756477	2.17412e-05		0.000137279	0	1.88564e-05		2.28448					0.00793625		0.00944164	0.00758345	0.000975147	0.00118844	0.0110385	0.00100777			0.00016388	6.73182e-06		0.000210549	8.43321e-06		6.51702e-05		1.56549e-05
2.72183	56.0529	15922.1			0.00144846		0.432664	0.00529578	0.00668308	0.00117785	1		4.68633e-06		0.000341992			0.000678427			0.0001909	0			2.30214					0.00798284		0.00953554	0.00763605	0.000994343	0.00119672	0.0111082		0.000157182		0.00016502			0.000211444			6.5879e-05
2.72118	56.0278	15947.1		0.00486697			0.437446	0.00298704	0.00615405	0.00104	1	2.75246e-05			0.000280648			0.000731298			0.000222684	0			2.31916				0.00956865			0.00960474	0.00765722	0.000995825	0.00120129	0.0111577	0.00101874			0.000165413			0.000212681			6.63501e-05
2.72053	56.0028	15972.2		0.022009			0.426429	0.00477191	0.00474596	0.0013572	1				0.000317245		4.76269e-06	0.000736451			0.000120482	0	1.93083e-05	2.85196e-06	2.30333				0.00964709			0.0095263	0.00765354	0.000986212	0.00120092	0.0111378				0.000165323		4.29922e-05	0.000212332			6.56629e-05		1.57982e-05	3.05745e-05
2.71988	55.9777	15997.2		0.000138575	0.0041574		0.425401	0.00384457	0.00507016	0.00112605	1	1.43822e-05			0.000308146			0.000797029	2.05824e-05		0.000181656	0			2.28461				0.00944477	0.00795145		0.00944008	0.00758371	0.000979665	0.00118949	0.0110437	0.00100826			0.000163875			0.000210871	8.43073e-06		6.54455e-05
2.71923	55.9527	16022.3		0.00432961	0.00191122		0.431809	0.00344001	0.00564509	0.000953807	1	1.84524e-05	9.60042e-06		0.000298407			0.000688772			0.000137088	0			2.30443				0.00952501	0.00798693		0.00953261	0.0076272	0.000988767	0.0011957	0.0111103	0.00101436	0.00015724		0.000164809			0.000211541			6.55926e-05
2.71859	55.9277	16047.3		0.00615107			0.42911	0.00489639	0.00482465	0.000947369	1		5.86787e-05	3.37921e-05	0.000203606			0.000761051			0.000159557	0	5.83008e-05		2.2954				0.00951362			0.00949615	0.00761806	0.000981989	0.00119297	0.0110852		0.000157157	2.87582e-05	0.000163912			0.000211465			6.55692e-05		1.59397e-05
2.71794	55.9026	16072.3	0.0119077	0.0136917			0.44379	0.00431737	0.00496292	0.000862551	1				0.000366948			0.000812566			0.000218975	0			2.35303			0.0238416	0.00974733			0.00976987	0.00776779	0.00100249	0.00121645	0.0113079				0.000168128			0.000216003			6.72221e-05
2.71729	55.8776	16097.4		0.00609185	0.000184962		0.431372	0.00414308	0.00551825	0.000588966	1				0.000372935			0.000866536			0.000151746	0			2.30236				0.00953156	0.00797463		0.00952694	0.00762851	0.000987726	0.00119327	0.0111065				0.000165167			0.000212457			6.56517e-05
2.71664	55.8526	16122.4			0.0020875		0.424811	0.00311553	0.00599863	0.000526267	1	1.74005e-05		3.06542e-05	0.000324833			0.000748151	6.45023e-06		0.000186668	0			2.27935					0.00792449		0.00941836	0.00756485	0.000982865	0.00118385	0.0110221	0.0010063		2.85771e-05	0.000163646			0.000210189	8.33635e-06		6.53451e-05
2.716	55.8275	16147.4	0.00182824	0.000378084	0.00337177		0.433879	0.0029651	0.00543142	0.0013406	1	6.73465e-05			0.000243683			0.000704976			0.000152355	0			2.31001			0.0234031	0.0095169	0.00800669		0.00955801	0.00763566	0.000989018	0.0011996	0.0111265	0.00101611			0.000164745			0.00021194			6.57731e-05
2.71535	55.8025	16172.5		0.00189181	0.0012608		0.428138	0.00310107	0.00511526	0.00104949	1				0.000274313			0.000840084			0.000181286	0			2.29016				0.00946609	0.00794523		0.00946683	0.00758893	0.00098112	0.00119053	0.0110573				0.00016389			0.000211369			6.5524e-05
2.7147	55.7775	16197.5		0.00879794	0.00326979		0.428779	0.00402061	0.00597249	0.000412394	1	8.86006e-05			0.000343865			0.000764755			0.000226024	0		1.50048e-06	2.30193				0.00955393	0.00799791		0.00951987	0.0076337	0.000991011	0.00119321	0.0111151	0.00101519			0.000165133			0.000212055			6.61151e-05			3.05044e-05
2.71405	55.7524	16222.5		0.0017151	0.00260107		0.4356	0.00445374	0.00508869	0.00104494	1				0.000273081			0.00076894			0.000197641	0			2.31432				0.00953715	0.00801316		0.00958046	0.00765423	0.000988439	0.00119956	0.0111414				0.00016513			0.000212581			6.61139e-05
2.7134	55.7274	16247.6		0.00362715			0.419699	0.00267929	0.00644534	0.000976191	1			9.96539e-06	0.00032189			0.000783582			0.000170252	0	8.48642e-06	1.04354e-05	2.26469				0.0094099			0.00935478	0.00753393	0.000981611	0.00118186	0.0109805			2.83557e-05	0.000163013			0.000209591			6.50086e-05		1.55157e-05	3.01842e-05
2.71276	55.7024	16272.6		0.0163949	0.001694		0.433983	0.00417438	0.0059181	0.000542345	1	0.000104476			0.000326238			0.000780902			0.000133324	0		3.25856e-05	2.3228				0.00966416	0.00804577		0.00961646	0.00768866	0.000997729	0.00120239	0.0111938	0.00102247			0.000166204			0.000213648			6.60648e-05			3.08946e-05
2.71211	55.6773	16297.6		0.0101461	0.00234732		0.426234	0.0058484	0.00625974	0.00123689	1				0.00030181			0.00073152			0.000177549	0		3.3129e-05	2.29438				0.00955121	0.00798424		0.00949556	0.00763569	0.000991546	0.00119651	0.0111032				0.000164723			0.000211643			6.57753e-05			3.06474e-05
2.71146	55.6523	16322.7		0.00199424	0.00017134		0.429923	0.00390333	0.00670597	0.00116421	1		4.42381e-05		0.000371377			0.000765271	2.19047e-05		0.000139433	0			2.29413				0.00948544	0.00795496		0.00949551	0.00760844	0.000991879	0.00119353	0.0110792		0.000156992		0.000164753			0.000211374	8.46519e-06		6.54222e-05
2.71081	55.6273	16347.7			0.00236358		0.421447	0.00518015	0.0055264	0.000948016	1				0.000330263			0.00075168			0.00016791	0			2.26978					0.00790948		0.00938023	0.00756043	0.000978218	0.0011837	0.0109991				0.000163335			0.00020977			6.51057e-05
2.71016	55.6022	16372.7	0.0041409	0.0152295	0.000493251		0.427913	0.00438369	0.00614152	0.00125947	1	3.92948e-05			0.000302341			0.000770916			0.000130667	0		3.24634e-05	2.30388			0.0234499	0.00961345	0.00800227		0.00953864	0.00765464	0.000994409	0.00120089	0.0111426	0.00101743			0.000165311			0.000212615			6.57477e-05			3.07525e-05
2.70952	55.5772	16397.8		0.00517408	0.000729303		0.430163	0.00479864	0.00642004	0.000463387	1	7.42595e-05			0.000374232		7.36691e-06	0.000758477			0.000152751	0			2.29861				0.00952019	0.0079724		0.00951397	0.00762713	0.000992081	0.00119179	0.0110992	0.00101366			0.000165066		4.28575e-05	0.000211717			6.56141e-05
2.70887	55.5522	16422.8		0.00893481	0.00231342		0.431635	0.00344759	0.00484236	0.00120947	1		3.55107e-05		0.000384421			0.000905444			0.000147545	0			2.3096				0.00957185	0.00800694		0.00955285	0.00764421	0.000986498	0.00119979	0.011135		0.000157734		0.000165655			0.000213218			6.57968e-05
2.70822	55.5271	16447.8		0.0102377	0.0042238		0.426868	0.00327849	0.00692014	0.000945334	1	3.9485e-05		3.20584e-05	0.000326298	3.23007e-05		0.000780114			0.000157176	0		2.18116e-05	2.29928				0.00956079	0.00800226		0.00950811	0.00762866	0.000996159	0.00119603	0.0111137	0.00101479		2.88225e-05	0.000165015	6.93895e-06		0.000212115			6.57246e-05			3.06137e-05
2.70757	55.5021	16472.9		0.00513655			0.42807	0.00557897	0.00687364	0.00102203	1	8.48946e-05	9.99174e-06		0.000275197			0.000787242			0.000144347	0			2.29139				0.00950511			0.00948751	0.00761953	0.000993044	0.00119302	0.0110819	0.00101213	0.00015684		0.000164259			0.000211546			6.5465e-05
2.70692	55.4771	16497.9					0.416203	0.00303087	0.00712203	0.00108871	1	3.67833e-05			0.000342446			0.000807915			0.000146335	0			2.2507							0.00929588	0.00750381	0.000981136	0.00117745	0.0109338	0.000998349			0.000162432			0.000208833			6.46013e-05
2.70628	55.452	16522.9		0.00407719	0.00073815		0.426663	0.00429808	0.00699371	0.00116986	1				0.000356835			0.000803507			0.000120998	0	4.66519e-06		2.28722				0.00948379	0.00794705		0.00946429	0.00760006	0.000992093	0.0011919	0.0110638				0.000164443			0.000211292			6.52294e-05		1.56123e-05
2.70563	55.427	16548		0.00434474	0.00191095		0.430649	0.00362524	0.00629262	0.000574149	1	7.77809e-05		2.17737e-05	0.000298877			0.000839209			9.89315e-05	0			2.30103				0.0095182	0.00798115		0.00951927	0.0076227	0.000991645	0.00119273	0.0111022	0.00101395		2.87356e-05	0.000164692			0.000212223			6.53333e-05
2.70498	55.4019	16573		0.00205647			0.430838	0.0035968	0.00621389	0.00115899	1	6.83658e-05	8.49309e-05		0.000290824	8.88701e-07		0.00083017			0.000160612	0			2.29685				0.00949064			0.00950545	0.00761064	0.00098966	0.00119411	0.0110849	0.00101232	0.000157298		0.000164391	6.74685e-06		0.000211842			6.55731e-05
2.70433	55.3769	16598.1		0.0203853			0.430237	0.00582681	0.00765119	0.00150297	1	4.72653e-05			0.000331302			0.000819188			0.000146585	0		7.52403e-06	2.31341				0.00967941			0.00958847	0.00769228	0.00100669	0.00120688	0.0111856	0.0010214			0.000166111			0.000213706			6.60906e-05			3.07318e-05
2.70369	55.3519	16623.1		0.0126965	0.00334291		0.418782	0.00354353	0.00716982	0.000796133	1	2.81446e-05		6.14582e-06	0.000336123			0.000875219			0.000140215	0			2.27605				0.00951363	0.00794655		0.00940306	0.00758166	0.000991209	0.0011876	0.0110431	0.00100828		2.84963e-05	0.000164021			0.000211292			6.52134e-05
2.70304	55.3268	16648.1					0.429541	0.00484271	0.006641	0.000802589	1	2.28157e-05		5.73737e-05	0.000324393	5.85868e-05	1.78385e-05	0.000846689			0.000134345	0	2.00173e-05		2.29074							0.00948336	0.0076056	0.000990472	0.00119026	0.0110675	0.00101048		2.88427e-05	0.000164319	7.05556e-06	4.27931e-05	0.000211601			6.5325e-05		1.57024e-05
2.70239	55.3018	16673.2		0.00861651			0.423411	0.00330977	0.00509193	0.00165446	1				0.000337077			0.000803833			0.000158613	0			2.28115				0.00948935			0.00942687	0.00757897	0.000979554	0.00119212	0.0110411				0.000163996			0.000210859			6.53029e-05
2.70174	55.2768	16698.2		0.0130563	0.000285989		0.427801	0.00398888	0.00731547	0.00123902	1				0.000326519			0.000898542			0.000151271	0	7.33691e-06	3.40843e-05	2.29909				0.00958085	0.00798404		0.00951766	0.00763611	0.000998813	0.00119821	0.0111188				0.000165092			0.00021287			6.57219e-05		1.57047e-05	3.06959e-05
2.70109	55.2517	16723.2		0.00506481			0.426109	0.0053206	0.00787384	0.00137199	1			1.42261e-05	0.000451495	0.000161188	7.91584e-06	0.000923424			0.000128615	0		1.60774e-05	2.28602				0.00949625			0.0094682	0.00761132	0.000997697	0.0011939	0.011072			2.86155e-05	0.000165089	7.62641e-06	4.27555e-05	0.000212111			6.53197e-05			3.04669e-05
2.70045	55.2267	16748.3		0.0069282	0.0060435		0.437586	0.00440075	0.00627612	0.00150461	1	4.57672e-05			0.000436105			0.000850641			0.000169477	0		2.10989e-05	2.33129				0.00963226	0.00808782		0.00965777	0.0077068	0.00100193	0.00121043	0.0112184	0.00102438			0.000167185			0.000214508			6.64125e-05			3.08979e-05
2.6998	55.2017	16773.3		0.00450263	0.00101735		0.434309	0.00410113	0.00736646	0.00092682	1	6.12719e-05			0.000391592			0.000902968			0.000143974	0			2.31118				0.00955407	0.00800551		0.00957466	0.00765337	0.00100127	0.00119908	0.011143	0.00101759			0.000165814			0.000213359			6.58245e-05
2.69915	55.1766	16798.3		0.00310413	0.00066648		0.435451	0.00548531	0.00793454	0.0011834	1			6.64597e-07	0.000455632			0.000893786			0.000123099	0			2.31276				0.00955571	0.00801147		0.00959049	0.00766866	0.00100543	0.0012017	0.0111541			2.8752e-05	0.000166336			0.000213519			6.57731e-05
2.6985	55.1516	16823.4		0.00145292	0.00345258		0.435673	0.00300225	0.00817828	0.00135273	1				0.000378698		1.06502e-05	0.000815923			0.000118554	0			2.31584				0.00954833	0.00802854		0.00959356	0.00765628	0.00100698	0.00120287	0.0111562				0.000165938		4.30959e-05	0.000213125			6.57604e-05
2.69785	55.1266	16848.4		0.0103252	0.0061697		0.429422	0.00303979	0.0070773	0.000841811	1	0.000110867			0.000333221			0.000818654			0.000158064	0	2.12953e-05		2.30999				0.00959284	0.00803953		0.00955374	0.00765252	0.00100032	0.0011994	0.0111504	0.00101854			0.000165599			0.00021303			6.59465e-05		1.58272e-05
2.69721	55.1015	16873.4		0.0118645			0.435876	0.00620764	0.0076306	0.00129326	1	7.92699e-05			0.000406423	5.11655e-05		0.00080103			0.000112412	0			2.32187				0.00964325			0.00963149	0.00770359	0.00100778	0.00120715	0.011199	0.0010228			0.00016673	7.09781e-06		0.000213859			6.59781e-05
2.69656	55.0765	16898.5		0.0116813	0.0021259		0.429408	0.00419562	0.00813845	0.00114832	1				0.000389622			0.000904879			0.000138311	0	9.83888e-06		2.30531				0.0095936	0.0080113		0.0095469	0.00765354	0.00100553	0.00120026	0.0111425				0.000165796			0.000213359			6.57898e-05		1.57521e-05
2.69591	55.0515	16923.5		0.0204195	0.00746886		0.431859	0.00432966	0.00793402	0.001304	1	0.000153816			0.000429967			0.00086452	1.17358e-05		0.000131793	0			2.3298				0.00973044	0.00811458		0.00964796	0.00772426	0.00101357	0.0012121	0.0112444	0.00102736			0.000167538			0.000215083	8.53422e-06		6.63546e-05
2.69526	55.0264	16948.5		0.00502871	0.00587719		0.420587	0.00426854	0.00714685	0.00135822	1	0.000157021		1.00839e-05	0.000482257			0.000893332	1.53922e-06		0.00010375	0		2.07838e-05	2.27836				0.0094751	0.00796375		0.00941681	0.00758872	0.00099148	0.00119119	0.0110476	0.0010094		2.85295e-05	0.000164894			0.000211477	8.32851e-06		6.50382e-05			3.04257e-05
2.69461	55.0014	16973.6			0.00254783		0.425951	0.00481471	0.00820401	0.00135465	1				0.000494528			0.000870969			0.000163176	0			2.28413					0.00795354		0.00945617	0.00759956	0.000998347	0.00119239	0.0110589				0.000165132			0.000211571			6.54338e-05
2.69397	54.9764	16998.6		0.00276917	0.00083798		0.428101	0.00360159	0.00718634	0.000983295	1				0.000496943			0.000862816			0.000125666	0		2.84738e-05	2.29059				0.00948324	0.00795321		0.00947893	0.00760156	0.000993859	0.00119171	0.0110716				0.000165335			0.000211769			6.53012e-05			3.05346e-05
2.69332	54.9513	17023.6		0.0210953	0.00419202	0.00171374	0.422732	0.00462102	0.00871265	0.00173875	1			4.44884e-06	0.000533311	1.90768e-05	3.02489e-05	0.000875956			0.000116538	0			2.30171				0.00965998	0.00803439	0.00488056	0.00952343	0.00766696	0.00101018	0.00120528	0.0111586			2.87848e-05	0.000166837	6.89319e-06	4.32145e-05	0.000213506			6.57633e-05
2.69267	54.9263	17048.7		0.0251959	0.00193694		0.423208	0.00441051	0.00898905	0.00150368	1	0.000136824			0.000498619			0.000845676			0.000178186	0		2.69205e-05	2.30055				0.0096819	0.00802102		0.00952515	0.00766503	0.00101162	0.00120385	0.0111575	0.00101933			0.000166627			0.000213316			6.61007e-05			3.07628e-05
2.69202	54.9013	17073.7			0.00373821		0.418565	0.0035635	0.00957015	0.00163709	1	7.21229e-05			0.000463492			0.000817152			0.000134629	0		6.23408e-06	2.26392					0.00791582		0.00936293	0.00755038	0.0010003	0.00118731	0.0109974	0.00100435			0.000164042			0.000210098			6.49126e-05			3.02075e-05
2.69138	54.8762	17098.7			0.00162125		0.420721	0.00629215	0.00717428	0.00150262	1	5.50602e-05			0.000432493			0.000902642			0.000182403	0		4.3216e-07	2.26719					0.00790992		0.00938159	0.00757087	0.000987845	0.00118743	0.0110054	0.00100498			0.000163991			0.000210721			6.52226e-05			3.01975e-05
2.69073	54.8512	17123.8	0.00484637	0.00106475	0.00425284	0.000812381	0.425192	0.00475866	0.00878932	0.00176781	1	7.3458e-05		0.000103344	0.000475908	5.40835e-05		0.000950996			0.000168842	0		4.12801e-05	2.29023			0.0233655	0.00949861	0.00799298	0.0048502	0.0094876	0.00762789	0.00100536	0.00119918	0.0111006	0.00101378		2.91842e-05	0.000165651	7.05167e-06		0.000212813			6.57119e-05			3.06856e-05
2.69008	54.8261	17148.8			0.00219579		0.412961	0.00525251	0.00790516	0.00216176	1	0.000109222		3.12188e-05	0.000542593			0.000952998			0.000166361	0			2.24547					0.00786547		0.0092827	0.00751964	0.0009859	0.00118389	0.0109392	0.000999234		2.83652e-05	0.000163606			0.000209729			6.47425e-05
2.68943	54.8011	17173.9					0.418606	0.00460568	0.00858827	0.00199526	1				0.000584046			0.000910344			0.000117873	0	2.53633e-05	1.45383e-05	2.25876							0.00934687	0.00754297	0.000993174	0.00118721	0.0109783				0.000164419			0.000210244			6.47078e-05		1.56051e-05	3.02006e-05
2.68878	54.7761	17198.9		0.0064994	0.000698079		0.42454	0.00283827	0.00879087	0.0023922	1				0.000543191	1.1378e-05		0.00092211	5.99513e-06		0.000171353	0		4.27776e-05	2.28433				0.00950163	0.00795055		0.00945697	0.00759553	0.0010025	0.00119922	0.011069				0.000165552	6.79523e-06		0.000212047	8.36933e-06		6.55386e-05			3.06065e-05
2.68814	54.751	17223.9		0.00835148	0.00226524		0.426639	0.00473801	0.00723259	0.00167556	1				0.000492649			0.000889508	3.77696e-05		0.000130503	0		1.1326e-05	2.29427				0.00954086	0.00798347		0.00949743	0.00762922	0.000996908	0.0011989	0.0111027				0.000165775			0.000212512	8.57122e-06		6.55115e-05			3.05252e-05
2.68749	54.726	17249					0.416667	0.0041501	0.0081586	0.00182804	1			5.39102e-05	0.00043513			0.000892207			0.000133414	0			2.2527							0.00931492	0.00752326	0.000988554	0.00118359	0.0109532			2.85259e-05	0.000163228			0.000209665			6.46452e-05
2.68684	54.701	17274		0.00316767			0.418274	0.00638284	0.00860277	0.00271484	1	0.000132802	1.18601e-05		0.000540101			0.000887202			0.000161475	0		1.67067e-05	2.26151				0.00942641			0.00936587	0.00756955	0.000995466	0.00119382	0.0110027	0.00100517	0.00015573		0.000164543			0.000210585			6.50918e-05			3.02798e-05
2.68619	54.6759	17299		0.00723106	0.000954194		0.420328	0.00528863	0.0104215	0.00220216	1	8.11797e-05		1.29642e-05	0.000577302	3.45816e-05		0.000923503	4.43523e-06		0.000163398	0			2.27292				0.00948878	0.00793783		0.00941688	0.00759557	0.00100973	0.00119604	0.0110493	0.00100914		2.855e-05	0.000165446	6.91134e-06		0.000211678	8.34584e-06		6.53781e-05
2.68554	54.6509	17324.1		0.00196199			0.415674	0.00251754	0.00919328	0.0021364	1	7.07491e-05			0.000569852			0.000975404			0.000139163	0			2.25217				0.00937934			0.00931142	0.00751588	0.000994427	0.00118552	0.0109555	0.00100051			0.000164			0.000210164			6.46902e-05
2.6849	54.6259	17349.1	0.00145758		0.000887809		0.422996	0.00540409	0.00989832	0.00164586	1		6.99761e-06		0.000611833			0.000942291			0.000158797	0	1.07452e-05	1.31624e-05	2.27393			0.0232178		0.00793029		0.00942311	0.00758934	0.00100593	0.00119189	0.0110394		0.000156222		0.000165487			0.00021159			6.52937e-05		1.56113e-05	3.0361e-05
2.68425	54.6008	17374.1	0.0212682	0.0121568	0.00479867		0.421918	0.00641783	0.00901689	0.0016703	1		5.62813e-05		0.000495287			0.000965735			0.000184988	0	6.65664e-05	2.68862e-06	2.29863			0.0236438	0.00963647	0.00805982		0.009545	0.00769804	0.00101465	0.00120821	0.0111892		0.000158618		0.000167081			0.000214594			6.63266e-05		1.61355e-05	3.07146e-05
2.6836	54.5758	17399.2		0.0125787			0.420157	0.00495547	0.00914146	0.0021374	1	8.65564e-05	1.07226e-05		0.00051707			0.000896272			0.000152397	0			2.27613				0.0095271			0.00942462	0.00760072	0.00100358	0.00119678	0.0110595	0.0010101	0.000156527		0.000165265			0.000211722			6.53775e-05
2.68295	54.5508	17424.2		0.00939154	0.00467979		0.41793	0.00448153	0.00956847	0.00196326	1	0.000105722			0.000576906		3.07179e-05	0.000937154			0.00013104	0			2.27335				0.00950263	0.00796		0.00940553	0.00759263	0.00100522	0.00119496	0.0110515	0.00100948			0.000165477		4.28025e-05	0.000211796			6.52125e-05
2.6823	54.5257	17449.2			0.0024773		0.418167	0.00652655	0.00841867	0.00274901	1	0.000252284		1.32982e-06	0.000519546			0.000929873			0.00021193	0			2.26202					0.0079129		0.00936548	0.0075705	0.000994475	0.00119403	0.011003	0.00100585		2.83662e-05	0.000164434			0.000210824			6.53708e-05
2.68166	54.5007	17474.3		0.0225954	0.00240241		0.421076	0.00342146	0.00873875	0.0017007	1	8.23575e-05		5.41178e-06	0.000573061			0.000949768			0.000160769	0		4.47548e-05	2.29247				0.00963901	0.00800006		0.00948532	0.00763702	0.00100726	0.00120141	0.0111247	0.00101604		2.87029e-05	0.000166551			0.000213269			6.58098e-05			3.07716e-05
2.68101	54.4757	17499.3		0.00621501			0.418647	0.00561132	0.00932951	0.00232061	1	0.000121902			0.000538353			0.000887889			0.000140357	0		2.35286e-06	2.2654				0.00945655			0.00938119	0.00757602	0.00100088	0.00119334	0.0110183	0.00100653			0.000164767			0.000210887			6.50677e-05			3.02436e-05
2.68036	54.4506	17524.3			0.00331672		0.414776	0.0021162	0.0100086	0.00240213	1	0.000224077			0.000546537	5.51993e-05		0.00093061			0.000147205	0		1.11712e-05	2.25292					0.00788879		0.00931291	0.00751886	0.000999582	0.0011878	0.010963	0.00100204			0.000163985	6.97039e-06		0.000210064			6.47788e-05			3.01402e-05
2.67971	54.4256	17549.4			0.00633202		0.408223	0.00555253	0.00868638	0.00206406	1	1.25527e-05			0.000574524			0.000970313			0.000121038	0		2.33681e-05	2.2372					0.00787606		0.00924267	0.0075098	0.000988662	0.00118155	0.0109225	0.000997181			0.000163531			0.000209503			6.43962e-05			3.00953e-05
2.67907	54.4006	17574.4		0.00403779			0.41648	0.00510349	0.00974992	0.00241817	1	0.000232365			0.000610806	2.00782e-05		0.000999519			0.000191751	0		1.0701e-05	2.25729				0.00942116			0.00934604	0.00755446	0.00100071	0.00119092	0.010991	0.00100465			0.000164757	6.79516e-06		0.000210978			6.51889e-05			3.02146e-05
2.67842	54.3755	17599.4		0.00291006	0.00356851		0.41253	0.00513374	0.00969338	0.00267836	1	3.28442e-05			0.000513473			0.00098974			0.00014842	0		1.58683e-05	2.24918				0.00939469	0.00789327		0.00930426	0.00753837	0.000998247	0.00118978	0.0109674	0.00100139			0.000163868			0.000210471			6.4811e-05			3.01779e-05
2.67777	54.3505	17624.5		0.0225106	0.00394553		0.423142	0.0041162	0.00900751	0.0024675	1				0.000485461			0.00102522			0.000125804	0			2.30097				0.0096687	0.0080337		0.00952653	0.0076648	0.00101191	0.00120945	0.0111596				0.000166584			0.000214357			6.58206e-05
2.67712	54.3255	17649.5			0.00130564		0.423334	0.00398582	0.00772646	0.00231843	1	7.96367e-05	2.17982e-05		0.000496544			0.000924648	1.96878e-05		0.000149107	0		5.3709e-06	2.27514					0.00792435		0.00941518	0.00757363	0.000992909	0.00119436	0.0110279	0.00100717	0.000156141		0.000164679			0.000211273	8.41373e-06		6.51724e-05			3.02865e-05
2.67647	54.3004	17674.5		0.00287016	0.00667416	0.000555807	0.418426	0.00445321	0.00928414	0.00225358	1	0.000118303		5.86422e-05	0.000541758	9.16455e-05		0.000890293	4.1128e-06		0.00012346	0		2.01401e-05	2.27269				0.00945845	0.00796417	0.00482319	0.00940017	0.00758594	0.00100278	0.00119554	0.011042	0.00100868		2.87833e-05	0.00016514	7.22183e-06		0.000211355	8.33855e-06		6.51145e-05			3.0407e-05
2.67583	54.2754	17699.6		0.000686435	0.00151345		0.411888	0.00544664	0.00931641	0.00226591	1				0.000616008	7.44318e-05		0.00089684			0.000133995	0		1.39723e-05	2.24181				0.0093547	0.00785865		0.00927318	0.00751774	0.000993228	0.001184	0.0109349				0.000163943	7.05762e-06		0.000209339			6.45401e-05			3.00781e-05
2.67518	54.2503	17724.6		0.00132393	0.00297295		0.418554	0.00447128	0.00827783	0.00209072	1	0.000203831			0.000444284			0.00089884			0.000179611	0		3.83702e-05	2.26468				0.00941647	0.00791562		0.00936761	0.0075592	0.0009937	0.00119041	0.011003	0.00100558			0.00016402			0.000210654			6.5193e-05			3.03996e-05
2.67453	54.2253	17749.7		0.0131672	0.00302345		0.414956	0.00358362	0.00839867	0.00242082	1	0.000239627			0.000567698	7.73483e-05		0.000957054			0.000141512	0		1.39766e-05	2.2663				0.00950279	0.00793357		0.00936868	0.00757117	0.000996584	0.00119489	0.0110275	0.00100802			0.000165066	7.13351e-06		0.000211445			6.51284e-05			3.0333e-05
2.67388	54.2003	17774.7		0.00353318	0.00562939		0.41187	0.00611312	0.00896593	0.0017103	1	1.08709e-05			0.000617798			0.000961581			0.000167656	0		2.06475e-05	2.25054				0.00940287	0.00790857		0.00930535	0.00754756	0.000994761	0.00118507	0.0109729	0.00100178			0.000164524			0.000210423			6.49493e-05			3.02194e-05
2.67323	54.1752	17799.7		0.000358213			0.415232	0.00419661	0.00893467	0.00232233	1	9.46986e-05		3.31116e-05	0.000523776			0.000973973			0.000162919	0		1.3304e-05	2.2495				0.00936673			0.0093052	0.00752201	0.000992606	0.00118606	0.010951	0.00100024		2.84063e-05	0.000163681			0.000210071			6.47939e-05			3.01189e-05
2.67259	54.1502	17824.8		0.0137802	0.000492938		0.414024	0.00500642	0.00988937	0.00221212	1	0.000176933		3.42131e-05	0.000497108			0.000874927	2.3791e-06		0.000194869	0		5.11404e-06	2.25994				0.00949504	0.00791035		0.00935258	0.00757015	0.00100363	0.00119234	0.0110146	0.0010065		2.85773e-05	0.000164484			0.000210745	8.30829e-06		6.53461e-05			3.02487e-05
2.67194	54.1252	17849.8	0.0351568	0.00854055	0.00133066	0.000712101	0.421975	0.00598731	0.00873346	0.00197634	1	0.000151159		1.80707e-05	0.000558025			0.000848066			0.000186053	0		2.3208e-06	2.29867			0.0237578	0.00963095	0.00805272	0.00489583	0.00955992	0.0077074	0.00101462	0.00121177	0.0112063	0.00102387		2.89843e-05	0.000167689			0.000214263			6.6434e-05			3.07595e-05
2.67129	54.1001	17874.8					0.409387	0.00605184	0.00906198	0.00238369	1	8.4622e-05		4.35095e-05	0.000512336	0.000102607	2.05069e-05	0.000903941			0.000191302	0		6.15345e-07	2.23159							0.00923081	0.00749774	0.000988762	0.00118097	0.010901	0.00099561		2.83331e-05	0.00016287	7.18931e-06	4.21637e-05	0.000208729			6.46524e-05			2.9912e-05
2.67064	54.0751	17899.9	0.0136461	0.00788716	0.00207096		0.413582	0.00448492	0.00939325	0.00258317	1	9.47848e-05			0.000543842			0.000963452			0.000179215	0			2.262			0.0232877	0.0094849	0.00793771		0.0093722	0.00758512	0.00100326	0.0011972	0.0110406	0.00100842			0.00016513			0.000211731			6.54138e-05
2.66999	54.0501	17924.9				0.000396544	0.409397	0.00399027	0.00924553	0.0026172	1	0.000100319	2.48534e-06	3.27327e-05	0.000564387			0.000919855			0.000111494	0		8.48315e-07	2.23244						0.00475881	0.0092272	0.00748353	0.00098937	0.00118177	0.0108966	0.000995301	0.000154177	2.82632e-05	0.000163089			0.000208733			6.41919e-05			2.99015e-05
2.66935	54.025	17949.9	0.0173523	0.0182791	0.00666618		0.42336	0.00544389	0.00852591	0.00242315	1	0.000165265		1.49354e-05	0.000575356	5.21533e-06		0.00089263			0.000157432	0			2.3106			0.0237046	0.00970459	0.00809854		0.00958653	0.00771954	0.00101545	0.00121667	0.0112284	0.00102597		2.90238e-05	0.000168116	6.85849e-06		0.000214935			6.64042e-05
2.6687	54	17975		0.00413317	0.00408025	6.80554e-05	0.414927	0.00324222	0.00860469	0.00259355	1				0.000548424	1.61884e-06	2.43441e-05	0.00088465			0.000152839	0		1.15238e-05	2.25835				0.00941801	0.00791003	0.00479635	0.00933387	0.00754129	0.000994029	0.00119141	0.0109867				0.00016435	6.69111e-06	4.25165e-05	0.000210265			6.49497e-05			3.02073e-05
2.66805	53.975	18000		0.00456441	0.000999248	0.000168977	0.421348	0.00411921	0.00847561	0.00272552	1				0.00044728			0.000913209			0.000136865	0		2.40721e-05	2.27357				0.00946201	0.00792798	0.0048181	0.00941054	0.00757946	0.00099771	0.00119741	0.0110353				0.000164518			0.000211352			6.51486e-05			3.041e-05
2.6674	53.9499	18025	0.00980463	0.0178862	0.00368611		0.414343	0.00699927	0.0107204	0.00268924	1	0.000131126		1.15972e-05	0.00045704			0.000980668			0.00012283	0			2.27477			0.0234085	0.00959835	0.00799515		0.00943365	0.0076454	0.00101675	0.0012051	0.011108	0.00101478		2.8694e-05	0.000165656			0.000213119			6.55e-05
2.66676	53.9249	18050.1		0.0145314			0.419681	0.00668247	0.00966707	0.00283399	1			2.99466e-06	0.000506389			0.000934408	6.61534e-06		0.000195568	0		6.05768e-06	2.27691				0.00955367			0.00943757	0.00762286	0.00100815	0.00120262	0.0110778			2.85684e-05	0.000165479			0.000212284	8.37942e-06		6.57248e-05			3.04274e-05
2.66611	53.8999	18075.1		0.00397106	0.00512941		0.415761	0.00540589	0.00912216	0.00266913	1			2.87251e-05	0.000425238			0.000971102			0.00020149	0			2.26215				0.0094381	0.00793343		0.00935925	0.00757001	0.000999093	0.00119448	0.0110112			2.85383e-05	0.000164038			0.000211209			6.53623e-05
2.66546	53.8748	18100.1		0.00807224	0.00159181		0.412262	0.00532352	0.00834393	0.00257824	1	0.000133446		2.83777e-05	0.000535005			0.000976992	4.34803e-07		0.000184679	0		1.88666e-05	2.25084				0.00942881	0.00788729		0.00930853	0.00754406	0.000991458	0.00118996	0.0109741	0.00100256		2.84402e-05	0.000164088			0.00021053	8.26708e-06		6.50499e-05			3.02129e-05
2.66481	53.8498	18125.2		0.00498813	0.0029105		0.413825	0.00492909	0.00884899	0.00255626	1	4.40031e-05	3.01269e-05		0.000513834			0.000978643			0.000167829	0		4.88724e-07	2.25416				0.00941774	0.00789944		0.0093229	0.00754658	0.000994847	0.00119058	0.0109809	0.00100269	0.000155522		0.000164073			0.00021067			6.49978e-05			3.01308e-05
2.66416	53.8248	18150.2					0.418286	0.00513918	0.00968175	0.00332768	1	0.000291523	2.95269e-06		0.000531486	8.12922e-05		0.00101124			0.000150969	0			2.25915							0.00935795	0.00755626	0.00100055	0.00119617	0.0109933	0.00100518	0.000155548		0.000164356	7.13307e-06		0.000211087			6.49785e-05
2.66352	53.7997	18175.2	0.0123557	0.0156046	0.0016565		0.409654	0.00417574	0.00932859	0.00321816	1	0.00023028	2.90498e-05		0.000521987			0.000862419			0.000201685	0			2.25719			0.023271	0.00952358	0.00793215		0.00934666	0.00758029	0.00100249	0.00120021	0.011036	0.00100875	0.000156296		0.000164942			0.000211086			6.55108e-05
2.66287	53.7747	18200.3	0.0149993				0.410559	0.00334549	0.00815692	0.00305436	1				0.000528866	7.17238e-05	8.21927e-06	0.000859813			0.000171928	0			2.24261			0.0231171				0.009284	0.0075209	0.000988814	0.00119063	0.0109562				0.000163786	7.05656e-06	4.231e-05	0.000209545			6.48739e-05
2.66222	53.7497	18225.3		0.00809587	0.00409292		0.412866	0.00430548	0.00986232	0.00279859	1				0.00059724			0.000991639			0.000161296	0	7.09491e-07	2.96667e-05	2.25631				0.00945003	0.00791868		0.00933266	0.00755533	0.00100202	0.00119384	0.0109987				0.000164797			0.000211082			6.50668e-05		1.54985e-05	3.03399e-05
2.66157	53.7246	18250.3		0.000382117	0.000765488		0.411449	0.00459708	0.00938004	0.0029468	1	0.000152587		5.45822e-05	0.000509859			0.000965096			0.000168553	0			2.23967				0.00934578	0.00784847		0.0092636	0.00750727	0.000992805	0.0011868	0.0109264	0.000998303		2.84597e-05	0.000163236			0.00020955			6.46788e-05
2.66092	53.6996	18275.4		0.00461194	0.00519771		0.416418	0.00455964	0.00981862	0.00280286	1			1.58285e-05	0.000476814			0.000924502	9.94515e-06		0.000129229	0		3.66803e-05	2.26491				0.00945064	0.00794138		0.00937181	0.00757257	0.00100388	0.00119636	0.0110217			2.84944e-05	0.000164479			0.000211154	8.35535e-06		6.50265e-05			3.04422e-05
2.66028	53.6745	18300.4			0.00519886		0.415853	0.00538634	0.00917263	0.00279224	1	0.000140152			0.000422497			0.000930037			0.000198029	0		1.78272e-05	2.25882					0.00792206		0.00934589	0.00755868	0.00099789	0.00119339	0.0109949	0.00100449			0.00016378			0.000210671			6.52464e-05			3.02644e-05
2.65963	53.6495	18325.5		0.00506629	0.00227301		0.40884	0.00402016	0.00818386	0.00350376	1	9.64716e-05			0.000506417			0.00093709			0.00019962	0		3.0631e-05	2.23887				0.0093738	0.00785874		0.00925174	0.00750607	0.000986526	0.00119015	0.0109292	0.000998255			0.00016326			0.000209451			6.48654e-05			3.01536e-05
2.65898	53.6245	18350.5		0.00209012	0.00360875		0.409749	0.00460615	0.0106056	0.00249599	1	9.13106e-05	2.69183e-05	1.37313e-05	0.000535821			0.00092848			0.000151023	0			2.24013				0.00936484	0.00787217		0.00926392	0.00751512	0.00100054	0.00118557	0.0109377	0.000999005	0.000154892	2.82658e-05	0.000163548			0.000209567			6.46502e-05
2.65833	53.5994	18375.5		0.00590054	0.00288474		0.413825	0.00326781	0.0111112	0.00287927	1		5.86499e-05	4.42724e-05	0.000548771			0.000958299			0.000154854	0	7.56393e-06	2.88659e-05	2.25529				0.00943192	0.00790698		0.00933197	0.00754479	0.00100825	0.00119352	0.0109916		0.00015583	2.8573e-05	0.000164425			0.000210763			6.49897e-05		1.55263e-05	3.03161e-05
2.65768	53.5744	18400.6			0.00206135		0.407613	0.00597256	0.0105287	0.00321771	1	0.000135385			0.000486794			0.00095505			0.000162941	0		7.83318e-06	2.22967					0.00784129		0.00922586	0.00750114	0.000997266	0.00118612	0.0109065	0.000996397			0.000162814			0.000209114			6.45308e-05			2.99667e-05
2.65704	53.5494	18425.6		0.00367647		0.00057861	0.413135	0.00375989	0.00778273	0.00227624	1	1.89356e-05	7.70722e-05	3.60564e-05	0.000464317			0.000933165			0.000213793	0		7.27842e-06	2.24746				0.00937847		0.00478028	0.00928736	0.00751447	0.000985623	0.00118499	0.0109435	0.000999138	0.000155249	2.8403e-05	0.000163243			0.000209704			6.50279e-05			3.00653e-05
2.65639	53.5243	18450.6		0.0105418	0.00849153	0.00107572	0.414106	0.00342986	0.0104768	0.00286077	1	7.99809e-05			0.000532448			0.00099893			0.000171751	0			2.27131				0.00951377	0.00798508	0.00483265	0.00938912	0.00759064	0.00101075	0.00120052	0.0110571	0.00100985			0.000165314			0.000212244			6.54704e-05
2.65574	53.4993	18475.7					0.405286	0.00424291	0.0102416	0.00345477	1				0.000537406			0.00097347			0.000145154	0		4.30787e-06	2.21952							0.00917692	0.00746224	0.000991784	0.00118274	0.0108636				0.000162449			0.000208392			6.41803e-05			2.98297e-05
2.65509	53.4743	18500.7	0.00370127		0.00491839		0.407951	0.00392846	0.0107796	0.00343311	1	0.000111836			0.000476457			0.000840518			0.000179209	0			2.23676			0.0230095		0.00787698		0.00925132	0.00750917	0.00100119	0.00119034	0.0109345	0.000998819			0.000163175			0.000209023			6.47849e-05
2.65445	53.4492	18525.7			0.00279535		0.403845	0.00578798	0.00859126	0.00276122	1	0.00013852			0.000493787			0.000890202			0.000203623	0			2.21922					0.00781379		0.00916836	0.00747003	0.00098274	0.00117888	0.0108628	0.000992414			0.000162199			0.000207923			6.44927e-05
2.6538	53.4242	18550.8			0.00550676		0.414546	0.0049984	0.0107356	0.00355119	1	6.19055e-05			0.000461379			0.000876384			0.00020598	0			2.25557					0.00792203		0.00933669	0.00755491	0.00100626	0.00119731	0.0109925	0.00100385			0.000163958			0.00021033			6.5276e-05
2.65315	53.3992	18575.8	0.00442236	0.0141152	0.000410234		0.411653	0.00426155	0.00901191	0.00297535	1	4.43873e-05		7.40974e-06	0.000505556			0.000869608			0.00018517	0			2.25531			0.0231628	0.00948899	0.00790331		0.00933176	0.00755975	0.000997964	0.00119555	0.0110055	0.00100493		2.84061e-05	0.000164394			0.000210541			6.52383e-05
2.6525	53.3741	18600.8			0.00200671		0.408214	0.00643258	0.00963362	0.00317739	1	9.35514e-05		2.94213e-05	0.000436857			0.000926179			0.000175362	0		1.83972e-05	2.23126					0.00784295		0.00923145	0.00750553	0.000992634	0.0011862	0.0109093	0.000996418		2.82779e-05	0.000162583			0.000209009			6.46147e-05			3.00318e-05
2.65185	53.3491	18625.9	0.0107987	0.0173854	0.000776446		0.414781	0.00547182	0.0112102	0.00316556	1	0.000113189		1.46329e-05	0.000458895	8.19407e-05		0.000912761			0.000181567	0			2.272			0.0233866	0.00958431	0.00796963		0.00942502	0.00762796	0.00101828	0.00120633	0.011095	0.00101349		2.86772e-05	0.000165472	7.20262e-06		0.000212493			6.5749e-05
2.65121	53.3241	18650.9		0.0118662	0.00911993		0.413847	0.00439178	0.0109241	0.00367088	1	8.91773e-05			0.00044356			0.00088093			0.000143283	0			2.27079				0.00952807	0.00799441		0.00939457	0.00760152	0.00101396	0.00120589	0.0110652	0.00101064			0.000164944			0.000211746			6.53608e-05
2.65056	53.299	18675.9			0.00482713	0.000391076	0.410372	0.00375209	0.00868139	0.00289921	1			1.65646e-06	0.000376683			0.000870886			0.000147228	0		1.86705e-05	2.24219					0.00787443	0.00477406	0.00926215	0.00750625	0.000989462	0.00118711	0.0109316			2.8184e-05	0.000162587			0.000209135			6.45933e-05			3.00948e-05
2.64991	53.274	18701			0.00556421	0.000625715	0.421237	0.00508472	0.0101923	0.00302293	1				0.000497971	1.09583e-05		0.000878564			0.000163888	0		8.80919e-06	2.27663					0.00796851	0.00482992	0.00942808	0.00759942	0.00100913	0.00120136	0.0110566				0.000165116	6.78528e-06		0.000211568			6.54237e-05			3.03843e-05
2.64926	53.249	18726		0.00324137	0.00245881		0.409417	0.00371509	0.0112036	0.0031395	1	0.000151567			0.00050563	0.000120217		0.00086438			0.000155339	0		9.22342e-06	2.23896				0.00937008	0.007865		0.00926107	0.00750941	0.0010037	0.00118895	0.0109365	0.000999223			0.000163365	7.30905e-06		0.000209193			6.46665e-05			3.00567e-05
2.64861	53.2239	18751		0.00952466	0.00348118	0.000309733	0.409065	0.00506846	0.0107056	0.00382415	1	8.67114e-05			0.000428852			0.000892885			0.000164412	0			2.24635				0.00943965	0.00790007	0.00479363	0.00929382	0.00754495	0.00100472	0.00119716	0.0109775	0.00100261			0.000163555			0.000210133			6.49585e-05
2.64797	53.1989	18776.1		0.00897788	0.00389561	0.000978994	0.420719	0.0042785	0.0102396	0.00313796	1	7.29237e-05			0.000424225			0.000909616			0.000184149	0		5.43195e-06	2.28239				0.00953001	0.00798052	0.00484477	0.00945036	0.00761522	0.00101208	0.0012052	0.0110861	0.00101245			0.000165147			0.000212305			6.57105e-05			3.04467e-05
2.64732	53.1739	18801.1		0.0224386	0.00285001		0.411171	0.00593903	0.00925064	0.00371682	1	0.000200075		6.60861e-06	0.00051082			0.000908921			0.000179725	0			2.26436				0.00957686	0.00795167		0.00937028	0.00760238	0.00100369	0.00120492	0.011054	0.00101023		2.8527e-05	0.000165149			0.000211687			6.54961e-05
2.64667	53.1488	18826.1	0.0402159	0.00246709	0.00661694	5.75766e-05	0.421917	0.00395218	0.0099499	0.00312209	1	7.47903e-05		4.13043e-05	0.00047474			0.000957016			0.000130761	0		3.79472e-05	2.302			0.0238302	0.00961468	0.00809731	0.00490122	0.00957729	0.00771025	0.00102333	0.00122044	0.0112271	0.00102534		2.91684e-05	0.000167532			0.000215271			6.62467e-05			3.10165e-05
2.64602	53.1238	18851.2		0.00951898		0.000410037	0.414656	0.00375	0.0108015	0.00414074	1	0.000122893			0.000486473			0.000944255			0.000185333	0		3.13045e-06	2.25849				0.009467		0.00480808	0.00935154	0.00755957	0.00100816	0.00120238	0.0110093	0.00100571			0.000164346			0.000211025			6.5262e-05			3.02231e-05
2.64537	53.0987	18876.2		0.00695989	0.00488484		0.414648	0.00451569	0.0104547	0.00315518	1				0.000490654			0.000865791	3.08557e-06		0.000176467	0	1.01895e-05	2.12795e-05	2.26162				0.00946083	0.00793735		0.00935933	0.00757013	0.0010071	0.00119796	0.0110185				0.000164507			0.000210769	8.31513e-06		6.52678e-05		1.55788e-05	3.03485e-05
2.64473	53.0737	18901.3			0.00230867	0.000647371	0.409672	0.00443281	0.00980152	0.00387353	1	0.000130221		2.59784e-05	0.000536359			0.000979386			0.000133963	0		2.57475e-05	2.23797					0.00785834	0.00477404	0.00925558	0.00750774	0.00099529	0.00119208	0.0109284	0.000998363		2.83086e-05	0.000163411			0.000209666			6.45016e-05			3.01246e-05
2.64408	53.0487	18926.3	0.0101164	0.00678558	0.00195126		0.411879	0.00620163	0.00903304	0.00385013	1	8.98427e-05			0.000534982	9.81651e-05		0.000894717	7.85431e-06		0.000192087	0	1.8459e-07	6.50871e-06	2.25451			0.0232197	0.00945905	0.0079205		0.00934327	0.00757876	0.000999179	0.00120168	0.0110176	0.00100629			0.000164737	7.24174e-06		0.000210911	8.34068e-06		6.53483e-05		1.55223e-05	3.02645e-05
2.64343	53.0236	18951.3		0.00989006	0.00552126	0.00161867	0.411906	0.00512743	0.00958881	0.00372069	1	5.7163e-05		4.53707e-05	0.000465883			0.000944004			0.000169363	0			2.26101				0.00948249	0.00794548	0.00482158	0.00934967	0.00757791	0.00100291	0.00120177	0.0110249	0.00100678		2.86656e-05	0.000164466			0.000211323			6.52667e-05
2.64278	52.9986	18976.4	0.00831699		0.00146473		0.414084	0.00364544	0.0107288	0.00371412	1	0.000152831		7.09109e-06	0.000480586			0.000843807			0.000194091	0			2.25255			0.0231531		0.00789848		0.00933257	0.0075462	0.00100606	0.001198	0.0109907	0.00100418		2.83661e-05	0.000164036			0.000210116			6.51996e-05
2.64214	52.9736	19001.4		0.00403857	0.000759576	8.09086e-05	0.412059	0.00431227	0.00963026	0.00421437	1	0.000112971			0.000445838	2.55044e-05		0.000929419			0.000157448	0			2.24563				0.00939136	0.00786989	0.00478311	0.00929226	0.00752623	0.00099689	0.00119699	0.0109562	0.00100081			0.000163332	6.80339e-06		0.000209927			6.47948e-05
2.64149	52.9485	19026.4	0.00285235	0.00168892	0.00233711		0.416033	0.00464789	0.0105283	0.00424877	1	8.21754e-05			0.000427214			0.000905122			0.000182238	0		8.05493e-06	2.25875			0.0231596	0.00942283	0.00791578		0.00935806	0.00756366	0.00100655	0.00120284	0.011008	0.00100538			0.000164002			0.000210786			6.52376e-05			3.02468e-05
2.64084	52.9235	19051.5		0.0129514	0.00436932		0.418805	0.00630489	0.0108146	0.00419756	1	0.000174591			0.000552689	0.000104884	1.27012e-05	0.000909619			0.000189437	0		3.64585e-05	2.28046				0.00956728	0.00799588		0.00945481	0.00763862	0.00101689	0.00121301	0.0111038	0.00101463			0.000166124	7.3357e-06	4.29047e-05	0.000212643			6.58447e-05			3.06675e-05
2.64019	52.8985	19076.5		0.00279018	0.00159284		0.41197	0.00539716	0.00985671	0.00395719	1	2.95117e-05			0.000538416			0.000916307			0.000189048	0			2.24504				0.00938578	0.00787551		0.00929301	0.00753318	0.000998264	0.00119574	0.0109577	0.00100049			0.000163861			0.000209883			6.49766e-05
2.63954	52.8734	19101.5			0.00269561	0.000112389	0.41603	0.00498832	0.0103946	0.00372088	1	0.000113833		1.68572e-06	0.000460975			0.000943262			0.00015835	0		1.47264e-06	2.25624					0.00790494	0.00479812	0.0093429	0.00755329	0.00100418	0.00119799	0.0109902	0.00100392		2.83353e-05	0.000163922			0.000210654			6.50007e-05			3.01617e-05
2.6389	52.8484	19126.6		0.00815743	0.00681271	0.000966445	0.415929	0.00606819	0.00955287	0.00480443	1	0.000374939	2.31771e-05		0.000553641	3.38736e-05		0.000984924			0.000234323	0			2.27337				0.00951465	0.00798761	0.0048392	0.00941311	0.00761649	0.00100713	0.00121306	0.0110735	0.00101297	0.000156794		0.000165676	6.92253e-06		0.00021248			6.59137e-05
2.63825	52.8234	19151.6		0.021683	0.00597146	0.000115608	0.417328	0.00503581	0.00890392	0.00399368	1	0.000153174		2.79967e-05	0.000502173	4.72579e-05		0.000967468			0.00018751	0		4.82468e-05	2.28722				0.00963735	0.00802275	0.00485859	0.00946782	0.00764871	0.00100854	0.0012146	0.0111287	0.00101679		2.88387e-05	0.000166216	7.03151e-06		0.000213443			6.59818e-05			3.08019e-05
2.6376	52.7983	19176.6		0.00200255	0.000261604	0.00156331	0.407267	0.00424472	0.00994267	0.0033171	1	2.96276e-05		1.91031e-05	0.000505596	9.75514e-06		0.000946563			0.000192319	0			2.23099				0.00933557	0.00782973	0.00476844	0.00922192	0.00749005	0.00099385	0.0011864	0.0109041	0.000995598		2.82083e-05	0.000162881	6.68516e-06		0.000209021			6.46766e-05
2.63695	52.7733	19201.7			0.00311512		0.413837	0.0041729	0.0093843	0.00383723	1	0.000152403		3.54423e-05	0.000528222			0.000959628			0.000177457	0			2.25041					0.00788959		0.00931002	0.00753196	0.000996401	0.00119595	0.0109657	0.00100189		2.84571e-05	0.000163924			0.000210274			6.49604e-05
2.6363	52.7483	19226.7		0.00994159	0.00858415	0.00169735	0.422362	0.00389117	0.00984222	0.00425786	1	0.000181415			0.000488963			0.000876478			0.000166128	0			2.29757				0.00958635	0.00804933	0.00487468	0.00951006	0.00765379	0.00101528	0.00121789	0.0111454	0.00101847			0.000166391			0.000213255			6.59616e-05
2.63566	52.7232	19251.7		0.0104657		0.000109741	0.411475	0.00424664	0.0117436	0.00430711	1	0.00016081			0.000584872	4.6253e-05		0.000872713			0.000127448	0			2.24951				0.0094541		0.00479724	0.00931619	0.00754786	0.00101141	0.00120099	0.0109882	0.001004			0.000164573	6.93726e-06		0.000210229			6.48192e-05
2.63501	52.6982	19276.8		0.00121957	0.00176596	0.000262902	0.410734	0.00579587	0.010772	0.00383424	1				0.000499286			0.000903236			0.000200814	0	2.09926e-05	7.16069e-06	2.2404				0.00936699	0.00786791	0.00477956	0.00927617	0.00752719	0.00100219	0.00119377	0.0109458				0.000163469			0.000209584			6.49705e-05		1.55351e-05	3.0071e-05
2.63436	52.6732	19301.8		0.00863129	0.00495653	0.00144396	0.407962	0.00404455	0.0119216	0.00431873	1	3.36546e-05		4.42086e-05	0.000594032			0.000912848			0.000131643	0	9.92466e-06		2.2471				0.00944172	0.00791401	0.0048034	0.00929463	0.00754491	0.00101214	0.00120076	0.0109856	0.00100306		2.85569e-05	0.000164583			0.000210398			6.48265e-05		1.55307e-05
2.63371	52.6481	19326.8				0.0014785	0.408667	0.00444749	0.00956758	0.004304	1	4.99788e-05			0.000555764			0.000963931			0.000162988	0			2.23317						0.00477079	0.009235	0.00749558	0.00099239	0.00119249	0.0109106	0.000996297			0.00016325			0.00020924			6.45548e-05
2.63306	52.6231	19351.9	0.00527248	0.00667759	0.00766386	0.00284774	0.409198	0.00454224	0.010081	0.00422862	1				0.000525393			0.000915928			0.000167991	0			2.25809			0.0232135	0.00946683	0.00795901	0.0048294	0.00933676	0.00757632	0.00100584	0.00120483	0.0110273				0.00016483			0.000211214			6.52732e-05
2.63242	52.5981	19376.9		0.00987605	0.0032383		0.412186	0.00600919	0.0102186	0.0038774	1	1.6204e-05		3.74471e-06	0.000488701			0.000964925			0.000162008	0		3.60824e-05	2.25517				0.00946873	0.00792144		0.00933771	0.00757182	0.00100493	0.0012009	0.011009	0.0010051		2.83951e-05	0.000164355			0.000211133			6.5132e-05			3.04038e-05
2.63177	52.573	19401.9	0.0777917	0.0153482	0.00313652	0.00147737	0.425323	0.00522017	0.0111573	0.00355565	1	7.88654e-05			0.000469152			0.000924446			0.000144836	0		1.94722e-05	2.3416			0.0245529	0.0098932	0.00824972	0.00501369	0.0098007	0.00788165	0.00105203	0.00124891	0.0114661	0.00104719			0.000171066			0.000219667			6.77376e-05			3.15708e-05
2.63112	52.548	19427		0.00442494	0.00414406		0.414371	0.00563788	0.0109426	0.00430046	1	0.000150487			0.000469111			0.000941276			0.000160671	0			2.25801				0.00944201	0.00792919		0.009353	0.00757242	0.00100927	0.00120365	0.0110129	0.00100619			0.000164304			0.000211077			6.51473e-05
2.63047	52.5229	19452	0.00430924		0.00258377	0.000789019	0.410801	0.00444657	0.0105569	0.00423817	1	7.02094e-05	2.66053e-05	3.3099e-05	0.000527262	5.40708e-05		0.000995485			0.000171958	0		5.92877e-06	2.2444			0.023075		0.00788547	0.00479039	0.00929195	0.0075323	0.00100268	0.00119797	0.010964	0.00100129	0.000155263	2.84399e-05	0.000163894	6.96482e-06		0.000210438			6.49203e-05			3.01142e-05
2.62983	52.4979	19477.1		0.00527622	0.00844997	0.000313889	0.419703	0.00504559	0.0118573	0.00409666	1				0.00051068			0.0009717			9.11107e-05	0			2.28157				0.00951843	0.00801329	0.00484563	0.0094536	0.00762663	0.00102201	0.00121166	0.0110965				0.000165782			0.000212848			6.52561e-05
2.62918	52.4729	19502.1	0.0122904	0.000274341	0.00601964	0.00162353	0.41645	0.00510104	0.00970376	0.00359056	1			1.79758e-05	0.000455736			0.000984623			5.27093e-05	0			2.2716			0.0233395	0.00946695	0.0079798	0.00484076	0.00941197	0.00760787	0.00100753	0.00120582	0.0110687			2.86279e-05	0.000165064			0.000212388			6.48804e-05
2.62853	52.4478	19527.1	0.0292336		0.00199874	0.00144048	0.420549	0.00570219	0.00901772	0.00405341	1	1.31086e-05		5.77066e-05	0.000580832	4.99295e-05		0.000962363			0.000154199	0			2.28635			0.0236055		0.00801602	0.00487531	0.00950397	0.00766712	0.00101111	0.00121727	0.0111501	0.00101796		2.90597e-05	0.000166974	7.05992e-06		0.000213824			6.59229e-05
2.62788	52.4228	19552.2	0.00547641	0.00373149	0.00219126	0.000848917	0.409807	0.00503624	0.0100469	0.00359062	1	6.79479e-05		6.16578e-06	0.00047232			0.000970482			0.000128838	0	3.75505e-06		2.24463			0.0230921	0.00940071	0.00788699	0.00479295	0.00929083	0.00753905	0.00100035	0.00119497	0.0109691	0.00100174		2.83055e-05	0.000163669			0.000210399			6.4714e-05		1.54736e-05
2.62723	52.3978	19577.2		0.00643963	0.00245639		0.417557	0.00504614	0.0104504	0.00432144	1	3.62186e-05			0.000582776	0.000139723	5.7345e-06	0.000985738			0.000200294	0		7.79155e-07	2.26723				0.00947724	0.00794011		0.00939447	0.00758848	0.00100913	0.00120684	0.011041	0.00100813			0.000165351	7.48655e-06	4.26237e-05	0.000211861			6.55324e-05			3.02971e-05
2.62659	52.3727	19602.2		0.00531709	0.00365996		0.406522	0.00637497	0.0106165	0.00376059	1				0.000581113	2.44648e-05		0.000984142			0.000171887	0		1.0098e-06	2.23431				0.0093821	0.00787213		0.00924589	0.00752449	0.00100056	0.00119243	0.0109373				0.000163789	6.78593e-06		0.000209863			6.47616e-05			3.00139e-05
2.62594	52.3477	19627.3	0.00755981	0.0150464	0.00934547	0.000617106	0.417284	0.00518306	0.00867383	0.00475318	1	0.00022874	2.92448e-05		0.000599279			0.000898896			0.000154424	0		8.16e-06	2.29077			0.0234885	0.00962044	0.0080583	0.00487152	0.00948733	0.00766548	0.00100936	0.00122137	0.0111519	0.00101933	0.000157938		0.000167104			0.000213505			6.5935e-05			3.06427e-05
2.62529	52.3227	19652.3		0.0125941	0.00573314	0.00147085	0.414368	0.00420796	0.0109671	0.00399394	1	0.000191012	2.09185e-05		0.00059221			0.000917773			0.000199894	0			2.27166				0.00953499	0.0079781	0.00483984	0.0094003	0.00760281	0.00101451	0.00120804	0.0110686	0.00101151	0.000156712		0.000165816			0.000212015			6.5694e-05
2.62464	52.2976	19677.3		0.00555438	0.00306733		0.414481	0.00542816	0.0113741	0.0038818	1	5.2453e-05	7.69114e-05	1.76325e-05	0.000531936	3.97064e-05		0.000904017			0.000156292	0			2.25769				0.00944742	0.00792258		0.0093528	0.00757061	0.00101156	0.00120124	0.0110119	0.00100557	0.000156218	2.8479e-05	0.000164636	6.91615e-06		0.000210854			6.51176e-05
2.62399	52.2726	19702.4			0.000154688	0.00113295	0.40762	0.0044927	0.0107698	0.00442552	1	0.000142846			0.000525727	7.10124e-05		0.00101145			0.00015462	0			2.22988					0.00783092	0.00476717	0.00922594	0.0074931	0.000998586	0.00119272	0.0109066	0.000996442			0.000163027	7.02073e-06		0.000209423			6.44857e-05
2.62335	52.2476	19727.4		0.0163949	0.00460041	0.00211603	0.416293	0.00619662	0.00944621	0.00413728	1	0.000180663	2.88733e-05		0.000551027			0.00093336			0.000123068	0		9.46981e-06	2.28078				0.00958712	0.00799777	0.00485918	0.00944159	0.0076386	0.00100937	0.00121277	0.0111046	0.00101474	0.000157266		0.000166127			0.000212791			6.54812e-05			3.052e-05
2.6227	52.2225	19752.4		0.000866863	0.00223709	0.00142661	0.411546	0.00525304	0.0105162	0.00384264	1				0.000635399			0.000892953			0.000183257	0	1.44561e-05	8.33857e-06	2.24569				0.00937816	0.00788149	0.00479262	0.00929359	0.00753474	0.00100219	0.00119548	0.0109611				0.000164444			0.000209821			6.49651e-05		1.5521e-05	3.01195e-05
2.62205	52.1975	19777.5				0.000992347	0.408938	0.00339455	0.00975482	0.00419042	1	6.44287e-05			0.000503956	2.27979e-05		0.000978912			0.000157106	0			2.23303						0.00476611	0.00923255	0.00748665	0.000992989	0.00119136	0.0109059	0.000995952			0.000162898	6.75738e-06		0.000209232			6.44953e-05
2.6214	52.1725	19802.5		0.00235136			0.410854	0.00549661	0.0101297	0.00359496	1	5.33539e-05		1.52488e-05	0.000634665			0.000940431			0.00012437	0		2.89783e-05	2.2389				0.00936469			0.00926841	0.00751873	0.000997769	0.00119138	0.0109359	0.00099863		2.82694e-05	0.000164061			0.000209597			6.44936e-05			3.0163e-05
2.62075	52.1474	19827.5			0.00272932	0.000596576	0.417984	0.0085658	0.0105873	0.00405178	1	6.16372e-05		3.56648e-05	0.000589546			0.000882597			0.00012864	0		3.01682e-05	2.26339					0.00793411	0.00481839	0.00938794	0.00760072	0.00100893	0.00120421	0.0110305	0.00100732		2.86266e-05	0.000165232			0.000211092			6.50752e-05			3.04306e-05
2.62011	52.1224	19852.6			0.00509504	0.00174349	0.412764	0.00435636	0.00940281	0.00389893	1	0.000181743			0.000532474	1.61751e-05	2.15582e-05	0.000929253			0.000143057	0			2.25363					0.00791161	0.00480313	0.00931728	0.00754361	0.00099791	0.00119798	0.0109812	0.00100347			0.000164179	6.76766e-06	4.24797e-05	0.000210404			6.48633e-05
2.61946	52.0974	19877.6		0.012063	0.00683441	0.000970626	0.412309	0.00432124	0.00972203	0.00393933	1	0.000240263			0.000510765			0.000965538			0.000175944	0		1.54822e-05	2.26556				0.00951096	0.00796653	0.00482637	0.00936814	0.00758662	0.00100539	0.00120507	0.0110441	0.00100954			0.000165			0.000211809			6.54164e-05			3.03869e-05
2.61881	52.0723	19902.6	0.000995016	0.0251679	0.00577503	0.00135875	0.416949	0.00544138	0.0104705	0.00405656	1	0.000118667		3.01782e-05	0.000528095			0.000947135			0.000181355	0		1.28175e-05	2.29215			0.0234708	0.00968467	0.00804486	0.00487958	0.0094931	0.0076731	0.0010202	0.00121846	0.0111609	0.00101954		2.89343e-05	0.000166841			0.000213946			6.61383e-05			3.06933e-05
2.61816	52.0473	19927.7	0.0319329	0.00524915	0.000647269	0.00121282	0.414285	0.00472095	0.00978347	0.0032969	1	0.000150235		1.6598e-05	0.000606632			0.000927734			0.000179958	0		9.02134e-06	2.27148			0.0235391	0.00953128	0.00798088	0.00485724	0.00943641	0.00763524	0.00101188	0.00120887	0.0111116	0.00101522		2.87312e-05	0.000166542			0.000212895			6.58388e-05			3.05368e-05
2.61751	52.0223	19952.7		0.00289991	0.000559531	0.000655983	0.412802	0.00533756	0.0103326	0.0038103	1	0.000109158			0.000570192			0.000992096			0.000210154	0		1.00444e-05	2.24765				0.00939521	0.00787726	0.00479141	0.00930633	0.00753995	0.00100181	0.00119606	0.010968	0.00100187			0.000164189			0.000210496			6.51535e-05			3.01478e-05
2.61687	51.9972	19977.7	0.00248356	0.00557612	0.00911208	0.00125469	0.416063	0.00420617	0.00902016	0.00402153	1	0.00014942		1.18459e-06	0.000569051			0.000868031			0.000209406	0			2.27543			0.0232874	0.00949717	0.00799766	0.00483917	0.0094107	0.00760362	0.00100384	0.00120832	0.0110698	0.00101139		2.85376e-05	0.000165706			0.000211762			6.57537e-05
2.61622	51.9722	20002.8			0.000879774	0.00243598	0.419027	0.00511878	0.0100212	0.00390374	1	0.000192788		4.6857e-05	0.000551551			0.000938478			0.000161007	0			2.26763					0.00792133	0.00482696	0.00939063	0.00757924	0.00100548	0.001203	0.0110269	0.00100771		2.8679e-05	0.000164969			0.000211331			6.52325e-05
2.61557	51.9471	20027.8		0.0128775	0.00284522		0.41483	0.00456	0.0094746	0.00396141	1				0.000517628			0.000995452			0.000181412	0		2.70609e-05	2.26561				0.009511	0.00794078		0.00937766	0.00758438	0.00100355	0.00120462	0.0110389				0.00016496			0.000211875			6.54159e-05			3.04365e-05
2.61492	51.9221	20052.9		0.00423079	0.00462384	0.00254557	0.418852	0.00495908	0.00945429	0.00325054	1	4.82068e-05			0.00061098			0.000902428			0.000139586	0			2.2765				0.00948257	0.00796681	0.00484266	0.00941903	0.00760205	0.00100549	0.00120315	0.0110614	0.00101006			0.000165813			0.000211793			6.5318e-05
2.61428	51.8971	20077.9		0.00578581	0.00398759	0.00156676	0.415728	0.00504673	0.00998112	0.0034276	1	0.000176417		3.98079e-05	0.000498927			0.000949499			0.000172521	0			2.2661				0.00946669	0.00794275	0.00482477	0.0093775	0.00758293	0.0010058	0.00120102	0.0110329	0.00100817		2.86556e-05	0.000164767			0.000211506			6.53312e-05
2.61363	51.872	20102.9	0.0421914	0.0283445	0.00685309	0.00031582	0.424368	0.0069377	0.0100352	0.00398908	1	0.00010176			0.000591734			0.000896705			0.000181032	0			2.33762			0.0242214	0.00991557	0.00822776	0.00498084	0.00974398	0.00785022	0.00104013	0.00124485	0.0114061	0.00104184			0.00017087			0.000218359			6.75896e-05
2.61298	51.847	20128	0.00163863		0.00273872	0.000564999	0.404631	0.00431398	0.00975043	0.00414767	1	0.000111547			0.000536667			0.000951039			0.0001528	0			2.22416			0.0228998		0.00783142	0.00475582	0.00919368	0.00747915	0.000991306	0.00118914	0.0108877	0.000994545			0.000162804			0.000208731			6.43641e-05
2.61233	51.822	20153		0.00459069	0.00510588	0.0017209	0.416599	0.00491439	0.00985735	0.00355339	1	0.000202693	6.12204e-05		0.000540962			0.00100477			0.000127914	0			2.26971				0.0094696	0.0079569	0.00483047	0.00939173	0.00758982	0.00100613	0.00120292	0.011044	0.00100932	0.000156586		0.000165165			0.000212024			6.51505e-05
2.61168	51.7969	20178		0.00869324	0.00869308	0.0018507	0.415408	0.00703876	0.0107999	0.00405224	1	0.000287903	1.0296e-05		0.000603221			0.000904622	5.72526e-05		0.000150586	0		3.09971e-06	2.27624				0.00953368	0.00801152	0.00485227	0.00942611	0.00763472	0.00101574	0.00121094	0.0110922	0.0010142	0.000156987		0.000166231			0.000212394	8.67112e-06		6.55606e-05			3.04505e-05
2.61104	51.7719	20203.1		0.0083868	0.00575037	0.00185278	0.412835	0.00587108	0.00762474	0.00351801	1	6.85632e-05		2.07495e-06	0.000552221			0.000992268			0.000143962	0			2.26309				0.00947299	0.00794572	0.00482225	0.00935359	0.00758104	0.000991957	0.0012005	0.0110235	0.00100672		2.84233e-05	0.000164921			0.000211562			6.51183e-05
2.61039	51.7469	20228.1		0.00493744	0.00894918	0.000760474	0.416155	0.00652753	0.00869965	0.00338987	1	8.52781e-05			0.000543101			0.000865074			0.0001285	0		1.97441e-05	2.27204				0.00948193	0.00798689	0.00483047	0.0093996	0.00760708	0.00100083	0.00120334	0.0110561	0.00100978			0.000165358			0.000211485			6.52253e-05			3.04435e-05
2.60974	51.7218	20253.1	0.00855144	0.0147837		0.000375512	0.420277	0.00372551	0.00896458	0.00391109	1			5.38272e-05	0.000573326	9.79814e-05		0.000946236			0.000156435	0	8.00458e-05	1.21103e-05	2.28486			0.0234158	0.00958694		0.00485395	0.00947236	0.00763185	0.00100761	0.00121262	0.0111147			2.89461e-05	0.000166403	7.3046e-06		0.000213057			6.57265e-05		1.6103e-05	3.05626e-05
2.60909	51.6968	20278.2		0.00238067	0.00363544	6.49437e-05	0.412962	0.00448282	0.00938027	0.00372825	1			3.76958e-07	0.000721948			0.000955798			0.000184675	0	0.00010984	1.31829e-05	2.25106				0.009399	0.0078997	0.00479155	0.00931377	0.00754058	0.000997294	0.00119645	0.0109758			2.82909e-05	0.000165138			0.000210446			6.50597e-05		1.60652e-05	3.01863e-05
2.60844	51.6718	20303.2		0.00294996	0.00456714	0.00059079	0.420229	0.00531108	0.00993708	0.00328446	1	2.01142e-05			0.000411139			0.000955559	1.1078e-05		0.00022056	0		1.32566e-05	2.27516				0.00947183	0.00796342	0.00482998	0.009423	0.00760107	0.00100777	0.00120287	0.0110571	0.00100952			0.000164644			0.000212005	8.38847e-06		6.57405e-05			3.04105e-05
2.6078	51.6467	20328.2			0.00479831	0.000476332	0.406565	0.00444131	0.00968919	0.00346784	1	0.000130066		2.92054e-06	0.000517471	4.71413e-06	2.39579e-06	0.000957352			0.000161318	0		2.78057e-05	2.23177					0.00785846	0.00476494	0.00922279	0.00749494	0.000992973	0.00118783	0.0109097	0.000996653		2.81343e-05	0.000163028	6.66106e-06	4.20986e-05	0.000209187			6.45404e-05			3.00843e-05
2.60715	51.6217	20353.3		0.00586718	0.00271086	8.60165e-05	0.414579	0.00517186	0.0101613	0.00355752	1	3.71778e-05	2.23541e-05	3.74855e-05	0.000533378			0.000964568			0.000153415	0		2.20658e-05	2.25775				0.00944326	0.00791568	0.00480445	0.00934752	0.00756449	0.00100425	0.00119871	0.0110051	0.00100486	0.000155821	2.85705e-05	0.000164541			0.000211055			6.50612e-05			3.03157e-05
2.6065	51.5967	20378.3		0.00432589	0.00235055	0.00025913	0.417873	0.00658433	0.0100979	0.00378426	1	0.000211791			0.000543815			0.000923534			0.000187033	0		3.73483e-05	2.26627				0.00946172	0.0079363	0.00481912	0.00939239	0.00759388	0.00100677	0.00120338	0.0110365	0.00100869			0.000165069			0.000211432			6.54326e-05			3.04866e-05
2.60585	51.5716	20403.3			0.00483245	0.00162453	0.413485	0.0051871	0.00907269	0.00400702	1	7.76872e-05			0.00053451			0.000946506			0.000131242	0			2.25499					0.00791419	0.00480492	0.00932599	0.00755201	0.000996605	0.00119918	0.0109868	0.00100341			0.000164274			0.000210606			6.48314e-05
2.6052	51.5466	20428.4			0.0012343	0.000395398	0.408949	0.00510171	0.0101226	0.00396006	1	0.000135909		1.55087e-05	0.000597882	4.92396e-05		0.00103821	1.71579e-05		0.000186485	0		3.67909e-05	2.23398					0.0078465	0.00476904	0.0092446	0.00750569	0.000996287	0.00119165	0.0109201	0.000997636		2.82299e-05	0.000163623	6.91053e-06		0.000209828	8.31768e-06		6.47394e-05			3.0162e-05
2.60456	51.5216	20453.4			0.00617409	0.00222071	0.415454	0.00460913	0.00982188	0.00353174	1	0.000292587		8.21631e-05	0.00058665			0.000911511			0.000149491	0			2.26452					0.00794561	0.00482279	0.00936515	0.00757175	0.00100376	0.00120021	0.0110201	0.00100764		2.88558e-05	0.00016506			0.000211052			6.51287e-05
2.60391	51.4965	20478.4			0.00343271	0.00113491	0.41653	0.0050362	0.00857168	0.00360519	1	0.000150153		0.000109672	0.000620134			0.000911729			0.00022072	0		2.19983e-05	2.26142					0.00791808	0.00480926	0.00935639	0.00756224	0.000995308	0.00119873	0.0110029	0.00100528		2.8962e-05	0.000164986			0.000210723			6.54186e-05			3.03093e-05
2.60326	51.4715	20503.5		0.0169483	0.00557433		0.415476	0.00568021	0.00895196	0.00370416	1	6.41015e-05			0.00051439			0.000922772	1.53703e-05		0.000120781	0		2.16945e-05	2.27556				0.00957058	0.00798681		0.00941774	0.00762012	0.00100456	0.00120789	0.0110819	0.00101202			0.000165585			0.000212297	8.43102e-06		6.53346e-05			3.05253e-05
2.60261	51.4465	20528.5		0.00480379	0.00439314	0.00111926	0.409042	0.00610484	0.0101442	0.00418673	1	0.000129697		9.9e-06	0.000600841	3.93334e-05		0.00093324			0.000161882	0			2.24517				0.00940928	0.00790133	0.0047958	0.00928929	0.00754706	0.00100117	0.00119859	0.0109723	0.00100237		2.8334e-05	0.000164421	6.8892e-06		0.000210255			6.49138e-05
2.60197	51.4214	20553.5		0.0150604	0.00627007	0.000891695	0.412115	0.00584731	0.00893862	0.00378262	1	4.8311e-05			0.000501115		1.03292e-05	0.000990992			0.000180127	0		3.32587e-05	2.26654				0.00953562	0.00797018	0.00483004	0.00937503	0.0076015	0.00100191	0.00120522	0.0110535	0.00100934			0.000165087		4.26973e-05	0.00021213			6.54951e-05			3.0511e-05
2.60132	51.3964	20578.6				0.00150617	0.413639	0.00499494	0.00806532	0.004436	1	3.69753e-05		2.11741e-05	0.000492636	5.93545e-05		0.000896424			0.000177716	0	1.76349e-05	1.35944e-05	2.24817						0.00479054	0.00930018	0.00752938	0.000988239	0.00119811	0.0109554	0.00100032		2.83522e-05	0.000163575	6.98828e-06		0.00020973			6.49007e-05		1.55303e-05	3.01325e-05
2.60067	51.3713	20603.6	0.000469213		0.00330836	0.00142439	0.41762	0.00388665	0.00838132	0.00430776	1	5.29409e-05			0.000572495	1.73417e-05		0.000878468			0.00013137	0		3.66635e-06	2.26506			0.0231524		0.00792314	0.00481435	0.00936918	0.0075614	0.000994982	0.00120347	0.0110108	0.00100547			0.000164843	6.79236e-06		0.000210693			6.49741e-05			3.02304e-05
2.60002	51.3463	20628.7					0.415993	0.005062	0.0079494	0.00398659	1	5.64446e-05			0.000576338			0.000935681	5.92174e-07		0.000170173	0			2.25206							0.00932045	0.00753571	0.000988386	0.00119659	0.0109641	0.00100122			0.000164164			0.000210111	8.26036e-06		6.49107e-05
2.59937	51.3213	20653.7	0.0249037	0.0100208	0.00258446	0.000316352	0.420067	0.00444627	0.0100241	0.00460517	1	0.000176185	1.4031e-05	1.24686e-05	0.000529921			0.000857462			0.000200106	0			2.29174			0.0236366	0.00961333	0.00803809	0.00488046	0.00952356	0.00767808	0.0010191	0.0012232	0.0111762	0.00102126	0.000158198	2.88751e-05	0.000167081			0.000213739			6.6334e-05
2.59873	51.2962	20678.7	0.0196906		0.00202544		0.417002	0.00359271	0.0096682	0.00445622	1	5.73178e-05		1.03257e-05	0.000591429	3.36259e-05		0.000876412			0.000135563	0			2.26819			0.0233725		0.00795496		0.00941179	0.00759691	0.00100699	0.0012102	0.0110649	0.00101044		2.85757e-05	0.000165758	6.91582e-06		0.000211716			6.53165e-05
2.59808	51.2712	20703.8		0.0023688	0.00640163	0.00074769	0.415528	0.00366204	0.0093215	0.00437862	1	0.00013915			0.000606356			0.000883811			0.000201585	0	3.56953e-06	4.2716e-05	2.26456				0.00943813	0.00794788	0.00481529	0.00936675	0.0075675	0.00100113	0.00120503	0.0110215	0.00100692			0.00016519			0.000210927			6.54242e-05		1.55465e-05	3.04749e-05
2.59743	51.2462	20728.8		0.00607623	0.00584379	0.000597605	0.411298	0.00498383	0.00937366	0.00442729	1				0.00057854			0.000989939			0.000237776	0		3.60053e-05	2.25428				0.00943983	0.00792908	0.00480493	0.00932494	0.00755979	0.000999434	0.00120291	0.0109997				0.00016471			0.000211093			6.54937e-05			3.03777e-05
2.59678	51.2211	20753.8		0.000901419	0.0064706	0.00113374	0.418633	0.00458274	0.0083924	0.00369495	1	0.000106991		4.50974e-05	0.000433649			0.000930547			0.000199306	0		3.42736e-05	2.27274				0.00944738	0.00796288	0.00482628	0.00940112	0.0075865	0.000997841	0.00120347	0.0110418	0.0010086		2.8708e-05	0.00016454			0.000211573			6.55319e-05			3.04844e-05
2.59613	51.1961	20778.9	0.0159019	0.000243392	0.00586416	0.000346436	0.414946	0.00615522	0.0108742	0.00447432	1	0.000147723		5.16643e-05	0.000550401	0.000130602		0.000880621			0.000221889	0		4.02826e-06	2.26722			0.0233766	0.00947369	0.00798477	0.00483722	0.0094105	0.00761926	0.00101475	0.0012116	0.0110768	0.00101202		2.88354e-05	0.000165708	7.46034e-06		0.000211967			6.58647e-05			3.04135e-05
2.59549	51.1711	20803.9		0.00510396	0.00538063	0.00178683	0.408729	0.00386443	0.00927489	0.00508994	1	6.56505e-05			0.000514295			0.000924942	1.32379e-06		0.000162849	0			2.24747				0.00941108	0.00790687	0.00479954	0.00928772	0.00753489	0.000996413	0.00120356	0.0109724	0.00100203			0.000163949			0.000210212	8.27069e-06		6.49202e-05
2.59484	51.146	20828.9	0.0477423	0.00315777	0.00646722		0.412558	0.005441	0.00856953	0.0046769	1				0.000512818			0.000884842	4.23468e-05		0.000127759	0			2.27853			0.0237594	0.00957303	0.00805814		0.00947967	0.00768207	0.00101077	0.00122335	0.0111739				0.000166951			0.000213849	8.65176e-06		6.59163e-05
2.59419	51.121	20854	0.00477169	0.000824322	0.00698641	0.00151628	0.417152	0.00530811	0.00854994	0.00449054	1	0.000123675		3.7358e-07	0.000520975			0.000885395			0.000144422	0		5.00957e-06	2.27249			0.0232752	0.00946076	0.00797736	0.00483544	0.00940666	0.00760159	0.00100017	0.00120962	0.0110579	0.00101016		2.85026e-05	0.000165263			0.000211632			6.53242e-05			3.03671e-05
2.59354	51.096	20879	0.00553973		0.00834812	0.0014413	0.415261	0.00574547	0.00995025	0.00491659	1			2.12871e-05	0.000631372			0.00093367			0.000199788	0			2.26854			0.0232792		0.00798482	0.00483499	0.00939612	0.00760394	0.0010079	0.00121197	0.0110578			2.8618e-05	0.000165872			0.000211897			6.56297e-05
2.59289	51.0709	20904		0.00813237	0.00222487	0.000865122	0.421412	0.00437322	0.00880276	0.00506548	1	8.51775e-05			0.000630627			0.000889851			0.000125829	0		2.41625e-06	2.2821				0.00952329	0.00796956	0.0048431	0.00945218	0.00761412	0.0010039	0.00121563	0.0110837	0.0010123			0.000166256			0.00021215			6.53733e-05			3.04235e-05
2.59225	51.0459	20929.1			0.00620726	0.0025195	0.411855	0.00630573	0.00955115	0.00436939	1	3.02676e-05			0.000553637			0.000875364			0.000177675	0		1.11431e-05	2.25406					0.00792741	0.00481328	0.00932369	0.00756356	0.000999948	0.00120203	0.0109946	0.00100387			0.000164497			0.000210365			6.5133e-05			3.0227e-05
2.5916	51.0209	20954.1			0.00163553	0.00066251	0.415353	0.00414808	0.008771	0.00489577	1	0.000158744		3.12838e-05	0.000593621			0.000937541			0.000189975	0			2.25468					0.0078917	0.00479664	0.00933041	0.00754159	0.000994326	0.00120331	0.0109799	0.00100323		2.84712e-05	0.000164496			0.000210425			6.51133e-05
2.59095	50.9958	20979.1		0.00798889	0.00497972	0.00131198	0.413566	0.0066512	0.0094271	0.00532852	1	0.000269934		7.03057e-05	0.000534542			0.000848928			0.000179448	0			2.26396				0.00948725	0.00795527	0.00482764	0.00937388	0.00759852	0.00100363	0.00121258	0.0110427	0.00100958		2.88494e-05	0.00016511			0.000211138			6.54274e-05
2.5903	50.9708	21004.2		0.0101061	0.0109425		0.417528	0.00375428	0.00867357	0.00503221	1	3.80749e-05		6.38251e-05	0.000516847			0.000927237			0.000172815	0		2.31961e-05	2.28372				0.00954943	0.00803065		0.0094457	0.00762282	0.00100478	0.00121738	0.0111014	0.00101366		2.89668e-05	0.000165889			0.000212695			6.57383e-05			3.05873e-05
2.58966	50.9458	21029.2		0.0005249	0.000318729	0.00168017	0.413268	0.00361972	0.00925724	0.00544279	1	0.000213033		0.000105168	0.000616058			0.000936307			0.000191998	0			2.24958				0.00938077	0.00787475	0.0047963	0.00930747	0.00752939	0.000995765	0.00120483	0.0109664	0.00100229		2.88412e-05	0.000164416			0.000210159			6.50441e-05
2.58901	50.9207	21054.2		0.00625161	0.0038909	0.00173561	0.411175	0.00494016	0.00903835	0.0053132	1	0.000218146		3.09179e-06	0.000548009			0.000903103			0.000143099	0			2.25405				0.00943922	0.00791701	0.00481039	0.00932271	0.00755828	0.000997423	0.00120758	0.0109979	0.0010052		2.83628e-05	0.000164514			0.00021058			6.49621e-05
2.58836	50.8957	21079.3		0.0178029	0.00295907	0.00163222	0.421271	0.00564875	0.0094179	0.00526661	1	6.09785e-05		4.43639e-05	0.000563221	7.28066e-05		0.000864816			0.000224595	0			2.29417				0.00963434	0.00802146	0.00487643	0.0095081	0.0076669	0.00101335	0.00122404	0.0111502	0.00101824		2.89856e-05	0.000166877	7.18754e-06		0.000213283			6.63161e-05
2.58771	50.8707	21104.3			0.00627421	0.000386204	0.411029	0.00597808	0.00931295	0.00490568	1	0.000131732	0.000126523	2.218e-05	0.000493111			0.000914534			0.000154695	0			2.24803					0.00791275	0.00479245	0.00930149	0.00754742	0.000996745	0.0012027	0.0109738	0.00100252	0.00015595	2.84054e-05	0.000163853			0.000210181			6.48834e-05
2.58706	50.8456	21129.3		0.00206156	0.00335747	0.00056525	0.415202	0.00593461	0.009513	0.00505536	1	0.000107644	3.32164e-06		0.000520979			0.000845478			0.000170103	0		3.64483e-06	2.25838				0.00942414	0.00792077	0.00480802	0.00935276	0.00757015	0.00100088	0.00120718	0.0110072	0.00100544	0.000155746		0.000164505			0.000210441			6.51657e-05			3.02202e-05
2.58642	50.8206	21154.4	0.01059	0.00539832	0.00714661	0.000780457	0.413385	0.00489772	0.00943574	0.00567401	1			0.000102039	0.00046261			0.00080231			0.000195893	0			2.26787			0.0233324	0.00949625	0.00798683	0.00483657	0.00939593	0.00760749	0.00100615	0.00121748	0.0110698			2.9096e-05	0.000165118			0.0002114			6.56793e-05
2.58577	50.7955	21179.4		0.00695363	0.00450953	0.000820272	0.422605	0.00464022	0.00916968	0.00534696	1		7.95054e-06	2.70868e-05	0.000457626			0.000839532	8.9353e-06		0.000114735	0			2.28756				0.00953488	0.00799742	0.00485207	0.00947681	0.0076301	0.00100785	0.00121951	0.0111048		0.000157153	2.87718e-05	0.000165612			0.000212274	8.41273e-06		6.54362e-05
2.58512	50.7705	21204.5		0.0090265	0.00423817	0.00190791	0.42007	0.00354964	0.00924346	0.00573772	1	7.62198e-05		4.74101e-05	0.000470759			0.000862372			0.000120464	0			2.28422				0.00953913	0.00798983	0.00485442	0.00945553	0.00761825	0.00100749	0.00122075	0.0110964	0.00101341		2.88626e-05	0.000165559			0.000212239			6.54182e-05
2.58447	50.7455	21229.5			0.00908063		0.413806	0.00314881	0.00832406	0.00529151	1	9.23083e-05		1.62231e-05	0.000498859			0.00088047	1.34857e-06		0.00018965	0			2.25972					0.00794754		0.00933951	0.00755032	0.000993744	0.00120776	0.0110006	0.00100476		2.84421e-05	0.000164285			0.000210508	8.29208e-06		6.52344e-05
2.58382	50.7204	21254.5	0.00219337		0.00237621	0.000907627	0.412436	0.00436597	0.00954954	0.00483378	1	0.000208253			0.000490709			0.000829247			0.000188086	0			2.24837			0.0230726		0.00788748	0.00479295	0.00930463	0.00753487	0.000997552	0.00120171	0.0109684	0.00100245			0.000163759			0.00020961			6.50347e-05
2.58318	50.6954	21279.6	0.0211624	0.00175567	0.000769125		0.42105	0.00408577	0.00992694	0.00579009	1				0.000542596			0.000784643	2.08311e-05		0.000143355	0	3.02926e-05		2.28131			0.0234962	0.00951872	0.00798731		0.00948082	0.00763721	0.00101341	0.0012236	0.0111196				0.000166306			0.000212253	8.4901e-06		6.56827e-05		1.58335e-05
2.58253	50.6704	21304.6		0.00888203	0.000851875		0.415254	0.00512858	0.00871124	0.00543548	1				0.000421119			0.000870483	8.48042e-06		0.000205561	0		1.30154e-05	2.26036				0.0094693	0.00791336		0.00936058	0.00757181	0.00099727	0.00121025	0.0110161				0.000164087			0.000210748	8.34299e-06		6.54135e-05			3.02962e-05
2.58188	50.6453	21329.6		0.00708056	0.00600677	0.00137305	0.4176	0.00352532	0.00980489	0.00568258	1				0.000427611			0.000822876			0.000146984	0		9.77834e-06	2.2761				0.00950621	0.00798107	0.00484018	0.0094199	0.00760042	0.00100826	0.00121761	0.0110706				0.000164936			0.000211528			6.54131e-05			3.04282e-05
2.58123	50.6203	21354.7	0.00848739	0.00200283	0.0043362	0.000859567	0.418475	0.00577536	0.00804896	0.00474072	1	0.000146399			0.000446107	1.1082e-05		0.000919166			0.000139669	0			2.2743			0.0233213	0.00947767	0.00797146	0.00483712	0.00942432	0.00761253	0.000998495	0.00121234	0.0110701	0.0010114			0.00016503	6.79425e-06		0.000212051			6.53696e-05
2.58058	50.5953	21379.7		0.00446384	0.0029186	0.0015771	0.415289	0.00520503	0.00858614	0.00527877	1	0.000123681	5.77621e-05	3.94768e-05	0.000492502	5.25633e-05		0.000855878			0.000230479	0			2.2628				0.00944923	0.00792832	0.00481964	0.009365	0.00757565	0.00099703	0.00120993	0.011021	0.00100679	0.000156242	2.86229e-05	0.000164555	6.99272e-06		0.000210763			6.55803e-05
2.57994	50.5702	21404.7	0.0614251	0.00931037	0.000644714	0.00107745	0.421956	0.00510911	0.0104778	0.00520932	1	0.000175495			0.000488998	5.68355e-05		0.000878616			0.000183766	0			2.31382			0.0241702	0.00974217	0.00813819	0.00495222	0.00966588	0.00778795	0.00103576	0.00124353	0.0113307	0.00103537			0.000169158	7.2134e-06		0.000216813			6.71582e-05
2.57929	50.5452	21429.8			0.00313265		0.41405	0.00482001	0.00878656	0.00578952	1	0.000240589		2.29814e-06	0.000497988			0.000795618			0.000175749	0			2.25195					0.00789826		0.0093213	0.00754369	0.000994202	0.00120797	0.0109776	0.00100347		2.83061e-05	0.000163937			0.000209602			6.50216e-05
2.57864	50.5202	21454.8		0.00217188	0.0057025	0.00163358	0.415571	0.00427432	0.00872274	0.00506095	1	0.00020823			0.000392499	6.83375e-05		0.000858726	1.77787e-05		0.000199709	0			2.26537				0.00943979	0.00794635	0.00482158	0.00936972	0.00757308	0.00099812	0.00120914	0.0110248	0.0010076			0.000164059	7.08205e-06		0.00021085	8.40083e-06		6.54329e-05
2.57799	50.4951	21479.8	0.0160484	0.00670093	0.00335556	0.00251399	0.422965	0.00386631	0.00936103	0.0049639	1	0.000143383		8.21105e-05	0.000483032	1.39643e-05		0.000796261	1.29106e-06		0.000210203	0		7.12337e-06	2.29837			0.0235779	0.00959102	0.00803925	0.00489082	0.00953602	0.00767183	0.001015	0.00122473	0.0111718	0.00102068		2.92528e-05	0.000166754	6.8728e-06		0.000213314	8.4208e-06		6.63644e-05			3.06917e-05
2.57735	50.4701	21504.9			0.00124168		0.418307	0.0042903	0.01056	0.00589461	1	6.66186e-05			0.000496833	3.26909e-05		0.000777623			0.000171517	0		2.20781e-05	2.26162					0.00791264		0.009374	0.00756446	0.00100709	0.00121234	0.0110121	0.00100566			0.000164445	6.87763e-06		0.000210161			6.52024e-05			3.03351e-05
2.5767	50.4451	21529.9		0.00479477	0.00259266		0.414927	0.00279094	0.0087124	0.00483258	1	5.86081e-05			0.000429279		1.75226e-05	0.000875419			0.000148782	0		3.33584e-05	2.25771				0.00942581	0.00790535		0.00933799	0.00754215	0.000995061	0.00120425	0.0109916	0.00100374			0.000163768		4.24978e-05	0.000210307			6.49562e-05			3.03407e-05
2.57605	50.42	21554.9		0.00675954	0.000793455	0.000634474	0.41628	0.00429864	0.00823791	0.00569411	1	0.00017677		8.37214e-05	0.000508001			0.000862905			0.000180822	0			2.26323				0.00945982	0.00791489	0.0048134	0.00936842	0.00756901	0.000994895	0.00121196	0.0110186	0.00100687		2.88605e-05	0.000164604			0.000210756			6.52925e-05
2.5754	50.395	21580	0.00545078	0.00820946	0.00447374		0.421147	0.00446482	0.00909379	0.00497232	1	0.000248087		1.49041e-05	0.000403162	1.65557e-05		0.00082809			0.000153855	0		9.06638e-06	2.28571			0.0233896	0.00954676	0.00800133		0.00947358	0.00763305	0.00100795	0.00121805	0.0111105	0.00101566		2.87189e-05	0.000165395	6.84948e-06		0.00021232			6.56872e-05			3.0534e-05
2.57475	50.37	21605		0.000976054	0.0132037	0.000904653	0.414765	0.00448742	0.00826965	0.00522317	1	0.000133652		7.74922e-05	0.000480747			0.00084738			0.000193573	0			2.27168				0.00945671	0.00800761	0.00482957	0.00938862	0.00759314	0.000998105	0.00121305	0.0110522	0.0010097		2.89141e-05	0.000164956			0.000211313			6.55621e-05
2.57411	50.3449	21630			0.00553955	0.000602611	0.418031	0.00466356	0.0101144	0.00552396	1	4.14852e-05		1.95768e-05	0.000472349			0.000867214			0.000211342	0			2.26828					0.00795516	0.00482178	0.00939475	0.00758449	0.00100702	0.00121317	0.0110382	0.00100791		2.85578e-05	0.0001647			0.000211154			6.55771e-05
2.57346	50.3199	21655.1		0.00369435	0.00321362		0.413325	0.00489537	0.00999281	0.00483544	1			3.93108e-05	0.000467801			0.000890546			0.00012966	0			2.25271				0.00941622	0.00790579		0.00932568	0.00755087	0.00100172	0.00120381	0.0109875			2.85349e-05	0.000163918			0.000210311			6.48267e-05
2.57281	50.2949	21680.1		0.00677714	0.00667463	0.000869104	0.426899	0.00475595	0.008582	0.00651955	1	5.00601e-05		1.29489e-05	0.000486028			0.000827375			0.000180142	0		1.01033e-05	2.30436				0.00958586	0.00805309	0.00487879	0.00955243	0.00767233	0.00101006	0.0012327	0.0111653	0.00101956		2.88496e-05	0.000166673			0.000213363			6.61579e-05			3.06904e-05
2.57216	50.2698	21705.1		0.0026252	0.00395678	0.000500329	0.416117	0.00616955	0.00995924	0.00564768	1	7.23702e-05	2.12817e-05		0.00040779			0.000826701			0.000208222	0			2.26256				0.00944441	0.0079385	0.00481641	0.00937483	0.00758523	0.00100516	0.00121265	0.0110272	0.00100708	0.000156129		0.00016418			0.000210721			6.54945e-05
2.57151	50.2448	21730.2		0.0110973	0.00567108	0.000486839	0.423588	0.00494437	0.0102218	0.00556809	1				0.000493966			0.000810002			0.000212123	0			2.2959				0.00959455	0.00803457	0.00486883	0.00951864	0.00766106	0.00101758	0.00122542	0.0111474				0.00016645			0.000212924			6.623e-05
2.57087	50.2197	21755.2			0.00689667	0.000422553	0.416188	0.00610687	0.00980734	0.00566107	1	0.00016161		7.96103e-05	0.000452633			0.000817025			0.000141778	0		8.012e-06	2.26472					0.00795898	0.00481857	0.00938025	0.00758895	0.00100486	0.00121337	0.0110331	0.00100811		2.88758e-05	0.000164516			0.00021078			6.51631e-05			3.03155e-05
2.57022	50.1947	21780.3	0.0493417	0.0190054	0.0056322	0.000450362	0.424333	0.00423649	0.00794567	0.00539334	1	9.97019e-05			0.000503449	3.62494e-05		0.000820532	1.04823e-05		0.000171812	0		2.33859e-06	2.33071			0.0241799	0.00982885	0.00819291	0.00496471	0.00971073	0.00780823	0.00102472	0.00124861	0.0113674	0.0010383			0.000169789	7.11977e-06		0.000217186	8.62045e-06		6.73079e-05			3.12017e-05
2.56957	50.1697	21805.3			0.00572608	0.000682457	0.413291	0.00513668	0.0110449	0.00548041	1	9.51963e-05		4.15475e-05	0.000386512		1.79023e-05	0.000842759			0.000140534	0		1.26648e-05	2.25443					0.00792801	0.00480515	0.00933541	0.00756023	0.00100857	0.00120864	0.0109991	0.00100464		2.85775e-05	0.000163645		4.25291e-05	0.000210272			6.49554e-05			3.02477e-05
2.56892	50.1446	21830.3		0.0186409	0.00667328	0.00016653	0.417429	0.00448437	0.00899624	0.00566551	1	0.000180736	3.12745e-05	8.65786e-05	0.00047169			0.000893722			0.000209205	0		4.06864e-05	2.28654				0.00961902	0.00802549	0.00485817	0.00946701	0.00764453	0.00100891	0.00122372	0.0111271	0.0010168	0.000157598	2.91604e-05	0.000166022			0.000213001			6.6093e-05			3.07554e-05
2.56827	50.1196	21855.4	0.0153877		0.00467906		0.412555	0.00423562	0.00862233	0.00540599	1	3.51726e-05		8.90189e-05	0.000470514			0.0008315			0.000174968	0	3.30679e-05		2.25708			0.0232655		0.00794125		0.00935374	0.00757339	0.000997635	0.00121112	0.0110255	0.00100671		2.89077e-05	0.0001645			0.000210714			6.5301e-05		1.57148e-05
2.56763	50.0946	21880.4		0.0104428	0.00439142	0.00108411	0.415772	0.00302798	0.00776355	0.00624928	1	0.00019234	2.33832e-05	2.92492e-05	0.00056252			0.000825054			0.000207838	0			2.27199				0.00951057	0.0079602	0.00483135	0.00939571	0.0075863	0.000995469	0.00121892	0.011054	0.00101019	0.00015652	2.86521e-05	0.000165435			0.000211224			6.56516e-05
2.56698	50.0695	21905.4		0.00712299	0.00450957		0.414051	0.00340075	0.0097373	0.0068114	1				0.000528146			0.000889488			0.000129801	0		3.25866e-05	2.26129				0.0094672	0.00793987		0.00936146	0.00756836	0.00100373	0.0012188	0.0110249				0.000164809			0.000211022			6.50484e-05			3.04283e-05
2.56633	50.0445	21930.5	0.0139032		0.00318857		0.413552	0.00361053	0.00928447	0.00638202	1			7.62074e-05	0.000508171	2.58119e-06		0.000861187			0.000153313	0			2.25751			0.0232574		0.00793307		0.00935928	0.00756998	0.00100129	0.00121651	0.0110256			2.88372e-05	0.000164709	6.72007e-06		0.000210879			6.5182e-05
2.56568	50.0195	21955.5	0.0138423	0.00693377	0.00255354		0.418854	0.00271037	0.00864515	0.00618702	1				0.000460821	4.11088e-05		0.000840394			0.000179658	0			2.27909			0.0234109	0.00952936	0.00798203		0.00945061	0.00761506	0.00100437	0.00122348	0.0110985				0.000165536	6.97832e-06		0.000212158			6.57593e-05
2.56504	49.9944	21980.5	0.0378921	0.0038027	0.00622341		0.428436	0.0049668	0.00955901	0.00598062	1	0.000181119		1.96208e-05	0.000510833			0.000782332			0.000184184	0			2.32252			0.0239776	0.009687	0.00814963		0.00967865	0.00776792	0.00102801	0.00124482	0.0113027	0.00103285		2.92423e-05	0.000168864			0.000215734			6.69948e-05
2.56439	49.9694	22005.6	0.0169153	0.00115512	0.00719998	0.00163819	0.413985	0.00357573	0.00874443	0.00740636	1		5.02116e-05		0.000562359			0.000863644			0.000142402	0	1.42422e-05	1.26221e-05	2.2713			0.0234057	0.00948827	0.0080002	0.00484925	0.00941464	0.00761262	0.00100396	0.00122907	0.011088		0.000157149		0.000165941			0.000212086			6.54903e-05		1.56994e-05	3.04917e-05
2.56374	49.9444	22030.6		0.00454402	0.0006596	0.00236002	0.411976	0.00441861	0.00995389	0.00615469	1	0.000138197	1.76259e-05	5.29921e-05	0.000436029			0.000792117			0.00021253	0			2.25133				0.00942051	0.00789144	0.00480907	0.0093179	0.00754795	0.00100147	0.00121101	0.010987	0.00100376	0.000155539	2.86089e-05	0.000163737			0.000209762			6.52793e-05
2.56309	49.9193	22055.6			0.00525636	0.000109506	0.409638	0.00597983	0.0103908	0.00610912	1	0.000178863			0.000518936	4.84841e-05		0.000842672	6.29539e-06		0.000190552	0			2.24229					0.00789949	0.00478628	0.00928483	0.0075401	0.00100168	0.00120813	0.0109631	0.0010018			0.000163835	6.93364e-06		0.000209583	8.29093e-06		6.5017e-05
2.56244	49.8943	22080.7			0.00203528	0.00058767	0.416631	0.00521397	0.0100319	0.00616549	1	0.000223095		3.52873e-05	0.000502965			0.000860764			0.000215255	0			2.25955					0.00791587	0.00480958	0.00936342	0.00756845	0.00100403	0.00121365	0.0110105	0.00100638		2.85725e-05	0.000164455			0.000210588			6.54337e-05
2.5618	49.8693	22105.7	0.0230608	0.00869655	0.000116224		0.414626	0.00559741	0.00964491	0.0056893	1				0.000497873			0.000908049			0.000207799	0		5.83192e-06	2.26899			0.0234654	0.00954048	0.00796962		0.00942847	0.00763215	0.00101006	0.00122088	0.0111001				0.000165765			0.000212564			6.59247e-05			3.04873e-05
2.56115	49.8442	22130.7		0.0141711	0.00292741		0.415158	0.00538577	0.00901675	0.00505917	1	8.74603e-05		1.66396e-05	0.000533203			0.000883062			0.000151258	0		1.88305e-05	2.26863				0.00953281	0.00795347		0.00939392	0.00760063	0.00100257	0.00121255	0.0110559	0.00100978		2.85873e-05	0.000165301			0.00021158			6.535e-05			3.04379e-05
2.5605	49.8192	22155.8			0.00248819	0.000290439	0.412993	0.00496739	0.00809145	0.00635116	1	5.14703e-05		9.19358e-05	0.000459675			0.000852499	1.16735e-05		0.000219349	0			2.24852					0.00788658	0.00478865	0.0093059	0.00753672	0.000989366	0.0012098	0.0109663	0.00100139		2.87684e-05	0.000163557			0.000209698	8.32281e-06		6.51936e-05
2.55985	49.7942	22180.8			0.00254585	0.000321114	0.416381	0.00573422	0.00910524	0.00548227	1	0.00015968		4.50494e-05	0.000481786			0.000872411			0.000261638	0			2.25861					0.00791356	0.00480501	0.009356	0.00756642	0.000998288	0.00120911	0.0110034	0.00100538		2.86078e-05	0.000164232			0.000210516			6.56467e-05
2.5592	49.7691	22205.8		0.00477489	0.00154982		0.419926	0.00410502	0.00901689	0.00523626	1	0.000150562		3.25752e-05	0.000576861			0.000849563			0.000183767	0		2.55551e-06	2.27176				0.00947057	0.00793722		0.00941005	0.00758531	0.00100148	0.00121221	0.0110439	0.00100903		2.86443e-05	0.000165362			0.000211166			6.54586e-05			3.0315e-05
2.55856	49.7441	22230.9		0.0012403	0.00443127		0.409234	0.0039856	0.00812636	0.00632561	1	0.000131262	1.43057e-05	2.35103e-05	0.000415811			0.00081412			0.000197591	0			2.24072				0.00936318	0.00787919		0.00926407	0.00751413	0.000987296	0.0012069	0.0109412	0.000999543	0.000154873	2.83284e-05	0.000162944			0.000209008			6.49256e-05
2.55791	49.7191	22255.9		0.00435233	0.00270012	0.00196653	0.410784	0.00361164	0.00891614	0.00660094	1			7.77537e-06	0.000417374			0.000842652			0.000170318	0	3.60513e-05		2.24968				0.00941153	0.007896	0.00480286	0.00930351	0.00753717	0.000994928	0.00121244	0.0109778			2.83366e-05	0.000163496			0.000209863			6.49927e-05		1.56631e-05
2.55726	49.694	22280.9	0.0250953		0.00784328	5.85992e-05	0.415805	0.003438	0.00954995	0.00512453	1	0.000119732		3.83087e-05	0.000522667	6.2538e-05		0.000849462			0.000203222	0			2.27662			0.0235069		0.00802282	0.00485201	0.00944716	0.00762998	0.00101083	0.00121932	0.0111143	0.00101529		2.88588e-05	0.000166116	7.10737e-06		0.000212512			6.59841e-05
2.55661	49.669	22306		0.00581966	0.000334872	0.00107297	0.413898	0.00508429	0.00834838	0.00568342	1				0.00050255	6.11189e-05	1.00196e-05	0.000829113			0.000188005	0			2.25484				0.0094323	0.00789366	0.00480443	0.00933319	0.00755544	0.000993151	0.00120903	0.0109926				0.000164185	7.02171e-06	4.24604e-05	0.000210072			6.51777e-05
2.55596	49.6439	22331	0.0460292	0.00291537	0.00719415	0.000563504	0.418921	0.00520114	0.00852228	0.00559047	1		8.27452e-06		0.000499322			0.000891681			0.000160639	0	2.25773e-05		2.29924			0.0238922	0.00962903	0.00811051	0.00491009	0.00957223	0.00772675	0.00101656	0.00123582	0.0112409		0.000159081		0.000167876			0.000215169			6.64961e-05		1.59628e-05
2.55532	49.6189	22356.1			0.00448873		0.412006	0.00373372	0.00777906	0.00523964	1	0.000282375	4.26403e-05	7.60153e-05	0.000537779	6.62734e-05		0.000866467			0.000262346	0			2.24816					0.00789225		0.00929424	0.0075249	0.00098699	0.0012029	0.0109589	0.00100199	0.000155279	2.86619e-05	0.000163876	7.02845e-06		0.000209633			6.53854e-05
2.55467	49.5939	22381.1		0.00519848	0.00763007	0.000138	0.413838	0.00509198	0.00791269	0.00573541	1	0.000158238		2.46463e-05	0.00061293			0.000874317	3.70265e-05		0.000161883	0			2.26363				0.00945986	0.00795982	0.00481506	0.00936352	0.0075803	0.000994011	0.00121329	0.0110287	0.00100768		2.85611e-05	0.000165333			0.000211011	8.50998e-06		6.52478e-05
2.55402	49.5688	22406.1	0.0108944		0.00162019		0.415178	0.00466505	0.00758029	0.00558414	1	0.000125105			0.000586027			0.000863657			0.000154772	0			2.25835			0.0232153		0.00791572		0.00935795	0.00756746	0.000990805	0.00121078	0.0110134	0.00100611			0.000164957			0.000210661			6.51183e-05
2.55337	49.5438	22431.2		0.000915073	0.00376065		0.418578	0.00280961	0.00829292	0.00598641	1	0.000226751	7.73853e-06	2.90803e-05	0.000495065			0.000829711			0.000171327	0		8.8178e-06	2.26756				0.00943014	0.00793335		0.00938358	0.00756282	0.000995463	0.00121389	0.0110216	0.00100741	0.000155974	2.85671e-05	0.000164577			0.000210629			6.52576e-05			3.02882e-05
2.55273	49.5188	22456.2		0.00427025	0.00738393	0.0019799	0.418824	0.00444831	0.00867573	0.00522088	1	8.74683e-05		1.166e-05	0.000481352			0.000901671	1.57179e-05		0.000130594	0			2.28034				0.0094984	0.00799521	0.0048475	0.00943438	0.00761174	0.00100283	0.00121604	0.0110796	0.00101194		2.86211e-05	0.000165368			0.000212137	8.43123e-06		6.53757e-05
2.55208	49.4937	22481.2			0.00484558	0.000170367	0.40899	0.00381529	0.00893316	0.00593678	1	0.000240267		0.000112476	0.000428861			0.000878574			0.000199573	0		5.99874e-06	2.23998					0.00788059	0.00477652	0.00926171	0.00751237	0.0009916	0.00120464	0.01094	0.00100003		2.88119e-05	0.000162997			0.000209338			6.49293e-05			3.00487e-05
2.55143	49.4687	22506.3	0.0468601	0.0165298	0.0039076	0.000139128	0.42083	0.00506513	0.0090916	0.00538877	1	6.41459e-05			0.000524775			0.000813298			0.000166093	0			2.31318			0.024036	0.00976209	0.00813918	0.00493629	0.00963879	0.007771	0.0010257	0.00124188	0.0113064	0.00103252			0.000168998			0.000215979			6.69142e-05
2.55078	49.4437	22531.3		0.00651876	0.00514712	0.00195576	0.419537	0.00538223	0.00927481	0.00570253	1	9.57093e-05		0.000108634	0.000440035			0.000857001			0.000175646	0			2.28172				0.00952249	0.00799258	0.00485329	0.00944987	0.00762623	0.00100738	0.0012202	0.0110932	0.00101323		2.91939e-05	0.000165341			0.000212149			6.57055e-05
2.55013	49.4186	22556.3				0.00204564	0.41941	0.00344634	0.00831038	0.00499377	1				0.000497204			0.000827575			0.000128725	0		1.02155e-05	2.26653						0.00481759	0.00937868	0.00755869	0.000994554	0.0012072	0.0110104				0.000164423			0.000210405			6.49571e-05			3.02653e-05
2.54949	49.3936	22581.4	0.0116931		0.0035469		0.414909	0.00432626	0.00833987	0.00514414	1			0.000151197	0.000539352			0.000916223			0.000132389	0			2.26063			0.023245		0.00793498		0.00936668	0.00757386	0.000996075	0.00120968	0.0110255			2.92504e-05	0.000164879			0.000211181			6.50661e-05
2.54884	49.3686	22606.4	0.00572761		0.00280849		0.420673	0.00265082	0.00850928	0.00480823	1				0.00050445			0.000857968			0.00015941	0	1.31587e-06		2.27328			0.0232511		0.00794423		0.00941424	0.00757733	0.000998683	0.00120985	0.011044				0.000164964			0.000211214			6.53245e-05		1.55658e-05
2.54819	49.3435	22631.4		0.00334402	0.00224314		0.415384	0.00341759	0.00757058	0.00493314	1	3.99304e-05			0.000403467			0.000926201			0.000217007	0		1.36411e-05	2.25717				0.0094122	0.0078987		0.00933492	0.00754108	0.000988194	0.00120408	0.010985	0.00100304			0.000163528			0.00021046			6.5292e-05			3.02142e-05
2.54754	49.3185	22656.5		0.00131577	0.00240928	0.000605973	0.421778	0.00446881	0.00907516	0.00476856	1	1.5653e-05		6.29958e-05	0.000451065			0.000953647			0.000199209	0			2.27585				0.00945881	0.00794814	0.00482803	0.00942759	0.0075932	0.00100258	0.00121057	0.0110525	0.00100907		2.88346e-05	0.000164795			0.000211905			6.55947e-05
2.54689	49.2935	22681.5		0.00375515	0.00503946		0.416045	0.00257435	0.00782823	0.00494989	1	8.75662e-05	4.71204e-05	9.64945e-05	0.000510998			0.000904846			0.000160074	0		4.06118e-06	2.2642				0.00943633	0.00793244		0.00936024	0.00755395	0.000991908	0.00120697	0.0110105	0.00100563	0.000156035	2.89096e-05	0.0001645			0.000210832			6.51303e-05			3.02317e-05
2.54625	49.2684	22706.5			0.00242441		0.418359	0.00265749	0.00909431	0.00468974	1		4.0378e-05	0.000108019	0.000445824			0.000968306			0.000193771	0			2.26317					0.00791184		0.00936563	0.00754849	0.000998095	0.00120459	0.0110019		0.000155875	2.89503e-05	0.000164012			0.000211016			6.52646e-05
2.5456	49.2434	22731.6			0.00268511		0.415643	0.00515079	0.008348	0.00581065	1				0.000434672	2.84584e-05		0.000932901			0.000154374	0			2.25563					0.00790333		0.00933894	0.0075527	0.000992741	0.00120924	0.0109881				0.000163745	6.83939e-06		0.000210556			6.49661e-05
2.54495	49.2184	22756.6			0.00103992	0.000317401	0.414324	0.00384894	0.00926159	0.00481741	1	0.00014778		1.27247e-05	0.000447761			0.000870047			0.000182927	0		1.75454e-05	2.24964					0.00787572	0.00478702	0.00930974	0.0075278	0.000995413	0.00120095	0.0109622	0.00100155		2.83236e-05	0.000163432			0.000209716			6.49698e-05			3.01729e-05
2.5443	49.1933	22781.6		0.000603747	0.000498884		0.410046	0.00563878	0.00798203	0.00470773	1	6.19199e-05			0.000405523			0.000960085			0.000198076	0			2.23574				0.00934005	0.00784119		0.00924906	0.00750738	0.000984436	0.00119553	0.0109183	0.000997067			0.000162546			0.000209367			6.4792e-05
2.54365	49.1683	22806.7		0.00157399	0.00409083	0.000669074	0.421152	0.00339767	0.00855534	0.00510512	1	0.000210903	6.29604e-06	3.13626e-05	0.000508132			0.000889126			0.0001581	0			2.27736				0.00946252	0.00795936	0.00482955	0.00942641	0.00758913	0.000999948	0.00121272	0.0110552	0.00101039	0.000156441	2.86668e-05	0.000165151			0.000211599			6.53834e-05
2.54301	49.1433	22831.7			0.000839819		0.414723	0.00372983	0.00841721	0.00501235	1			8.15357e-05	0.000421243			0.000954761			0.000186317	0			2.24989					0.00787231		0.00930919	0.00752493	0.000990494	0.00120166	0.010959			2.86924e-05	0.000163238			0.000210119			6.49693e-05
2.54236	49.1182	22856.7			0.00462478		0.414319	0.00526533	0.00886978	0.00565184	1	3.8349e-05		6.30481e-05	0.000463734			0.00089673			0.000175096	0			2.25469					0.00791548		0.00933343	0.00755476	0.000995796	0.00120859	0.0109901	0.0010035		2.86723e-05	0.000163936			0.000210397			6.50923e-05
2.54171	49.0932	22881.8	0.0386758	0.00217624	0.00197493		0.425844	0.00310285	0.00883187	0.00511835	1	0.00016126	3.36245e-05	8.47459e-05	0.000457488			0.000901333			0.000219849	0			2.30692			0.0238334	0.00961785	0.00807528		0.00960413	0.00770933	0.00101756	0.00123227	0.0112327	0.00102634	0.000159107	2.94269e-05	0.000167518			0.000215066			6.67801e-05
2.54106	49.0682	22906.8		0.0121903	0.000307836	0.00102585	0.420832	0.00405932	0.00753493	0.00552605	1	0.000240796		3.59064e-05	0.000439214			0.000919025			0.000141651	0		1.79448e-05	2.28226				0.00954622	0.0079593	0.00484421	0.00944941	0.00761273	0.00099692	0.00121824	0.0110842	0.00101321		2.87673e-05	0.000165203			0.000212321			6.5464e-05			3.05109e-05
2.54042	49.0431	22931.8		0.00412426	0.008179	0.000309639	0.418238	0.00355388	0.00913803	0.0054945	1				0.000372563			0.000859233			0.000148563	0			2.27604				0.00948387	0.00798806	0.00483126	0.00941751	0.0075958	0.00100394	0.0012158	0.0110636				0.000164527			0.000211596			6.53807e-05
2.53977	49.0181	22956.9	0.012743	0.00573991	0.00281355		0.418726	0.00477182	0.0104888	0.00507375	1			9.01671e-05	0.000448918			0.000907178			0.000144178	0		3.14973e-05	2.27699			0.0234081	0.00952406	0.00798458		0.00945122	0.00762756	0.00101474	0.00121747	0.0111			2.91095e-05	0.000165493			0.000212559			6.55715e-05			3.06297e-05
2.53912	48.993	22981.9	0.02291	0.00753299	0.00593433		0.427421	0.00552043	0.00870039	0.00534833	1	6.47752e-05		4.76523e-05	0.000452615			0.000929345	3.61162e-07		0.000177664	0			2.31484			0.0237763	0.00966069	0.00810822		0.00962569	0.00773311	0.00101816	0.00123519	0.0112475	0.00102715		2.92572e-05	0.000167712			0.000215508	8.47263e-06		6.66311e-05
2.53847	48.968	23007		0.00285869	0.00488104	0.000150894	0.422512	0.00539443	0.00847556	0.00532903	1	8.86324e-05			0.000425983			0.00097494			0.000227564	0			2.2827				0.00949421	0.0079844	0.00483921	0.00945842	0.00761989	0.0010021	0.00121711	0.0110839	0.00101234			0.000165124			0.000212624			6.59381e-05
2.53782	48.943	23032	0.00165238	0.00841826	0.0111838	0.0008542	0.424438	0.0059665	0.0107573	0.0053817	1	7.49526e-05			0.000361519	1.23149e-05		0.000916615			0.000190029	0		1.47663e-05	2.30556			0.0235392	0.00961765	0.00809732	0.00489021	0.00956118	0.0076972	0.00102462	0.00122924	0.0111917	0.00102211			0.000166369	6.87577e-06		0.000214366			6.63693e-05			3.07889e-05
2.53718	48.9179	23057				0.000500739	0.418476	0.00498568	0.010443	0.00562639	1	6.62276e-05		8.98926e-06	0.000394297			0.000940615			0.000170662	0	1.13924e-05	1.0535e-05	2.26112						0.00480916	0.0093737	0.00756729	0.00100631	0.0012107	0.0110106	0.00100552		2.84281e-05	0.000163859			0.00021103			6.51891e-05		1.55742e-05	3.02675e-05
2.53653	48.8929	23082.1		0.00207967			0.419709	0.00501035	0.00956469	0.00605144	1	2.14371e-05		5.74306e-05	0.000459518			0.000920269			0.000177612	0			2.26618				0.009442			0.00939523	0.00757932	0.00100305	0.00121495	0.0110279	0.00100686		2.87399e-05	0.000164476			0.00021125			6.53299e-05
2.53588	48.8679	23107.1		0.00166438	0.00571538		0.425686	0.00576033	0.0104997	0.00586813	1	3.31655e-05		1.32955e-05	0.0003766			0.00091068			0.00017678	0			2.29198				0.00952181	0.00801784		0.00951019	0.00764941	0.00101698	0.0012245	0.0111238	0.00101568		2.87444e-05	0.000165445			0.000213034			6.58934e-05
2.53523	48.8428	23132.1			0.00424685		0.421196	0.00375054	0.0109083	0.00576141	1	0.000167292			0.000412866	7.02919e-06		0.000866064			0.000149364	0			2.27482					0.0079617		0.00942841	0.00759249	0.00101314	0.00121657	0.0110572	0.00101034			0.000164655	6.76396e-06		0.000211511			6.53473e-05
2.53458	48.8178	23157.2			0.00478858		0.42101	0.00397565	0.00935408	0.00610876	1	3.3505e-05		5.34114e-05	0.000413221			0.000916182			0.000163535	0			2.27514					0.00796298		0.00942535	0.0075921	0.00100433	0.00121823	0.0110548	0.00100938		2.87878e-05	0.000164621			0.000211743			6.54115e-05
2.53394	48.7928	23182.2	0.0270611		0.00791447	0.00112974	0.425273	0.00542027	0.00978772	0.00613361	1			7.27506e-05	0.000366218	4.25844e-05		0.000941146			0.000165011	0	0.000146521		2.30854			0.0237768		0.00811158	0.00491147	0.0096044	0.00772515	0.0010233	0.00123842	0.0112368			2.93702e-05	0.000167066	7.07354e-06		0.000215367			6.64962e-05		1.66533e-05
2.53329	48.7677	23207.2		0.00662305	0.00637339		0.420423	0.00490277	0.0101614	0.00634611	1	6.89596e-05	2.19171e-06		0.000404256			0.00084758			0.000200128	0		4.12793e-06	2.28242				0.00952873	0.00800414		0.0094604	0.0076281	0.0010129	0.0012245	0.0110998	0.00101368	0.00015705		0.000165241			0.000212223			6.58804e-05			3.04771e-05
2.53264	48.7427	23232.3			0.00366365		0.422825	0.00351366	0.0110909	0.00551762	1	0.000136791			0.000435838			0.000985237			0.000137055	0			2.27878					0.00796671		0.00944719	0.00759904	0.0010152	0.00121648	0.0110687	0.00101122			0.000164952			0.00021239			6.53468e-05
2.53199	48.7177	23257.3			0.00417222	0.000894849	0.425444	0.00448544	0.0107901	0.0060766	1			6.94895e-06	0.000397856			0.000926899	5.83758e-06		0.000207137	0	4.39935e-05	2.10739e-05	2.28923					0.00799896	0.00485456	0.00949662	0.0076325	0.00101728	0.00122408	0.0111095			2.86722e-05	0.000165351			0.00021285	8.39911e-06		6.59774e-05		1.58952e-05	3.0598e-05
2.53134	48.6926	23282.3			0.00376628		0.419304	0.00380152	0.00968368	0.00542369	1	2.40897e-05			0.000428405			0.000896431			0.000133095	0			2.268					0.0079378		0.00939281	0.0075725	0.00100369	0.00121146	0.0110277	0.00100685			0.000164301			0.000211114			6.50831e-05
2.5307	48.6676	23307.4	0.0731067	0.0166514	0.00461273	0.000964686	0.431034	0.00370013	0.00932992	0.00593548	1	0.000127657			0.00038718			0.000884139			0.000148465	0		2.0684e-05	2.36001			0.0246296	0.00994247	0.00829305	0.0050319	0.00987495	0.00790617	0.00104595	0.00126788	0.0115145	0.00105189			0.000171316			0.000220362			6.80444e-05			3.17111e-05
2.53005	48.6426	23332.4			0.00774113		0.420711	0.00385613	0.0108556	0.00620713	1	0.00014529	1.04649e-05	1.6948e-05	0.000416518		2.88897e-05	0.000918497			0.000130729	0			2.27888					0.00799576		0.00944314	0.0076071	0.00101472	0.00122129	0.0110776	0.00101208	0.000156783	2.86452e-05	0.000164979		4.28935e-05	0.000212192			6.53647e-05
2.5294	48.6175	23357.4			0.00193312		0.422446	0.00391985	0.0102904	0.00565585	1	0.00012742			0.000359665	3.74485e-05		0.000893082	8.72133e-06		0.00016601	0			2.27496					0.00794529		0.00943103	0.00758997	0.00100927	0.00121544	0.0110522	0.00100966			0.000164286	6.92898e-06		0.000211564	8.37169e-06		6.54095e-05
2.52875	48.5925	23382.5	0.0188142	0.00983349	0.00829043	0.00123904	0.420004	0.00446847	0.0103844	0.00610722	1	4.28746e-05		2.18532e-06	0.000388809	1.41637e-05	3.57109e-05	0.000924604	9.66833e-07		0.000134726	0			2.29899			0.0236563	0.00963414	0.00808832	0.00489672	0.00954486	0.00769566	0.00102344	0.0012344	0.0112016	0.00102284		2.88831e-05	0.00016667	6.89224e-06	4.34117e-05	0.000214601	8.44144e-06		6.61186e-05
2.52811	48.5675	23407.5		0.00578477	0.00387239		0.419117	0.00583291	0.0117928	0.00546227	1	0.000167315		6.84933e-05	0.000422569			0.000868241			0.000152092	0			2.2738				0.00950231	0.007972		0.00943155	0.00761582	0.00101962	0.00121681	0.0110744	0.00101191		2.89223e-05	0.000164965			0.000211852			6.54639e-05
2.52746	48.5424	23432.5	0.0258665	0.000233847	0.0009758		0.416698	0.00577289	0.0107898	0.00533683	1		5.20302e-05	2.11593e-05	0.000397491			0.000884527			0.000226726	0			2.26922			0.0234756	0.00949137	0.00797259		0.00943784	0.0076314	0.00101618	0.00121865	0.0110975		0.000157295	2.87201e-05	0.00016517			0.000212385			6.60148e-05
2.52681	48.5174	23457.6		0.0011018			0.416318	0.0052912	0.00942194	0.00556111	1	5.49783e-05		2.37752e-05	0.000352304			0.000900941			0.000144269	0			2.25457				0.00940102			0.00934117	0.00755228	0.000998483	0.00120767	0.0109863	0.00100325		2.84466e-05	0.000163267			0.000210347			6.49003e-05
2.52616	48.4924	23482.6	0.0261382	0.00256304	0.00159167		0.426229	0.00376475	0.00788818	0.00562148	1	8.21056e-05		3.02779e-05	0.000319295			0.000842442			0.000183007	0			2.30125			0.0236637	0.00957983	0.0080394		0.00956616	0.00768082	0.00100803	0.00122993	0.0111858	0.00102161		2.89993e-05	0.000166046			0.000213838			6.6295e-05
2.52551	48.4673	23507.6	0.0251634	0.0241056	0.00383901	0.000398874	0.430421	0.00282966	0.00913799	0.00612519	1			8.1468e-05	0.00035787	3.84486e-05		0.000843779			0.000215255	0	6.00589e-05		2.33945			0.0240106	0.00984479	0.00817189	0.00495784	0.00973243	0.00778991	0.00103014	0.00125111	0.0113523			2.97218e-05	0.000168738	7.12283e-06		0.00021703			6.74655e-05		1.63338e-05
2.52487	48.4423	23532.7		0.0103417	0.00400069	7.63017e-05	0.419506	0.00416511	0.0101725	0.00538801	1	0.000109839		2.44304e-05	0.000377565		7.10578e-07	0.000845196			0.000159477	0		5.88207e-06	2.27955				0.00953799	0.00798146	0.00483997	0.00944405	0.00761493	0.00101175	0.00121773	0.0110866	0.0010127		2.87097e-05	0.000164896		4.27718e-05	0.000211957			6.55767e-05			3.04505e-05
2.52422	48.4172	23557.7		0.00547121	0.00245253		0.419462	0.00518298	0.00919527	0.00598445	1	0.000131963		9.63841e-06	0.000427399			0.000821361	1.02793e-05		0.000167679	0		6.72038e-06	2.27245				0.00948447	0.00795064		0.00941747	0.00759932	0.00100353	0.00121763	0.0110556	0.00101		2.85479e-05	0.000164712			0.000211234	8.38291e-06		6.54392e-05			3.03702e-05
2.52357	48.3922	23582.8	0.0275409	0.0043218	0.00533555	0.000989882	0.423724	0.00507832	0.00905356	0.00514248	1	3.06843e-05		2.38583e-05	0.00044686			0.000821401	5.01135e-06		0.000160508	0			2.30358			0.023731	0.00961373	0.00808056	0.00490066	0.00957612	0.00770746	0.00101709	0.00123033	0.0112138	0.00102388		2.90361e-05	0.000167177			0.000214256	8.47331e-06		6.63352e-05
2.52292	48.3672	23607.8			0.000744484		0.420275	0.0053668	0.00969252	0.00576387	1	9.34881e-05	1.00724e-05	6.40986e-05	0.000439197			0.000845968			0.000203923	0			2.26686					0.00792159		0.0093987	0.00758156	0.00100379	0.00121341	0.0110283	0.00100729	0.000156083	2.87777e-05	0.00016437			0.000210848			6.54774e-05
2.52227	48.3421	23632.8		0.0134022	0.0076441		0.420765	0.00352028	0.00900857	0.00484957	1	0.000123857		3.71301e-05	0.000399748	5.36407e-06		0.000856411			0.000158763	0			2.29153				0.00958872	0.00802992		0.00948442	0.00763824	0.00100885	0.00121904	0.0111257	0.00101636		2.88818e-05	0.000165602	6.79659e-06		0.000212768			6.58044e-05
2.52163	48.3171	23657.9		0.00834409		0.000103497	0.425947	0.00215195	0.0103674	0.00461808	1	0.000171041			0.000381842			0.000891229			0.000198443	0			2.29071				0.00954177		0.00484767	0.00949454	0.00761562	0.00101441	0.00121535	0.0111038	0.00101462			0.000165177			0.000212543			6.58952e-05
2.52098	48.2921	23682.9	0.0266425		0.00238181		0.424833	0.004083	0.00985872	0.00493021	1				0.000358723	4.78781e-05	4.08383e-05	0.000821385			0.000171308	0			2.29546			0.0236374		0.00803393		0.00954659	0.00767316	0.0010178	0.00122456	0.011172				0.000166062	7.06235e-06	4.33256e-05	0.000213457			6.61481e-05
2.52033	48.267	23707.9	0.00796954	0.00672358	0.00240246	0.000528701	0.419375	0.00352272	0.0100992	0.0059673	1	1.31147e-05			0.000399003			0.000872715	1.86817e-05		0.000253841	0		9.14281e-06	2.27824			0.0233652	0.00952283	0.00797669	0.00484497	0.00944818	0.00761528	0.00101187	0.00122157	0.0110922	0.00101268			0.0001651			0.000212218	8.45727e-06		6.61337e-05			3.04842e-05
2.51968	48.242	23733		0.00861734	0.00456089	0.000294711	0.420738	0.00495612	0.00946163	0.00553005	1	6.4096e-05		2.49045e-05	0.000361402			0.000898502	1.42778e-05		0.000213822	0			2.28286				0.00953696	0.0079917	0.00484552	0.00945934	0.00762613	0.00100871	0.00121961	0.0110965	0.00101335		2.87381e-05	0.000164954			0.000212442	8.43605e-06		6.59368e-05
2.51903	48.217	23758					0.41613	0.00425997	0.0110687	0.00493285	1				0.000470412			0.000829983			0.000146737	0			2.25254							0.00933327	0.00754106	0.00100679	0.00120334	0.0109783				0.000163795			0.000209803			6.48662e-05
2.51839	48.1919	23783			0.00138727		0.420036	0.005102	0.0084565	0.00548442	1	0.000107131		8.15688e-05	0.000459115			0.000872548	1.29782e-05		0.000167765	0			2.26704					0.00792085		0.00939231	0.00757601	0.000996438	0.00121121	0.0110224	0.00100682		2.88585e-05	0.000164391			0.000210881	8.37256e-06		6.52428e-05
2.51774	48.1669	23808.1		0.0100132	0.00552986		0.428017	0.00483928	0.00957474	0.00520986	1	4.10466e-05		0.000106466	0.000369435			0.000851343	8.49993e-06		0.000169623	0			2.30683				0.00961251	0.00805389		0.00956721	0.00767965	0.00101651	0.00122648	0.0111753	0.00102042		2.93979e-05	0.000166171			0.000213688	8.4637e-06		6.61583e-05
2.51709	48.1419	23833.1	0.0140093		0.00447145		0.42404	0.00524339	0.0101619	0.00534581	1			7.24831e-06	0.000308155	3.77139e-05		0.000922602			0.000166181	0	2.20181e-05		2.29013			0.0234957		0.0080213		0.00951335	0.00765644	0.00101641	0.00122317	0.0111383			2.87479e-05	0.000165278	6.98441e-06		0.000213376			6.59198e-05		1.58139e-05
2.51644	48.1168	23858.1	0.0324306		0.00326793		0.425395	0.00477122	0.00870765	0.00529338	1	8.81953e-05			0.000402234			0.000880808			0.000194994	0			2.30181			0.0237419		0.00806338		0.00957885	0.0077004	0.00101445	0.00123032	0.0112061	0.00102349			0.000166812			0.000214441			6.64825e-05
2.5158	48.0918	23883.2	0.0255388		0.00283229		0.425888	0.00630238	0.00909369	0.00497448	1	4.09992e-05		0.000125821	0.000362112			0.000859175			0.000146227	0			2.29905			0.023664		0.00804757		0.00956572	0.0076962	0.00101493	0.0012265	0.0111875	0.00102153		2.95382e-05	0.000166311			0.000213964			6.60995e-05
2.51515	48.0668	23908.2		0.00536746	0.00421912		0.425338	0.00362006	0.00810793	0.00497208	1	0.000106178		4.65364e-05	0.000361083	0.00011815		0.000871676	1.24374e-05		0.000201698	0			2.29223				0.00952841	0.00799777		0.00949431	0.00762631	0.0010022	0.00121772	0.0111075	0.0010146		2.88868e-05	0.000165116	7.41187e-06		0.000212505	8.43424e-06		6.59352e-05
2.5145	48.0417	23933.2		0.00790987	0.00635983		0.427769	0.00555755	0.0091895	0.00529831	1	5.38211e-05			0.000364088			0.000953714			0.000148627	0			2.30516				0.00959533	0.00805398		0.00956043	0.00767933	0.00101378	0.00122628	0.011169	0.00101992			0.000166047			0.000214139			6.60037e-05
2.51385	48.0167	23958.3		0.00991022	0.00480504		0.426828	0.00439052	0.0100735	0.00596146	1	0.000149385		2.32214e-05	0.00043491			0.000913352			0.000136387	0			2.30263				0.00960261	0.00804203		0.00955129	0.00766969	0.00101831	0.00122949	0.0111645	0.00102004		2.89047e-05	0.000166375			0.000213827			6.59086e-05
2.5132	47.9917	23983.3	0.0112998		0.00262372	0.000361687	0.42438	0.00451315	0.0100259	0.00535281	1	2.51432e-05		5.1654e-05	0.0004116			0.00098566			0.000157246	0			2.28804			0.0234432		0.00799823	0.00485638	0.00950007	0.00764017	0.00101403	0.00122126	0.0111205	0.00101533		2.8949e-05	0.00016559			0.000213387			6.5765e-05
2.51256	47.9666	24008.3		0.000690809	0.00194479		0.418423	0.00342203	0.00916205	0.00560863	1	5.37132e-05		5.08618e-05	0.000454801	2.12631e-05	2.20065e-05	0.000966253			0.000130459	0			2.2637				0.00941961	0.00791553		0.00937348	0.00755874	0.000999267	0.00121061	0.0110107	0.00100546		2.86588e-05	0.000164193	6.81386e-06	4.25964e-05	0.000211173			6.49683e-05
2.51191	47.9416	24033.4		0.000788632	0.00180982		0.415713	0.00562437	0.00888393	0.00569993	1	0.0001663		5.43089e-06	0.000430411			0.000888317			0.000203286	0			2.25557				0.00940439	0.00790155		0.00934291	0.0075582	0.000996067	0.00120909	0.0109923	0.0010044		2.83612e-05	0.000163784			0.000210391			6.52598e-05
2.51126	47.9166	24058.4	0.0134292	0.0145582	0.00582292		0.427025	0.00368732	0.00947215	0.00541847	1			4.79261e-06	0.000391718	6.76484e-05		0.000907369			0.000145102	0			2.31551			0.0236998	0.00969075	0.0080997		0.00961409	0.00771529	0.00102151	0.00123438	0.0112366			2.89879e-05	0.000167207	7.21424e-06		0.000215174			6.63833e-05
2.51061	47.8915	24083.4		0.00350158	0.000901607		0.417094	0.0027676	0.00946155	0.00563918	1	5.62229e-05			0.00047908	3.61736e-05		0.000924398			0.000152913	0	1.41219e-05		2.26092				0.00942928	0.00790492		0.0093604	0.00755049	0.0010003	0.00121004	0.0110039	0.00100486			0.000164226	6.89171e-06		0.000210813			6.50519e-05		1.55798e-05
2.50996	47.8665	24108.5		0.0142731	0.003011	0.00174529	0.422225	0.00360793	0.0105284	0.00560131	1				0.000439169			0.000848635	3.26809e-06		0.00020645	0			2.29347				0.00960467	0.00801342	0.00487199	0.00950354	0.00764758	0.00101848	0.00122463	0.0111386				0.000166013			0.000212971	8.40677e-06		6.61462e-05
2.50932	47.8414	24133.5			0.00494354		0.423031	0.00433953	0.00728383	0.0062812	1	9.50641e-05	1.35629e-05		0.000348585			0.000893491			0.000127811	0			2.2814					0.00797303		0.00944742	0.00760288	0.000994037	0.00122059	0.0110676	0.00101089	0.000156658		0.000164454			0.000211862			6.52893e-05
2.50867	47.8164	24158.6		0.00476528	0.00461461	0.000827679	0.417386	0.00442291	0.010627	0.00570848	1	7.4046e-05		6.42071e-05	0.000460358	6.42758e-06		0.000941428			0.00015548	0		9.04814e-07	2.27043				0.00947959	0.00796177	0.00483013	0.00940503	0.00759433	0.00101134	0.00121598	0.0110545	0.00100957		2.88466e-05	0.000164877	6.75896e-06		0.000211876			6.53649e-05			3.03349e-05
2.50802	47.7914	24183.6	0.0296167	9.93571e-05	0.00813477	0.000347437	0.424081	0.00487974	0.00845093	0.00579978	1	0.000277814			0.000384571	2.60586e-05		0.00083663			0.000149383	0			2.30509			0.023754	0.00959466	0.00810014	0.00489941	0.00958272	0.00771005	0.0010142	0.00123461	0.0112192	0.00102576			0.000166908	6.96979e-06		0.000214445			6.63047e-05
2.50737	47.7663	24208.6			0.00260331	0.000445998	0.424047	0.00434759	0.0120299	0.00617904	1	7.78742e-05		5.74368e-05	0.000365309	3.64667e-05		0.000909744			0.000160692	0			2.28195					0.00797439	0.00484244	0.00947004	0.00761659	0.00102214	0.00122222	0.0110875	0.00101261		2.88952e-05	0.000164842	6.94567e-06		0.000212333			6.5589e-05
2.50672	47.7413	24233.7		0.00125567	0.00140677		0.41798	0.00339311	0.0100653	0.0055581	1	7.44057e-05		2.52047e-05	0.000410271	1.76676e-05		0.000963852	3.04106e-06		0.000128914	0			2.26201				0.00942094	0.00791108		0.00936928	0.00755716	0.00100405	0.00121011	0.0110086	0.00100539		2.85122e-05	0.000163917	6.79279e-06		0.00021112	8.30742e-06		6.49475e-05
2.50608	47.7163	24258.7	0.00739219	0.0105836	0.00696122		0.426301	0.00281642	0.0109401	0.00561281	1	2.08299e-05		1.85211e-05	0.000383756			0.000911721			0.000137111	0	1.08286e-06		2.30814			0.0235845	0.00963515	0.0080782		0.00957696	0.00768386	0.00102621	0.00123122	0.0111979	0.00102237		2.8965e-05	0.000166587			0.000214458			6.61101e-05		1.57814e-05
2.50543	47.6912	24283.7	0.0162922		0.00359032		0.417786	0.00349743	0.0107491	0.00524713	1	0.000141347			0.000318867			0.000900605			0.000207042	0		2.54443e-06	2.27139			0.0233795		0.00797245		0.00942656	0.0076048	0.00101409	0.00121592	0.0110772	0.00101202			0.000164432			0.000212085			6.57848e-05			3.04063e-05
2.50478	47.6662	24308.8	0.0178486		0.00507223		0.424818	0.00445345	0.0103862	0.00623207	1	6.97772e-05		4.3714e-05	0.000419878			0.000930689	8.60638e-06		0.000186696	0			2.29608			0.0235817		0.00804669		0.00954383	0.00767307	0.00102046	0.00123148	0.0111689	0.00102		2.90306e-05	0.000166356			0.000214008	8.45941e-06		6.62155e-05
2.50413	47.6412	24333.8		0.00729003	0.0021745		0.422345	0.00561853	0.0105747	0.00608609	1	7.51534e-05		7.57643e-06	0.000340613			0.000953832			0.000157791	0			2.28242				0.0095313	0.00797989		0.00946995	0.00763117	0.00101507	0.00122291	0.0110985	0.00101359		2.8647e-05	0.000164868			0.000212787			6.56377e-05
2.50348	47.6161	24358.8	0.0446236		0.00736994		0.429311	0.00501369	0.0104648	0.00604562	1	2.71566e-05			0.000360208	4.07644e-05		0.000955222			0.000156998	0			2.32607			0.0240696		0.00817444		0.00970536	0.00778565	0.00103545	0.00124799	0.0113281	0.0010343			0.00016839	7.12074e-06		0.000217198			6.69914e-05
2.50284	47.5911	24383.9	0.010598		0.0046034		0.424176	0.00482255	0.00953155	0.00596061	1	9.51635e-05			0.000382607			0.000924095			0.000149879	0		1.82863e-05	2.28957			0.0234546		0.00801447		0.00950514	0.00764689	0.00101195	0.00122544	0.0111278	0.00101638			0.000165537			0.000213184			6.5767e-05			3.06327e-05
2.50219	47.5661	24408.9			0.00265826		0.416236	0.00379565	0.0119668	0.00626992	1			3.11839e-05	0.000478086			0.000977593			0.000158355	0		1.0439e-05	2.25783					0.00791766		0.00935931	0.00755908	0.00101448	0.00121398	0.0110082			2.8544e-05	0.000164284			0.000211188			6.5107e-05			3.02604e-05
2.50154	47.541	24433.9			0.00212067		0.4184	0.00329238	0.0104414	0.00602767	1	0.000121446		6.27225e-05	0.000349347			0.000990561			0.000206095	0			2.26348					0.00792045		0.00937803	0.00756179	0.00100681	0.00121353	0.0110162	0.00100634		2.87385e-05	0.000163694			0.000211412			6.54173e-05
2.50089	47.516	24459			0.00399079	0.000998238	0.423047	0.00384478	0.0100049	0.00609875	1	0.000130605			0.000492101			0.000941059	1.02591e-05		0.000169897	0			2.28228					0.00797717	0.00484252	0.00945867	0.00760912	0.00101029	0.00122102	0.0110807	0.00101228			0.000165443			0.000212376	8.40178e-06		6.55997e-05
2.50025	47.491	24484		0.002403	0.00482825		0.42234	0.00425878	0.0112404	0.00576489	1	0.000110645			0.000322803			0.00094714			0.000192673	0		3.39166e-05	2.28149				0.0094954	0.00798723		0.00946117	0.00761658	0.00101782	0.00122	0.0110882	0.00101286			0.000164617			0.000212553			6.57704e-05			3.06104e-05
2.4996	47.4659	24509			0.00196445	0.000686972	0.419064	0.00583892	0.0114139	0.00550399	1	0.000104165		3.41552e-05	0.000380066	4.78318e-05		0.00101619			0.000172737	0			2.26635					0.00793523	0.00482213	0.00940022	0.00759079	0.00101417	0.00121303	0.011038	0.00100823		2.86376e-05	0.000164187	6.97736e-06		0.000211971			6.53624e-05
2.49895	47.4409	24534.1		0.00445121	0.00629645		0.423873	0.00397079	0.0106375	0.00618791	1			1.80064e-05	0.000375947		7.61537e-05	0.00099081			0.000186088	0			2.29043				0.00953438	0.0080186		0.00949718	0.00763711	0.00101743	0.0012259	0.0111204			2.87617e-05	0.000165391		4.33219e-05	0.000213414			6.59249e-05
2.4983	47.4159	24559.1	0.0046675		0.00309476		0.414938	0.00524578	0.0102294	0.00583489	1		5.57265e-06	2.36198e-05	0.000415377			0.000978009			0.000118029	0			2.25648			0.0231737		0.00792136		0.0093537	0.0075683	0.00100508	0.00121178	0.01101		0.000155798	2.85071e-05	0.000163966			0.000211224			6.48957e-05
2.49765	47.3908	24584.1		0.012249	0.00500321		0.419549	0.0040108	0.00949617	0.0060997	1	0.000152752			0.000381482	5.03149e-05		0.00100184			0.000184562	0			2.28357				0.00956443	0.00800028		0.00945999	0.00762672	0.00100968	0.00122371	0.011105	0.00101462			0.000165192	7.03351e-06		0.000213179			6.58249e-05
2.49701	47.3658	24609.2			0.00126214		0.419802	0.00455424	0.00904943	0.00565644	1	0.000138373			0.000429652			0.000965902			0.000178049	0			2.26619					0.00791906		0.00938971	0.00757194	0.000999566	0.00121199	0.0110208	0.00100686			0.000164206			0.000211366			6.52903e-05
2.49636	47.3408	24634.2	0.00973771	0.00744822	0.00557088		0.424506	0.00332589	0.00976454	0.00554937	1	6.8578e-05			0.000337691			0.000964049			0.000192351	0			2.29877			0.0235239	0.00958754	0.0080452		0.00953701	0.0076627	0.00101644	0.00122702	0.0111629	0.00101945			0.000165809			0.00021408			6.62119e-05
2.49571	47.3157	24659.2	0.0240534		0.00461384	0.000456065	0.43307	0.00444022	0.00900706	0.00611406	1	2.00071e-05		1.75894e-05	0.000430519			0.000892826			0.000160335	0			2.3239			0.0238182		0.0081129	0.00491973	0.0096719	0.00773859	0.00102141	0.00124135	0.0112643	0.00102843		2.91316e-05	0.000167839			0.000215624			6.66331e-05
2.49506	47.2907	24684.3	0.0433445	0.00330696	0.00279936		0.42793	0.00483864	0.00897902	0.00569411	1	5.33183e-05		1.5896e-05	0.000391008			0.000927938			0.000184238	0			2.31765			0.0239793	0.00967247	0.00812043		0.00966407	0.00775779	0.00102349	0.0012417	0.011289	0.00103088		2.91859e-05	0.000167983			0.000216295			6.6914e-05
2.49441	47.2656	24709.3			0.00534172		0.425039	0.00526369	0.0102471	0.00624503	1	3.32734e-05		3.7954e-05	0.000403506			0.000944576			0.000187773	0			2.28813					0.00800376		0.00949236	0.00763521	0.00101405	0.00122476	0.0111072	0.00101416		2.88383e-05	0.000165347			0.000212903			6.58559e-05
2.49377	47.2406	24734.4		0.0043692	0.00507144		0.422693	0.00406166	0.00988641	0.0060336	1				0.00035995			0.00101655			0.000188694	0			2.28482				0.0095134	0.00799454		0.0094702	0.00762117	0.00101107	0.0012224	0.0110965				0.000164946			0.000213097			6.57975e-05
2.49312	47.2156	24759.4			0.00156775	0.00015479	0.42261	0.00296237	0.00843387	0.00568404	1	6.14911e-05	8.56601e-05	2.18926e-05	0.00037735	4.47132e-05		0.000981876			0.000147493	0		9.22784e-06	2.27538					0.00793626	0.00482115	0.00942361	0.00757798	0.000998126	0.00121452	0.0110424	0.0010084	0.000156699	2.85815e-05	0.000164239	6.96297e-06		0.000211868			6.52495e-05			3.03478e-05
2.49247	47.1905	24784.4		0.00459252	0.00379644	0.00102572	0.42395	0.00372152	0.00876966	0.00604498	1	0.000237362			0.000333826	7.94428e-05		0.000981579			0.000171706	0			2.28942				0.0095223	0.0079939	0.00485348	0.0094848	0.00762542	0.00100568	0.00122345	0.0111054	0.00101513			0.000164934	7.19553e-06		0.000213075			6.57561e-05
2.49182	47.1655	24809.5					0.424045	0.00548248	0.0100222	0.00614448	1	0.000117297		3.53774e-05	0.000364053			0.000896885			0.000208025	0			2.27717							0.0094498	0.0076066	0.00100884	0.00121942	0.0110638	0.00101067		2.87114e-05	0.000164483			0.000211808			6.57107e-05
2.49117	47.1405	24834.5		0.00737278	0.00556055		0.423175	0.00526344	0.00955197	0.00563851	1	0.00025526			0.000366333		1.04763e-05	0.0010017			0.000157034	0			2.29028				0.00955203	0.00801569		0.0094947	0.00764542	0.00101154	0.00122302	0.0111221	0.00101675			0.000165362		4.29631e-05	0.000213506			6.57731e-05
2.49053	47.1154	24859.5			0.00530077		0.423563	0.00506511	0.00989603	0.00554313	1	0.000214354			0.000422863			0.000997902			0.000181396	0			2.28366					0.00798996		0.00946809	0.00762116	0.00101038	0.00121879	0.0110884	0.00101344			0.000165174			0.000212838			6.57089e-05
2.48988	47.0904	24884.6		0.00806356	0.00383815	0.000252409	0.421376	0.00401569	0.00756123	0.00603501	1			1.13187e-05	0.00034011			0.000985416	8.48604e-07		0.000236447	0			2.28323				0.00952499	0.00798024	0.00484076	0.00945404	0.0076138	0.000997237	0.00122127	0.0110861			2.86359e-05	0.000164682			0.000212726	8.35374e-06		6.60007e-05
2.48923	47.0654	24909.6		0.000218517	0.00233773		0.426813	0.00370128	0.00960542	0.00608572	1	0.000169017		4.82918e-05	0.000371488			0.00100658			0.000162032	0			2.28937				0.0094919	0.00798066		0.00949458	0.0076204	0.00100967	0.00122289	0.0110983	0.0010141		2.88725e-05	0.000165037			0.000213076			6.56602e-05
2.48858	47.0403	24934.6			0.00309126	0.000951228	0.42021	0.00482016	0.00942225	0.00534608	1	5.03778e-05		3.29574e-05	0.000541924			0.000989495			0.000177521	0			2.27199					0.00794641	0.0048266	0.00941242	0.0075899	0.0010038	0.00121292	0.0110448	0.00100856		2.86488e-05	0.000165183			0.000211956			6.54296e-05
2.48794	47.0153	24959.7		0.00840077	0.00469865		0.415465	0.00379731	0.00928272	0.00564471	1	0.000139571	5.68348e-05	7.58952e-05	0.000378315			0.000976311			0.000182125	0			2.26691				0.00948788	0.00795234		0.00938273	0.00758144	0.00100266	0.00121412	0.0110408	0.00100868	0.000156517	2.88752e-05	0.000164219			0.000211805			6.54308e-05
2.48729	46.9903	24984.7			0.00225026		0.423339	0.00471513	0.00876465	0.00611198	1	6.72176e-05	7.16148e-06	4.97824e-05	0.000499342			0.00100329			0.000185109	0			2.27863					0.00795568		0.00944621	0.00760261	0.00100192	0.00121928	0.0110642	0.00101042	0.000156574	2.87921e-05	0.000165237			0.000212404			6.55862e-05
2.48664	46.9652	25009.7		0.00372766	0.0028706	0.000310376	0.419649	0.00345829	0.00877958	0.00555485	1	9.23032e-05		3.81597e-06	0.000407182			0.00100997			0.000197133	0			2.27239				0.00946489	0.0079446	0.0048227	0.00940862	0.00758182	0.00100018	0.00121398	0.011044	0.00100872		2.84858e-05	0.000164427			0.000212054			6.55331e-05
2.48599	46.9402	25034.8	0.00409727	0.00889846	0.00321805	0.00061775	0.419911	0.00277044	0.00886567	0.00589147	1				0.00043565			0.00095602			0.000193584	0			2.2815			0.0233397	0.00953327	0.00797986	0.00484464	0.00944955	0.00760981	0.00100485	0.00122094	0.0110904				0.000165275			0.000212644			6.57884e-05
2.48534	46.9152	25059.8		0.00415276	0.00410004		0.425876	0.00347089	0.00848422	0.00607926	1	9.81785e-05		4.60155e-05	0.000401761			0.00102274			0.00018531	0			2.29307				0.00952707	0.00800164		0.00950269	0.0076298	0.00100486	0.00122457	0.0111138	0.00101513		2.89003e-05	0.000165436			0.000213465			6.58815e-05
2.4847	46.8901	25084.8		0.00407018	0.000520121		0.422619	0.00482805	0.0093409	0.00635759	1	0.000111693	5.50027e-06		0.000408228			0.000990208	2.20226e-05		0.000189527	0		1.287e-05	2.27801				0.00948963	0.00795077		0.00944777	0.0076077	0.0010057	0.00122135	0.0110707	0.00101126	0.000156657		0.00016483			0.000212456	8.45932e-06		6.56492e-05			3.04456e-05
2.48405	46.8651	25109.9	0.000676131	0.00437541	0.000619149		0.424027	0.00383665	0.00922508	0.00639905	1	0.000164155		6.68282e-06	0.000500576	7.68906e-06		0.00102783			0.000186935	0			2.28324			0.0233111	0.00950425	0.00796215		0.00946845	0.00761257	0.00100643	0.00122325	0.0110858	0.00101293		2.86093e-05	0.000165566	6.78507e-06		0.000212954			6.57242e-05
2.4834	46.8401	25134.9	0.0173923	0.00386554	0.00400825	0.000905185	0.426669	0.0051452	0.00767663	0.00550733	1	3.52994e-05			0.000367816			0.000995208	2.04348e-05		0.000191315	0			2.30496			0.0236245	0.00959106	0.00805623	0.00488993	0.00957256	0.00769171	0.00100726	0.0012298	0.0111904	0.00102176			0.000166385			0.000214781	8.54188e-06		6.63688e-05
2.48275	46.815	25159.9	0.00209846	0.00494421	0.00721083		0.424017	0.00387094	0.00824544	0.00618529	1	9.1576e-05	9.70874e-05	4.59793e-05	0.000405667			0.000962911			0.00014606	0			2.29409			0.0234079	0.00954366	0.00802919		0.0095045	0.00764179	0.00100482	0.00122672	0.011128	0.00101639	0.000157978	2.89371e-05	0.000165669			0.000213405			6.57474e-05
2.4821	46.79	25185		0.00541381	0.00654827		0.423543	0.0031694	0.00726983	0.0059638	1	7.39732e-05		7.12583e-06	0.000453433			0.000939543			0.000163447	0			2.2908				0.00952601	0.00800846		0.00948169	0.00762167	0.000997266	0.00122289	0.0111044	0.00101413		2.86599e-05	0.000165583			0.000212822			6.57044e-05
2.48146	46.765	25210	0.0489022	0.0209422	0.00300279	0.000469883	0.427608	0.00468476	0.00936319	0.00568709	1				0.000440799			0.00102771	6.05044e-06		0.000185359	0		6.03866e-06	2.33839			0.0242481	0.00986864	0.00820189	0.00497934	0.00975779	0.00783363	0.0010358	0.00125393	0.0114006				0.000169928			0.000219002	8.6204e-06		6.7582e-05			3.13141e-05
2.48081	46.7399	25235			0.00271164	0.000749342	0.423609	0.0067388	0.00790434	0.00562297	1				0.000430646			0.000923889			0.000220714	0			2.281					0.00796551	0.00483836	0.00945635	0.00762077	0.000998076	0.00121769	0.0110743				0.000165008			0.000212158			6.58433e-05
2.48016	46.7149	25260.1		0.00790501	0.00519638		0.420752	0.00494264	0.00922226	0.00626303	1			1.58897e-05	0.000452573	6.7185e-05		0.000927718			0.000193822	0	6.23044e-05	1.73733e-05	2.28307				0.00953633	0.00799802		0.00946271	0.00762871	0.00100774	0.0012241	0.0111003			2.8698e-05	0.000165517	7.12421e-06		0.000212678			6.58488e-05		1.59837e-05	3.05521e-05
2.47951	46.6898	25285.1		0.0142977	0.00552293	0.00174397	0.431054	0.00430638	0.00907734	0.00537748	1				0.000529257	3.48043e-05		0.0010296			0.00024288	0		2.22757e-05	2.32405				0.00969119	0.0080996	0.0049158	0.00963862	0.00772028	0.00101949	0.00123439	0.0112388				0.000168013	7.0311e-06		0.000215903			6.69457e-05			3.09607e-05
2.47886	46.6648	25310.2			0.00413426		0.42388	0.00524468	0.00910236	0.00598418	1	0.000123666		8.11145e-05	0.000529901		2.52727e-05	0.00101782			0.000173056	0	8.1337e-06		2.28325					0.0079814		0.00946736	0.00762015	0.00100572	0.00122091	0.0110854	0.00101268		2.90211e-05	0.000165724		4.29037e-05	0.000212892			6.56454e-05		1.5662e-05
2.47822	46.6398	25335.2		0.00591824	0.0019409		0.423482	0.00364813	0.00871729	0.00604303	1	3.86411e-05			0.000386572			0.00098908	4.83769e-06		0.000177477	0	2.58475e-05		2.28415				0.00951329	0.00796989		0.00946592	0.00761192	0.00100367	0.00122134	0.0110863	0.00101229			0.000164943			0.00021275	8.37603e-06		6.56752e-05		1.57614e-05
2.47757	46.6147	25360.2			0.00388155		0.423299	0.00395053	0.0090102	0.00625471	1	9.9036e-05	5.21892e-05	5.79572e-05	0.000441478			0.000899598			0.000202173	0			2.281					0.00797053		0.00945291	0.00760395	0.00100402	0.00122096	0.0110723	0.00101134	0.000156938	2.88584e-05	0.000165038			0.000211985			6.57287e-05
2.47692	46.5897	25385.3		0.00652264	0.00402771		0.427493	0.00498925	0.00763135	0.00598328	1				0.000474581			0.000945746			0.000173076	0			2.29987				0.00956331	0.0080206		0.00953468	0.00765672	0.00100254	0.00122699	0.0111407				0.000166242			0.000213552			6.59727e-05
2.47627	46.5647	25410.3	0.00967115	0.00622566			0.418516	0.00477283	0.00863302	0.00682313	1	0.000213526			0.000455			0.000977881			0.000146721	0			2.27226			0.0233368	0.00950469			0.00942817	0.0076099	0.00100211	0.00122434	0.0110743	0.00101216			0.000165143			0.000212458			6.54338e-05
2.47563	46.5396	25435.3	0.0504281		0.00182807		0.426177	0.00525326	0.00886594	0.00564187	1	0.000174511		4.02449e-06	0.000387989			0.00102053			0.000161841	0			2.31143			0.0239982		0.00810781		0.00964568	0.00775331	0.00102195	0.00124031	0.0112791	0.00103065		2.90932e-05	0.000167818			0.000216626			6.67288e-05
2.47498	46.5146	25460.4		0.00718118	0.00413348	0.000721711	0.42359	0.00429439	0.00819432	0.00636446	1	9.84208e-05	8.35655e-06	5.76225e-06	0.00046338			0.000937486	5.73585e-06		0.000158883	0			2.29079				0.00954484	0.00800262	0.00485595	0.00949093	0.00763514	0.00100335	0.00122627	0.0111149	0.00101523	0.000157299	2.86795e-05	0.000165795			0.000213012	8.40262e-06		6.57412e-05
2.47433	46.4896	25485.4	0.017452		0.00201702		0.424825	0.00319362	0.00762672	0.00613516	1	0.00017424			0.000479406	1.79892e-05		0.00101667			0.000190227	0			2.29159			0.0235039		0.00800388		0.00951326	0.00764145	0.00100182	0.001227	0.011133	0.00101731			0.000166154	6.87134e-06		0.0002138			6.60228e-05
2.47368	46.4645	25510.4	0.0362567		0.00743038	0.000903104	0.422889	0.00548058	0.00832708	0.00610762	1	0.000277193			0.000410411			0.00098346			0.00022539	0			2.30518			0.0238313		0.00810981	0.00491077	0.00959214	0.00772639	0.00101521	0.00123842	0.0112381	0.00102748			0.000167334			0.00021563			6.68433e-05
2.47303	46.4395	25535.5		0.0181071	0.00889556	0.000488176	0.426881	0.00478563	0.00980954	0.00663343	1	6.10996e-05		3.24329e-05	0.000450037		2.08402e-05	0.000977856			0.00018437	0			2.31842				0.00971322	0.00811908	0.00490906	0.00961579	0.00772347	0.00102367	0.00124153	0.0112395	0.0010264		2.91508e-05	0.000167578		4.3475e-05	0.000215627			6.66213e-05
2.47239	46.4145	25560.5	0.0544596	0.00125745			0.428253	0.00294616	0.00872967	0.00706102	1	9.65926e-05		1.35027e-05	0.000397343	5.46838e-05	4.75402e-05	0.000989714			0.000207233	0			2.31887			0.0240832	0.00967745			0.00968245	0.00776038	0.00102384	0.00125155	0.0113084	0.00103289		2.92223e-05	0.000168307	7.18702e-06	4.38923e-05	0.000217014			6.71586e-05
2.47174	46.3894	25585.5		0.0155715	0.0066797	0.000984217	0.427768	0.0034355	0.00861975	0.00626209	1		7.0452e-05	4.84787e-05	0.000401451			0.00100601			0.000255775	0	8.85371e-07		2.31616				0.00967721	0.00808844	0.00490083	0.0095992	0.00769858	0.0010147	0.00123666	0.0112143		0.000159053	2.91754e-05	0.00016693			0.000215301			6.68722e-05		1.58034e-05
2.47109	46.3644	25610.6			0.00258315	0.000493566	0.417781	0.00379127	0.00834635	0.00618809	1	0.00017723		6.52557e-05	0.000451368			0.000951312			0.000165376	0			2.26358					0.0079194	0.00480937	0.00937036	0.00756111	0.00099482	0.00121386	0.0110112	0.00100619		2.87393e-05	0.000164181			0.0002111			6.51634e-05
2.47044	46.3394	25635.6			0.00149803		0.422535	0.00439152	0.00888346	0.00645403	1	0.000184703	2.50288e-05		0.000428742			0.000960796			0.000216836	0			2.27531					0.0079435		0.00943225	0.00759316	0.00100157	0.00121994	0.011053	0.00101005	0.000156515		0.00016468			0.000211955			6.56954e-05
2.46979	46.3143	25660.6		0.00353295	0.00561105	0.000120749	0.423667	0.0063896	0.00824797	0.00699446	1				0.000445239			0.000939397			0.000226594	0			2.28852				0.00952386	0.00801024	0.00485225	0.00949065	0.00764622	0.00100357	0.00122968	0.0111141				0.000165682			0.000213007			6.61126e-05
2.46915	46.2893	25685.7	0.036527	0.0158403	0.00777397	0.00058492	0.42521	0.00352941	0.00844657	0.00711415	1	7.54254e-05			0.000525935			0.000996008			0.000225354	0	6.02794e-06	1.05112e-05	2.3283			0.024044	0.00978521	0.00818364	0.00495249	0.00969031	0.00778381	0.00102488	0.0012551	0.0113377	0.00103544			0.000169472			0.000217613			6.74355e-05		1.60064e-05	3.11665e-05
2.4685	46.2643	25710.7	0.00170343	0.00958053	0.00355998	0.000759863	0.428486	0.00360179	0.00938932	0.00685403	1	0.000144409		3.89389e-05	0.000528267			0.000969529			0.00020102	0			2.30851			0.0235246	0.00961809	0.00804958	0.0048866	0.0095778	0.00767912	0.00101632	0.0012367	0.0111846	0.00102185		2.90448e-05	0.000167197			0.000214527			6.63889e-05
2.46785	46.2392	25735.7	0.011406	0.000167958	0.00393334	0.00100809	0.421814	0.00381418	0.00868421	0.00691223	1	0.000210934	4.83535e-06	6.58025e-05	0.000441016			0.000996829			0.000218078	0			2.28512			0.0234289	0.00950461	0.00800045	0.0048569	0.00947979	0.00763146	0.00100594	0.00122916	0.0111135	0.00101572	0.000157258	2.90093e-05	0.000165649			0.000213314			6.60614e-05
2.4672	46.2142	25760.8	0.0156109	0.00985556	0.00631679	0.000463363	0.417018	0.00337011	0.00884869	0.00767312	1	0.000137186			0.000535952			0.000926111			0.000152061	0		2.39756e-05	2.28514			0.0235159	0.00958437	0.00803543	0.00486704	0.00947879	0.00764968	0.00100958	0.00123673	0.0111436	0.00101806			0.000166627			0.000213498			6.58728e-05			3.0708e-05
2.46655	46.1892	25785.8			0.0046495	0.00160787	0.41606	0.00408716	0.00921745	0.00748889	1	2.96784e-05			0.000531406			0.000989701			0.000159835	0			2.26412					0.00794217	0.00482243	0.00937434	0.0075736	0.00100105	0.00122277	0.011027	0.00100682			0.000164859			0.000211615			6.52265e-05
2.46591	46.1641	25810.8	0.0599591	0.000628895	0.00103359	0.000953247	0.421374	0.00500865	0.00786465	0.00782276	1	4.3293e-05		0.00011109	0.00055888			0.000989842			0.000164759	0			2.3044			0.0240592	0.00965177	0.00810578	0.00493046	0.0096215	0.00775427	0.00101661	0.00125299	0.0112825	0.00103022		2.9706e-05	0.000168833			0.000216519			6.67654e-05
2.46526	46.1391	25835.9		0.0126759			0.415108	0.00393292	0.00944302	0.007102	1	0.00014543		1.98115e-05	0.000516145			0.0009409	1.41903e-05		0.000180309	0			2.26378				0.00950975			0.00937906	0.00758081	0.00100336	0.00122194	0.0110387	0.00100853		2.85604e-05	0.00016495			0.000211571	8.39169e-06		6.54089e-05
2.46461	46.114	25860.9	0.0117338	0.00865117	0.00251053	0.000668156	0.419244	0.00549215	0.00984222	0.00794755	1	2.28006e-05	3.29415e-06	8.85685e-05	0.000667173			0.000939979			0.000225249	0			2.28372			0.0234825	0.00957284	0.00801019	0.00486573	0.00948641	0.00765765	0.00101461	0.00123763	0.011138	0.00101691	0.000157597	2.92001e-05	0.000167274			0.000213468			6.62472e-05
2.46396	46.089	25886		0.01196	0.00482362	0.00152249	0.416761	0.00643815	0.0101251	0.00689547	1	0.000300832		9.7485e-05	0.000620767			0.00106838			0.00021251	0			2.27898				0.0095662	0.00800211	0.00485776	0.00944784	0.0076429	0.00101353	0.00122856	0.0111089	0.0010158		2.91734e-05	0.000166579			0.000213624			6.60034e-05
2.46332	46.064	25911		0.000675844			0.416137	0.00216771	0.00961255	0.0079604	1	2.55098e-05		1.71366e-05	0.000766189	4.5358e-05	5.14547e-05	0.00100948			0.000155994	0	2.48405e-05		2.25557				0.00940278			0.00934426	0.00753841	0.000999966	0.00122139	0.0109911	0.00100352		2.84225e-05	0.000165612	6.93416e-06	4.26825e-05	0.000211035			6.49931e-05		1.56205e-05
2.46267	46.0389	25936		0.00394606	0.0027159	0.00134472	0.416194	0.00454566	0.0100768	0.00794019	1			3.66075e-05	0.000742162			0.000935473			0.00015085	0			2.26555				0.00946561	0.00794334	0.00482817	0.00938906	0.00758743	0.00100729	0.00122709	0.0110435			2.86654e-05	0.000166268			0.000211631			6.52742e-05
2.46202	46.0139	25961.1	0.00933866	0.0126438	0.00549072	0.00148857	0.42247	0.00507942	0.00984108	0.00785373	1	0.000222278		1.76245e-05	0.000705117			0.0010298	4.89383e-05		0.000200392	0			2.30263			0.0236098	0.00965258	0.0080749	0.00489949	0.00956135	0.00770123	0.00102068	0.00124453	0.0112047	0.00102413		2.89777e-05	0.000168489			0.000215251	8.71255e-06		6.6505e-05
2.46137	45.9889	25986.1	0.00217573	0.00711824	0.00415845	0.0014018	0.422976	0.00486128	0.0106928	0.0082831	1	0.000154268			0.000933891		3.20909e-06	0.000971227			0.000253423	0			2.29326			0.0234601	0.00957691	0.00802994	0.00487624	0.00951974	0.00766423	0.00102069	0.00124114	0.0111527	0.00101899			0.000168982		4.30408e-05	0.000213924			6.64917e-05
2.46072	45.9638	26011.1	0.010923	0.018423	0.00807535	0.00158213	0.422062	0.00475805	0.00825105	0.00729476	1		3.99969e-05		0.000919296		4.73994e-05	0.000972322			0.000201117	0		5.70641e-07	2.31163			0.0236934	0.0097156	0.00811497	0.00491552	0.00958931	0.0077238	0.00101497	0.00124532	0.0112402		0.000159249		0.000170226		4.3627e-05	0.000215609			6.67195e-05			3.08427e-05
2.46008	45.9388	26036.2		0.0244687	0.00640599	0.00123288	0.42166	0.0041595	0.00989106	0.00839258	1	0.000106706		3.45667e-05	0.000916786		2.88688e-05	0.00101078			0.000211897	0			2.30862				0.0097357	0.00809405	0.00490656	0.00957341	0.00770944	0.00102274	0.00124971	0.0112242	0.00102526		2.91231e-05	0.00016997		4.34609e-05	0.000215518			6.66851e-05
2.45943	45.9138	26061.2		0.00467126	0.0082252	0.00168952	0.4163	0.00620855	0.00976593	0.00877958	1	6.12567e-05		7.31226e-06	0.000903061			0.000979422			0.000182461	0			2.27633				0.00951598	0.00801281	0.00485372	0.00943563	0.00763381	0.0010105	0.00123776	0.0110975	0.00101344		2.86432e-05	0.000167975			0.000212912			6.57692e-05
2.45878	45.8887	26086.2			0.00238296	0.00143768	0.425958	0.00441616	0.00984277	0.00812769	1	5.08052e-05		3.22016e-05	0.000989272			0.000998943			0.000201928	0	6.03081e-06		2.29125					0.00799698	0.00486242	0.00950894	0.00763972	0.00101303	0.00123671	0.0111206	0.00101548		2.88412e-05	0.000168804			0.000213463			6.60142e-05		1.57e-05
2.45813	45.8637	26111.3	0.00683771	0.00998935	0.0035017	0.000720313	0.41997	0.00469201	0.0102744	0.00839603	1	0.000268722			0.000967647	3.53157e-05		0.000983289			0.000181234	0			2.2874			0.023471	0.00958673	0.0080211	0.00486929	0.00949684	0.00765834	0.0010177	0.00124097	0.0111455	0.00101897			0.000169061	6.97558e-06		0.000213853			6.60465e-05
2.45748	45.8387	26136.3			0.00198835		0.416305	0.00379142	0.00933844	0.0083866	1	0.000101979		7.20969e-05	0.00108015	8.39209e-07	2.1931e-05	0.000954055			0.000223105	0			2.25925					0.00791742		0.00936377	0.00756235	0.00100045	0.00122616	0.011013	0.00100594		2.87817e-05	0.000167671	6.70282e-06	4.26049e-05	0.00021115			6.5492e-05
2.45684	45.8136	26161.3	0.0347241		0.00566484	0.000393661	0.421534	0.00536139	0.0089752	0.00875827	1	0.000143594		4.60463e-05	0.0010743			0.00100801			0.000201683	0			2.29883			0.0238006		0.00809238	0.00490335	0.00957563	0.00771856	0.00101791	0.00125215	0.0112276	0.00102578		2.91965e-05	0.000170906			0.000215568			6.66482e-05
2.45619	45.7886	26186.4	0.00189083			0.000155734	0.418067	0.004224	0.0120217	0.00760224	1	0.000273745			0.00113466			0.00102793			0.000168376	0			2.26271			0.0232132			0.00481835	0.00939306	0.00758054	0.00101734	0.0012244	0.011036	0.00100899			0.000168322			0.000211999			6.53268e-05
2.45554	45.7636	26211.4		0.000619634	0.00216699	0.00152629	0.413793	0.00449867	0.010267	0.00797809	1	0.00017895		5.44805e-05	0.00100021			0.000995191			0.000200107	0			2.25545				0.00941714	0.00791501	0.00481378	0.00934593	0.007563	0.00100513	0.00122339	0.0110083	0.00100593		2.86724e-05	0.000167159			0.000211286			6.53373e-05
2.45489	45.7385	26236.4		0.00672877	0.00380309	0.00266781	0.41937	0.00582175	0.0106554	0.00828875	1	0.000201857		6.51639e-05	0.00105222			0.000981942			0.000178014	0			2.2833				0.00954657	0.00800434	0.00486893	0.00947168	0.00764702	0.00101748	0.00123752	0.0111199	0.00101626		2.90225e-05	0.000169143			0.000213354			6.58768e-05
2.45424	45.7135	26261.5			0.000838912	0.00111837	0.417232	0.00518487	0.00909705	0.00803869	1	0.000384788		6.76579e-05	0.00111666			0.00100732			0.00020929	0			2.26301					0.00792232	0.00482044	0.00938217	0.00758077	0.00100054	0.00122598	0.0110286	0.00100893		2.87981e-05	0.00016811			0.000211743			6.55088e-05
2.4536	45.6885	26286.5			0.00568216	0.00222352	0.420478	0.00458678	0.00909444	0.00840058	1	9.6779e-05			0.00106862		3.38075e-05	0.000911749			0.000232234	0			2.28156					0.00799588	0.00485497	0.00945547	0.00762213	0.00100642	0.00123522	0.0110936	0.00101327			0.000168834		4.29827e-05	0.000212461			6.60221e-05
2.45295	45.6634	26311.5	0.0263226		0.00799289	0.00185582	0.418396	0.00467252	0.00879043	0.00800471	1	8.52943e-05		5.8397e-05	0.00107864			0.000926907			0.000220092	0			2.29111			0.0236568		0.00807247	0.00489158	0.00951914	0.00768331	0.00101273	0.00124284	0.011182	0.00102128		2.91468e-05	0.000170235			0.000214238			6.648e-05
2.4523	45.6384	26336.6		0.00278442	0.00782918	0.00323013	0.416982	0.00444328	0.00975406	0.00812177	1	0.000138938		5.57918e-05	0.000983611			0.00100784			0.000203522	0			2.27907				0.00950379	0.00800916	0.00486139	0.0094377	0.00762264	0.00101025	0.00123388	0.0110955	0.00101368		2.8907e-05	0.000168392			0.000213031			6.58741e-05
2.45165	45.6134	26361.6	0.00395972	0.012792	0.00467791	0.000532709	0.422768	0.00422391	0.00861765	0.00772585	1	7.2103e-05		2.57631e-05	0.00111255			0.00103165			0.000223614	0	2.74641e-05		2.29817			0.0235054	0.00962301	0.00804493	0.00487872	0.0095329	0.0076722	0.00101063	0.00123989	0.0111695	0.00102006		2.89319e-05	0.000170234			0.000214583			6.64253e-05		1.58886e-05
2.45101	45.5883	26386.6		0.00893388	0.00317605	0.00015417	0.418965	0.00433748	0.00940535	0.0070381	1	6.68749e-05			0.000943057			0.000992872			0.000177066	0			2.27714				0.00952717	0.00797436	0.00483887	0.00943807	0.00761347	0.00100718	0.00122649	0.011083	0.00101214			0.000167977			0.000212708			6.56534e-05
2.45036	45.5633	26411.7			0.00773613		0.423467	0.00574317	0.00827911	0.00788312	1	0.000141738	5.08004e-06		0.000980348	3.2516e-05		0.00100563	4.35695e-06		0.000235823	0			2.28898					0.00802459		0.00949254	0.00764504	0.00100406	0.00123501	0.0111176	0.00101571	0.000157318		0.000168709	6.94258e-06		0.000213442	8.39698e-06		6.61848e-05
2.44971	45.5382	26436.7			0.00169904	0.00168893	0.418632	0.00499131	0.00928511	0.00821276	1	9.93297e-05			0.000980104			0.000980259			0.000186146	0			2.26877					0.00794052	0.00483177	0.00940584	0.00759257	0.00100327	0.00122903	0.0110474	0.00100906			0.000167641			0.000211953			6.54921e-05
2.44906	45.5132	26461.8	0.0238347	0.00454144	0.00292209		0.425922	0.0049268	0.00839179	0.00768135	1	8.22358e-05		1.64645e-05	0.000976987			0.00104599			0.000215887	0			2.30537			0.023722	0.00961976	0.00807105		0.00959322	0.00771045	0.00101389	0.00124519	0.0112194	0.00102468		2.90091e-05	0.000170235			0.000215623			6.6679e-05
2.44841	45.4882	26486.8	0.0212685	0.00127609	0.0025098	0.00143845	0.426579	0.00469573	0.00864684	0.00772525	1	0.000317708			0.000922791			0.000952823			0.000242748	0			2.30537			0.0236865	0.00959288	0.00806154	0.00490124	0.00958835	0.00770228	0.00101441	0.00124432	0.0112094	0.00102509			0.000169779			0.000214909			6.677e-05
2.44777	45.4631	26511.8		0.0127416	0.00539228	0.000701055	0.418127	0.00430523	0.00931189	0.00688526	1	1.39159e-05		2.20256e-05	0.00085669			0.000994374			0.000211582	0			2.28262				0.00957103	0.00800567	0.00485344	0.0094559	0.00763143	0.00100906	0.00122856	0.0111094	0.00101426		2.87557e-05	0.000167898			0.000213223			6.60015e-05
2.44712	45.4381	26536.9			0.000898554		0.420668	0.00529349	0.00774221	0.00818466	1	6.79329e-05		1.08025e-05	0.000800464	6.9498e-05		0.000958458			0.000201865	0			2.27003					0.00793271		0.00941306	0.00759099	0.000994325	0.00122835	0.0110426	0.00100846		2.85208e-05	0.000166578	7.09994e-06		0.000211742			6.55509e-05
2.44647	45.4131	26561.9			0.00499661	0.000378411	0.411935	0.00554533	0.00771132	0.00731035	1	8.95181e-05		1.89282e-05	0.000770162		1.61254e-05	0.000993021			0.000206672	0			2.25029					0.00791193	0.00479615	0.00931374	0.00755095	0.00098873	0.00121684	0.0109824	0.00100307		2.84098e-05	0.000165502		4.24545e-05	0.000210777			6.52196e-05
2.44582	45.388	26586.9	0.0404241	0.00895009	0.00100755		0.434327	0.00524475	0.00929162	0.00791518	1		0.000165507	1.89674e-05	0.000778238			0.00100523			0.000211205	0	6.74526e-05		2.34035			0.0241544	0.00978191	0.00817516		0.00977774	0.00782213	0.00103345	0.00126426	0.0113793		0.000161934	2.94367e-05	0.00017153			0.000218464			6.76024e-05		1.64146e-05
2.44517	45.363	26612	0.010515	0.0117925	0.00244199	0.00015245	0.422138	0.00429004	0.00863977	0.00765699	1	0.000101874		8.31431e-05	0.000797249			0.000965146			0.000209169	0			2.294			0.0235284	0.00961185	0.00802778	0.00487377	0.00952385	0.00766812	0.00101017	0.00123879	0.011163	0.00101964		2.92354e-05	0.000168375			0.000214087			6.63061e-05
2.44453	45.338	26637		0.00907007	0.00208904	0.000574741	0.422025	0.00544735	0.00837178	0.007831	1	7.1431e-05		6.60654e-05	0.00068613	6.02432e-05		0.00102045			0.000248858	0			2.28598				0.00955452	0.00799057	0.00485471	0.00948141	0.00764089	0.00100425	0.00123432	0.011114	0.00101499		2.90121e-05	0.000167018	7.09438e-06		0.000213455			6.62355e-05
2.44388	45.3129	26662		0.00125792	0.00301966		0.421802	0.00423655	0.00750432	0.00675271	1			6.86242e-05	0.000755595			0.000961667			0.000217344	0	0.000116914	1.3742e-06	2.27714				0.00946569	0.00795756		0.0094349	0.0075977	0.000994655	0.00122246	0.0110609			2.88877e-05	0.000166605			0.00021211			6.5745e-05		1.62289e-05	3.03551e-05
2.44323	45.2879	26687.1		0.00252653	0.0086537	0.000215625	0.427944	0.0055257	0.0094262	0.00750311	1	0.000171301	3.5871e-06	2.4469e-05	0.000532779	6.44551e-05		0.00100975			0.000175556	0		1.08942e-05	2.30598				0.00957342	0.00807366	0.00488089	0.00956954	0.00768569	0.00101597	0.00123965	0.0111785	0.00102144	0.000158172	2.89481e-05	0.000167131	7.15911e-06		0.000214634			6.62104e-05			3.07311e-05
2.44258	45.2629	26712.1	0.0373702	0.00654146	0.00158004		0.42273	0.00443414	0.0090074	0.00748133	1	3.96419e-05		8.74656e-05	0.000547699	1.36297e-05		0.00101406			0.000203175	0			2.30183			0.0238347	0.00964585	0.00807598		0.0095901	0.0077196	0.00101891	0.00124599	0.0112367	0.00102603		2.94528e-05	0.000168086	6.91085e-06		0.000215777			6.67105e-05
2.44193	45.2378	26737.1		0.00663224	0.00153138		0.422453	0.00378742	0.00619635	0.00721094	1	0.000142187		7.82828e-06	0.000568345	0.000151197	3.1871e-05	0.000946363	7.10481e-06		0.000171588	0			2.28233				0.00950947	0.0079611		0.00945248	0.00760647	0.000988883	0.00122681	0.0110773	0.00101203		2.85938e-05	0.000165815	7.57472e-06	4.29086e-05	0.00021234	8.38174e-06		6.55889e-05
2.44129	45.2128	26762.2	0.00434257	0.0163696	0.00245035		0.426457	0.00696289	0.00910861	0.00723917	1	4.24393e-05	6.57266e-05	1.31685e-05	0.000582128			0.000941574	1.51576e-05		0.000154456	0	3.58147e-05		2.30742			0.0235928	0.00967794	0.0080616		0.00958813	0.00771536	0.00101705	0.00124166	0.0112099	0.00102359	0.000158965	2.89662e-05	0.000167878			0.000214856	8.52726e-06		6.62784e-05		1.5993e-05
2.44064	45.1878	26787.2			0.0063573	0.00191542	0.429158	0.00398157	0.00842271	0.00764166	1	0.00026566			0.000567091			0.000997132			0.000220765	0			2.30726					0.00805243	0.0048853	0.00956636	0.00766906	0.00100931	0.00123913	0.0111669	0.00102091			0.000167149			0.00021434			6.63939e-05
2.43999	45.1627	26812.2		0.00901138	0.00536509		0.431336	0.00260728	0.00853418	0.00741515	1	3.09543e-05		4.12928e-05	0.00053785			0.000972885	6.67901e-07		0.000178526	0			2.31688				0.00963065	0.00807287		0.00960944	0.00768612	0.00101319	0.00124187	0.0112029	0.00102289		2.91055e-05	0.000167524			0.000214897	8.44074e-06		6.63716e-05
2.43934	45.1377	26837.3	0.00654384	0.00217288	0.00358595	0.00120091	0.42708	0.00352068	0.00789514	0.00771552	1	0.000117771		8.17117e-05	0.000459902			0.000948104			0.000221959	0		1.18671e-05	2.3006			0.023488	0.00955076	0.00802795	0.00487584	0.00954405	0.0076579	0.00100524	0.00123816	0.0111543	0.00101894		2.92048e-05	0.000166364			0.000213827			6.63261e-05			3.06701e-05
2.4387	45.1127	26862.3		0.00467782	0.00306405	0.000928227	0.42044	0.00543972	0.00802987	0.00735202	1	0.000264484			0.000383276			0.000982703			0.000209398	0			2.27843				0.00949947	0.00797029	0.00484107	0.00944216	0.00761628	0.000999125	0.0012277	0.0110782	0.0010128			0.000164804			0.00021256			6.58041e-05
2.43805	45.0876	26887.3	0.0547835		0.00310314	0.00110852	0.434049	0.00576527	0.00729742	0.00662591	1			3.37e-05	0.000433513	6.32203e-06		0.000946677			0.000197388	0			2.34159			0.0242533		0.0081929	0.00497717	0.00978309	0.00783065	0.00102283	0.00125782	0.0113874			2.95415e-05	0.000169688	6.96188e-06		0.000218285			6.75717e-05
2.4374	45.0626	26912.4	0.00417369		0.00431469	0.00024432	0.424473	0.00536089	0.00723483	0.00702383	1				0.000463184	6.11794e-06		0.0010535			0.000241911	0			2.28798			0.023374		0.00799751	0.00484959	0.00948857	0.00763522	0.000997252	0.001229	0.0111064				0.000165667	6.789e-06		0.000213494			6.6152e-05
2.43675	45.0376	26937.4	0.00195645	0.0105346	0.00158362	8.79227e-05	0.430982	0.00526366	0.00925664	0.00704621	1	6.44671e-05		0.000123545	0.000382016	6.39854e-05		0.000980052	3.69582e-05		0.000205547	0			2.31273			0.0235668	0.00964007	0.00805243	0.00489129	0.00960834	0.00770171	0.00101733	0.00123991	0.0112039	0.00102317		2.9569e-05	0.000166667	7.17277e-06		0.000214957	8.64482e-06		6.65291e-05
2.4361	45.0125	26962.4	0.0335707	0.0135222	0.00439076		0.440381	0.00458099	0.00797393	0.00684425	1	8.42115e-05		1.07726e-05	0.000314202			0.000932951			0.000186167	0			2.36324			0.0242298	0.00985444	0.00823328		0.00985872	0.00785544	0.00103082	0.00126413	0.0114332	0.00104422		2.95295e-05	0.00016969			0.000219087			6.77799e-05
2.43546	44.9875	26987.5		0.00221245	0.00396139	0.00163249	0.424502	0.00409715	0.00785174	0.00750452	1	0.000182325			0.000391956	1.46927e-05		0.000941381			0.00019741	0			2.29078				0.0095128	0.00799795	0.00485875	0.00949158	0.00763049	0.00100098	0.00123204	0.0111098	0.00101522			0.000165321	6.83866e-06		0.000212935			6.59247e-05
2.43481	44.9624	27012.5		0.015171	0.000723236		0.423368	0.00298611	0.00857846	0.00704633	1		1.61252e-05	5.47392e-05	0.00038222			0.000912118			0.000283783	0	2.38449e-05		2.29181				0.00959933	0.00799207		0.00949968	0.00763589	0.00100654	0.00123136	0.0111266		0.000157507	2.89821e-05	0.000165518			0.000213095			6.65052e-05		1.58076e-05
2.43416	44.9374	27037.6			0.00180047	0.000863382	0.425081	0.00384772	0.00777501	0.00798765	1	0.000228162			0.000469983			0.00100957			0.000215954	0			2.28605					0.00797087	0.00484532	0.00947688	0.00761471	0.000998664	0.00123239	0.0110888	0.00101356			0.000165442			0.000212911			6.59031e-05
2.43351	44.9124	27062.6		0.00858991	0.0015998		0.427568	0.00465545	0.00870324	0.00685012	1	0.000255982		1.19978e-05	0.000417682	3.55514e-05		0.000907464	9.86804e-06		0.000207768	0			2.29943				0.00958054	0.00801185		0.00954079	0.00765943	0.00100911	0.00123256	0.0111474	0.00101907		2.87979e-05	0.000166024	6.97807e-06		0.000213466	8.45016e-06		6.62055e-05
2.43286	44.8873	27087.6			0.00143665		0.425252	0.00381898	0.0084711	0.00768779	1			6.51951e-05	0.000420005		1.46883e-06	0.00104551			0.000209361	0			2.28379					0.00796352		0.00947148	0.00760945	0.00100185	0.0012299	0.0110814			2.89222e-05	0.000165054		4.2756e-05	0.000212968			6.58224e-05
2.43222	44.8623	27112.7			0.00441088		0.42612	0.00320597	0.00759096	0.00763783	1	4.64099e-05		7.27376e-06	0.000446459			0.00102391	1.79848e-05		0.000165761	0			2.29076					0.00799426		0.00949322	0.00761965	0.000998758	0.00123182	0.0111012	0.00101369		2.86524e-05	0.000165496			0.000213228	8.46021e-06		6.56981e-05
2.43157	44.8373	27137.7			0.00282056		0.421882	0.00527908	0.00866951	0.00659566	1	0.000216963		5.00557e-05	0.000443383			0.00107748			0.000205723	0			2.2757					0.00795604		0.00943484	0.00760306	0.00100105	0.00122153	0.0110603	0.0010109		2.87835e-05	0.00016487			0.00021274			6.56772e-05
2.43092	44.8122	27162.7	0.039902	0.0187583	0.0045076	0.000858431	0.430723	0.00397362	0.00935455	0.0068975	1	0.000141842		2.34879e-05	0.000402584			0.00105116			0.00021045	0			2.345			0.0242035	0.00985891	0.00821273	0.00498293	0.00977825	0.00783173	0.00103604	0.00126118	0.0114038	0.00104186		2.95259e-05	0.000169757			0.000219196			6.77437e-05
2.43027	44.7872	27187.8					0.421239	0.00447017	0.00904079	0.00687452	1	4.46912e-05			0.000415773			0.00101308			0.000173184	0			2.26905							0.00940786	0.00757972	0.00100061	0.00122003	0.0110328	0.00100744			0.000164308			0.000211856			6.53346e-05
2.42962	44.7622	27212.8	0.0267961				0.433101	0.00499138	0.0071543	0.00709842	1	0.000205662			0.000309463			0.0010306			0.000147733	0			2.31831			0.0237915				0.00965494	0.00772798	0.00100919	0.00124468	0.0112444	0.00102766			0.000166861			0.000216017			6.64442e-05
2.42898	44.7371	27237.8		0.00592379	0.000650411		0.432327	0.00404097	0.0083404	0.00743664	1	0.000196182			0.000427815			0.00109735			0.000226324	0			2.30996				0.00958917	0.00802622		0.00959081	0.0076748	0.00100956	0.00123886	0.0111747	0.00102124			0.000166488			0.000215052			6.64718e-05
2.42833	44.7121	27262.9			0.000813306		0.423366	0.00587791	0.00860226	0.00761732	1	4.3858e-05	5.03785e-06	2.81013e-05	0.000421851	4.67966e-05	2.62208e-05	0.00105503			0.000190944	0			2.27722					0.00795048		0.00944964	0.00761168	0.00100137	0.00122803	0.011068	0.00101064	0.000156617	2.86821e-05	0.000164866	6.99064e-06	4.28415e-05	0.000212764			6.56413e-05
2.42768	44.6871	27287.9		0.00806816	0.00214269		0.417504	0.0048137	0.0092763	0.00788514	1	9.78215e-05		1.41179e-05	0.000374467			0.00110849	9.80548e-06		0.000232106	0		2.854e-05	2.26989				0.00950336	0.00795272		0.00941114	0.0076009	0.00100446	0.00122872	0.0110609	0.00101029		2.85863e-05	0.000164497			0.000212923	8.38429e-06		6.58267e-05			3.05054e-05
2.42703	44.662	27312.9		0.0104669	0.00221469		0.426475	0.0038987	0.00985755	0.00766659	1	4.79005e-05		7.27694e-05	0.000345847			0.00100727			0.00020193	0			2.29902				0.00959761	0.0080208		0.00954127	0.00766048	0.00101625	0.00123796	0.011155	0.00101861		2.91567e-05	0.000165738			0.00021417			6.62185e-05
2.42639	44.637	27338		0.0161983	0.00113591		0.419603	0.0046535	0.00904929	0.00758343	1	5.46171e-05			0.000405478			0.000963571			0.000236882	0			2.28242				0.00958991	0.00798176		0.00946379	0.00763311	0.00100757	0.0012324	0.0111091	0.00101445			0.000165386			0.000213045			6.61399e-05
2.42574	44.612	27363	0.0203463		0.00482379	0.000313572	0.420892	0.00597345	0.00836941	0.00756889	1	6.98909e-05			0.000351501			0.0011035			0.000136711	0			2.28641			0.0235473		0.00802881	0.00486723	0.00950238	0.00766581	0.00100712	0.00123641	0.011146	0.0010179			0.000165634			0.000214532			6.58012e-05
2.42509	44.5869	27388			0.004215		0.425485	0.00276974	0.00842995	0.00731047	1	0.000205148	8.22383e-06	4.4197e-07	0.0004252		3.00538e-05	0.00106272			0.000189933	0			2.28876					0.00798945		0.00948527	0.00761368	0.00100295	0.00122943	0.011096	0.00101409	0.00015703	2.86011e-05	0.000165301		4.2971e-05	0.000213344			6.58015e-05
2.42444	44.5619	27413.1			0.00027256		0.421925	0.0042214	0.00844819	0.00707025	1	0.000140755			0.000307323	7.11118e-05		0.00109811	4.52291e-07		0.000199821	0			2.27183					0.0079277		0.00941816	0.00758359	0.000998028	0.00122196	0.0110405	0.00100866			0.000163823	7.10746e-06		0.000212472	8.31716e-06		6.55268e-05
2.42379	44.5369	27438.1		0.00774989		0.00025355	0.424828	0.00351374	0.0104584	0.00778321	1	0.000138713		5.82914e-05	0.000306681			0.00103714			0.000181952	0			2.28871				0.00954891		0.00485381	0.00949871	0.00763152	0.00101603	0.00123427	0.011116	0.00101555		2.89741e-05	0.00016494			0.000213586			6.58757e-05
2.42315	44.5118	27463.1	0.0423673	0.00890984	0.00575427	0.000255763	0.433688	0.00213494	0.00849177	0.00747058	1	0.000174526			0.000342183			0.00109606			0.000184982	0			2.34618			0.0241851	0.00978963	0.00820884	0.00497283	0.00978204	0.00781078	0.00102974	0.00126276	0.0113885	0.00104065			0.000169186			0.000219158			6.75081e-05
2.4225	44.4868	27488.2		0.00251596	0.000317153		0.430218	0.00418948	0.0109563	0.00725674	1	5.72776e-05		3.87012e-05	0.000348927	1.16065e-05		0.00107627			0.000242939	0			2.29932				0.00954448	0.00800285		0.00955335	0.00765506	0.00102143	0.00123454	0.0111448	0.00101773		2.89401e-05	0.000165602	6.84302e-06		0.000214358			6.63862e-05
2.42185	44.4618	27513.2	0.00232125		0.00227027		0.428001	0.00444635	0.00971578	0.00787863	1	0.000159902			0.00042544	3.58395e-05		0.00105634			0.000185609	0			2.29474			0.023417		0.0080044		0.00952988	0.00764757	0.00101334	0.00123656	0.0111318	0.00101711			0.000165835	6.96993e-06		0.000213997			6.59897e-05
2.4212	44.4367	27538.2	0.0168775		0.0038201		0.430687	0.00551275	0.0105508	0.00742875	1	0.000192481			0.000293882			0.001136			0.000204822	0			2.31211			0.0237		0.00808189		0.00962686	0.00771928	0.00102673	0.00124466	0.0112275	0.00102604			0.000166522			0.000216283			6.66647e-05
2.42055	44.4117	27563.3	0.00249951	0.0181606	0.0014261		0.425465	0.00433242	0.0104344	0.00777981	1	8.65414e-05		7.46233e-06	0.00034766			0.00111043			0.000252483	0			2.30391			0.0235488	0.00967416	0.00804437		0.0095689	0.00768964	0.00102302	0.00124291	0.011194	0.00102238		2.88929e-05	0.000166326			0.000215495			6.67325e-05
2.41991	44.3866	27588.3	0.0335199	0.00312913	0.00435338		0.424834	0.00431298	0.0100754	0.0073346	1	0.000160784			0.000338586	8.06212e-05		0.001141			0.000223289	0			2.30686			0.0238339	0.00963511	0.00809865		0.00961034	0.00772568	0.00102581	0.00124625	0.0112466	0.00102761			0.000167057	7.29362e-06		0.00021668			6.68821e-05
2.41926	44.3616	27613.4	0.0105325		0.00162699		0.428917	0.00407047	0.00990612	0.00736335	1	8.41852e-05			0.000399196			0.00115598			0.000212143	0			2.30028			0.0235309		0.00802405		0.00956267	0.00766768	0.00101734	0.00123728	0.0111641	0.00101964			0.00016617			0.000215175			6.63295e-05
2.41861	44.3366	27638.4			0.00291438	0.000261332	0.426542	0.00543738	0.0104134	0.00703604	1	0.000284676			0.00028195			0.00115567			0.000154253	0			2.29034					0.00799733	0.00485429	0.00950909	0.00764291	0.00101587	0.00123023	0.011117	0.00101645			0.000164817			0.000214264			6.57277e-05
2.41796	44.3115	27663.4			0.00914884		0.417858	0.00276443	0.0111844	0.00803064	1			8.39589e-06	0.000299153			0.00106331			0.000179777	0	3.76859e-05		2.27306					0.00799535		0.00941767	0.00759325	0.0010155	0.00123013	0.0110663			2.85685e-05	0.000164161			0.000212776			6.55691e-05		1.57984e-05
2.41731	44.2865	27688.5	0.0255154	0.00232869	0.00674017		0.423815	0.00385415	0.0110011	0.00840172	1	5.13014e-05		2.37644e-05	0.000313547			0.00109235			0.000222325	0	8.43922e-05		2.30286			0.0237433	0.00961214	0.00809651		0.00958619	0.00770828	0.00102904	0.00124985	0.011225	0.00102502		2.90646e-05	0.000166596			0.000215991			6.67484e-05		1.62872e-05
2.41667	44.2615	27713.5	0.0388765		0.00265169		0.424002	0.00391022	0.0107708	0.00774515	1	0.000183133		1.72532e-05	0.000398368	1.59776e-05		0.00108881			0.000182512	0			2.30158			0.0238416		0.00808146		0.00959661	0.00771614	0.00102875	0.00124739	0.011236	0.00102676		2.90564e-05	0.000167235	6.92358e-06		0.000216182			6.659e-05
2.41644	44.2364	27738.5	0.024905		0.00276898		0.430539	0.00493308	0.0117795	0.008118	1	2.09173e-05		3.95062e-05	0.000369623			0.00110244			0.000211046	0			2.31427			0.0238057		0.00809661		0.00965061	0.00773573	0.00103627	0.00125172	0.0112561	0.00102769		2.92338e-05	0.000167374			0.000216647			6.687e-05
2.41622	44.2114	27763.6	0.0256867	0.00798791	0.0023102		0.430617	0.00384248	0.010334	0.00771377	1	2.78645e-05			0.000250366			0.00108693			0.000184253	0			2.32171			0.0238637	0.00969241	0.00811225		0.00967278	0.00774699	0.00103045	0.00125226	0.0112815	0.00103004			0.000167078			0.000217047			6.68694e-05
2.416	44.1864	27788.6	0.0213861	0.0233094	0.00320287		0.43242	0.00470641	0.0107287	0.0074261	1	0.00017592		7.60272e-05	0.00027301			0.00110647			0.000251332	0		1.10509e-05	2.34207			0.0240284	0.00985635	0.00818163		0.00975969	0.00781331	0.00104086	0.00126055	0.0113709	0.00103905		2.97394e-05	0.000168531			0.000218878			6.77808e-05			3.12609e-05
2.41579	44.1613	27813.6	0.025397		0.0054694		0.425564	0.00455468	0.011409	0.00801438	1	2.42324e-05		3.90694e-05	0.000304962	1.66228e-05	4.5006e-07	0.00114425			0.00020488	0			2.30355			0.0237384		0.00808794		0.00959429	0.00771084	0.00103114	0.00124746	0.011223	0.00102469		2.91453e-05	0.000166518	6.91921e-06	4.32968e-05	0.000216244			6.66386e-05
2.41557	44.1363	27838.7				0.000356291	0.41937	0.00591009	0.0120052	0.00776334	1	0.00010548		5.36699e-05	0.000412365			0.00114497			0.000228246	0			2.26507						0.00482311	0.00940738	0.00759559	0.00101802	0.00122621	0.0110444	0.00100882		2.8762e-05	0.000164461			0.000212806			6.57069e-05
2.41535	44.1113	27863.7	0.0108524		0.00306636		0.426338	0.00508312	0.0107323	0.00871633	1	3.48285e-05		1.77048e-05	0.000357356			0.00109343			0.000200985	0			2.29533			0.0235309		0.00803148		0.00954755	0.00767275	0.00102188	0.00124474	0.0111633	0.00101929		2.88709e-05	0.000165924			0.000214809			6.62622e-05
2.41514	44.0862	27888.7	0.0441926	0.000146181	0.00687592		0.424776	0.00500266	0.0123795	0.00791897	1	9.49851e-05			0.000263365			0.00107377			0.000207823	0	2.07868e-05		2.31273			0.0240094	0.00966482	0.00815204		0.00965645	0.00776691	0.00104379	0.00125558	0.0113009	0.0010322			0.000167439			0.000217347			6.71179e-05		1.60379e-05
2.41492	44.0612	27913.8		0.0012205	0.00221648		0.423538	0.00461957	0.0107806	0.00837133	1	0.000170064			0.000416288			0.00104709			0.000215482	0		1.74588e-05	2.28159				0.00949396	0.00797705		0.00947292	0.00762269	0.00101582	0.00123512	0.0110942	0.00101373			0.000165224			0.000213222			6.59324e-05			3.05357e-05
2.4147	44.0362	27938.8	0.036167	0.00730497	0.00115341	0.000422712	0.426998	0.00382138	0.0116984	0.00860064	1	0.000164199		5.32061e-05	0.000338684			0.00110683			0.000220384	0	1.36836e-05		2.31554			0.023948	0.00969878	0.00811428	0.00493222	0.00966254	0.00775505	0.00103924	0.00125859	0.0112934	0.0010319		2.94078e-05	0.000167753			0.000217388			6.7144e-05		1.59871e-05
2.41448	44.0111	27963.8			0.00344342		0.428749	0.00465729	0.0115746	0.00835732	1			4.44101e-05	0.000415333			0.00105533			0.000183411	0			2.29754					0.00802231		0.0095476	0.00765962	0.00102514	0.00124099	0.0111476			2.89792e-05	0.000166015			0.000214296			6.60713e-05
2.41427	43.9861	27988.9	0.00479457	0.00502355	0.00554591	0.000508616	0.42595	0.00488741	0.0113293	0.00822681	1	0.000118336	5.7021e-05	4.13163e-05	0.000393558			0.00107249			0.000191947	0			2.30098			0.0235347	0.00958965	0.0080582	0.00488369	0.00956066	0.00768394	0.00102685	0.00124399	0.0111811	0.00102139	0.000158508	2.90491e-05	0.000166392			0.000215036			6.63177e-05
2.41405	43.9611	28013.9	0.0759265	0.00985829	0.00617434		0.436232	0.00512276	0.0138817	0.00977485	1	0.000303952			0.00034469			0.00102423			0.000207258	0			2.37302			0.0248177	0.00997243	0.00835995		0.00997396	0.00796956	0.00107964	0.00129899	0.0115948	0.00106025			0.000172265			0.000222711			6.88598e-05
2.41383	43.936	28038.9		0.010217	0.00540034	0.00142977	0.427206	0.00295061	0.0125173	0.00940648	1	9.36738e-05	2.96377e-05	5.74622e-05	0.000356133		4.30143e-05	0.00109674			0.000247913	0			2.30975				0.00964482	0.00807928	0.00490213	0.00959369	0.00769397	0.0010363	0.00125398	0.0112115	0.00102403	0.000158785	2.92186e-05	0.000166635		4.34911e-05	0.000215756			6.68117e-05
2.41362	43.911	28064		0.018366	0.00507016		0.426366	0.00491035	0.0129485	0.00894135	1	4.77457e-05		2.76466e-06	0.000393519			0.00100888			0.000225269	0		3.26209e-05	2.3115				0.00971191	0.00809528		0.00961016	0.00772197	0.00104101	0.00125414	0.0112363	0.00102603		2.89758e-05	0.000167213			0.000215739			6.68321e-05			3.1012e-05
2.4134	43.886	28089		0.00950486	0.000546074		0.422812	0.00460196	0.0123825	0.00951851	1	0.00016274			0.000390171			0.00113888			0.000214065	0			2.28579				0.0095717	0.00799433		0.00950044	0.00764799	0.00102812	0.00124562	0.0111311	0.00101707			0.000165629			0.000214444			6.61443e-05
2.41318	43.8609	28114	0.074919	0.00541386	0.00354927		0.433795	0.00464987	0.0128855	0.0103206	1	4.69742e-05		2.39829e-05	0.000422756			0.0010007			0.000220884	0	9.59002e-05		2.35684			0.0246656	0.00988802	0.00829552		0.00990111	0.00791985	0.00106753	0.00129447	0.0115264	0.00105252		2.98462e-05	0.000171699			0.000221262			6.85324e-05		1.67908e-05
2.41297	43.8359	28139.1	0.0742262	0.0163021	0.00146754		0.435644	0.00567149	0.0129532	0.00993145	1	0.000210229			0.000382164			0.00101642			0.00023495	0		7.89351e-06	2.36977			0.0247849	0.0100005	0.00832494		0.00996132	0.00796536	0.00107326	0.00129869	0.0115841	0.00105873			0.000172322			0.00022246			6.89565e-05			3.18286e-05
2.41275	43.8108	28164.1		0.0137036	0.00245405		0.426029	0.0044857	0.0131085	0.00991934	1	0.000321036		4.37617e-05	0.000516566	0.000118415		0.00107938			0.000239535	0			2.30337				0.00965771	0.00805721		0.00958049	0.00769727	0.0010389	0.00125599	0.0112038	0.0010246		2.91217e-05	0.000167419	7.4776e-06		0.000215511			6.67188e-05
2.41253	43.7858	28189.2	0.00475517	0.000222721	0.00584936	0.000954739	0.421564	0.00491882	0.0141922	0.00960512	1	8.68934e-05		2.23545e-05	0.000397525	4.50772e-05		0.00107889			0.000227576	0			2.28495			0.0234491	0.00952811	0.00803065	0.00486845	0.00950154	0.00765623	0.00103907	0.00124716	0.0111406	0.00101751		2.88381e-05	0.000165811	7.02689e-06		0.000214291			6.62756e-05
2.41232	43.7608	28214.2		0.000548401	0.00866214	0.000874888	0.429661	0.00408965	0.0145722	0.0109763	1			2.98683e-05	0.00051654			0.0010297			0.000201708	0	3.63587e-05		2.31187				0.00960248	0.00810758	0.00490507	0.00961933	0.00770987	0.00104912	0.00126435	0.0112254			2.90998e-05	0.000167741			0.000215647			6.6635e-05		1.60181e-05
2.4121	43.7357	28239.2			0.00271321		0.425568	0.00543723	0.0139391	0.00870204	1	0.00018751		4.84368e-05	0.00044209			0.00103374			0.00024148	0			2.28754					0.00800579		0.00951507	0.00765206	0.00103671	0.00124098	0.0111303	0.00101713		2.89567e-05	0.000165906			0.000213843			6.62919e-05
2.41188	43.7107	28264.3		0.00785777	0.00747142	0.00258795	0.425465	0.00403305	0.0117053	0.00943693	1	0.000220875			0.000514871			0.00104264			0.000185955	0			2.3078				0.00962653	0.00808663	0.00490603	0.00957888	0.00769598	0.00103121	0.0012535	0.0112056	0.0010242			0.000167436			0.00021534			6.64294e-05
2.41167	43.6857	28289.3			0.00731311	0.000977413	0.424452	0.00431742	0.0135148	0.0106498	1	6.42413e-05	4.64531e-05	6.09294e-05	0.000397122			0.00103703			0.000220276	0			2.29378					0.00805213	0.00487665	0.0095334	0.00766557	0.00103702	0.00125505	0.011159	0.00101907	0.000158136	2.91011e-05	0.000166083			0.000214413			6.63447e-05
2.41145	43.6606	28314.3			0.000239691	0.00182372	0.423115	0.0053999	0.0141089	0.0112922	1	0.000200283		2.61841e-05	0.000492001			0.00105475	8.27802e-06		0.000232753	0			2.28148					0.0079851	0.00486458	0.00949318	0.00764522	0.00103675	0.00125431	0.0111207	0.00101632		2.88078e-05	0.00016604			0.000213774	8.42109e-06		6.61859e-05
2.41123	43.6356	28339.4		0.0041985	0.00129799		0.419413	0.0042846	0.0140254	0.0107263	1	0.000219544			0.00047746			0.00109422			0.000246997	0			2.27225				0.00950784	0.00796975		0.00944742	0.00761872	0.00103353	0.00124783	0.0110911	0.00101373			0.000165518			0.000213425			6.60889e-05
2.41101	43.6106	28364.4		0.00571615	0.00846595	0.000698881	0.416562	0.00552423	0.014576	0.0107308	1	0.000186504			0.000448077			0.00109055			0.000229059	0		1.65057e-05	2.27725				0.00954765	0.00803592	0.0048614	0.00946272	0.00765075	0.00104001	0.00125198	0.0111277	0.00101688			0.0001659			0.000214108			6.62072e-05			3.06226e-05
2.4108	43.5855	28389.4		0.000452885		0.000152183	0.418823	0.0052615	0.0155147	0.0110199	1	4.79953e-05		2.75166e-06	0.000475425			0.00108058			0.000222567	0			2.2649				0.00946904		0.00483318	0.0094262	0.00760965	0.00103981	0.00124709	0.01107	0.00101085		2.8547e-05	0.000165192			0.000212944			6.58281e-05
2.41058	43.5605	28414.5			0.00345816	0.000895871	0.415436	0.00478678	0.0149857	0.0116802	1	2.59418e-05	3.27474e-05		0.000481141			0.00112406	1.31243e-06		0.000256054	0			2.26133					0.00796118	0.00483403	0.0094011	0.00760188	0.00103618	0.0012499	0.0110626	0.00101004	0.000156692		0.000165112			0.00021304	8.33855e-06		6.59689e-05
2.41036	43.5355	28439.5	0.0481086	0.014855	0.0103372	0.00327118	0.429615	0.00558288	0.0137556	0.0106095	1			3.19359e-05	0.000540488	0.000100235		0.00107142			0.000229769	0	9.38668e-05		2.35748			0.0244738	0.00992733	0.00832198	0.00504275	0.00986201	0.00791318	0.00107091	0.00129417	0.0115089			2.98467e-05	0.000172115	7.57661e-06		0.000221333			6.84794e-05		1.67536e-05
2.41015	43.5104	28464.5		0.0044271	0.00526923	0.0012872	0.422737	0.00512958	0.0151141	0.0105927	1	0.000252944			0.000495123			0.00114217			0.000196527	0			2.291				0.00957341	0.0080458	0.00488146	0.00952985	0.00767495	0.0010466	0.00125552	0.0111661	0.00102077			0.000166735			0.000215135			6.6254e-05
2.40993	43.4854	28489.6	0.0343094		0.00259078	0.00203264	0.421286	0.00475562	0.014075	0.0116756	1	0.000404044	3.44848e-05	0.000159899	0.000529845			0.00108227			0.000296099	0			2.29816			0.0238536		0.00809391	0.00492399	0.00959653	0.00773311	0.00104897	0.00127148	0.0112538	0.00102963	0.000159411	2.99051e-05	0.00016824			0.000216488			6.73346e-05
2.40971	43.4604	28514.6			0.00345179	0.00263567	0.415233	0.00425481	0.0151731	0.0115914	1	0.000195166			0.000592762			0.00111966			0.000197147	0			2.26454					0.00796879	0.00484831	0.009409	0.00760624	0.00103822	0.00125061	0.0110732	0.00101195			0.000165889			0.000213221			6.57061e-05
2.4095	43.4353	28539.6	0.0167671				0.419308	0.00461359	0.014546	0.0112677	1	0.000266911		5.01693e-05	0.000532886			0.00106383			0.000224311	0			2.27467			0.0234988				0.00948203	0.00764893	0.00104028	0.0012555	0.0111324	0.00101776		2.89718e-05	0.000166443			0.000214051			6.62089e-05
2.40928	43.4103	28564.7	0.00931255		0.0051843	0.00113221	0.423391	0.00470172	0.0152432	0.0110496	1	8.759e-05		9.50689e-05	0.000594379			0.00113832			0.000269746	0			2.29306			0.0235722		0.00806037	0.00488972	0.00955133	0.0076869	0.00104928	0.00126043	0.011187	0.00102175		2.93649e-05	0.000167602			0.000215516			6.67874e-05
2.40906	43.3853	28589.7			0.00573411	0.00128084	0.42049	0.00392389	0.0142309	0.0123747	1	0.000254187			0.000562442			0.00118648			0.000258069	0			2.28162					0.00802169	0.00486522	0.00948572	0.00764277	0.00103821	0.00126127	0.011129	0.00101738			0.000166557			0.000214668			6.63766e-05
2.40885	43.3602	28614.7			0.00417563	0.001736	0.421542	0.00490954	0.0148299	0.0109881	1	0.000163167		3.60297e-05	0.000619754	4.3544e-05		0.0011798			0.000262629	0			2.28267					0.00801496	0.00486894	0.00949388	0.00765011	0.0010418	0.00125386	0.0111317	0.00101713		2.88913e-05	0.000166916	7.01278e-06		0.000214683			6.64181e-05
2.40863	43.3352	28639.8	0.0422128	0.00112411	0.00777306	0.0042091	0.421945	0.00497137	0.0158217	0.0119193	1	4.02362e-05		1.81024e-05	0.000529645			0.00109978			0.000271113	0			2.31639			0.0240986	0.00971077	0.00819121	0.00497764	0.00968075	0.0077992	0.00106768	0.00128352	0.0113482	0.0010362		2.93513e-05	0.00016965			0.000218403			6.77576e-05
2.40841	43.3102	28664.8	0.0537872		0.00566971	0.00158265	0.415346	0.00524879	0.0142307	0.0119451	1	0.000271923			0.000655397			0.00115017			0.000185479	0			2.29344			0.0240349		0.00813551	0.00493618	0.00959172	0.00775903	0.00105299	0.0012768	0.0112875	0.00103197			0.000169452			0.000217519			6.69117e-05
2.4082	43.2851	28689.8			0.00681253	0.00102201	0.416623	0.00407954	0.0136705	0.012085	1	0.000254965		4.92671e-05	0.000587784			0.00119258			0.000212939	0		7.2955e-06	2.27108					0.00800206	0.00484826	0.00943399	0.00761923	0.00103179	0.00125564	0.0110935	0.00101414		2.88655e-05	0.000166166			0.000214017			6.59144e-05			3.04775e-05
2.40798	43.2601	28714.9		0.00721774	0.00844137	0.00171364	0.419491	0.00575901	0.0132159	0.0112554	1	0.000175034			0.000715703	3.44745e-05		0.00116675			0.000186386	0			2.29022				0.00959344	0.00806726	0.00488611	0.00951615	0.00768203	0.00103648	0.00125981	0.0111713	0.00102081			0.000168045	6.98703e-06		0.000215373			6.62282e-05
2.40776	43.235	28739.9		0.00329903	0.00257643	0.00273574	0.415962	0.0046067	0.0139332	0.011346	1	0.000380289			0.000764328	1.44149e-05		0.00112339			0.000218158	0			2.26946				0.00950213	0.00797622	0.00485634	0.00942756	0.00761992	0.00103294	0.00125117	0.0110903	0.00101454			0.000167096	6.82512e-06		0.00021357			6.5924e-05
2.40754	43.21	28765			0.00932172	0.00223055	0.416415	0.00548601	0.0139146	0.0108129	1	0.000144056			0.000571082	3.65462e-05		0.00114299	7.29764e-06		0.000183141	0			2.2756					0.00802994	0.00486342	0.00944926	0.00764031	0.00103494	0.00125076	0.0111128	0.00101529			0.000166362	6.96198e-06		0.000214114	8.4097e-06		6.58636e-05
2.40733	43.185	28790		0.00318405	0.00286989	0.00260848	0.420315	0.00540049	0.0140389	0.0118358	1	0.000354316		9.84462e-05	0.00063722			0.00111732	9.86196e-06		0.000275091	0			2.28282				0.00954339	0.00801304	0.00487705	0.00949338	0.00765795	0.00103809	0.00125942	0.0111392	0.00101887		2.92582e-05	0.000167125			0.000214478	8.44392e-06		6.65318e-05
2.40711	43.1599	28815		0.0067652	0.00505698	0.001813	0.414292	0.00580281	0.0140395	0.0119339	1	0.000133837			0.00068334			0.00115299			0.00024362	0			2.26951				0.00953462	0.00800112	0.00485799	0.00943143	0.00763718	0.00103497	0.00125618	0.0111057	0.00101458			0.000166879			0.000214032			6.61572e-05
2.40689	43.1349	28840.1			0.00414642	0.00389867	0.422484	0.00647014	0.0133791	0.0113258	1	0.000149621		1.24878e-05	0.000682168		5.22835e-06	0.0011741			0.00024142	0			2.2899					0.00803361	0.00489243	0.00952142	0.00767677	0.00103615	0.00125869	0.0111579	0.00101944		2.88278e-05	0.000167656		4.30721e-05	0.000215155			6.64556e-05
2.40668	43.1099	28865.1	0.0613467		0.00798404	0.00271925	0.428915	0.00507037	0.0124814	0.0117272	1	0.000110837		4.98232e-05	0.000812789			0.00109754			0.000228651	0			2.34356			0.0244474		0.00827371	0.0050185	0.00981677	0.00787717	0.00105914	0.00129516	0.0114608	0.00104689		2.98244e-05	0.000172956			0.000220558			6.81867e-05
2.40646	43.0848	28890.1	0.0324021	0.00306983	0.00616904	0.00180588	0.417138	0.00556914	0.013198	0.011002	1	5.50809e-05		5.90415e-05	0.000681128	3.99262e-05		0.00116891	2.05068e-05		0.000217472	0			2.29173			0.0238029	0.00962476	0.00810043	0.00491445	0.00955711	0.0077247	0.00104228	0.00126556	0.0112349	0.00102594		2.92883e-05	0.000168808	7.05743e-06		0.000216611	8.57628e-06		6.67798e-05
2.40624	43.0598	28915.2	0.021906	0.00182233	0.00925795	0.00383783	0.414184	0.00516845	0.0118801	0.011032	1	0.000254683	8.64274e-06		0.000723007			0.00117815			0.000316174	0			2.28551			0.0236493	0.00957943	0.00808544	0.00490624	0.00950251	0.00769168	0.00103076	0.00126069	0.0111901	0.00102297	0.000158364		0.000168369			0.0002158			6.7066e-05
2.40603	43.0348	28940.2	0.00392133	0.00292544	0.00473192	0.00279508	0.415558	0.00506478	0.012017	0.0113686	1	0.000276867		1.55338e-05	0.000541705		3.1118e-06	0.00117688	1.6917e-05		0.0002369	0			2.27275			0.0233689	0.00951241	0.00799856	0.00486298	0.00943758	0.00763237	0.00102365	0.00125293	0.0111047	0.00101528		2.87073e-05	0.000166077		4.2855e-05	0.000214145	8.45695e-06		6.61138e-05
2.40581	43.0097	28965.2	0.0206516	0.00622485	0.00841214	0.003856	0.420473	0.0053866	0.0132795	0.0115283	1	0.000296698	1.8655e-05		0.000640288			0.0011861			0.000197219	0			2.30703			0.0238125	0.0096732	0.00813887	0.00494165	0.00960635	0.00774827	0.00104606	0.00127256	0.0112707	0.00103057	0.000159561		0.000169115			0.000217398			6.68784e-05
2.40559	42.9847	28990.3	0.0453194	0.012206	0.00630403	0.0048613	0.41847	0.0037337	0.0130437	0.0109543	1	0.000125889			0.000788566	1.10687e-05		0.00114167			0.00022805	0	3.36282e-05		2.31778			0.024137	0.00978208	0.00818993	0.00498564	0.00966937	0.0077989	0.00105283	0.00127915	0.011358	0.00103758			0.000171267	6.97086e-06		0.000218829			6.75715e-05		1.61918e-05
2.40538	42.9597	29015.3	0.000945966	0.0122713	0.00773432	0.00146323	0.420275	0.00529781	0.0111926	0.0108185	1	0.00015781			0.000639657	0.000120047		0.00116216			0.000197854	0	2.41146e-05		2.29629			0.0235284	0.00963643	0.00807568	0.0048922	0.00953513	0.00769123	0.00102676	0.0012593	0.0111884	0.00102227			0.000167877	7.47645e-06		0.000215677			6.63939e-05		1.58969e-05
2.40516	42.9346	29040.3			0.00296472	0.0022687	0.420556	0.00505672	0.0121	0.0108513	1	0.000294938			0.000537797		1.69486e-05	0.00115664			0.000220148	0			2.27886					0.00798945	0.00486048	0.00946615	0.00763299	0.0010242	0.00125016	0.0111056	0.00101547			0.00016607		4.29356e-05	0.000214051			6.60265e-05
2.40494	42.9096	29065.4	0.0167846		0.00924096	0.00322505	0.420772	0.00445538	0.0120576	0.0110777	1			3.33256e-05	0.000577621			0.0011915			0.000241987	0	5.83654e-05		2.29899			0.0236745		0.00810377	0.00491398	0.00956111	0.00770521	0.0010341	0.00126381	0.0112156			2.90939e-05	0.000167938			0.000216366			6.68029e-05		1.61276e-05
2.40473	42.8846	29090.4	0.0689889	0.00390198	0.00762408	0.00500269	0.425499	0.00375435	0.0117124	0.0115344	1	0.000152399		8.11512e-05	0.000659419	4.35136e-05		0.00114039			0.000168597	0			2.34491			0.0245327	0.00983971	0.00828567	0.00504012	0.0098138	0.00788297	0.00105652	0.00129625	0.0114802	0.0010489		3.00548e-05	0.000172369	7.23214e-06		0.000221178			6.79576e-05
2.40451	42.8595	29115.4		0.00315082	0.00771407	0.00167782	0.416017	0.0054005	0.0101722	0.0105818	1	0.000263971		3.57108e-05	0.000712412			0.00114758			0.000279294	0			2.27451				0.00950651	0.0080091	0.00485313	0.00943303	0.0076285	0.00101264	0.00124762	0.0110963	0.00101445		2.87977e-05	0.000166899			0.000213821			6.62993e-05
2.40429	42.8345	29140.5	0.0424366		0.00506422	0.00322448	0.423873	0.00560871	0.0120019	0.0108794	1	0.000313474			0.00052483			0.00106322			0.000215124	0			2.31502			0.0240385		0.00815504	0.00495941	0.00966704	0.00778297	0.00104335	0.00127437	0.0113193	0.00103511			0.000169191			0.000217641			6.72683e-05
2.40408	42.8095	29165.5		0.00161315	0.0071717	0.00212064	0.413812	0.0059406	0.0108948	0.0112247	1	0.00012508			0.000607846		3.01085e-06	0.00120902			0.000207754	0			2.26624				0.00947825	0.00798946	0.0048455	0.00940123	0.00761564	0.00101454	0.00124859	0.0110733	0.00101157			0.000165974		4.27333e-05	0.000213717			6.57655e-05
2.40386	42.7844	29190.5			0.00954943	0.00338341	0.415262	0.00511253	0.0121904	0.0102067	1	8.93497e-05	6.78478e-05	6.07924e-05	0.00065706	0.000111411	3.0414e-05	0.00118238			0.000216889	0			2.2749					0.0080237	0.00486527	0.00943403	0.0076311	0.0010244	0.00124622	0.0111024	0.00101404	0.000157452	2.89527e-05	0.000166684	7.37106e-06	4.2998e-05	0.000214132			6.59893e-05
2.40364	42.7594	29215.6		0.00519694	0.00522448	0.00180422	0.411716	0.00527789	0.0113144	0.0100133	1	0.000292643			0.000546949	0.000133159	3.15196e-05	0.00111714			0.000238122	0			2.25971				0.00947853	0.00796224	0.00483377	0.00937028	0.00759629	0.00101477	0.00123932	0.0110505	0.00101041			0.000165295	7.45672e-06	4.28028e-05	0.000212769			6.57978e-05
2.40342	42.7344	29240.6		0.0112408	0.0103401	0.00244171	0.419489	0.00518008	0.0117986	0.00983585	1	0.000193954		1.12574e-05	0.000585164	1.8017e-05		0.00114078			0.000232068	0			2.2977				0.00963278	0.00809204	0.00489876	0.00953283	0.00769227	0.00103037	0.00125408	0.0111909	0.0010227		2.89062e-05	0.000167609	6.9072e-06		0.000215605			6.65999e-05
2.40321	42.7093	29265.6	0.0147702		0.000697204	0.00148437	0.414796	0.00408571	0.0106136	0.00960038	1	0.000249125		2.83997e-05	0.00056352	1.17841e-05		0.00109454			0.000223267	0			2.26332			0.023352		0.00794992	0.00483973	0.0094023	0.00760184	0.00101251	0.00123902	0.0110681	0.00101179		2.8684e-05	0.000165651	6.79695e-06		0.000212985			6.58208e-05
2.40299	42.6843	29290.7	0.0185178	0.00397999	0.0108869	0.002593	0.42453	0.00626912	0.0116634	0.0106471	1			3.64554e-05	0.000584475			0.0010832			0.000178992	0			2.31588			0.023828	0.00967175	0.00816227	0.00494026	0.00964037	0.00776224	0.00103816	0.00126906	0.0112837			2.92882e-05	0.000168996			0.000217069			6.68531e-05
2.40277	42.6592	29315.7	0.0233805		0.00510106	0.000608088	0.426871	0.0046069	0.0114524	0.0106672	1	2.95628e-05		6.26158e-05	0.000617436			0.00110026			0.000199606	0			2.30892			0.023781		0.00810425	0.00491368	0.00962345	0.00772866	0.00103373	0.00126521	0.0112485	0.00102704		2.93439e-05	0.000168654			0.000216488			6.67604e-05
2.40256	42.6342	29340.8	0.0273275	0.00664333	0.00734865	0.000838871	0.424476	0.00519724	0.0119671	0.0101212	1	0.00027259	4.31083e-05	6.65512e-05	0.000517409	6.90464e-05		0.00110258	1.66092e-05		0.000202755	0			2.31439			0.0238971	0.00969462	0.0081489	0.00493435	0.00964788	0.00776247	0.00104071	0.00126712	0.0112929	0.00103247	0.000160013	2.94819e-05	0.000168754	7.25829e-06		0.000217355	8.59854e-06		6.70414e-05
2.40234	42.6092	29365.8	0.0261997		0.00136926	0.00150051	0.421684	0.00424024	0.00869641	0.0103444	1	0.000227262	3.92572e-05	3.04197e-05	0.000545291			0.00106658			0.000201867	0			2.29104			0.023648		0.00803268	0.00488792	0.00953424	0.00767825	0.00101186	0.00125549	0.0111781	0.00102172	0.000158366	2.89804e-05	0.000167196			0.000214945			6.63553e-05
2.40212	42.5841	29390.8		0.00543182	0.00113779	0.00196091	0.412917	0.00526326	0.0102025	0.0104485	1	0.000151535		6.99781e-05	0.000537399	3.69516e-05		0.00112933			0.000206338	0		2.65349e-06	2.25766				0.00946608	0.00792815	0.00482763	0.00936332	0.0075852	0.00100716	0.00123993	0.0110344	0.00100817		2.88261e-05	0.000165003	6.91511e-06		0.000212528			6.5527e-05			3.02896e-05
2.40191	42.5591	29415.9	0.0406798	0.0144568	0.00446709		0.418669	0.00511874	0.0112123	0.010737	1	6.29167e-05		6.6605e-05	0.000505105	3.52609e-05		0.0011025			0.000297818	0			2.30533			0.0239874	0.00974479	0.00813769		0.00962107	0.00776686	0.0010371	0.00127139	0.0112999	0.00103192		2.95005e-05	0.00016879	7.07191e-06		0.000217489			6.76202e-05
2.40169	42.5341	29440.9	0.0175139	0.00656505	0.00387782		0.422192	0.00660319	0.0102861	0.00975316	1	0.000136328	3.67353e-05	9.41875e-05	0.000581292		1.24318e-06	0.00110948	2.71472e-05		0.000207556	0			2.2953			0.0236471	0.00961507	0.00806297		0.00955636	0.00770701	0.00102281	0.00125472	0.0112007	0.00102328	0.000158672	2.93961e-05	0.000167735		4.32153e-05	0.00021562	8.58739e-06		6.65213e-05
2.40147	42.509	29465.9	0.0632429	0.0071897	0.00636359	0.0030727	0.434779	0.00621027	0.0102095	0.0098906	1	0.000150878	3.63761e-05	8.01017e-06	0.000514751			0.00111764	1.80333e-05		0.000227348	0			2.36627			0.024615	0.00990501	0.00831741	0.00505272	0.00991353	0.00793425	0.00105283	0.00129287	0.0115343	0.00105383	0.000163395	2.97745e-05	0.000172346			0.000222088	8.79056e-06		6.86164e-05
2.40126	42.484	29491	0.0396806	0.00431105	0.0058548	0.00171489	0.429338	0.0055317	0.00946772	0.0102184	1	0.000132191	3.30623e-05	3.85279e-05	0.000533783			0.00109003			0.000217976	0			2.33199			0.0241113	0.0097398	0.00818953	0.00496907	0.00973365	0.00781116	0.00103279	0.00127531	0.0113609	0.00103789	0.000160921	2.95004e-05	0.000169865			0.000218593			6.7532e-05
2.40104	42.459	29516	0.0289762	0.0135084	0.00375331		0.418549	0.00421053	0.0117158	0.0101873	1	0.000245408			0.000597979			0.00103355			0.000193369	0			2.29698			0.0237953	0.00968815	0.00809083		0.00956973	0.00772086	0.00103447	0.0012616	0.0112404	0.00102752			0.000168423			0.000215957			6.66772e-05
2.40082	42.4339	29541	0.0439063	0.00873899	0.0110724	0.0012699	0.427653	0.00488878	0.0111316	0.0101153	1	0.000275742			0.000447114			0.00111566			0.000264228	0			2.34046			0.0242533	0.00981272	0.00825937	0.00499084	0.00977164	0.0078457	0.00104734	0.00128096	0.0114165	0.00104379			0.000170201			0.000219809			6.81263e-05
2.40061	42.4089	29566.1	0.040609	0.00346062	0.00562656	0.00200479	0.426065	0.00484977	0.00928384	0.00964044	1	0.000137423			0.000477381			0.00104719	4.10284e-05		0.00025316	0			2.32152			0.0240334	0.00970142	0.00816001	0.00495359	0.00968157	0.00778038	0.00102819	0.00126764	0.0113218	0.00103434			0.00016896			0.000217598	8.75878e-06		6.74984e-05
2.40039	42.3839	29591.1		0.00732171	0.00653442	0.00431529	0.430819	0.0030698	0.00968048	0.0100653	1	0.000219952		7.11207e-05	0.000477056			0.00107236			0.000197353	0			2.32581				0.00966454	0.00811583	0.00493667	0.00964984	0.00772337	0.00102421	0.00126237	0.0112534	0.00102856		2.94045e-05	0.000167937			0.000216425			6.67767e-05
2.40017	42.3588	29616.1	0.00875744		0.00156945		0.421191	0.00481711	0.009861	0.00997156	1	0.000261374		2.12071e-05	0.000530352	2.92061e-05		0.00109902			0.000222054	0			2.278			0.0233928		0.00798		0.00946765	0.00763003	0.00101155	0.00124501	0.0111033	0.00101507		2.87351e-05	0.000165993	6.91524e-06		0.000213686			6.6023e-05
2.39995	42.3338	29641.2			0.0022191	0.000220258	0.419792	0.00374538	0.0102078	0.0102787	1	0.000290242	3.79693e-05	1.78878e-05	0.000438348			0.00107093	1.13063e-05		0.000296888	0		1.42173e-06	2.27099					0.00795363	0.00482987	0.00942438	0.00759546	0.00100967	0.00124204	0.0110616	0.00101142	0.000156708	2.86089e-05	0.000164861			0.000212728	8.3931e-06		6.6189e-05			3.03573e-05
2.39974	42.3088	29666.2	0.0495329	0.00341553	0.00471747	0.00146349	0.428343	0.00593887	0.0109456	0.00978289	1	0.000195411			0.000537676			0.00108671	1.22157e-05		0.000219281	0			2.33061			0.0242096	0.00975176	0.0081974	0.00497634	0.00974503	0.00782716	0.00104301	0.00127506	0.0113808	0.00104007			0.000170184			0.000218957	8.64051e-06		6.76577e-05
2.39952	42.2837	29691.2			0.00106516	0.00190632	0.42308	0.00474777	0.0110673	0.0105876	1	8.40473e-05			0.000526281			0.00101764			0.000181061	0			2.2821					0.00797779	0.0048578	0.00947885	0.00763022	0.00101832	0.00124853	0.0111041	0.00101416			0.000165983			0.00021325			6.58003e-05
2.3993	42.2587	29716.3		0.00653354	0.00231903		0.424933	0.00415524	0.0108763	0.00990977	1	0.000206145	6.30949e-05	3.72555e-05	0.000461664			0.00111631	1.70793e-05		0.000242244	0			2.2924				0.00956655	0.00801373		0.00952358	0.00765461	0.00102095	0.00124928	0.0111444	0.00101852	0.000158021	2.8931e-05	0.000166225			0.000214573	8.48811e-06		6.63801e-05
2.39909	42.2337	29741.3	0.0181239	0.00876925	0.00351969	0.00200651	0.427834	0.0040484	0.00956652	0.00903444	1				0.000408098	2.0174e-05		0.00107443			0.000281975	0			2.31714			0.0237752	0.00967815	0.00810344	0.00492646	0.00963849	0.00773324	0.00102415	0.00125728	0.0112598				0.000167644	6.96185e-06		0.000216559			6.72908e-05
2.39887	42.2086	29766.3		0.0179542	0.00891744	0.00137967	0.430285	0.00436099	0.00918354	0.00970717	1	3.41454e-05		7.23335e-05	0.000499081	2.23549e-05		0.00116392			0.000226058	0			2.33217				0.00976002	0.00815904	0.00493819	0.0096822	0.00775897	0.00102516	0.00126498	0.0112947	0.00103128		2.95192e-05	0.000168677	6.99575e-06		0.000217735			6.71836e-05
2.39865	42.1836	29791.4			0.00379332	0.00158409	0.423431	0.00394385	0.00896534	0.00967708	1	7.89271e-05		1.09935e-05	0.000497141			0.00105925			0.000208896	0			2.28618					0.00799371	0.00485648	0.00948171	0.00762649	0.00100675	0.00124359	0.0111052	0.00101423		2.86833e-05	0.000165837			0.000213501			6.59612e-05
2.39844	42.1586	29816.4	0.0158439	0.00679566	0.00762716	0.00178075	0.420146	0.00489265	0.00845161	0.00978683	1	0.000135369			0.000444057			0.00109269			0.000225726	0			2.29731			0.0236254	0.00961133	0.00807973	0.0048968	0.0095399	0.0076934	0.001012	0.00125425	0.0111949	0.00102274			0.000166879			0.000215413			6.65882e-05
2.39822	42.1335	29841.4	0.0345912		0.00893322	0.00128155	0.433987	0.00343648	0.0105372	0.00928548	1			1.68983e-05	0.000587788			0.00118445			0.000243653	0	9.69841e-06		2.34222			0.0241069		0.00821537	0.00497166	0.00976999	0.00780719	0.00103992	0.0012713	0.0113725			2.94074e-05	0.000170344			0.000219353			6.77467e-05		1.60765e-05
2.398	42.1085	29866.5	0.010021		0.00484684	0.00138419	0.424147	0.00647561	0.00960423	0.00893257	1				0.000525659			0.00108662	2.29152e-06		0.000285714	0	2.52227e-05		2.29415			0.0235292		0.00804242	0.00488138	0.00953652	0.00768149	0.00101571	0.0012461	0.0111647				0.000166885			0.000214798	8.421e-06		6.67435e-05		1.58693e-05
2.39779	42.0834	29891.5		0.00491316	0.00595863	0.00173	0.422246	0.00507356	0.0101509	0.0098447	1	0.000203689			0.000547596		2.3957e-05	0.00113289			0.000236067	0			2.29158				0.00955881	0.0080351	0.00487511	0.00950989	0.00766076	0.00101705	0.00124909	0.0111459	0.00101865			0.000166726		4.31303e-05	0.000214695			6.63546e-05
2.39757	42.0584	29916.6	0.0678877		0.0051863	0.00134953	0.426852	0.00412086	0.00915217	0.00975909	1	0.000109795			0.000503969			0.00111125			0.000226368	0			2.33217			0.0243662		0.00821766	0.00498637	0.00975743	0.00783358	0.00103502	0.00127766	0.0114053	0.00104181			0.000170357			0.000219567			6.78432e-05
2.39735	42.0334	29941.6		0.00128669	0.0023082		0.418578	0.00553284	0.0090839	0.00975416	1	0.000103001		1.29335e-05	0.00051074	6.15675e-05	1.93182e-06	0.00108815	8.27491e-07		0.000215184	0	1.60817e-06		2.26773				0.00945852	0.00794748		0.00940979	0.00759899	0.00100261	0.0012381	0.0110523	0.00100954		2.85576e-05	0.000165123	7.06236e-06	4.26466e-05	0.000212645	8.32818e-06		6.56822e-05		1.55792e-05
2.39714	42.0083	29966.6		0.00306832	0.00331484	0.000991268	0.41457	0.00524019	0.00893283	0.00934452	1	4.9098e-05		7.48077e-05	0.000520284	3.87472e-05		0.00107175			0.000198571	0			2.26075				0.00945044	0.00793798	0.00482095	0.00936986	0.00758299	0.000999882	0.0012335	0.0110314	0.00100733		2.88448e-05	0.000164863	6.92312e-06		0.000212152			6.54662e-05
2.39692	41.9833	29991.7	0.0217317	0.00790709	0.00515921	0.0021633	0.420729	0.00706969	0.0104086	0.0100745	1	0.000158829		3.36111e-06	0.000499953			0.00103799			0.000227514	0	1.157e-05		2.30041			0.0237429	0.00965192	0.00809475	0.00491645	0.00957727	0.00773312	0.00102661	0.00126035	0.0112349	0.00102652		2.89755e-05	0.00016779			0.000215875			6.68362e-05		1.58924e-05
2.3967	41.9583	30016.7		0.00225706	0.00824333	0.000417376	0.419234	0.00387305	0.00910681	0.00942101	1	0.000100882			0.000412976			0.00108639			0.000179933	0			2.27996				0.00949869	0.00800962	0.00484468	0.00944803	0.00761773	0.00100643	0.00124081	0.011093	0.00101324			0.000165188			0.000213418			6.57282e-05
2.39648	41.9332	30041.7			0.00112994		0.416869	0.00492148	0.00962146	0.00969981	1	4.19794e-05			0.000525848		1.20168e-06	0.00114088			0.000231498	0			2.2594					0.00791868		0.00937396	0.00757429	0.00100276	0.00123433	0.0110213	0.00100637			0.000164743		4.25229e-05	0.000212339			6.55877e-05
2.39627	41.9082	30066.8	0.0183425	0.0122378	0.000155949	0.00183857	0.424918	0.00488987	0.0102455	0.00903576	1	0.000163521		1.91531e-05	0.000509276			0.00111377			0.000267414	0			2.3071			0.023727	0.00967754	0.00806771	0.00491528	0.00960208	0.0077219	0.00102583	0.00125468	0.0112364	0.00102669		2.90681e-05	0.000167864			0.00021633			6.70692e-05
2.39605	41.8832	30091.8	0.036027	0.00348629	0.00244471	0.00130434	0.428048	0.0046627	0.0103629	0.00934362	1	0.000218145			0.000489867	1.95792e-05		0.00110015			0.000264275	0			2.31915			0.0239662	0.00968489	0.008128	0.00494111	0.00967613	0.00776594	0.00103252	0.00126378	0.0113023	0.00103302			0.00016874	6.98481e-06		0.000217523			6.74452e-05
2.39583	41.8581	30116.8		0.00265676	0.00386916		0.426551	0.00710008	0.00822254	0.00974251	1	7.1487e-05	4.54917e-05	7.87989e-05	0.000523665			0.00115185			0.000241384	0	9.95231e-05		2.29563				0.00955083	0.00802732		0.00953847	0.00767575	0.00100679	0.00124912	0.0111513	0.0010184	0.00015802	2.91805e-05	0.000166673			0.000214904			6.64162e-05		1.62645e-05
2.39562	41.8331	30141.9		0.00114193	0.00280579		0.422616	0.00430919	0.00963561	0.00860015	1	9.39978e-05	1.47679e-05	2.3093e-05	0.000527732			0.00105286	8.63529e-07		0.000261282	0			2.27986				0.00948533	0.00797343		0.00945963	0.00761439	0.0010086	0.00123532	0.0110846	0.00101243	0.000156905	2.86973e-05	0.000165699			0.000213071	8.35269e-06		6.61294e-05
2.3954	41.8081	30166.9	0.0247231	0.00120659			0.422589	0.00405886	0.00956706	0.0100539	1	0.000168372		2.3688e-05	0.00048941			0.00112636			0.000239876	0			2.28885			0.0236195	0.00955755			0.00953114	0.00767068	0.00101586	0.0012528	0.0111686	0.00102052		2.8918e-05	0.000166741			0.000215095			6.65108e-05
2.39518	41.783	30191.9			0.00106019	0.00146387	0.420519	0.00551432	0.00999608	0.00916259	1	0.000201997		6.86108e-05	0.000550718		1.51908e-05	0.00116004			0.000280584	0			2.27347					0.00795412	0.00484095	0.00943658	0.00761185	0.00100937	0.00123694	0.0110712	0.00101181		2.89145e-05	0.000165626		4.27927e-05	0.000213406			6.61562e-05
2.39497	41.758	30217		0.00467098	0.00828567	0.00125002	0.421592	0.00409192	0.0105916	0.00943322	1	0.000151565			0.000557266			0.00111107			0.000259727	0			2.2916				0.00955628	0.00804707	0.00487183	0.00950507	0.00765434	0.00101938	0.00124664	0.0111445	0.00101823			0.00016676			0.000214547			6.64782e-05
2.39475	41.733	30242	0.0122137	0.00539235	0.00436749	0.000715634	0.416663	0.00481171	0.00833437	0.0093639	1	0.00031318			0.000581496			0.00112885			0.000228786	0		1.31403e-05	2.27702			0.0234325	0.00953327	0.00800256	0.00485509	0.00945081	0.00763671	0.00100395	0.00124273	0.011113	0.00101625			0.000166423			0.000214039			6.61184e-05			3.05636e-05
2.39453	41.7079	30267			0.00224386		0.42267	0.00484571	0.0100149	0.00874095	1	1.0757e-05			0.00050716			0.00103785			0.000199421	0			2.27777					0.00796573		0.00945449	0.00761297	0.00101012	0.00123539	0.0110782	0.00101139			0.00016549			0.000212865			6.57486e-05
2.39432	41.6829	30292.1			0.00390421	0.000535206	0.418446	0.00403765	0.0108254	0.00859139	1	0.000279096			0.000546123			0.00108974	1.9524e-06		0.000219817	0			2.26925					0.0079582	0.00482874	0.00941131	0.00759255	0.00101248	0.00123197	0.011055	0.00101075			0.000165358			0.000212705	8.3364e-06		6.57235e-05
2.3941	41.6579	30317.1	0.0384851		0.00298964	0.00174272	0.426458	0.00520968	0.00889443	0.00979071	1	0.000271647	6.40214e-06	5.31681e-05	0.000501601			0.00120956			0.0002136	0			2.31432			0.0239447		0.00811906	0.00493628	0.00965285	0.00775755	0.00102271	0.00126444	0.0112856	0.0010318	0.000159703	2.93874e-05	0.000168557			0.000217818			6.70595e-05
2.39388	41.6328	30342.1	0.00321091		0.00356257	0.00114308	0.418214	0.0047301	0.0086059	0.00942229	1	0.000106927			0.000562155	3.65077e-05		0.00112281			0.000220696	0			2.27103			0.0232799		0.00796299	0.00483615	0.00941793	0.00760275	0.00100105	0.0012376	0.0110643	0.00101065			0.000165586	6.93134e-06		0.000213067			6.57835e-05
2.39367	41.6078	30367.2		0.00345753	0.00147796	0.000306228	0.417628	0.0054474	0.00917118	0.00966652	1	8.86983e-05			0.000496023			0.00106184			0.000286068	0			2.26627				0.00946858	0.00794126	0.00482532	0.00940261	0.00759696	0.00100289	0.00123736	0.0110501	0.00100925			0.000165008			0.000212456			6.60603e-05
2.39345	41.5828	30392.2					0.421181	0.00403011	0.00816775	0.00922596	1	0.000169649		5.64894e-05	0.000533719			0.00112951			0.000240794	0			2.27078							0.00941816	0.00758584	0.000996915	0.00123439	0.0110453	0.00100926		2.878e-05	0.000165145			0.000212738			6.57817e-05
2.39323	41.5577	30417.2		0.00257094	0.003639	0.00149702	0.416083	0.00458664	0.00986263	0.00938756	1				0.00042758	3.8872e-05		0.00115429			0.000240503	0	2.4964e-06		2.26605				0.00946382	0.00795331	0.00483197	0.00939421	0.00759231	0.00100673	0.00123584	0.0110502				0.000164632	6.93562e-06		0.00021297			6.58095e-05		1.55811e-05
2.39302	41.5327	30442.3			0.00314446		0.421712	0.00449677	0.0106814	0.00901887	1	0.000101303		3.15933e-06	0.000503318			0.00114525			0.000229745	0			2.27679					0.00797224		0.00945098	0.0076125	0.001014	0.00123716	0.0110803	0.00101209		2.85758e-05	0.0001655			0.0002135			6.59292e-05
2.3928	41.5076	30467.3		0.00702895	0.00103142	0.00024726	0.420854	0.00436049	0.00906124	0.00920716	1	5.75354e-05	7.07675e-06		0.000464997	5.99797e-05	1.94704e-05	0.00116493			0.000205434	0			2.2785				0.00952121	0.00796632	0.00484173	0.00945309	0.00761727	0.00100576	0.00123911	0.0110884	0.00101258	0.000156916		0.000165408	7.07659e-06	4.28829e-05	0.000213765			6.58423e-05
2.39258	41.4826	30492.4	0.0346892		0.00760135	0.00183833	0.42717	0.00453472	0.0104991	0.00948324	1			5.08407e-05	0.000536484	5.13985e-05		0.00116168	1.77003e-05		0.000285689	0	9.65379e-06		2.32109			0.0239727		0.00816193	0.00494703	0.00967684	0.00776977	0.00103389	0.00126531	0.0113089			2.9435e-05	0.000169102	7.16883e-06		0.000217998	8.61694e-06		6.76058e-05		1.59864e-05
2.39236	41.4576	30517.4		0.00258666	0.00347291	0.00119643	0.416828	0.00497065	0.0101127	0.00917178	1	0.000102805	0.000170419	5.26603e-05	0.000520132			0.00108246			0.00024655	0			2.26794				0.00947108	0.00795843	0.00483397	0.00940546	0.0076002	0.00100887	0.00123558	0.0110586	0.00101011	0.000157398	2.87935e-05	0.000165269			0.000212735			6.58929e-05
2.39215	41.4325	30542.4	0.00144048		0.00727503	0.00132201	0.414563	0.00434054	0.00983819	0.00922415	1		0.000103565	4.01775e-05	0.000537108	2.32599e-05		0.00124554			0.000229438	0	0.00010784		2.26523			0.0232459		0.00797524	0.00483211	0.00938797	0.0075927	0.00100682	0.00123522	0.0110528		0.000156945	2.87093e-05	0.000165275	6.85093e-06		0.000213523			6.57635e-05		1.61668e-05
2.39193	41.4075	30567.5	0.0595021	0.00298237	0.00727088	0.00387537	0.421023	0.00496644	0.0102473	0.00999551	1	0.000136533	1.49531e-05	1.79865e-05	0.000504318		9.37928e-06	0.00119876			0.000218699	0			2.32197			0.0242524	0.00974372	0.00820723	0.00498721	0.00969782	0.00781714	0.00103844	0.00127554	0.0113743	0.00103914	0.000161007	2.94183e-05	0.000169897		4.39313e-05	0.000219469			6.76156e-05
2.39171	41.3825	30592.5	0.0298059	0.00773818	0.0079424	0.00135135	0.427436	0.00448561	0.00988405	0.0094867	1	8.7299e-05		5.80698e-05	0.000429139			0.00123042			0.000208658	0			2.32668			0.0239804	0.00972892	0.00817588	0.00495156	0.00969261	0.00778095	0.00103194	0.0012672	0.0113256	0.00103441		2.95193e-05	0.000168744			0.000218709			6.72692e-05
2.3915	41.3574	30617.5		0.000163652	0.000396326	0.00046629	0.412245	0.00494835	0.00860679	0.00889907	1	5.59327e-05		8.68801e-06	0.000433608			0.00130321			0.000284532	0	9.26439e-07		2.24524				0.0093811	0.00787711	0.00479083	0.00930415	0.00753853	0.000992443	0.00122408	0.0109691	0.00100167		2.83192e-05	0.000163456			0.000212223			6.55676e-05		1.5458e-05
2.39128	41.3324	30642.6		0.00724971	0.0066078	0.00325909	0.41885	0.00631752	0.0104893	0.00899716	1	0.000168541			0.000500112		7.59493e-06	0.00122883			0.000195264	0			2.28724				0.0095675	0.00803508	0.00488142	0.00948667	0.00766422	0.00101847	0.0012438	0.0111409	0.00101799			0.000166386		4.30197e-05	0.000215132			6.60973e-05
2.39106	41.3074	30667.6			0.00326478	0.0037789	0.425242	0.00516994	0.0100304	0.00955966	1	0.000218064		7.62027e-06	0.000528329			0.00122871			0.000243361	0			2.29568					0.00802157	0.00488743	0.00952834	0.00766271	0.00101657	0.00124773	0.011148	0.00101891		2.87751e-05	0.00016665			0.000215269			6.64075e-05
2.39085	41.2823	30692.6	0.00791907	0.00678212	0.00425586	0.000994556	0.417795	0.00454601	0.0116762	0.00960082	1	0.000221659		8.37783e-05	0.000469168			0.00119051	6.72723e-06		0.000166826	0		4.73843e-06	2.27998			0.0234428	0.00955492	0.00801362	0.00486373	0.00947091	0.00764638	0.00102402	0.00124586	0.0111293	0.00101722		2.91506e-05	0.000166041			0.000214695	8.41896e-06		6.58701e-05			3.05614e-05
2.39063	41.2573	30717.7	0.115947	0.012486	0.00724514	0.00035906	0.430742	0.00541175	0.00986182	0.00950153	1			4.59741e-05	0.000544862			0.00117995			0.000219421	0			2.38135			0.0252749	0.0100775	0.00844137	0.00510901	0.0100315	0.00804291	0.00106583	0.00130907	0.011699			3.04218e-05	0.000174984			0.000225624			6.95501e-05
2.39041	41.2323	30742.7	0.0357793	0.00895631		0.00114556	0.420806	0.00589402	0.0098495	0.00958514	1			5.50602e-05	0.000480074			0.00122582			0.000257847	0	5.00223e-06		2.29867			0.0238443	0.00966692		0.00491536	0.00958674	0.0077338	0.00102444	0.00125878	0.0112455			2.92935e-05	0.000167836			0.000217135			6.70698e-05		1.58705e-05
2.3902	41.2072	30767.7		0.0198281	0.0114539	0.000996781	0.431001	0.00559636	0.00988682	0.00928478	1	7.61907e-05			0.00049552			0.00126041			0.000279534	0			2.33909				0.00980142	0.00819915	0.00495159	0.0097168	0.00779045	0.00103238	0.00126658	0.0113303	0.00103477			0.000169189			0.000218969			6.76985e-05
2.38998	41.1822	30792.8	0.0634286	0.00350891	0.00582808	0.00128423	0.427124	0.00471023	0.00943038	0.00996341	1		2.44176e-06	7.49003e-05	0.000490631			0.001197			0.00024001	0	0.000165513		2.33538			0.0243727	0.00978604	0.00823211	0.00499254	0.00977179	0.00784722	0.00103797	0.00128051	0.0114202		0.000161585	2.9862e-05	0.000170504			0.000220345			6.80102e-05		1.70336e-05
2.38976	41.1572	30817.8			0.00118026	0.00259919	0.418693	0.00396237	0.0112985	0.00918434	1				0.000542214			0.00129072	4.35866e-05		0.000258328	0	6.10266e-05		2.27006					0.00794819	0.00484321	0.00941865	0.00759695	0.00101574	0.00123603	0.011062				0.000165442			0.000213952	8.57196e-06		6.59782e-05		1.59214e-05
2.38955	41.1321	30842.8		0.00583142	0.00450866	0.00263138	0.420168	0.00623519	0.00985816	0.00977062	1	6.6819e-05		2.28638e-05	0.000591389			0.00127637			0.000303603	0			2.28589				0.00955218	0.00801717	0.00487414	0.00948665	0.00765782	0.00101417	0.00124714	0.0111322	0.00101663		2.88193e-05	0.000166766			0.00021523			6.66491e-05
2.38933	41.1071	30867.9	0.0243004	0.00470599	0.00998391	0.00269686	0.417084	0.00535863	0.00938063	0.0104204	1	0.000217266			0.000439936			0.00141329			0.000187078	0			2.29638			0.0237289	0.00962241	0.00811212	0.00491356	0.00954535	0.00771426	0.00101962	0.00126078	0.0112214	0.00102562			0.000167252			0.000217723			6.65293e-05
2.38911	41.0821	30892.9			0.00265919	0.0012687	0.411792	0.00392744	0.00895141	0.00972101	1	3.89708e-05	3.95201e-05	0.000114481	0.000493974	1.53519e-05		0.0013895			0.00025966	0			2.24953					0.00790363	0.0048038	0.0093183	0.0075464	0.000996112	0.00123079	0.0109887	0.00100337	0.000155683	2.89511e-05	0.00016408	6.76776e-06		0.000213076			6.55482e-05
2.38889	41.057	30917.9		0.0152296	0.00345298	0.00176428	0.427296	0.00603826	0.00968616	0.00982219	1		0.000131427	1.78477e-05	0.00054543			0.00129061			0.000270827	0			2.31335				0.0096914	0.00808378	0.00491337	0.00961253	0.00772601	0.00102238	0.00125872	0.011233		0.00015966	2.90519e-05	0.000168016			0.000217257			6.7068e-05
2.38868	41.032	30943		0.00538653	0.00622082		0.419337	0.00518915	0.00926935	0.0101007	1	7.96608e-05		3.93932e-07	0.000569216	8.09186e-06		0.00125669			0.000249966	0			2.28031				0.00952848	0.00800885		0.00946095	0.00763499	0.00100865	0.0012462	0.0111075	0.00101445		2.86304e-05	0.000166272	6.8006e-06		0.000214642			6.6203e-05
2.38846	41.007	30968		0.0051517	0.00379014	0.00117913	0.420245	0.00525569	0.00921225	0.0100851	1	0.000422775			0.000476838			0.00125286	2.32016e-05		0.000250829	0			2.28204				0.00953027	0.00799795	0.00485681	0.00946906	0.00763784	0.00100866	0.00124652	0.0111111	0.00101668			0.000165812			0.000214691	8.49674e-06		6.62293e-05
2.38824	40.9819	30993		0.0163476	0.00422799	0.000891934	0.415254	0.00624387	0.0102039	0.00960337	1			4.82454e-05	0.000598929		4.60857e-06	0.00133523			0.000274792	0	2.78979e-05		2.27767				0.00960286	0.00800905	0.00486048	0.00945156	0.00765161	0.00101526	0.00124519	0.0111231			2.89369e-05	0.000166671		4.29345e-05	0.000215381			6.64343e-05		1.58251e-05
2.38803	40.9569	31018.1	0.00313732	0.00373674	0.000873		0.415482	0.00478034	0.00908017	0.0094144	1	0.000178883		9.24576e-05	0.000555463			0.00133714			0.000286703	0			2.26077			0.0232228	0.0094592	0.00792876		0.00937992	0.00758452	0.00100123	0.00123454	0.0110373	0.00100859		2.89577e-05	0.000165146			0.000213731			6.59877e-05
2.38781	40.9318	31043.1			0.00342628	0.00267139	0.420233	0.00647446	0.00983518	0.00913478	1	0.000159762			0.000472199	3.1641e-05		0.00142621			0.00021281	0		1.10928e-05	2.27846					0.00798456	0.00485819	0.00945553	0.00763374	0.00101068	0.00123948	0.0110953	0.00101378			0.000165551	6.92378e-06		0.000215347			6.59242e-05			3.05034e-05
2.38759	40.9068	31068.2	0.00875493	0.00239451	0.00611435	0.00218943	0.412429	0.00501953	0.0104847	0.0098388	1	0.000169488		3.52828e-05	0.000499078			0.00127906	6.82705e-06		0.000266853	0			2.26523			0.023341	0.00948723	0.00798753	0.00484826	0.00939818	0.00761428	0.00101277	0.00124152	0.0110787	0.00101231		2.87496e-05	0.000165453			0.00021421	8.38129e-06		6.61251e-05
2.38738	40.8818	31093.2		0.00633685	0.00451544	0.00111489	0.417482	0.00530502	0.0103988	0.0094742	1	3.299e-05			0.000552232			0.0012588	1.82577e-05		0.000251522	0			2.27493				0.00952139	0.00798901	0.00484858	0.00943839	0.00762573	0.0010136	0.00124111	0.0110931	0.00101287			0.000165962			0.000214376	8.45555e-06		6.61258e-05
2.38716	40.8567	31118.2	0.00204666	0.00176401	0.00308494	0.00311613	0.416346	0.00386328	0.00998352	0.0102038	1	0.000123684		1.06683e-05	0.000588889			0.00131161			0.000236473	0			2.27049			0.0232884	0.00947746	0.00796547	0.00485018	0.00941365	0.00760284	0.00100932	0.00124272	0.0110714	0.00101139		2.85943e-05	0.00016584			0.000214249			6.59132e-05
2.38694	40.8317	31143.3			0.00554759	0.00114347	0.418108	0.00440214	0.011453	0.00981894	1	0.000199428		7.93724e-06	0.00053432			0.00125721	3.29402e-05		0.000275514	0			2.27259					0.00798497	0.00484282	0.00943032	0.00761141	0.0010182	0.0012415	0.0110795	0.00101256		2.86002e-05	0.00016566			0.000214105	8.52656e-06		6.61779e-05
2.38673	40.8067	31168.3	0.0753492		0.00685131	0.000589535	0.418352	0.00416321	0.00960322	0.00966491	1	0.000103633		4.5448e-05	0.000582031			0.00118082			0.000257816	0			2.31163			0.0243121		0.00819459	0.00496232	0.00967053	0.00780281	0.00103348	0.00127207	0.0113601	0.00103765		2.95375e-05	0.000170126			0.000219093			6.77533e-05
2.38651	40.7816	31193.3	0.0260456		0.0102838	0.000460516	0.419489	0.00393752	0.0108071	0.00986852	1	0.000199652		4.43558e-05	0.000448437			0.00128671	3.18859e-06		0.000247203	0		2.98209e-05	2.2955			0.0237181		0.00810676	0.00489675	0.00955055	0.0076996	0.00102673	0.00125659	0.0112117	0.00102463		2.91455e-05	0.000167154			0.000216824	8.46148e-06		6.68086e-05			3.09284e-05
2.38629	40.7566	31218.4	0.00414029	0.00832169	0.00238064	0.00263286	0.421815	0.00491883	0.0113848	0.0101641	1	6.66573e-05	5.47524e-05	7.3988e-05	0.00061154			0.00123622	2.2186e-05		0.000250743	0			2.29253			0.0235011	0.00959588	0.00803029	0.00488935	0.00952543	0.00767435	0.00102586	0.00125323	0.0111669	0.0010198	0.000158294	2.91946e-05	0.000167398			0.000215677	8.53379e-06		6.65618e-05
2.38608	40.7316	31243.4			0.00373479	0.000679251	0.41423	0.00501854	0.0118124	0.00951035	1	0.000144898		7.00062e-06	0.00056797			0.00129276			0.000246894	0			2.2571					0.00793859	0.00481819	0.00936597	0.00758013	0.00101555	0.00123415	0.011029	0.00100764		2.84647e-05	0.000165091			0.000213325			6.57186e-05
2.38586	40.7065	31268.4	0.0397361	0.00303207	0.00668298	0.0027849	0.422666	0.00321891	0.0109646	0.0104275	1	3.79154e-05		2.96109e-05	0.000551943			0.00128076			0.000260684	0			2.31421			0.0239894	0.00968323	0.00815272	0.00494995	0.00964662	0.00775851	0.00103602	0.00127003	0.0113034	0.0010321		2.93005e-05	0.000169107			0.000218564			6.74312e-05
2.38564	40.6815	31293.5	0.00268007	0.0114675	0.00842394	0.0025174	0.419048	0.00417004	0.00888046	0.00944399	1	0.000265629			0.000524652			0.00128922			0.00025018	0			2.2952			0.0234977	0.00961536	0.00806564	0.00488968	0.00951188	0.00767171	0.00101208	0.00124946	0.0111692	0.00102112			0.000166946			0.000216016			6.65719e-05
2.38542	40.6565	31318.5		0.0161742	0.00479737	0.00232657	0.416938	0.00431758	0.0105755	0.0096786	1	0.000103244	1.60219e-05	1.15041e-05	0.000557001			0.00130019			0.000274363	0			2.28634				0.00962211	0.00802908	0.00487871	0.00948084	0.00765698	0.00101947	0.00124823	0.0111465	0.00101814	0.000157789	2.8793e-05	0.000166788			0.000215639			6.65718e-05
2.38521	40.6314	31343.5	0.058852	0.000640966	0.00127993	0.00224239	0.418986	0.00483196	0.0103714	0.00938956	1	0.000140347		3.71311e-06	0.000465395			0.00122718	5.16203e-06		0.000245933	0			2.30059			0.0240643	0.00965641	0.00811101	0.00494007	0.00961258	0.00775694	0.00103124	0.00126242	0.0112878	0.00103126		2.9114e-05	0.000168385			0.000217961	8.53009e-06		6.72552e-05
2.38499	40.6064	31368.6	0.0361424	0.00883491	0.00738405	0.00262518	0.429549	0.00528926	0.0109238	0.00996126	1	0.000173578		8.47066e-05	0.000545401		1.86135e-06	0.00130656			0.000268745	0			2.33977			0.0241644	0.00979518	0.00822313	0.00498936	0.00976443	0.00783351	0.00104422	0.00127772	0.0113955	0.00104128		2.98531e-05	0.000170447		4.39701e-05	0.000220491			6.80265e-05
2.38477	40.5814	31393.6	0.0544586		0.00477033	0.000354577	0.420545	0.00564968	0.0101938	0.00945796	1	5.17765e-05		3.06891e-05	0.000597742			0.00128256			0.000261885	0			2.30406			0.0240552		0.00813602	0.00493264	0.00962766	0.00776663	0.00103091	0.00126363	0.0112952	0.00103143		2.92854e-05	0.000169243			0.000218416			6.73892e-05
2.38456	40.5563	31418.6			0.00202751	0.00256362	0.416653	0.00607337	0.0107487	0.00981425	1	0.000195879			0.000529408	1.16716e-05		0.00128424			0.000208612	0			2.26573					0.0079489	0.0048406	0.00940267	0.00760482	0.00101219	0.0012389	0.0110565	0.00101043			0.000165288	6.78917e-06		0.000213809			6.56705e-05
2.38434	40.5313	31443.7			0.00818751	0.00197067	0.417709	0.00501986	0.0094798	0.00937767	1			4.70172e-05	0.000501015			0.00126806			0.000271135	0	4.86413e-05		2.27647					0.00800594	0.00485125	0.00943559	0.00762088	0.00100807	0.00124004	0.0110883			2.88395e-05	0.000165607			0.000214335			6.62061e-05		1.58906e-05
2.38412	40.5063	31468.7		0.00140876	0.00536162	0.00215085	0.4143	0.0053788	0.00958433	0.00937666	1	0.000143054			0.000506013			0.00130694			0.000242321	0			2.26394				0.00945546	0.0079612	0.00483459	0.00938243	0.00759513	0.00100498	0.00123553	0.011048	0.00100936			0.000165032			0.00021377			6.58061e-05
2.38391	40.4812	31493.7		0.00134555	0.00868911	0.00159167	0.418849	0.00615556	0.0083973	0.00950403	1	0.000200094		1.19529e-05	0.000465004			0.00124349			0.000204855	0			2.28143				0.00950478	0.0080215	0.00485688	0.00945698	0.00763934	0.00100367	0.00124272	0.011106	0.00101498		2.86908e-05	0.000165671			0.00021454			6.59437e-05
2.38369	40.4562	31518.8	0.0280323	0.00293342	0.0055524	0.00100697	0.423707	0.00518809	0.0092896	0.00934564	1	0.000347171		5.02744e-05	0.000542209			0.00122484			0.000177892	0			2.3061			0.0237982	0.00963205	0.00810374	0.00491407	0.00960204	0.00772902	0.00102118	0.00125731	0.0112443	0.00102844		2.92635e-05	0.000168168			0.000217107			6.66132e-05
2.38347	40.4312	31543.8		0.00188853	0.00136729	0.000726169	0.42379	0.00583543	0.0115462	0.00925893	1	6.88634e-05	5.86446e-05	5.10932e-05	0.000569491	3.00249e-05		0.00126315			0.00021217	0			2.28408				0.00951689	0.00798848	0.00485672	0.0094935	0.00764488	0.00102213	0.00124255	0.0111166	0.00101522	0.000157602	2.89359e-05	0.00016641	6.92812e-06		0.000214855			6.60475e-05
2.38326	40.4061	31568.8		0.00790464	0.0027695	0.00066772	0.421732	0.00327069	0.010045	0.00966907	1	0.000341975			0.000554616			0.00120261	2.31827e-05		0.000284545	0			2.28643				0.00955513	0.00800029	0.00485884	0.00948682	0.00763445	0.0010143	0.00124545	0.0111222	0.00101725			0.000166411			0.000214626	8.50515e-06		6.64832e-05
2.38304	40.3811	31593.9		0.00647848	0.00450381	0.00262501	0.415021	0.00629455	0.00856032	0.00926808	1	0.000178678		1.63178e-05	0.000517784			0.00125646			0.000220601	0			2.27083				0.00950789	0.00797696	0.00484967	0.00941059	0.00761977	0.0010019	0.00123811	0.0110764	0.00101216		2.86386e-05	0.000165522			0.000214041			6.58553e-05
2.38282	40.3561	31618.9		0.0121982	0.00336235	0.00182274	0.426058	0.00379737	0.00955666	0.00919015	1	7.90348e-05		4.515e-05	0.000479362		1.56481e-05	0.00126609			0.000295294	0			2.3062				0.00963941	0.00805405	0.00489594	0.00957085	0.00768554	0.00101796	0.00125063	0.0111924	0.00102219		2.90997e-05	0.000167039		4.32636e-05	0.000216335			6.69625e-05
2.38261	40.331	31643.9			0.00522742	0.000706602	0.414914	0.00484651	0.00926112	0.00954575	1	0.000122635			0.000527147			0.00131834			0.000261967	0			2.26139					0.00794994	0.00482024	0.00937343	0.00758216	0.00100187	0.00123483	0.0110334	0.00100791			0.00016493			0.00021355			6.58275e-05
2.38239	40.306	31669		0.00648688	0.00286833	0.00191043	0.410032	0.00604224	0.0101582	0.00958865	1	7.92372e-05			0.000479765			0.0012511			0.000216194	0			2.25185				0.00945867	0.00792661	0.0048206	0.00933434	0.00757889	0.00100551	0.00123346	0.011019	0.00100636			0.000164455			0.000212902			6.54898e-05
2.38217	40.2809	31694	0.00103888	0.0157174	0.00680443	0.000232383	0.416611	0.00594561	0.0102	0.00978287	1	2.7372e-05		2.37703e-05	0.00056853			0.00125145			0.000254043	0			2.28409			0.0234401	0.00961923	0.00803999	0.00486687	0.0094787	0.00766579	0.00101735	0.00124877	0.0111462	0.00101769		2.88604e-05	0.000166847			0.00021536			6.64563e-05
2.38195	40.2559	31719.1	0.0524602		0.00498241	0.000206307	0.427593	0.00460856	0.0100009	0.0090179	1	0.000149947	9.26405e-05	2.11933e-05	0.000551917			0.00122961			0.000237661	0			2.32418			0.0241582		0.00817589	0.00495524	0.00971341	0.00779763	0.00103472	0.00126714	0.0113489	0.00103689	0.000161088	2.93707e-05	0.000169787			0.000219154			6.7572e-05
2.38174	40.2309	31744.1			0.00155075		0.41557	0.00576045	0.00944569	0.00944739	1	8.68409e-05			0.000600757			0.0013239			0.000311381	0		9.58724e-06	2.25648					0.00791769		0.00936289	0.00757576	0.00100138	0.00123242	0.0110167	0.0010062			0.000165087			0.000213259			6.60004e-05			3.02791e-05
2.38152	40.2058	31769.1			0.00318872		0.418052	0.00305365	0.0108461	0.00998601	1	0.0001547		5.46192e-05	0.00041184			0.00126052			0.000210525	0			2.26644					0.00794827		0.00940206	0.00758141	0.00101183	0.00123875	0.0110467	0.00100931		2.87732e-05	0.000164492			0.000213489			6.56228e-05
2.3813	40.1808	31794.2	0.0287165	0.0196088	0.00136194	0.00130491	0.426559	0.00460543	0.0093791	0.00942925	1	0.000232532		6.34467e-05	0.000550388	1.60126e-05		0.00127747			0.000224651	0			2.32595			0.0239868	0.0098013	0.00814291	0.00495391	0.00969274	0.00778572	0.00102962	0.00126754	0.0113316	0.00103578		2.95653e-05	0.00016952	6.98268e-06		0.000219091			6.73953e-05
2.38109	40.1558	31819.2	0.00813861		0.00769005	0.00193882	0.414875	0.00656954	0.0088885	0.00955693	1	0.000260195		4.12309e-05	0.00041822			0.00128576			0.000245808	0			2.27165			0.023369		0.008007	0.00485339	0.00942438	0.00763311	0.00100527	0.00124163	0.0110936	0.00101418		2.88212e-05	0.000165227			0.000214535			6.60973e-05
2.38087	40.1307	31844.2		0.00209793	0.00515555	0.000720415	0.419806	0.0038764	0.00914809	0.00965235	1	0.000124838			0.000483059			0.00131949			0.000248485	0			2.27806				0.00949211	0.0079877	0.00484345	0.00944554	0.00761318	0.00100605	0.00124135	0.0110863	0.00101276			0.000165478			0.000214582			6.60688e-05
2.38065	40.1057	31869.3			0.00322872	0.000257205	0.418741	0.00768498	0.0100804	0.00995294	1	0.000232912		2.60861e-06	0.000493832			0.00121815			0.000232213	0			2.26922					0.00796597	0.00483418	0.00942655	0.00762371	0.00100982	0.00124129	0.011071	0.00101196		2.85486e-05	0.000165308			0.000213723			6.58872e-05
2.38044	40.0807	31894.3			0.00328445		0.420523	0.00607162	0.00939925	0.00953563	1		9.13744e-06	6.07345e-05	0.000553136			0.00129076			0.00026856	0	6.25364e-05		2.27385					0.00797013		0.00944097	0.00761846	0.00100654	0.00123958	0.0110763		0.000156757	2.88843e-05	0.000165716			0.000214229			6.61203e-05		1.59504e-05
2.38022	40.0556	31919.3	0.0433937	0.0130428	0.0018679		0.422233	0.00616506	0.0110766	0.00935428	1				0.000447897		2.57103e-05	0.00131074			0.000241552	0	3.83735e-05		2.31119			0.0240392	0.0097516	0.00813535		0.00965586	0.00778458	0.0010379	0.00126549	0.0113171				0.000168723		4.38026e-05	0.000218998			6.74046e-05		1.61604e-05
2.38	40.0306	31944.4	0.0359832	0.00433968	0.00733007	0.00245305	0.42435	0.00535851	0.0109537	0.00961457	1	8.57962e-05		4.83114e-06	0.000481474			0.00125228			0.000268844	0			2.31851			0.0239959	0.00970182	0.00816581	0.00495379	0.0096673	0.00777959	0.00103715	0.0012669	0.0113165	0.00103356		2.91942e-05	0.000168903			0.000218656			6.75554e-05
2.37979	40.0056	31969.4	0.00720373	0.00487251	0.000197723	0.00139514	0.4165	0.00437522	0.0104227	0.00989075	1	0.000228229		1.3353e-05	0.000488821			0.00124889	7.42164e-06		0.000255688	0			2.26873			0.0233329	0.00950117	0.00795492	0.00484397	0.00942094	0.00761088	0.00101245	0.00124184	0.011079	0.00101266		2.86287e-05	0.000165399			0.000214048	8.38476e-06		6.60647e-05
2.37957	39.9805	31994.4		0.0056653	0.00253714	0.00108917	0.411021	0.00661099	0.0102755	0.00952313	1	9.71841e-05		4.64597e-07	0.000457198			0.00130639			0.000245269	0			2.25191				0.00945469	0.00792525	0.00481636	0.00934034	0.00758247	0.00100622	0.00123317	0.0110197	0.00100652		2.84045e-05	0.00016434			0.000213219			6.56538e-05
2.37935	39.9555	32019.5		0.00777229	0.0035211	0.00153874	0.422461	0.00396321	0.00987244	0.00992001	1			1.36258e-05	0.000482672			0.00120011	2.50687e-06		0.000213062	0			2.29064				0.00956801	0.00801587	0.00487061	0.0095044	0.00764919	0.00101478	0.00124863	0.0111381			2.8783e-05	0.000166248			0.000214918	8.40213e-06		6.61798e-05
2.37914	39.9305	32044.5		0.00860139	0.00363533	0.000721344	0.423072	0.0045465	0.00996942	0.00995566	1		1.80191e-05	7.2601e-05	0.000433477			0.00123292			0.000275157	0	5.47959e-05		2.29208				0.00958124	0.00802373	0.00487044	0.00951636	0.00765933	0.00101624	0.00124995	0.0111481		0.000157822	2.91376e-05	0.000166123			0.000215295			6.65855e-05		1.60106e-05
2.37892	39.9054	32069.5			0.00310473		0.422763	0.00423268	0.0104566	0.00992693	1			3.75444e-05	0.000521669			0.00127573			0.000241394	0			2.28029					0.00798196		0.0094686	0.00762052	0.00101402	0.00124374	0.0110942			2.88022e-05	0.000165808			0.00021449			6.6076e-05
2.3787	39.8804	32094.6	0.0232916		0.00180407	0.000791944	0.425351	0.00490142	0.0100308	0.0101739	1		6.04275e-06	7.25918e-05	0.000463178	1.57547e-05		0.00124084			0.000241573	0	2.53981e-06		2.29943			0.0236926		0.00805583	0.00489655	0.00957937	0.00770176	0.00102195	0.00125777	0.011207		0.000158588	2.92914e-05	0.000167167	6.90445e-06		0.000216476			6.67489e-05		1.58023e-05
2.37849	39.8554	32119.6	0.000470914	0.00946047	0.00667087	0.00282954	0.420477	0.00573238	0.0108778	0.00997299	1	0.000247576		6.46523e-05	0.000449707			0.00120036			0.000257129	0			2.29454			0.0234931	0.00960735	0.00805853	0.00489305	0.00952303	0.00768299	0.00102357	0.00125283	0.0111729	0.00102136		2.9158e-05	0.000166583			0.000215592			6.66329e-05
2.37827	39.8303	32144.6	0.00725076	0.00375185	0.00588231	0.000649988	0.420128	0.00575705	0.0106324	0.00911418	1	0.000108793		3.18594e-05	0.000444441			0.00124483	1.72873e-06		0.000233492	0			2.28487			0.0234589	0.00954612	0.00802944	0.00486592	0.0094919	0.00765958	0.00101907	0.0012442	0.0111387	0.00101745		2.8886e-05	0.000166043			0.000215179	8.39823e-06		6.62971e-05
2.37805	39.8053	32169.7	0.0406737	0.00954371	0.00505523	0.000578822	0.420482	0.00571927	0.0104838	0.00974034	1			6.95911e-05	0.000421954	6.53049e-06		0.00123225			0.000196569	0	8.97726e-06		2.30715			0.0239728	0.00971116	0.00813609	0.00493297	0.00962549	0.00776555	0.00103236	0.00126499	0.0112931			2.94995e-05	0.000168218	6.90541e-06		0.000218091			6.70077e-05		1.59601e-05
2.37783	39.7803	32194.7		0.00344997	0.00378636	0.00166604	0.423208	0.00562757	0.0111287	0.00974119	1	0.000186981			0.000441161			0.00124963			0.000270942	0			2.28951				0.00954558	0.00801873	0.00487216	0.0095102	0.00765978	0.00102195	0.00124785	0.01114	0.00101801			0.000166045			0.000215231			6.65136e-05
2.37762	39.7552	32219.7	0.0160009	0.00760545	0.00425131	0.00131573	0.428024	0.00540493	0.0105315	0.0101909	1	0.000222269		7.5659e-05	0.000476296	1.36616e-05		0.00124149			0.000219355	0			2.31657			0.0237804	0.00967858	0.00811341	0.00492612	0.00964651	0.00774646	0.00103032	0.00126471	0.0112679	0.0010299		2.94679e-05	0.000168149	6.93019e-06		0.000217656			6.69866e-05
2.3774	39.7302	32244.8		0.00358454	0.00218798	0.00146597	0.416944	0.00542773	0.0129643	0.0102528	1	7.53238e-05	8.38954e-05	8.15499e-05	0.000524313			0.00121637			0.000177171	0			2.26838				0.00949383	0.00796578	0.00484426	0.0094232	0.00761655	0.0010265	0.00124382	0.0110787	0.0010118	0.000157205	2.90059e-05	0.000165593			0.000213863			6.56284e-05
2.37718	39.7051	32269.8	0.0360365	0.00597747	0.00198955	0.00299146	0.421872	0.00576102	0.011716	0.00962795	1	4.54217e-05		3.88323e-05	0.000557709	0.000108119		0.00124853			0.00022686	0			2.30598			0.0239138	0.00967773	0.00810764	0.00493981	0.00962013	0.00775514	0.00103789	0.00126262	0.0112776	0.00102979		2.92856e-05	0.000168753	7.46877e-06		0.000217883			6.70865e-05
2.37697	39.6801	32294.9	0.0053504	0.00314596	0.00472519	0.000358682	0.425087	0.00479171	0.0124267	0.0101923	1	0.000275835		1.50853e-05	0.000425482		1.50213e-05	0.00126787			0.000229225	0			2.29671			0.0235327	0.00957709	0.00805188	0.0048818	0.00955378	0.00768175	0.00103276	0.00125471	0.0111787	0.00102205		2.88962e-05	0.000166535		4.32074e-05	0.000216082			6.65118e-05
2.37675	39.6551	32319.9		0.00175118	0.00535273	0.00210787	0.421121	0.00336193	0.0108389	0.0102647	1	0.000303288	4.06081e-06	3.71911e-05	0.000459225			0.00126519	1.07758e-05		0.000258049	0		1.33316e-06	2.28539				0.00951836	0.00801251	0.00486554	0.00948088	0.00763291	0.00101844	0.00124843	0.0111192	0.00101676	0.000157336	2.88653e-05	0.000165836			0.000214917	8.4339e-06		6.6318e-05			3.0515e-05
2.37653	39.63	32344.9			0.00370483	0.00166632	0.421238	0.00316595	0.0125098	0.0106393	1	0.00021774			0.000416143	2.67885e-05		0.00123763			0.000267057	0			2.28052					0.00799317	0.00485691	0.00946948	0.00762213	0.00102642	0.00124893	0.0111051	0.001015			0.000165386	6.90296e-06		0.000214491			6.62838e-05
2.37632	39.605	32370	0.0426145	0.000915805	0.00308179	0.00283181	0.425033	0.00559687	0.0121183	0.010724	1	3.03112e-05		3.75547e-05	0.000619908			0.00113459			0.000248236	0			2.31542			0.0240404	0.00968523	0.00814411	0.00495736	0.00967395	0.00778318	0.00104404	0.00127354	0.0113197	0.00103355		2.93878e-05	0.000169735			0.000218052			6.74581e-05
2.3761	39.58	32395			0.00246626	0.00036983	0.421983	0.00557663	0.0119756	0.00976035	1	8.35844e-05			0.000432891			0.00128897	1.63256e-05		0.00027117	0			2.27765					0.00798008	0.00484593	0.00946625	0.00762957	0.00102266	0.00124308	0.0110965	0.00101346			0.000165351			0.000214609	8.44742e-06		6.6255e-05
2.37588	39.5549	32420	0.0604038	0.00786977	0.00703934	0.00214216	0.429671	0.00280438	0.0119371	0.0108545	1	0.000132284		7.04736e-05	0.000470295			0.00126085			0.00026544	0			2.34999			0.0244746	0.00985893	0.00827933	0.00502189	0.00983421	0.00787467	0.00105743	0.00129188	0.0114761	0.00104841		2.99827e-05	0.000171222			0.000221789			6.84888e-05
2.37567	39.5299	32445.1		0.0152665	0.00438534	0.00213239	0.422408	0.00547561	0.0127941	0.0105436	1	0.000217485		3.85704e-05	0.000489759	4.75956e-06		0.00128322			0.000233136	0			2.30137				0.00967176	0.00807245	0.00490537	0.00956543	0.00770703	0.00103771	0.00126018	0.0112099	0.00102458		2.91085e-05	0.00016736	6.84466e-06		0.000216771			6.67194e-05
2.37545	39.5049	32470.1		0.0170222	0.00631838	0.00166901	0.419896	0.00532001	0.0118555	0.01048	1	0.000162123			0.000451856	9.05338e-05		0.00124493			0.00028074	0			2.29739				0.00967097	0.00807441	0.00489739	0.00954087	0.0076977	0.00103131	0.00125844	0.0111976	0.00102314			0.000166964	7.31738e-06		0.000216319			6.69127e-05
2.37523	39.4798	32495.1		0.00834388	0.00260412	0.000568916	0.416945	0.00456971	0.0124333	0.010197	1	2.23521e-05			0.000482086	1.89554e-05	2.45183e-05	0.00128554			0.000208679	0			2.27169				0.0095313	0.00797738	0.00484493	0.00943419	0.00762067	0.00102475	0.00124496	0.0110916	0.00101268			0.000165551	6.85115e-06	4.29235e-05	0.000214496			6.58797e-05
2.37502	39.4548	32520.2			0.000978784	0.000990697	0.418615	0.00340415	0.0125761	0.0105281	1	0.000114276	3.38386e-05		0.000498056			0.00129953			0.00021623	0		9.73112e-06	2.26711					0.00794457	0.0048328	0.00941526	0.00759147	0.00102248	0.00124307	0.0110585	0.00101016	0.000156641		0.000165145			0.000213933			6.57247e-05			3.03948e-05
2.3748	39.4298	32545.2	0.0482758		0.00295716	0.00100896	0.421573	0.00432252	0.0114583	0.0105378	1	0.000224684		1.87619e-05	0.000537947			0.00126416			0.000221722	0			2.30336			0.0239922		0.00811628	0.00493056	0.00962221	0.00775006	0.00103684	0.00126825	0.011282	0.0010312		2.91839e-05	0.000168708			0.000218057			6.70839e-05
2.37458	39.4047	32570.2	0.0444168	0.00823468	0.00435757	0.00208119	0.426677	0.0052798	0.0109321	0.0104373	1	0.000303051	3.85584e-05		0.000432292			0.00122169			0.000249981	0			2.32918			0.0241671	0.00977377	0.00819081	0.0049771	0.00973016	0.00781907	0.00104235	0.00127808	0.0113745	0.0010401	0.000161144		0.000169491			0.000219604			6.77948e-05
2.37436	39.3797	32595.3	0.0454598		0.00583039	0.00195718	0.423829	0.00540899	0.0124714	0.0101361	1	6.57726e-05			0.000570544	1.73854e-05		0.00128035			0.000256134	0			2.31449			0.0240648		0.0081625	0.00495413	0.00967049	0.00778481	0.0010464	0.00127065	0.0113236	0.00103411			0.000169515	6.98556e-06		0.000218953			6.75263e-05
2.37415	39.3547	32620.3			0.00585494	0.00121046	0.419677	0.00682788	0.0128612	0.0100972	1	0.000104813		3.29594e-05	0.000574701	7.54137e-06		0.00125977			0.000243935	0			2.27793					0.00801109	0.004858	0.00946788	0.00764816	0.00102914	0.00124685	0.0111134	0.00101512		2.88267e-05	0.000166391	6.80116e-06		0.000214774			6.62048e-05
2.37393	39.3296	32645.3			0.00221166	0.00180615	0.424422	0.00438425	0.0131196	0.0103555	1			3.51466e-05	0.000589195			0.00116234	3.52499e-06		0.000195713	0	6.26394e-05		2.28775					0.00800465	0.00486971	0.00951064	0.00764777	0.00103236	0.00125044	0.0111326			2.88886e-05	0.000166759			0.000214602	8.40367e-06		6.60507e-05		1.6032e-05
2.37371	39.3046	32670.4			0.00476637	0.00299694	0.415222	0.00516608	0.0116652	0.00956826	1			6.41454e-07	0.000411249			0.00120036			0.000220731	0	1.05987e-05		2.26565					0.00796533	0.00484378	0.00939628	0.00760104	0.00101742	0.00123774	0.0110583			2.8505e-05	0.000164662			0.00021338			6.57481e-05		1.56372e-05
2.3735	39.2796	32695.4	0.0417191	0.0054664	0.00351159	0.00157601	0.424353	0.00397651	0.0116606	0.0104056	1	0.000124537		1.19969e-05	0.000589256			0.00124086			0.000224068	0			2.31563			0.0240286	0.00970828	0.00814427	0.00494887	0.00966741	0.00777184	0.00104116	0.00127138	0.0113166	0.00103379		2.9235e-05	0.000169515			0.000218593			6.73026e-05
2.37328	39.2545	32720.4	0.00059608			0.0013824	0.42425	0.00454489	0.0116388	0.00965789	1	0.00010275		6.43358e-05	0.000531699			0.00123706			0.000195276	0			2.28321			0.0233548			0.00485606	0.00948763	0.00763093	0.00102174	0.00124366	0.0111068	0.00101451		2.89837e-05	0.000166053			0.00021452			6.58951e-05
2.37306	39.2295	32745.5	0.0458211	0.00127305	0.000948226	0.00217891	0.419792	0.00611338	0.0121512	0.0101618	1	0.000231101			0.000528356	3.12361e-05		0.00121037			0.000251644	0			2.29717			0.0239436	0.00964096	0.00809317	0.00492999	0.0095982	0.00774889	0.00103924	0.00126429	0.0112656	0.00102974			0.000168409	7.02778e-06		0.000217437			6.7155e-05
2.37285	39.2045	32770.5	0.0160189	0.0178074	0.00375608	0.00125194	0.421952	0.00516403	0.0115044	0.010415	1	5.05652e-05			0.000441466			0.00124934			0.000254298	0		1.69262e-05	2.3073			0.023761	0.00972807	0.00810397	0.00492172	0.00960441	0.00773875	0.00103495	0.00126493	0.0112586	0.00102809			0.000167815			0.000217522			6.71283e-05			3.09853e-05
2.37263	39.1794	32795.5		0.0102801	0.00605902	0.0017722	0.4209	0.00460535	0.0101858	0.00936459	1	1.37177e-05			0.000537367	1.61842e-05		0.00128189			0.000283859	0			2.29271				0.00959733	0.00804287	0.00487972	0.00951092	0.00766503	0.00101816	0.00124753	0.0111559	0.0010185			0.000166819	6.87539e-06		0.000215719			6.66807e-05
2.37241	39.1544	32820.6			0.00463519	0.00298862	0.418896	0.00556681	0.0105942	0.0101471	1	0.000110536		2.49968e-05	0.000435259		4.02232e-06	0.00126624			0.000242321	0			2.27713					0.00799139	0.00486002	0.00944826	0.00762882	0.0010149	0.00124511	0.0110955	0.00101352		2.87359e-05	0.000165349		4.28245e-05	0.000214463			6.60889e-05
2.3722	39.1293	32845.6	0.0473951	0.0209391	0.0109636	0.00226246	0.427832	0.00622	0.00999172	0.00998988	1	0.000221597	6.89144e-05	1.68729e-06	0.000466728	4.63036e-05		0.00117896			0.000242952	0			2.35682			0.0244483	0.00995361	0.00831829	0.00503253	0.00984312	0.00790992	0.00104834	0.00128947	0.0114988	0.001051	0.00016308	2.96466e-05	0.000171541	7.2599e-06		0.000221758			6.84952e-05
2.37198	39.1043	32870.7	0.0185469	0.000438728	0.0087926	0.00199024	0.41999	0.00637087	0.011935	0.00935972	1				0.000524624			0.0012807			0.000216863	0			2.29382			0.0236529	0.00958077	0.0080905	0.00490055	0.00954404	0.00770571	0.00103204	0.00125252	0.0112007				0.000167418			0.000216579			6.65735e-05
2.37176	39.0793	32895.7		0.00456316	0.00337295	0.000504254	0.423188	0.00527496	0.0114642	0.0104152	1	0.000192167			0.000462975			0.00125803			0.000255972	0			2.288				0.00955032	0.0080152	0.00486494	0.00950863	0.00765664	0.00102367	0.00125141	0.0111383	0.00101788			0.000166141			0.000215245			6.642e-05
2.37155	39.0542	32920.7		0.00175538	0.00538853	0.00246423	0.422903	0.00426753	0.0102854	0.0097717	1	0.000164931	0.000117095	2.79961e-06	0.000534234	5.86101e-05	3.04781e-05	0.00126322			0.000260148	0			2.29127				0.00953474	0.00802647	0.00487589	0.0095071	0.00765107	0.00101711	0.00124783	0.0111383	0.00101774	0.000158236	2.87234e-05	0.000166539	7.10084e-06	4.31374e-05	0.000215275			6.64437e-05
2.37133	39.0292	32945.8			0.00742697	0.00271853	0.416643	0.00658458	0.00998884	0.00998534	1	0.000196261		5.47617e-05	0.000593121			0.00130814	2.01737e-05		0.000265088	0		1.72167e-05	2.27449					0.00800554	0.00485771	0.00943418	0.00763319	0.00101138	0.00124401	0.0110936	0.00101382		2.88962e-05	0.000166196			0.000214659	8.46658e-06		6.62042e-05			3.05327e-05
2.37111	39.0042	32970.8	0.0355085		0.006453	0.00335808	0.429531	0.00545399	0.012174	0.0101955	1	0.000191004	5.82365e-05	6.18665e-05	0.000491364			0.00123858			0.000247067	0			2.33066			0.0240757		0.00818889	0.00497595	0.00972994	0.00780687	0.00104765	0.00127455	0.0113553	0.00103771	0.000160984	2.96183e-05	0.00016954			0.000219329			6.76639e-05
2.37089	38.9791	32995.8		0.006917	0.00386456	0.00249677	0.423628	0.004828	0.00978875	0.00990206	1	0.000287684		0.000102172	0.000471392	3.48593e-05		0.00131792	1.41473e-05		0.000267433	0		5.17607e-06	2.29666				0.0095849	0.00803594	0.00488699	0.00953243	0.00767134	0.00101661	0.00125136	0.0111633	0.0010207		2.93424e-05	0.000166561	6.98418e-06		0.000216062	8.48613e-06		6.66331e-05			3.06573e-05
2.37068	38.9541	33020.9		0.00445697	0.00790675	0.00118121	0.420537	0.00550991	0.0107323	0.0102589	1		1.12379e-05	2.03529e-05	0.000549761			0.00132261			0.000252156	0		5.06318e-06	2.28788				0.00955314	0.00804333	0.00487045	0.00949726	0.00766069	0.00101995	0.00125099	0.0111423		0.000157702	2.88313e-05	0.000166684			0.000215682			6.64226e-05			3.0599e-05
2.37046	38.9291	33045.9	0.00811653	0.0174835	0.00835252	0.00193335	0.419604	0.00556605	0.0098448	0.0091874	1				0.000537914			0.00121435			0.000282016	0			2.30366			0.0236466	0.00969757	0.00810588	0.00491104	0.00956292	0.00771819	0.00102259	0.00125431	0.0112254				0.000167862			0.000216684			6.7086e-05
2.37024	38.904	33070.9		0.00625945	0.00287314	0.00140651	0.422121	0.00446452	0.0103734	0.00975534	1	6.78412e-05	5.43782e-05	8.55675e-05	0.00042248			0.00125445			0.000262128	0			2.28716				0.00955094	0.00800502	0.00486547	0.00949391	0.00764506	0.00101665	0.00124658	0.011128	0.00101625	0.00015774	2.91572e-05	0.000165762			0.000215026			6.6393e-05
2.37003	38.879	33096		0.00723499	0.000852794	0.000511148	0.415966	0.00319582	0.0106315	0.00976382	1	0.000110306		2.48952e-06	0.000497362			0.00135618	1.99705e-05		0.000228729	0		3.65695e-06	2.26488				0.0094903	0.00793852	0.00482689	0.00939427	0.0075852	0.00101105	0.00123801	0.0110511	0.00100946		2.84966e-05	0.00016503			0.000214102	8.43299e-06		6.57494e-05			3.03407e-05
2.36981	38.854	33121	0.0131842		0.00271812	0.00290579	0.417463	0.00571538	0.0113911	0.00968585	1	0.000160976			0.000476946		1.33296e-05	0.0012665	1.00354e-05		0.000261204	0			2.27629			0.0234557		0.00799944	0.00487094	0.00946242	0.00764751	0.00102171	0.00124546	0.0111214	0.00101617			0.000165968		4.29766e-05	0.000214967	8.43145e-06		6.63487e-05
2.36959	38.8289	33146	0.0609034	0.00215869	0.00745856		0.426187	0.00578438	0.0114491	0.010298	1	9.85207e-05		3.22588e-05	0.00050448			0.0013328	5.28215e-06		0.000225096	0			2.33008			0.024335	0.00976899	0.00823354		0.0097571	0.00784585	0.00104849	0.00128119	0.0114093	0.00104212		2.95902e-05	0.00017042			0.000220909	8.62257e-06		6.78601e-05
2.36938	38.8039	33171.1		0.00408366	0.00171491	0.000582234	0.421085	0.00577543	0.0103016	0.00946592	1	0.000173063			0.000518011			0.00133514			0.00028527	0			2.27855				0.00951381	0.0079776	0.00484813	0.00946326	0.00763228	0.00101359	0.00124171	0.0110988	0.00101417			0.000165858			0.00021491			6.63472e-05
2.36916	38.7789	33196.1			0.00507485	0.000320612	0.418338	0.00577108	0.00942545	0.0107721	1	0.000167528		1.36382e-06	0.000468297			0.00127949	2.27123e-06		0.00020233	0			2.27118					0.0079775	0.00483532	0.00942587	0.00761437	0.00100636	0.00124603	0.0110728	0.00101176		2.85464e-05	0.000165194			0.000214098	8.35158e-06		6.57325e-05
2.36894	38.7538	33221.1			0.00584511		0.419712	0.00656454	0.0118242	0.00969739	1	8.80942e-05		2.63132e-05	0.000421441			0.00138929			0.000218304	0			2.27522					0.00799858		0.00945335	0.00763481	0.00102179	0.00124269	0.0110961	0.00101345		2.8745e-05	0.000165282			0.000215158			6.59596e-05
2.36873	38.7288	33246.2	0.0128547	0.00644721	0.00212432		0.421226	0.00421306	0.00978821	0.0094425	1	0.000119071			0.000444566			0.00129643	4.38229e-06		0.000254693	0			2.28692			0.0235105	0.00956943	0.00801547		0.00950626	0.00765762	0.00101525	0.00124712	0.0111483	0.00101839			0.000166188			0.000215653	8.42032e-06		6.64728e-05
2.36851	38.7038	33271.2				0.000232706	0.418485	0.00462232	0.00957423	0.00968689	1	2.85678e-05		4.23137e-05	0.000495007			0.00141895			0.000237637	0	4.30056e-05		2.26335						0.00481781	0.00939348	0.00758121	0.00100364	0.00123565	0.0110338	0.00100743		2.86718e-05	0.000164759			0.000214113			6.56958e-05		1.57814e-05
2.36829	38.6787	33296.2			0.00419747	0.00211691	0.41778	0.0053116	0.00967611	0.00939459	1	7.8783e-05	2.10209e-06	3.66658e-05	0.000472804			0.00137552			0.000241146	0		7.81365e-06	2.27114					0.00796897	0.00484303	0.00941844	0.00760832	0.00100728	0.00123783	0.0110677	0.00101081	0.000156596	2.87286e-05	0.000165143			0.000214531			6.59171e-05			3.04094e-05
2.36808	38.6537	33321.3	0.0107332	0.00126494	0.00366302	0.00111181	0.424711	0.00416693	0.00996949	0.00890061	1				0.000417831			0.00131434			0.000197859	0			2.29509			0.0235269	0.00955201	0.00803369	0.00487857	0.00953714	0.00766657	0.00101748	0.00124559	0.0111617				0.000166239			0.000216012			6.62355e-05
2.36786	38.6287	33346.3			0.00362534	0.00278272	0.416834	0.00567981	0.00908026	0.00979526	1	7.34127e-05	3.02458e-05	3.91931e-05	0.000422007			0.00136739			0.000246599	0			2.26892					0.00796068	0.0048436	0.00940715	0.00760546	0.00100334	0.00123925	0.0110606	0.00101013	0.00015665	2.87241e-05	0.000164755			0.000214348			6.59048e-05
2.36764	38.6036	33371.3	0.0197258	0.00877232	0.00770796	0.00139119	0.430265	0.0066679	0.0101713	0.00964536	1	0.000144772	2.51052e-06	8.28902e-05	0.000415364			0.0012734			0.000264361	0			2.33122			0.0239351	0.0097396	0.0081786	0.00495424	0.00971343	0.00779716	0.00103407	0.00126873	0.0113312	0.00103525	0.000160326	2.96745e-05	0.000168749			0.00021906			6.76181e-05
2.36743	38.5786	33396.4		0.00299005	0.00565532	0.00260592	0.420805	0.00470739	0.0102254	0.0102195	1	0.000120977		3.17966e-06	0.000450417			0.00134157			0.000171015	0			2.28665				0.00953227	0.0080201	0.0048719	0.00948611	0.00764603	0.00101578	0.0012491	0.0111274	0.0010165		2.86974e-05	0.000165909			0.0002155			6.58827e-05
2.36721	38.5535	33421.4	0.0401567	0.00194962	0.00500279		0.428165	0.00606557	0.00986905	0.0105182	1	8.46974e-05			0.000446701			0.00132676			0.00019545	0	3.09651e-06		2.32165			0.0240431	0.00969779	0.00816062		0.00969838	0.00779121	0.00103202	0.00127326	0.0113275	0.00103457			0.000168872			0.000219291			6.72058e-05		1.59755e-05
2.36699	38.5285	33446.5		0.00102407	0.00433793	0.000852952	0.418682	0.00466724	0.0107318	0.00931327	1				0.000473045			0.00132674			0.000209735	0			2.27219				0.00947422	0.00797312	0.00483809	0.00942742	0.00760798	0.00101355	0.00123791	0.0110724				0.000165214			0.000214352			6.57711e-05
2.36677	38.5035	33471.5	0.0112424		0.00399881	0.000206823	0.420829	0.00340357	0.010204	0.00988157	1	9.39838e-05		3.05904e-05	0.00041285	4.68278e-05	1.40122e-05	0.00133674			0.00025036	0			2.28197			0.0234452		0.00800668	0.004856	0.00948126	0.00763476	0.00101512	0.00124657	0.0111216	0.00101581		2.88348e-05	0.000165613	7.02465e-06	4.2981e-05	0.00021536			6.62894e-05
2.36656	38.4784	33496.5			8.19639e-05		0.419441	0.00537963	0.00855952	0.00891471	1		0.000104901	0.000108271	0.000369516	3.22749e-05	5.80359e-07	0.00145385			0.000256676	0			2.26558					0.00792359		0.00940081	0.00758705	0.000998257	0.00123166	0.0110362		0.000156717	2.9042e-05	0.000164103	6.89041e-06	4.25768e-05	0.000214353			6.58152e-05
2.36634	38.4534	33521.6	0.021623	0.00440967	0.00622467	0.00119531	0.42606	0.00526695	0.0100455	0.00969648	1			1.81299e-05	0.000354664	0.000105595	1.05524e-05	0.00129576			0.000236013	0	4.50036e-05		2.31224			0.0237932	0.00965292	0.0081181	0.00492154	0.00962782	0.00773955	0.00102677	0.00126092	0.011259			2.91207e-05	0.000167331	7.44224e-06	4.34923e-05	0.000217789			6.70273e-05		1.61147e-05
2.36612	38.4284	33546.6		0.0108491	0.000404834	0.000425377	0.422236	0.00622192	0.0106664	0.00990882	1	3.80309e-05		7.05572e-05	0.000412744			0.0013855			0.000235988	0		1.16922e-05	2.28644				0.00958543	0.00799876	0.00486456	0.00950343	0.007662	0.00101924	0.0012486	0.0111384	0.00101704		2.91009e-05	0.000165863			0.000215957			6.63095e-05			3.06253e-05
2.36591	38.4033	33571.6	0.00397763		0.000303674	0.000494159	0.426093	0.0050461	0.008873	0.00962201	1	0.000177942		0.000106367	0.000375939			0.00135055	4.47144e-05		0.000262755	0			2.28927			0.0234111		0.00798828	0.00485891	0.0095131	0.00764596	0.001008	0.00124546	0.0111246	0.00101655		2.9264e-05	0.000165453			0.000215495	8.62674e-06		6.63762e-05
2.36569	38.3783	33596.7			0.00285346		0.426639	0.00514154	0.0100369	0.00911566	1	0.000105053		5.73354e-05	0.000403203	8.323e-05		0.00132184	8.87985e-07		0.000240921	0			2.29133					0.00800518		0.00951937	0.00764909	0.00101481	0.00124307	0.0111284	0.00101649		2.90011e-05	0.000165661	7.23147e-06		0.000215408	8.3858e-06		6.62772e-05
2.36547	38.3533	33621.7	0.00835457	0.0024739	0.0018678	0.000243625	0.42447	0.00688989	0.00913515	0.00921877	1	1.23714e-05			0.000410946			0.00131113			0.000171599	0			2.29008			0.0234832	0.00954637	0.00801327	0.00486741	0.00952343	0.00767181	0.00101151	0.00124575	0.0111473	0.0010177			0.000165985			0.000215714			6.60033e-05
2.36526	38.3282	33646.7		0.00267645	0.00434239	0.00135991	0.423636	0.00507743	0.00782554	0.00965728	1	2.09632e-05			0.00033643	3.79327e-05		0.00142247			0.000216305	0			2.28987				0.00952698	0.00800981	0.00486316	0.00949833	0.00764524	0.00100205	0.00124551	0.0111233	0.00101556			0.000165214	6.97625e-06		0.00021587			6.61101e-05
2.36504	38.3032	33671.8		0.00809234	0.0028653	0.000132704	0.42498	0.00623049	0.00995079	0.00994	1				0.000408084			0.0012945			0.00025413	0			2.29473				0.00958816	0.0080276	0.00487211	0.00953669	0.00767652	0.00101717	0.00125114	0.0111594				0.00016615			0.000215857			6.6536e-05
2.36482	38.2782	33696.8	0.0194769	0.00661664	0.00193641		0.425528	0.00398231	0.00927164	0.00854447	1	0.000294535			0.000435224		3.34191e-06	0.00131333	3.09098e-05		0.000222262	0			2.3029			0.0236734	0.00962156	0.00805728		0.00958121	0.00769728	0.00101778	0.00124875	0.0112079	0.00102482			0.000167025		4.32549e-05	0.000216901	8.61401e-06		6.66466e-05
2.36461	38.2531	33721.8		0.00693606	0.00816948		0.427187	0.00628023	0.00965874	0.00975061	1	0.000183055			0.00037122			0.00131088			0.000258708	0	1.26464e-05		2.30813				0.00962241	0.00809143		0.00958958	0.00770941	0.00101985	0.00125539	0.0112069	0.0010241			0.00016665			0.000216866			6.68443e-05		1.58588e-05
2.36439	38.2281	33746.9			0.000792922		0.422491	0.00504902	0.00838361	0.0094364	1			1.41773e-05	0.000355417			0.00128351	1.3912e-05		0.000232861	0			2.27548					0.00794951		0.00944378	0.00760628	0.00100005	0.00123797	0.0110668			2.8602e-05	0.00016448			0.000214005	8.4115e-06		6.58661e-05
2.36417	38.2031	33771.9	0.044202	0.00246637	0.00469614	0.0023579	0.431689	0.00543098	0.010056	0.00962779	1				0.00038863	2.18969e-06	1.31114e-05	0.00133564	4.52181e-05		0.000212067	0			2.33835			0.0241933	0.00975202	0.00820204	0.00498433	0.00976974	0.00782881	0.00103855	0.00127492	0.0113874				0.000169434	6.93841e-06	4.40032e-05	0.000220502	8.83343e-06		6.76559e-05
2.36396	38.178	33796.9			0.00317105		0.42574	0.0060065	0.0106254	0.00888607	1	1.05108e-05			0.000354118	4.53274e-05		0.00134442			0.00021098	0			2.28857					0.00800364		0.00951044	0.00765073	0.00101767	0.00124127	0.0111238	0.00101555			0.000165319	7.01768e-06		0.000215445			6.60833e-05
2.36374	38.153	33822				0.000571686	0.418738	0.00689278	0.00915855	0.00900504	1	2.76805e-05		2.83249e-05	0.000313351			0.00133706			0.000243197	0			2.26402						0.0048217	0.00939881	0.00759692	0.00100176	0.00123241	0.0110384	0.00100785		2.86066e-05	0.000163826			0.000213751			6.5754e-05
2.36352	38.128	33847			0.00199959	0.00150801	0.433143	0.00400557	0.00755409	0.00967633	1	4.20274e-05		6.36009e-05	0.000410508			0.0012925			0.00022522	0			2.31263					0.00803984	0.00489017	0.00960263	0.00768041	0.00100593	0.00125232	0.0111832	0.00102115		2.9179e-05	0.000166517			0.000216305			6.65159e-05
2.3633	38.1029	33872	0.0168594		0.00659827	0.00023774	0.428032	0.00355656	0.010272	0.00953927	1	0.000166828		5.38261e-05	0.00035643			0.00136307			0.000242211	0		3.24334e-05	2.31028			0.0237024		0.00809834	0.00490292	0.00961297	0.00770912	0.00102528	0.00125665	0.0112287	0.001026		2.92428e-05	0.000166891			0.000217581			6.68817e-05			3.09899e-05
2.36309	38.0779	33897.1	0.00179073	0.00146043	0.00500696	8.95894e-05	0.420747	0.00447991	0.0111599	0.00969542	1			9.73481e-05	0.000346872			0.00136893	5.10659e-06		0.000214523	0			2.27943			0.0233544	0.00950321	0.00799919	0.00484742	0.00946532	0.00762827	0.00101877	0.0012435	0.0111034			2.91583e-05	0.000164977			0.000215187	8.39043e-06		6.59821e-05
2.36287	38.0529	33922.1	0.0178418	0.00496237	0.00351743	0.000478068	0.427808	0.00545134	0.00927761	0.0092897	1	0.000131374			0.000419674			0.00133194	1.35717e-05		0.000251108	0			2.31066			0.0237269	0.00963776	0.00808752	0.0049082	0.00961942	0.00772594	0.00102051	0.00125625	0.0112377	0.00102662			0.00016738			0.00021758	8.53942e-06		6.69853e-05
2.36265	38.0278	33947.1		0.00378816	0.00104751		0.420582	0.00557522	0.0100594	0.00992493	1			4.3155e-05	0.000423362			0.0013476			0.000215586	0	3.63744e-05		2.27439				0.00949831	0.00796227		0.00944669	0.00762005	0.00101077	0.00124244	0.0110826			2.88034e-05	0.000165092			0.000214666			6.58644e-05		1.58145e-05
2.36244	38.0028	33972.2	0.0516156		0.00391191	0.000150991	0.427035	0.00481082	0.00977097	0.00854556	1	0.000143072		3.60545e-05	0.000392639			0.0013659			0.000243754	0		4.42195e-06	2.31992			0.0241122		0.00815588	0.00494648	0.00969369	0.00778548	0.00103165	0.00126231	0.0113295	0.00103508		2.94048e-05	0.000168595			0.000219552			6.74913e-05			3.11096e-05
2.36222	37.9777	33997.2			0.00508859		0.42464	0.00327613	0.00940184	0.00968956	1	0.000156424		1.49808e-05	0.000315644		1.0546e-06	0.00136279			0.000192794	0			2.28881					0.00800771		0.0094965	0.00762927	0.00101003	0.00124472	0.0111146	0.00101552		2.87299e-05	0.000164969		4.2882e-05	0.00021537			6.59279e-05
2.362	37.9527	34022.3	0.0191761	0.00194446	0.00383667	0.00127779	0.432504	0.00458708	0.0100321	0.00897964	1	0.000183007		3.06392e-05	0.000397072			0.00123111			0.000210401	0			2.32431			0.0238198	0.00965542	0.00811842	0.00493037	0.00968051	0.00774886	0.00102844	0.00125902	0.0112781	0.00103061		2.92407e-05	0.000167855			0.000217795			6.69967e-05
2.36179	37.9277	34047.3		0.00268924	0.00277451	0.000720005	0.422328	0.00475743	0.0101812	0.00900741	1	6.05503e-05			0.000303346		5.76499e-06	0.00137716	6.82584e-06		0.000171073	0			2.28191				0.00950735	0.00798455	0.00484955	0.00947143	0.00762766	0.00101305	0.00123933	0.0111003	0.00101368			0.000164689		4.28529e-05	0.000215172	8.39761e-06		6.57223e-05
2.36157	37.9026	34072.3		0.0114083	0.00320903	0.000915311	0.425624	0.00374191	0.00989328	0.00940339	1	0.000167185			0.000426437	3.07376e-05		0.00130639			0.000217583	0			2.30216				0.0096231	0.00804326	0.00488482	0.00955661	0.00767575	0.00101859	0.00125028	0.0111785	0.00102142			0.000166537	6.97068e-06		0.000216293			6.64456e-05
2.36135	37.8776	34097.4	0.0629193		0.00516414	0.000763987	0.434839	0.00522675	0.00822591	0.00934525	1	0.000119017		1.70062e-05	0.000396248	4.54333e-05		0.00127929			0.000236854	0			2.35235			0.0244514		0.00825587	0.00500628	0.00984871	0.00787646	0.00103454	0.00128125	0.0114585	0.00104673		2.96303e-05	0.000170535	7.22943e-06		0.000221554			6.82198e-05
2.36114	37.8526	34122.4	0.0220762	0.000934745	0.0019438		0.434653	0.00364254	0.0105707	0.00872178	1	2.33204e-05			0.000359976	1.61766e-06		0.0012958	2.85276e-06		0.000265144	0			2.32536			0.0238401	0.00965131	0.00810908		0.00969422	0.00774481	0.00103165	0.00125777	0.0112799	0.00102988			0.000167673	6.86967e-06		0.000218195	8.5111e-06		6.73165e-05
2.36092	37.8275	34147.4			0.00205283	0.00194897	0.422527	0.00417519	0.00918801	0.00938911	1			1.20097e-05	0.000341636		1.19507e-05	0.00140636	2.6043e-05		0.000314175	0			2.28152					0.00797412	0.00485246	0.00946491	0.00761829	0.00100673	0.00124045	0.0110914			2.86533e-05	0.000164768		4.28527e-05	0.000215161	8.49742e-06		6.64631e-05
2.3607	37.8025	34172.5		0.00101549	0.000494782		0.428664	0.0047067	0.00970685	0.00979473	1	8.96416e-05		2.81483e-06	0.000345579			0.0013359	5.39334e-05		0.000195518	0			2.29488				0.00952949	0.00799827		0.00953805	0.00765261	0.00101377	0.00124781	0.011137	0.0010172		2.87201e-05	0.000165469			0.000215654	8.68771e-06		6.60759e-05
2.36049	37.7775	34197.5		0.00433943	0.000816996		0.426089	0.00481828	0.0106986	0.00875887	1	0.000173701		5.57263e-05	0.000408183	8.42131e-05		0.00130561			0.00027496	0			2.29095				0.00954392	0.00799665		0.00951964	0.00764996	0.00101885	0.00124151	0.0111323	0.00101723		2.90023e-05	0.000165746	7.23948e-06		0.000215393			6.64899e-05
2.36027	37.7524	34222.5	0.0190373		0.00239066		0.429059	0.00383431	0.0105732	0.0093374	1	0.000101011	3.23709e-06	5.59542e-05	0.000354001			0.00133749			0.000194942	0			2.30734			0.0236916		0.00806687		0.00960939	0.00770317	0.00102597	0.00125429	0.0112177	0.00102463	0.000158725	2.92263e-05	0.000166715			0.000217226			6.65515e-05
2.36005	37.7274	34247.6	0.0503831	0.00608405	0.00378598	0.00196934	0.436024	0.00400631	0.0111247	0.00896706	1	0.000140273			0.000453116			0.00130652			0.000257486	0			2.35597			0.0243806	0.00983398	0.00824832	0.0050134	0.00985592	0.0078698	0.00105119	0.00127914	0.0114589	0.00104689			0.000170868			0.000221719			6.83409e-05
2.35983	37.7024	34272.6		0.00857362	0.00106531		0.424615	0.00538721	0.0110584	0.00967075	1	0.000154601	6.99784e-06	5.18694e-05	0.00038611	2.80641e-05		0.00130618			0.000203647	0			2.29139				0.00958074	0.00800911		0.00952461	0.00766373	0.00102227	0.00124832	0.0111477	0.00101854	0.000157755	2.9021e-05	0.000165853	6.93654e-06		0.000215695			6.61845e-05
2.35962	37.6773	34297.6		0.00356304	0.00481604		0.4262	0.00571608	0.0103479	0.0100549	1			5.82193e-06	0.000426447			0.00129614			0.000252474	0	1.18383e-05		2.29663				0.00956415	0.00803955		0.00954477	0.00767467	0.00101952	0.00125194	0.0111609			2.87985e-05	0.000166275			0.000215895			6.65356e-05		1.57893e-05
2.3594	37.6523	34322.7		0.0018577			0.428918	0.00488394	0.0102333	0.00948985	1	0.00017403			0.000430466			0.00124532			0.000297653	0		5.65412e-06	2.2959				0.00953964			0.00954493	0.00765799	0.00101728	0.00124683	0.0111434	0.00101825			0.000166036			0.000215273			6.66829e-05			3.06054e-05
2.35918	37.6273	34347.7	0.00725591		0.00441286		0.433661	0.00456088	0.0102093	0.00944796	1	9.86909e-05		4.61733e-05	0.000406322			0.00131376			0.000202652	0			2.31837			0.0236561		0.00808866		0.00964766	0.00771722	0.00102526	0.00125654	0.0112322	0.00102595		2.92091e-05	0.000167225			0.000217374			6.66809e-05
2.35897	37.6022	34372.7	0.00316772	0.000554262	0.00274253		0.428095	0.00450674	0.0104986	0.0106983	1	0.000128582	2.58329e-05	5.98356e-06	0.000340026	0.000117779		0.00120071			0.000279159	0			2.2983			0.0234895	0.00954998	0.00803018		0.00955796	0.00767002	0.00102064	0.00125588	0.011164	0.00101988	0.00015809	2.88073e-05	0.000165838	7.44747e-06		0.000215422			6.67027e-05
2.35875	37.5772	34397.8			0.000486853	0.00101411	0.430008	0.00525281	0.0107182	0.00940021	1	0.000180606			0.000370886	1.50088e-05		0.00127149			0.000232531	0			2.29992					0.00801271	0.00487604	0.00956281	0.00766951	0.00102124	0.00124787	0.0111572	0.00101955			0.000165909	6.86962e-06		0.000215685			6.6402e-05
2.35853	37.5522	34422.8		0.00217352	0.00642793		0.42621	0.00613041	0.0119405	0.00953037	1	0.000262306			0.000460208	8.6012e-05	2.22604e-06	0.00134469			0.000245092	0			2.29811				0.00956718	0.00805763		0.0095556	0.00768564	0.00102957	0.00125043	0.0111735	0.0010215			0.000166651	7.27636e-06	4.31158e-05	0.00021641			6.65694e-05
2.35832	37.5271	34447.8	0.0894408	0.0103207	0.00494051		0.438711	0.00460334	0.0100263	0.00994387	1	0.00014758	7.72041e-06		0.000384318			0.00126767			0.000229527	0		1.46942e-06	2.38594			0.0250111	0.0100212	0.00839141		0.0100345	0.00800339	0.00106217	0.00130598	0.0116484	0.00106424	0.000164845		0.000173292			0.000225159			6.93079e-05			3.1968e-05
2.3581	37.5021	34472.9			0.00220162		0.42959	0.00378048	0.00933335	0.00924953	1			2.99155e-05	0.000343634			0.00131687			0.000296965	0	2.27897e-05		2.29892					0.00801253		0.00954888	0.007652	0.00101229	0.00124552	0.0111436			2.88882e-05	0.000165556			0.000215676			6.66804e-05		1.58259e-05
2.35788	37.4771	34497.9	0.0252246	0.0143275	0.00572142	0.000409849	0.440969	0.00528024	0.0110923	0.0088755	1	0.000204926			0.000404063			0.00130785			0.000200542	0			2.36621			0.024231	0.00987899	0.00825756	0.00500334	0.00988203	0.00787533	0.00105077	0.00127833	0.0114564	0.00104703			0.000170548			0.000221677			6.79994e-05
2.35767	37.452	34522.9	0.0212892	0.00577827	0.00528633		0.435183	0.00520711	0.00979085	0.0098922	1	9.2988e-05		8.17302e-06	0.000373373			0.00130631			0.000257614	0			2.33718			0.0239565	0.00972769	0.00816913		0.00974637	0.00779294	0.00103246	0.00127078	0.0113371	0.00103549		2.92665e-05	0.000168599			0.000219361			6.76151e-05
2.35745	37.427	34548	0.0261118		0.00491288	0.00173467	0.432132	0.00407347	0.00978711	0.00979412	1	2.04184e-05		3.59562e-05	0.000350673			0.00135317			0.000233839	0	3.169e-05		2.32745			0.0239116		0.00814243	0.00494383	0.00969978	0.00776307	0.00102932	0.0012664	0.011303	0.00103196		2.93353e-05	0.000167963			0.000218965			6.72771e-05		1.61025e-05
2.35723	37.4019	34573	0.00306494	0.00996248	0.00686627	0.00116909	0.429223	0.00380312	0.0101219	0.00913664	1	0.000108563		2.4244e-05	0.000394675	3.81334e-05	1.00594e-06	0.00134273			0.00024505	0			2.31886			0.0236536	0.00966984	0.00810968	0.0049141	0.00963134	0.00771986	0.00102568	0.00125591	0.0112423	0.00102692		2.9112e-05	0.000167308	7.052e-06	4.33742e-05	0.000217731			6.69788e-05
2.35702	37.3769	34598.1	0.0235205	0.00306981			0.435296	0.00467391	0.0114219	0.00932636	1	0.000193239		2.56431e-05	0.000348419			0.00130636			0.000291512	0			2.32794			0.0238979	0.0096835			0.00971806	0.00776678	0.00103861	0.00126381	0.0113035	0.00103298		2.92783e-05	0.000167957			0.00021871			6.76058e-05
2.3568	37.3519	34623.1	0.024516	0.0191655	0.00421753		0.434021	0.00402249	0.0114623	0.00917298	1	2.65913e-05		6.06793e-05	0.000429908			0.00134743			0.00023365	0		5.19458e-06	2.34681			0.0241005	0.009855	0.00820588		0.00979086	0.00782706	0.00104739	0.00127335	0.0113966	0.00104054		2.97191e-05	0.000169805			0.000220746			6.78331e-05			3.12981e-05
2.35658	37.3268	34648.1	0.0449813		0.00294464		0.436741	0.00465076	0.00842657	0.00974286	1	0.000125565			0.000312134		2.8154e-06	0.00121344			0.00019154	0			2.34413			0.0241984		0.00819231		0.00979879	0.0078246	0.0010293	0.00127561	0.0113878	0.00104031			0.000169004		4.39459e-05	0.000219813			6.7541e-05
2.35637	37.3018	34673.2			0.00237101	7.16961e-05	0.430028	0.00424171	0.0101937	0.00917968	1	7.46397e-05			0.000308867		1.27718e-05	0.00133971			0.000231673	0			2.30057					0.00802071	0.00486927	0.00955994	0.00766148	0.001018	0.00124625	0.0111537	0.00101864			0.000165512		4.30981e-05	0.000215998			6.63765e-05
2.35615	37.2768	34698.2		0.00549607	0.00610918		0.426312	0.00532219	0.0109649	0.00979955	1				0.000364408			0.00128135			0.000274517	0	5.97128e-05		2.30072				0.00959116	0.0080604		0.00956156	0.00768547	0.00102469	0.00125264	0.0111798				0.00016621			0.000216178			6.67715e-05		1.60837e-05
2.35593	37.2517	34723.2					0.428006	0.0054102	0.0102644	0.00868971	1	0.00015608	6.8522e-06		0.00031707			0.00128645	6.59825e-06		0.000251132	0			2.2907							0.00952115	0.0076459	0.00101546	0.00123994	0.0111216	0.00101616	0.000157384		0.00016508			0.00021508	8.41243e-06		6.62934e-05
2.35571	37.2267	34748.3					0.432823	0.00335934	0.00835897	0.00890634	1	6.65595e-05			0.000334184			0.00135253			0.000231705	0			2.30514							0.00957456	0.00765579	0.00100767	0.0012446	0.0111526	0.00101849			0.000165636			0.000216048			6.637e-05
2.3555	37.2017	34773.3	0.0371574	0.0126649	0.00422638		0.433915	0.00448682	0.010168	0.00946129	1	0.000129893	7.05091e-06	1.60826e-06	0.000325545			0.00131005	4.27952e-05		0.000254656	0			2.34639			0.0241988	0.0098286	0.00821484		0.00980088	0.0078382	0.00104115	0.00127638	0.0114089	0.00104226	0.000161452	2.94144e-05	0.000169394			0.000220772	8.83628e-06		6.80265e-05
2.35528	37.1766	34798.3			0.00453742	0.00148514	0.434824	0.00381039	0.00975029	0.0084301	1			2.92022e-05	0.000312265			0.00133845			0.000248843	0	4.20185e-05		2.32062					0.00807797	0.00490458	0.0096406	0.00770215	0.00102124	0.00124906	0.0112164			2.90729e-05	0.000166462			0.000217206			6.68461e-05		1.60371e-05
2.35506	37.1516	34823.4		0.0156713	0.00531043	0.000921637	0.434083	0.00405267	0.00946112	0.00922195	1	0.000116103		2.16263e-05	0.000388932			0.0012874			0.000246441	0			2.33473				0.00974474	0.00813668	0.00493439	0.00970128	0.00775533	0.00102648	0.00126193	0.0112919	0.00103149		2.92257e-05	0.000168014			0.000218379			6.72822e-05
2.35485	37.1266	34848.4	0.00667571		0.000858221		0.428607	0.0039464	0.00912105	0.00878855	1	0.000136203	1.93786e-05	4.49744e-05	0.000368806			0.00131679			0.000217458	0			2.29732			0.0234766		0.0080086		0.00954763	0.00765632	0.00101155	0.0012435	0.0111486	0.00101851	0.000157836	2.89849e-05	0.00016577			0.000215771			6.62668e-05
2.35463	37.1015	34873.4	0.0158376		0.00702854	0.000883594	0.436131	0.00506155	0.00817577	0.00861477	1			5.0154e-05	0.000425231			0.0012516			0.000223755	0	9.67496e-05		2.33524			0.0238482		0.00815256	0.00493792	0.00972021	0.00776692	0.00101999	0.00125946	0.0113005			2.9409e-05	0.000168347			0.000218343			6.72051e-05		1.64665e-05
2.35441	37.0765	34898.5			0.00285009	0.000344975	0.433836	0.00470664	0.00850195	0.00883509	1	7.34928e-05		1.66767e-05	0.000441105			0.00134483			0.00022974	0		1.9578e-06	2.31331					0.00804905	0.00488637	0.00961182	0.00768859	0.00101179	0.00124831	0.0111894	0.00102189		2.89326e-05	0.000166781			0.000216718			6.6578e-05			3.0711e-05
2.3542	37.0515	34923.5			0.00720311	0.00114985	0.426013	0.00343559	0.00735714	0.00961834	1	6.69668e-05			0.000406904	1.90956e-06		0.00132017			0.000224494	0			2.29825					0.00803817	0.00486953	0.0095263	0.00764795	0.001001	0.00124723	0.0111406	0.00101739			0.000165863	6.78641e-06		0.000215635			6.62582e-05
2.35398	37.0264	34948.5	0.0290585	0.0156696	0.00279521	0.000866398	0.433462	0.00504056	0.00841755	0.00975228	1	0.000129237	2.67309e-05	1.40932e-05	0.000376748			0.00130956			0.000284543	0			2.34388			0.024098	0.0098235	0.00818813	0.00497396	0.00977616	0.00782364	0.00102883	0.00127515	0.0113832	0.00103991	0.000161199	2.9419e-05	0.000169303			0.00022027			6.8043e-05
2.35376	37.0014	34973.6			0.00223907	0.000950147	0.428443	0.00501996	0.00977767	0.0084071	1	0.000101597		2.21977e-05	0.000476203			0.00133085			0.000236825	0	2.4997e-05		2.29735					0.00801249	0.00486962	0.00954218	0.00765867	0.00101473	0.00124078	0.0111433	0.00101784		2.88442e-05	0.00016629			0.000215747			6.63433e-05		1.58377e-05
2.35355	36.9764	34998.6	0.0187826		0.00619611	0.00129008	0.432185	0.00371543	0.00786079	0.00924518	1	0.000145704		6.14924e-05	0.000436004	8.80824e-06		0.00128445			0.000245033	0			2.32505			0.023798		0.00812505	0.00492639	0.00967077	0.00773759	0.00101536	0.00125948	0.0112688	0.00102955		2.93906e-05	0.000167936	6.90342e-06		0.000217917			6.71369e-05
2.35333	36.9513	35023.6		0.000368027	0.00863152	0.00186922	0.44049	0.00540665	0.00750715	0.00847043	1	0.000171349	5.45449e-06	7.81789e-05	0.000449702			0.00136438			0.000218158	0			2.34553				0.00966589	0.0081618	0.0049436	0.00974506	0.00776904	0.00101624	0.00125867	0.0113007	0.00103261	0.000159911	2.9568e-05	0.000168489			0.000218985			6.7175e-05
2.35311	36.9263	35048.7	0.00534013	0.00735235	0.00691437	0.000718296	0.430529	0.00529548	0.00838405	0.00880826	1	5.87532e-05			0.000404804			0.0013073			0.000270325	0			2.32013			0.023668	0.00965581	0.00811049	0.0049119	0.00963932	0.00772876	0.00101598	0.00125414	0.011243	0.00102671			0.000167377			0.000217546			6.71254e-05
2.3529	36.9013	35073.7			0.00791905	0.00277227	0.433524	0.00405326	0.00790707	0.00947971	1	0.000119541		3.72015e-05	0.000419488			0.00129216	5.31423e-06		0.000266394	0			2.32524					0.00811016	0.00491982	0.00964904	0.00771609	0.00101255	0.00125699	0.0112347	0.00102629		2.91653e-05	0.000167336			0.000217301	8.49083e-06		6.70538e-05
2.35268	36.8762	35098.7	0.00857588		0.00528255	0.0010638	0.432875	0.00403926	0.00854791	0.00883221	1	0.000114335	2.66908e-05	8.86658e-05	0.000452726			0.00133816			0.00022764	0			2.32007			0.0236629		0.00809335	0.00490901	0.00964301	0.0077141	0.0010159	0.00125304	0.011232	0.00102601	0.000159058	2.94471e-05	0.000167481			0.000217505			6.68196e-05
2.35246	36.8512	35123.8	0.0794169	0.0106796	0.00400244	0.00255127	0.440247	0.00443817	0.00741527	0.00903919	1	0.000151287		1.25051e-05	0.000433128	3.11097e-05	4.43015e-05	0.00124047			0.000221341	0			2.38925			0.0248996	0.010002	0.00836808	0.00508881	0.0100221	0.00798538	0.00104474	0.00129794	0.0116236	0.001062		3.00311e-05	0.000173206	7.25036e-06	4.5097e-05	0.000224521			6.91127e-05
2.35224	36.8261	35148.8	0.0804666	0.00799454	0.00469991	0.00121781	0.442996	0.00447486	0.00737867	0.00834502	1	6.09879e-05			0.000451608	4.95958e-05	4.14389e-06	0.00136127			0.00027236	0	3.65447e-05		2.3934			0.0249257	0.00999439	0.00837886	0.00508514	0.0100461	0.007992	0.00104536	0.00129494	0.0116329	0.00106232			0.000173453	7.36371e-06	4.48996e-05	0.000225404			6.9465e-05		1.66007e-05
2.35203	36.8011	35173.9	0.0160635	0.0103214	0.0078632	0.00273149	0.43835	0.00517768	0.00904859	0.00866664	1				0.000364987	3.7689e-05		0.00131607			0.000200948	0	2.09961e-05		2.35712			0.0240491	0.00980328	0.00822555	0.00498978	0.00981421	0.00783259	0.0010335	0.00127029	0.011395				0.000169413	7.14529e-06		0.000220537			6.76377e-05		1.61727e-05
2.35181	36.7761	35198.9	0.0522844	0.00325583	0.00802499	0.00233635	0.426561	0.00462428	0.00769694	0.00913451	1	3.71086e-05			0.000426399			0.0012838			0.000203734	0			2.33256			0.0242157	0.00974701	0.00821298	0.00497935	0.00973105	0.00781659	0.00102412	0.00127087	0.0113764	0.00103876			0.000169484			0.000219992			6.75426e-05
2.35159	36.751	35223.9		0.0102843	0.00599175	0.00245358	0.429612	0.00507106	0.00720302	0.00864596	1	2.64408e-05			0.000535862			0.00137262			0.000234861	0		8.16255e-07	2.31981				0.00966078	0.00809565	0.00491579	0.00962269	0.0077183	0.00100814	0.00125174	0.0112296	0.0010253			0.000167913			0.000217654			6.68463e-05			3.08151e-05
2.35138	36.726	35249			0.00538377	0.00193244	0.427652	0.00476906	0.00862628	0.00937068	1	7.54733e-05			0.00045208			0.00132832			0.000261771	0			2.302					0.00804287	0.00488289	0.00955305	0.00766953	0.00100993	0.00124815	0.0111611	0.00101932			0.000166421			0.000216079			6.65887e-05
2.35116	36.701	35274	0.002952	0.000634163	0.00538784	0.00232541	0.436365	0.00529274	0.00768291	0.00944894	1	1.56811e-05		2.73011e-05	0.00049148	5.6688e-07	3.33669e-05	0.0012794			0.000312838	0	8.38005e-07	2.34262e-06	2.3311			0.0236934	0.00963385	0.00811522	0.00492902	0.00968801	0.00774144	0.0010137	0.00125981	0.0112615	0.00102815		2.9179e-05	0.00016814	6.85253e-06	4.36306e-05	0.000217746			6.7475e-05		1.58696e-05	3.09111e-05
2.35094	36.6759	35299	0.0116463	0.014436	0.00507244	0.0025225	0.432628	0.0030284	0.00736285	0.00856817	1	0.000230107		2.3059e-05	0.000492981			0.00131319			0.000244274	0			2.33789			0.0238481	0.00975481	0.00814958	0.00495208	0.00971003	0.00776312	0.0010164	0.00126044	0.0113117	0.00103394		2.92849e-05	0.000168897			0.000218907			6.73878e-05
2.35073	36.6509	35324.1		0.0098482	0.00421236	0.00339214	0.432566	0.00300516	0.00763961	0.00914323	1	0.000211124		4.02174e-05	0.000460024			0.00125119			0.000239498	0		3.06409e-06	2.32791				0.00967487	0.00809951	0.00492949	0.00965579	0.0077199	0.00101232	0.00125668	0.0112489	0.0010281		2.92189e-05	0.000167774			0.000217344			6.69869e-05			3.08805e-05
2.35051	36.6259	35349.1		0.012763	0.00699265	0.00377512	0.428867	0.0044783	0.00781841	0.00909136	1	5.99196e-05		1.53198e-05	0.000487065	5.13489e-05		0.00131113			0.000211352	0		2.40614e-05	2.32443				0.00969544	0.00811864	0.00493377	0.00963913	0.00773151	0.00101376	0.00125693	0.0112537	0.00102769		2.90914e-05	0.000167998	7.13354e-06		0.000217774			6.68573e-05			3.10119e-05
2.35029	36.6008	35374.1		0.000733821	0.0062597	0.00414586	0.428026	0.00474272	0.0084927	0.00891486	1	0.000234002		6.31385e-05	0.000504288			0.0012839			0.000224555	0			2.30981				0.00957202	0.00806755	0.00490728	0.00957863	0.00768824	0.00101167	0.00124867	0.0111886	0.00102271		2.91905e-05	0.000167122			0.000216362			6.65442e-05
2.35008	36.5758	35399.2			0.00653244	0.00180669	0.430765	0.00561462	0.00766064	0.00870376	1	0.00012503	2.2447e-05	5.30997e-05	0.000525318	8.62673e-07		0.00132714			0.000196595	0			2.31276					0.00807288	0.0048965	0.00959848	0.00769674	0.00100749	0.00124807	0.0111939	0.00102259	0.000158494	2.91481e-05	0.000167319	6.81302e-06		0.000216706			6.64191e-05
2.34986	36.5508	35424.2		0.00964058	0.00590406	0.0017159	0.430234	0.00380202	0.00729824	0.00937539	1	0.000224858			0.000460852			0.00131926			0.000279147	0			2.32006				0.0096552	0.00809351	0.00491065	0.00962422	0.0077096	0.00100847	0.00125558	0.0112274	0.00102621			0.000167458			0.00021731			6.70813e-05
2.34964	36.5257	35449.2	0.00287434	0.00456126	0.00320873	0.0016304	0.428796	0.00378927	0.00719641	0.00884728	1	9.80393e-05	4.88902e-05	3.12442e-05	0.000507431			0.00132899	1.92809e-05		0.000263957	0		1.62739e-05	2.30759			0.0235193	0.00958516	0.00804354	0.00488899	0.00957467	0.00767628	0.00100355	0.00124721	0.0111789	0.00102107	0.000158431	2.89871e-05	0.000166996			0.000216427	8.52671e-06		6.67071e-05			3.07623e-05
2.34943	36.5007	35474.3		0.00444646	0.0101928	0.00239823	0.428104	0.00429823	0.0077847	0.00892998	1	0.000378358		5.08657e-05	0.000534983		1.81862e-05	0.00135144	3.51877e-06		0.00022146	0			2.31655				0.00961715	0.00811009	0.00490994	0.00960339	0.00770526	0.00101026	0.00125192	0.011217	0.00102612		2.91958e-05	0.000167719		4.3373e-05	0.00021729	8.46733e-06		6.66958e-05
2.34921	36.4757	35499.3	0.00619279	0.0147486	0.00451395	0.0028393	0.43509	0.00541701	0.00835975	0.0090483	1	0.000227854	5.33754e-05		0.000470318			0.00135839			0.000263599	0			2.34295			0.0238607	0.00977438	0.00816128	0.00496291	0.00974169	0.00779081	0.00102391	0.00126546	0.0113323	0.00103582	0.00016063		0.000169077			0.000219563			6.76202e-05
2.34899	36.4506	35524.3		0.00302392	0.00573168	0.00210782	0.432235	0.00394606	0.00845301	0.0092896	1	0.000293797			0.000526549			0.00137486			0.000249365	0		1.11362e-05	2.3202				0.00961411	0.00808923	0.00491084	0.00963151	0.00770725	0.00101453	0.00125458	0.0112228	0.00102617			0.000167758			0.000217533			6.68867e-05			3.08541e-05
2.34877	36.4256	35549.4		0.00271633	0.00782649	0.00478591	0.431704	0.00441757	0.00926143	0.00909283	1	7.7696e-05	1.66625e-05	1.14692e-05	0.000497773	8.30333e-06		0.00129865			0.000200983	0			2.32615				0.00963515	0.00812017	0.00493753	0.00965134	0.00772816	0.00102148	0.00125645	0.0112493	0.00102739	0.000159248	2.90584e-05	0.000167993	6.88864e-06		0.000217619			6.6773e-05
2.34856	36.4006	35574.4		0.00257782	0.00238935	0.00130472	0.432968	0.00493898	0.00877811	0.00865173	1	0.000299514		6.00731e-06	0.000531027	6.02579e-06		0.00128644			0.000242792	0			2.31494				0.00959339	0.00805517	0.00489703	0.00961735	0.0076982	0.00101443	0.00124863	0.0112015	0.00102426		2.89042e-05	0.000167465	6.84658e-06		0.000216625			6.67231e-05
2.34834	36.3755	35599.4		0.0090124	0.00500601	0.00261369	0.435141	0.0034917	0.00809394	0.00952304	1	7.0334e-05			0.000474307	1.99695e-06		0.00130031			0.00026575	0			2.33436				0.00969176	0.00812207	0.00493611	0.00969186	0.00773988	0.00101714	0.00126163	0.011274	0.0010296			0.000168229	6.86819e-06		0.000218106			6.72844e-05
2.34812	36.3505	35624.5		0.000710338	0.00691283	0.00371405	0.426094	0.00509725	0.00665719	0.00937394	1	0.00020725		3.73352e-05	0.000403941			0.00131703	4.28254e-06		0.00024404	0			2.30413				0.00955249	0.00805484	0.00489493	0.00954843	0.00767463	0.000999367	0.0012487	0.0111659	0.00102049		2.89873e-05	0.000166223			0.000216108	8.43304e-06		6.65181e-05
2.34791	36.3255	35649.5		0.000802928	0.006393	0.00315647	0.435332	0.00413152	0.00615784	0.00850629	1	0.000163			0.000488338			0.00134585			0.000305839	0	4.53406e-05		2.32971				0.00961565	0.00810474	0.00492389	0.00966296	0.00771953	0.00100311	0.00125201	0.0112391	0.00102694			0.000167788			0.000217687			6.73016e-05		1.60882e-05
2.34769	36.3004	35674.5			0.00247502	0.00143449	0.433035	0.00585627	0.0079655	0.00907443	1	0.000129525		3.9147e-05	0.00047776	2.61062e-05	6.44992e-06	0.00137122			0.000280099	0			2.31296					0.00804966	0.00489412	0.00961058	0.00769761	0.00100913	0.00125007	0.0111932	0.00102255		2.90682e-05	0.000167042	6.95387e-06	4.32152e-05	0.000216939			6.68823e-05
2.34747	36.2754	35699.6		0.00514298	0.00327617	0.00318138	0.433697	0.00581851	0.00810507	0.00886932	1	0.000210208	4.67054e-06	1.73945e-05	0.000493709			0.00128317			0.000255157	0			2.32469				0.00964186	0.00808875	0.00492496	0.00965559	0.00773047	0.00101425	0.00125429	0.0112412	0.00102739	0.000159066	2.90708e-05	0.00016785			0.000217376			6.70295e-05
2.34726	36.2503	35724.6			0.00424879	0.00226954	0.431551	0.00374389	0.00749395	0.00908837	1	0.000124519	3.37362e-05	9.00115e-06	0.000595933			0.00133673	1.97784e-06		0.000324184	0	1.96927e-05		2.313					0.00805529	0.00489618	0.00959715	0.00768169	0.00100595	0.00124948	0.0111872	0.00102198	0.000158463	2.8884e-05	0.000167614			0.00021663	8.43622e-06		6.70932e-05		1.58704e-05
2.34704	36.2253	35749.7			0.00305515	0.00214826	0.424672	0.00326225	0.00890449	0.00904817	1	0.000159951			0.000509863			0.00126241	2.20169e-05		0.000294902	0			2.29006					0.00799615	0.00486359	0.00949636	0.00762894	0.00100723	0.00124111	0.0111143	0.00101551			0.000166043			0.000214805	8.49259e-06		6.64931e-05
2.34682	36.2003	35774.7	0.0247656	0.0185288	0.0105625	0.00349461	0.433226	0.00467237	0.00795748	0.00961811	1	0.00013998	2.43667e-05	1.88202e-05	0.000533242			0.00125768			0.000223601	0			2.36087			0.0241992	0.00989113	0.00827531	0.00501496	0.00982583	0.00786237	0.00103157	0.00128104	0.0114426	0.00104539	0.000162027	2.95996e-05	0.000171082			0.000221123			6.80494e-05
2.34661	36.1752	35799.7	0.00400915		0.0057283	0.00353704	0.431803	0.00589813	0.00807846	0.00875641	1	0.000158149		7.16895e-05	0.000548631			0.0013181			0.000218839	0			2.32028			0.0236346		0.00809493	0.00492234	0.0096359	0.00772367	0.00101315	0.00125248	0.0112307	0.00102614		2.93484e-05	0.000168001			0.000217368			6.67626e-05
2.34639	36.1502	35824.8	0.0069343	0.00805524	0.00680827	0.00507635	0.432365	0.0041846	0.00774168	0.00833073	1	0.000208156		1.0884e-05	0.000576573			0.00133932			0.000238416	0			2.33603			0.0237861	0.0097043	0.00814728	0.00495915	0.00969412	0.00775812	0.00101703	0.00125723	0.0112949	0.00103228		2.91727e-05	0.000169118			0.00021873			6.72546e-05
2.34617	36.1252	35849.8		0.0024426	0.00283297	0.00136775	0.433879	0.00564566	0.00871358	0.00883463	1	0.000176313		3.29364e-05	0.000538356			0.00128057			0.000303082	0			2.31829				0.00960523	0.00806824	0.00490381	0.0096351	0.00771228	0.0010154	0.0012513	0.0112162	0.00102491		2.90932e-05	0.000167726			0.000216877			6.71488e-05
2.34596	36.1001	35874.8		0.00782534	0.00395345	0.00453743	0.440725	0.00440995	0.00775999	0.00940549	1	0.000171312		1.42462e-05	0.000502006			0.0012711			0.000230733	0			2.35234				0.00973468	0.00815771	0.00497229	0.00977315	0.00778473	0.00102046	0.00126742	0.0113317	0.00103545		2.9287e-05	0.000169248			0.000219058			6.74307e-05
2.34574	36.0751	35899.9		0.00864381	0.00631584	0.00394203	0.437808	0.00621187	0.00771141	0.00900128	1	0.000215464		7.59824e-06	0.000553341			0.0013304			0.000254252	0		4.9111e-06	2.34679				0.00973298	0.00816578	0.00496569	0.00975027	0.00778986	0.00101952	0.00126431	0.0113244	0.00103502		2.92303e-05	0.000169428			0.000219251			6.752e-05			3.10982e-05
2.34552	36.0501	35924.9	0.0047296		0.00465602	0.00320185	0.433348	0.00336981	0.00817911	0.00849024	1	0.000197121		3.87518e-05	0.000525735			0.00134876			0.00025985	0			2.32291			0.0236347		0.00808756	0.00491964	0.00964297	0.00770819	0.00101354	0.00125077	0.0112288	0.00102619		2.91586e-05	0.000167844			0.000217504			6.69818e-05
2.3453	36.025	35949.9			0.00708216	0.00398892	0.430172	0.00611613	0.00742754	0.00857863	1	0.000134886	4.4136e-05	6.69691e-05	0.000468091			0.00138503			0.000206611	0		9.77636e-06	2.31618					0.00808664	0.00491521	0.00960785	0.00770973	0.00100751	0.00124902	0.0112087	0.00102399	0.000158826	2.92644e-05	0.00016722			0.000217317			6.65631e-05			3.08077e-05
2.34509	36	35975	0.0139877		0.00384493	0.00222508	0.434101	0.00382663	0.00779606	0.00904788	1	0.000168117	2.77322e-05	7.50805e-05	0.000487195	3.07239e-06		0.00136326			0.000227792	0			2.32689			0.0237567		0.00810691	0.00492868	0.00967572	0.00773355	0.00101438	0.00125761	0.011262	0.00102906	0.000159489	2.94494e-05	0.000168123	6.86696e-06		0.000218229			6.69993e-05
2.34487	35.975	36000		0.00024606	0.00326536	0.00512547	0.427985	0.00360999	0.00823622	0.00857379	1	8.55501e-05		1.39374e-05	0.000526458			0.00129332			0.000278204	0			2.3062				0.00954983	0.00803442	0.00490277	0.00955892	0.00766628	0.00100818	0.00124422	0.0111658	0.00101981		2.88564e-05	0.000166906			0.000215974			6.67084e-05
2.34465	35.9499	36025			0.00628785	0.00418712	0.441894	0.0046457	0.00831133	0.00883538	1	0.000250423			0.000554429			0.00133741			0.00020549	0			2.35078					0.00816099	0.00496426	0.00976787	0.00777659	0.00102234	0.00126266	0.011318	0.00103463			0.000169339			0.000219166			6.72058e-05
2.34444	35.9249	36050.1			0.00347705	0.00292347	0.431604	0.0041632	0.00722748	0.00837749	1	0.000266122	1.68349e-05	1.95898e-05	0.000549094			0.00132901			0.000290177	0			2.3131					0.00804873	0.00489847	0.00959478	0.0076819	0.00100418	0.00124516	0.0111841	0.00102248	0.000158325	2.89352e-05	0.000167306			0.000216527			6.68844e-05
2.34422	35.8999	36075.1		0.00139122	0.0060517	0.00387308	0.427281	0.00496239	0.00829121	0.00942258	1	0.000291035			0.000480675			0.00130947			0.000248617	0			2.30763				0.00957217	0.00806341	0.00490395	0.00957093	0.00768663	0.00101017	0.00125105	0.0111845	0.00102266			0.000166929			0.000216425			6.66543e-05
2.344	35.8748	36100.1	0.00864754	0.00468699	0.00409478	0.00406374	0.433813	0.00532526	0.00883937	0.00865761	1	0.000210431		3.03744e-05	0.000560211			0.00129762			0.000259485	0		5.00631e-06	2.33193			0.0237762	0.0096773	0.00812526	0.00494936	0.00969432	0.00775817	0.00102239	0.00125804	0.0112856	0.00103145		2.92586e-05	0.000168887			0.000218314			6.73182e-05			3.09922e-05
2.34379	35.8498	36125.2		0.00375487	0.00484066	0.00215627	0.429589	0.00468799	0.00734409	0.00910466	1	0.000245034			0.000464662			0.00121699			0.00023888	0			2.31129				0.00958977	0.00806032	0.00489659	0.00958823	0.00768861	0.00100533	0.00124984	0.0111896	0.00102287			0.000166916			0.000216006			6.66303e-05
2.34357	35.8248	36150.2			0.00558819	0.000766184	0.422128	0.00362166	0.00837355	0.00819931	1	9.41836e-05			0.0005078			0.00126496	9.09922e-06		0.000278066	0			2.28289					0.00799172	0.00484469	0.00946032	0.00761331	0.00100196	0.00123354	0.0110886	0.0010128			0.000165648			0.000214323	8.40135e-06		6.62462e-05
2.34335	35.7997	36175.2		0.0013056	0.00597222	0.0035391	0.429611	0.00397534	0.00823097	0.0088039	1	5.76209e-05		1.02496e-05	0.000556218	8.84861e-06		0.00130764			0.000244288	0			2.31311				0.00958025	0.00807018	0.00490647	0.00959254	0.00768798	0.00101073	0.0012487	0.0111945	0.00102227		2.89098e-05	0.000167501	6.85809e-06		0.000216608			6.66897e-05
2.34314	35.7747	36200.3	0.00645318	0.00449314	0.00152362	0.000955154	0.430901	0.00667569	0.00858261	0.00877552	1	0.000229418		1.73785e-05	0.000530789			0.00130954	1.30596e-05		0.000273709	0			2.31188			0.0236137	0.00961507	0.0080595	0.00490065	0.00961674	0.00771672	0.00101449	0.00125075	0.0112143	0.00102504		2.90009e-05	0.000167655			0.000217002	8.51877e-06		6.69725e-05
2.34292	35.7497	36225.3			0.00261484	0.00337253	0.429961	0.00538903	0.00825839	0.00860633	1	0.000211136			0.000561458			0.00133931			0.000195193	0			2.30766					0.00803728	0.00489694	0.00957769	0.00768241	0.00100912	0.00124541	0.0111748	0.00102133			0.000167237			0.000216406			6.62985e-05
2.3427	35.7246	36250.3			0.00449104	0.00204331	0.431256	0.0044873	0.00759303	0.00832624	1	0.000262735			0.000455679			0.00127924			0.000216736	0			2.31146					0.00805175	0.00489194	0.00958968	0.00768118	0.0010059	0.00124446	0.0111804	0.00102213			0.000166728			0.000216177			6.64518e-05
2.34249	35.6996	36275.4			0.00384384	0.0016902	0.426582	0.00761989	0.00831845	0.00889421	1	0.000161175			0.000522			0.00125555			0.000228083	0	5.49256e-05		2.29598					0.00802477	0.00487577	0.00953578	0.00767634	0.00100702	0.00124402	0.0111479	0.00101859			0.000166614			0.000215418			6.63221e-05		1.60111e-05
2.34227	35.6745	36300.4	0.0171448		0.00149888	0.00204849	0.436061	0.00453774	0.00839306	0.00866688	1	0.000119862		6.68993e-06	0.000449531			0.00130477			0.000229852	0			2.3299			0.0238077		0.008105	0.00493457	0.00970029	0.00774836	0.00101917	0.00125722	0.0112778	0.00103022		2.91049e-05	0.000168146			0.000218204			6.71045e-05
2.34205	35.6495	36325.5		0.000410334	0.00233225	0.000911241	0.430506	0.00427199	0.00810865	0.00883532	1	0.00022027	3.31683e-05		0.000473937			0.00128379			0.000181849	0			2.30434				0.00954355	0.00802316	0.00487556	0.00956578	0.00766419	0.0010067	0.00124474	0.0111574	0.00101979	0.000158038		0.000166487			0.000215758			6.61206e-05
2.34184	35.6245	36350.5	0.0244577	0.0096235	0.00650556	0.00262879	0.434392	0.00340623	0.00829829	0.00912863	1	0.000221946	1.10497e-05		0.000506839			0.00130018			0.00025162	0			2.34738			0.0240479	0.00977936	0.00820109	0.00497904	0.00977173	0.00780657	0.00102713	0.00127034	0.0113718	0.0010394	0.00016095		0.000169874			0.000219998			6.77881e-05
2.34162	35.5994	36375.5		0.00443255	0.00679997	0.00349834	0.432757	0.00419718	0.00903316	0.00852904	1	5.46665e-05		3.61785e-05	0.000455724			0.00130667			0.000210347	0			2.32655				0.00964246	0.00811242	0.00492909	0.0096549	0.00772504	0.00101995	0.00125297	0.0112466	0.00102701		2.91903e-05	0.000167716			0.000217612			6.68094e-05
2.3414	35.5744	36400.6				0.00265199	0.427048	0.00549365	0.00770597	0.00879676	1	0.00014953		4.31377e-05	0.000496468			0.00132881			0.000261961	0			2.29357						0.00487075	0.00951809	0.00764819	0.00100147	0.00124083	0.0111242	0.00101636		2.89113e-05	0.000166118			0.000215367			6.63695e-05
2.34118	35.5494	36425.6	0.00715868	0.0186513	0.00624845	0.00503455	0.442119	0.00334033	0.00888041	0.00904138	1		0.000134381	7.23991e-05	0.000530327			0.00126484			0.000303246	0			2.37526			0.0241004	0.00989262	0.00825128	0.00502417	0.00987749	0.00785537	0.00103693	0.00127784	0.0114435		0.000162669	2.99085e-05	0.000171079			0.000221182			6.85105e-05
2.34097	35.5243	36450.6		0.000753352	0.00331226	0.0020527	0.422251	0.00513494	0.00707548	0.00901096	1	0.000210985			0.000563469			0.00131971			0.000267243	0			2.28394				0.0094927	0.00798425	0.00485495	0.00946711	0.00762662	0.000995408	0.00123884	0.0110957	0.0010141			0.000166064			0.000214765			6.62289e-05
2.34075	35.4993	36475.7			0.0059705	0.00353683	0.430925	0.00499204	0.00764461	0.00957554	1	0.000168937		1.46018e-05	0.000499784			0.00123656			0.000221563	0			2.31617					0.00807855	0.00491155	0.00960986	0.00770166	0.0010085	0.00125432	0.0112061	0.00102395		2.89642e-05	0.000167359			0.000216435			6.66316e-05
2.34053	35.4743	36500.7	0.0192903	0.0108335	0.0053688	0.00263733	0.430153	0.00438346	0.007672	0.00945108	1	0.000205521			0.00051632			0.00121058			0.000302236	0			2.33169			0.0238939	0.00973546	0.00815211	0.00495325	0.00969705	0.0077716	0.00101826	0.00126557	0.0113128	0.00103391			0.000169047			0.00021835			6.77227e-05
2.34032	35.4492	36525.7		0.00541228	0.00689305	0.00169931	0.432088	0.00335717	0.00773718	0.00911172	1	0.000188508	8.69452e-05	5.8755e-05	0.000467			0.00127581			0.000224136	0			2.3228				0.00963297	0.00810033	0.00491133	0.00963615	0.00770832	0.00101109	0.0012543	0.0112291	0.00102617	0.000159356	2.92716e-05	0.000167519			0.0002171			6.6783e-05
2.3401	35.4242	36550.8		0.0186503	0.00450874	0.00190819	0.430702	0.00306472	0.00772178	0.00873133	1	0.000181656		4.95273e-06	0.000446484		1.69177e-05	0.00128581	2.58269e-05		0.000268442	0		4.28047e-06	2.32831				0.00973724	0.00811189	0.00492765	0.00965806	0.00773044	0.00101412	0.00125602	0.0112638	0.00102929		2.90589e-05	0.00016792		4.35467e-05	0.000217826	8.62828e-06		6.72385e-05			3.09282e-05
2.33988	35.3992	36575.8	0.0116327		0.00309637	0.00250653	0.430437	0.00491581	0.00882945	0.00941072	1	0.000391754		2.88837e-05	0.000393879			0.00121926			0.000257268	0			2.3144			0.0236662		0.00807635	0.00491424	0.0096237	0.00771452	0.00101689	0.00125556	0.0112254	0.00102697		2.90943e-05	0.000167053			0.000216711			6.69469e-05
2.33967	35.3741	36600.8		0.00275825	0.0104019	0.00148696	0.438904	0.00309431	0.00718767	0.00922993	1	9.45761e-05		6.18527e-05	0.000499947			0.00121214			0.000210336	0		1.73611e-05	2.34517				0.00967682	0.00816963	0.00494013	0.0097335	0.00775391	0.00101416	0.00126263	0.0112977	0.0010319		2.94679e-05	0.000168728			0.000218066			6.71129e-05			3.10953e-05
2.33945	35.3491	36625.9			0.00454958	0.00230564	0.43109	0.00582123	0.00938385	0.00902981	1	0.00028974			0.000450855			0.00125041			0.00022693	0			2.31195					0.00806489	0.00490119	0.009604	0.00770087	0.00101752	0.00125038	0.0111982	0.0010239			0.000166967			0.00021636			6.66146e-05
2.33923	35.3241	36650.9			0.00431365	0.00281649	0.429523	0.00551937	0.00862793	0.00946438	1	0.000265594			0.000458498			0.00132978			0.000241557	0			2.3082					0.0080535	0.00489792	0.00958324	0.00768956	0.00101202	0.00125125	0.0111842	0.00102249			0.000166801			0.000216533			6.66132e-05
2.33902	35.299	36675.9	0.0281452	0.00662586	0.00948011	0.00242693	0.437456	0.00474719	0.00878788	0.00939965	1	0.00017714		5.80192e-05	0.000426858			0.00125274			0.000267379	0	7.58378e-05		2.35955			0.0241857	0.0098097	0.0082579	0.00500206	0.00983667	0.00785213	0.00103491	0.00127805	0.0114271	0.00104419		2.97834e-05	0.000170242			0.000220795			6.82072e-05		1.65315e-05
2.3388	35.274	36701	0.0338805	0.0118104	0.00684905	0.00256728	0.433575	0.00453577	0.00848965	0.00968905	1	3.45538e-05			0.000490365			0.00118571	5.25365e-06		0.00027962	0			2.352			0.0241988	0.00983133	0.00823617	0.00499879	0.00980652	0.00784454	0.00103237	0.00127867	0.0114178	0.00104253			0.000170466			0.000220233	8.6288e-06		6.82217e-05
2.33858	35.249	36726	0.0167922		0.00421347	0.00274091	0.43639	0.00380872	0.00880839	0.00914003	1	0.000168437	9.3039e-06	3.41484e-06	0.00050015			0.00124174	1.46188e-06		0.000243609	0			2.33653			0.0238607		0.00813909	0.0049499	0.00972458	0.00776216	0.00102387	0.0012628	0.0113038	0.00103288	0.000159978	2.91537e-05	0.000168821			0.000218352	8.52128e-06		6.73375e-05
2.33837	35.2239	36751		0.00897882	0.00500123	0.00233137	0.438128	0.0046269	0.00829441	0.00918871	1	0.000274164			0.000475671			0.00127385			0.000268449	0			2.34293				0.00971883	0.00814488	0.0049484	0.00973601	0.00776806	0.00102114	0.00126329	0.0113057	0.00103365			0.00016871			0.00021857			6.74889e-05
2.33815	35.1989	36776.1	0.00658191	0.0133259	0.0034779	0.00100457	0.435961	0.00524287	0.00796308	0.00948641	1	0.00025012		1.31818e-05	0.000471201			0.00126324			0.000248841	0			2.33922			0.0238246	0.00975064	0.00814231	0.00494456	0.00973097	0.00777731	0.00102002	0.00126591	0.0113141	0.00103428		2.92353e-05	0.00016881			0.000218672			6.74281e-05
2.33793	35.1739	36801.1		0.00181894	0.00653876	0.00239822	0.428963	0.00422488	0.00814222	0.00902284	1	0.000281383			0.000462805			0.00130113	8.55028e-06		0.000235012	0			2.31062				0.00957822	0.00806922	0.00489757	0.009584	0.00768544	0.00100972	0.00124929	0.0111887	0.00102299			0.000166893			0.000216461	8.47415e-06		6.66036e-05
2.33771	35.1488	36826.1	0.0219252		0.00352165	0.000849986	0.431665	0.00575712	0.00874669	0.00968034	1	4.28031e-05		1.46176e-05	0.000482591			0.00124679			0.000247814	0		9.5873e-06	2.32013			0.023816		0.00811007	0.00492396	0.00966794	0.00774918	0.00102036	0.00126195	0.011269	0.00102898		2.91268e-05	0.000168201			0.000217707			6.71533e-05			3.09724e-05
2.3375	35.1238	36851.2		0.00745581	0.00658281	0.00233036	0.434578	0.00558097	0.00890216	0.00926096	1	0.000121531	2.30426e-06		0.000470525	2.06996e-05		0.00122438			0.000267205	0			2.33282				0.00968706	0.00813437	0.00493659	0.00969276	0.00775491	0.00102213	0.00126068	0.0112787	0.00103032	0.000159583		0.000168279	6.97655e-06		0.000217769			6.73209e-05
2.33728	35.0987	36876.2		0.0125003	0.00532395	0.00278341	0.436044	0.00584176	0.00944946	0.00912261	1	0.000145908		4.24266e-06	0.000490197	3.10915e-06		0.00126979	2.22606e-05		0.000293575	0		9.838e-06	2.34136				0.0097488	0.00815512	0.00495607	0.00973427	0.00778296	0.00102873	0.00126422	0.0113174	0.00103399		2.91933e-05	0.000168967	6.90092e-06		0.000218772	8.64917e-06		6.77008e-05			3.11069e-05
2.33706	35.0737	36901.3		0.00403516	0.00477316	0.00123374	0.431082	0.00460941	0.00829018	0.00989871	1	0.000122589			0.00043461			0.00129106			0.00024729	0			2.31429				0.00960532	0.00807169	0.00489856	0.00961057	0.00769938	0.00101209	0.00125611	0.0112059	0.00102367			0.00016699			0.000216736			6.67745e-05
2.33685	35.0487	36926.3		0.0051673	0.00590482	0.00207736	0.434315	0.00525513	0.00860301	0.00939522	1	6.31147e-05	3.14471e-05	4.17096e-05	0.000463673	2.84579e-05		0.0012232			0.000209557	0		1.09828e-05	2.32825				0.00965529	0.0081147	0.00492554	0.00967239	0.00773796	0.00101845	0.00125898	0.0112567	0.00102798	0.000159436	2.92477e-05	0.000167912	7.00662e-06		0.000217338			6.68652e-05			3.09467e-05
2.33663	35.0236	36951.3		0.00126511	0.00569481	0.00158115	0.42439	0.00365188	0.0083977	0.00929163	1			4.03424e-05	0.000481033			0.00137874	1.29111e-05		0.00025213	0	5.11736e-05	4.00043e-06	2.29328				0.0095257	0.00802287	0.00486774	0.00950908	0.00764258	0.00100593	0.00124434	0.011131			2.89133e-05	0.000166133			0.000215775	8.45468e-06		6.63551e-05		1.59659e-05	3.0562e-05
2.33641	34.9986	36976.4		0.00418432	0.000231243	0.0019576	0.437415	0.00513454	0.00874873	0.00968215	1	0.000260261			0.00038641	2.7947e-05		0.00131374	6.65897e-06		0.000243088	0			2.32822				0.00964306	0.00807715	0.00492144	0.0096831	0.00773191	0.00101856	0.00125972	0.0112489	0.00102838			0.000167361	6.99888e-06		0.000217696	8.50911e-06		6.70074e-05
2.3362	34.9736	37001.4				0.00106476	0.42807	0.00614622	0.0081464	0.00973057	1	9.45979e-05		4.62861e-05	0.000490188	5.09631e-05		0.00131309	2.05973e-05		0.000242644	0			2.29383						0.0048653	0.00953041	0.00765715	0.00100462	0.00124689	0.011132	0.00101676		2.8949e-05	0.000166198	7.05421e-06		0.000215429	8.49822e-06		6.63082e-05
2.33598	34.9485	37026.4	0.0395274	0.00463225	0.00636963	0.00218125	0.439736	0.0044562	0.00926953	0.00985015	1	0.000221837	2.15157e-05	1.60276e-05	0.000448559			0.00125873			0.000227774	0			2.36512			0.0243275	0.00982935	0.00826623	0.00501649	0.0098809	0.00787533	0.00104095	0.00128468	0.0114632	0.00104775	0.000162303	2.96371e-05	0.000170906			0.000221529			6.81963e-05
2.33576	34.9235	37051.5		0.00208099	0.00267348	0.00114035	0.433051	0.00409192	0.00852661	0.00959567	1	0.000119879	1.13632e-05		0.000407012			0.0012917			0.000241982	0			2.31472				0.00958804	0.00805461	0.0048948	0.00961525	0.0076914	0.00101275	0.00125358	0.0111985	0.00102298	0.000158498		0.000166726			0.000216597			6.67007e-05
[truncated: 1,395 more rows]
[truncated: 120 more columns]

## Sheet: Sheet2
H	T (yr)
3.61	2.06445
5.79	2.08333	0.00866251
7.68	2.09971
9.16	2.11253
11.27	2.1308
12.96	2.14544
14.84	2.16173
16.78	2.17853
18.68	2.19499
20.45	2.21033
22.4	2.22722
24.03	2.24134
25.74	2.25615
27.35	2.2701
29.31	2.28708
31.28	2.30414
33.39	2.32242
35.26	2.33862
37.17	2.35516
[truncated: 20 more rows]
