# Supplementary material for: Seasonal Cyclicity in Trace Elements and Stable Isotopes of Modern Horse Enamel
Source: PLoS One. 2016 Nov 22;11(11):e0166678. doi: 10.1371/journal.pone.0166678 (PMC5119779; doi:10.1371/journal.pone.0166678)
Supplement: S3 File — (XLSX) [file pone.0166678.s003.xlsx]

## Sheet: Sheet1
	c	l	u	D	W		W vial	W full vial	preT W	mL reagent	W full vial after	preT W after	D	D (%)	W massspec	transducer P	est CO3 weight	CO3 %	W massspec	transducer P	est CO3 weight	CO3 %	avCO3%	d13C	d13C 3pt calib	SD_int	SD_ext	SD_std	SD_tot	d18O	d18O 3pt calib	SD_int	SD_ext	SD_std	SD_tot	d13C lincorr	d13C 3pt calib	SD_int	SD_ext	SD_std	SD_tot	d18O lincorr	d18O 3pt calib	SD_int	SD_ext	SD_std	SD_tot	RUN (1)	RUN (2)
1	2.42	3.85	1.33	1.43	39.45		947.06	957.88	10.82	0.8	954.64	7.58	3.24	0.299445	1960	0.99	34.9008	0.0178065					0.0178065													-17.2985	-18.3064	0.003	0.0521305		0.0522167	-3.07795	-3.37019	0.004	0.0618524		0.0619816		2015-10-06
2	4.09	5.11	3.68	1.02	40.51		946.14	960.19	14.05	0.8	956.25	10.11	3.94	0.280427	1000	0.83	29.3725	0.0293725					0.0293725													-17.4083	-18.4191	0.005	0.0521305		0.0523697	-1.82698	-2.08656	0.005	0.0618524		0.0620542		2015-10-06
3	6.2	7.8	5.49	1.6	31.41		950.7	960.74	10.04	0.8	957.78	7.08	2.96	0.294821	1480	1.23	43.1933	0.0291846					0.0291846													-17.2291	-18.0474	0.003	0.015339		0.0156296	-2.38983	-2.64748	0.006	0.0374136		0.0378916		2015-10-07
4	8.09	9.18	7.16	1.09	36.12		942.25	954.25	12	0.8	950.77	8.52	3.48	0.29	1400	1.08	38.0105	0.0271503					0.0271503													-17.4379	-18.2603	0.003	0.015339		0.0156296	-2.31756	-2.57501	0.003	0.0374136		0.0375337		2015-10-07
5	9.43	11.27	9.04	1.84	43.61		934.29	946.75	12.46	0.8	943.43	9.14	3.32	0.266453	1320	1.17	41.1201	0.0311516					0.0311516													-17.1925	-18.0101	0.006	0.015339		0.0164707	-3.66031	-3.9214	0.004	0.0374136		0.0376268		2015-10-07
6	11.19	12.71	10.44	1.52	42.74		951.97	969.89	17.92	0.8	965.49	13.52	4.4	0.245536	1140	1.23	43.1933	0.0378888					0.0378888													-17.1244	-17.9406	0.005	0.015339		0.0161333	-3.05472	-3.31417	0.002	0.0374136		0.037467		2015-10-07
7	13.33	14.24	12.28	0.91	40.91		934.24	948.65	14.41	0.8	944.86	10.62	3.79	0.263012	1040	1	35.2463	0.0338907					0.0338907													-17.0745	-17.8898	0.005	0.015339		0.0161333	-3.58731	-3.8482	0.006	0.0374136		0.0378916		2015-10-07
8	14.84	15.85	13.92	1.01	30.74		947.42	962.38	14.96	0.8	958.45	11.03	3.93	0.262701	1490	2.14	74.6356	0.050091					0.050091													-16.9102	-17.7223	0.003	0.015339		0.0156296	-4.52503	-4.78845	0.003	0.0374136		0.0375337		2015-10-07
9	16.59	17.37	15.89	0.78	36.65		946.04	958.37	12.33	0.8	954.89	8.85	3.48	0.282238	1370	1.33	46.6485	0.03405					0.03405													-17.1885	-18.0061	0.003	0.015339		0.0156296	-4.29868	-4.56149	0.004	0.0374136		0.0376268		2015-10-07
10	17.77	18.52	17.01	0.75	38.79		938.15	956.19	18.04	0.8	952.06	13.91	4.13	0.228936	1370	1.9	66.3431	0.0484256					0.0484256													-16.9845	-17.798	0.001	0.015339		0.0153715	-4.47366	-4.73694	0.003	0.0374136		0.0375337		2015-10-07
11	19.9	20.84	19.59	0.94	36.47		939.64	954.75	15.11	0.8	950.93	11.29	3.82	0.252813	990	1.54	53.9044	0.0544489					0.0544489													-16.9604	-17.7734	0.002	0.015339		0.0154688	-4.68048	-4.94431	0.006	0.0374136		0.0378916		2015-10-07
12	21.43	21.83	20.67	0.4	40.62		950.75	961.69	10.94	0.8	958.97	8.22	2.72	0.248629	1070	1.56	54.5954	0.0510238					0.0510238													-16.8015	-17.6113	0.024	0.015339		0.028483	-5.71624	-5.98288	0.004	0.0374136		0.0376268		2015-10-07
13	23.48	24.43	22.79	0.95	39.34		946.04	961.13	15.09	0.8	958.04	12	3.09	0.204771	1120	1.68	58.7417	0.0524479					0.0524479													-16.6697	-17.477	0.006	0.015339		0.0164707	-6.17168	-6.43955	0.008	0.0374136		0.0382593		2015-10-07
14	24.94	25.71	24.2	0.77	42.53		938.46	952.54	14.08	0.8	949.43	10.97	3.11	0.220881	980	1.28	44.9209	0.0458376					0.0458376													-16.2789	-17.0785	0.006	0.015339		0.0164707	-6.3648	-6.63318	0.003	0.0374136		0.0375337		2015-10-07
15	26.78	27.67	26.24	0.89	38.1		941.79	954.01	12.22	0.8	951.22	9.43	2.79	0.228314	1310	2.08	72.5625	0.0553912					0.0553912													-16.5169	-17.3212	0.003	0.015339		0.0156296	-6.53073	-6.79956	0.031	0.0374136		0.0485878		2015-10-07
16	28.48	29.47	28.2	0.99	43.89		954.16	971.17	17.01	0.8	967.94	13.78	3.23	0.189888	1160	1.33	46.6485	0.0402142					0.0402142													-16.6102	-17.4163	0.004	0.015339		0.0158519	-6.66096	-6.93015	0.008	0.0374136		0.0382593		2015-10-07
17	30.17	30.87	29.41	0.7	42.92		951.71	963	11.29	0.8	960.51	8.8	2.49	0.220549	1030	1.37	48.0305	0.0466316					0.0466316													-16.429	-17.2316	0.005	0.015339		0.0161333	-6.80255	-7.07212	0.038	0.0374136		0.0533271		2015-10-07
18	32.23	33.18	31.62	0.95	39.38		949.83	963.91	14.08	0.8	960.89	11.06	3.02	0.214489	1410	2.24	78.0908	0.0553835					0.0553835													-16.5457	-17.3506	0.004	0.015339		0.0158519	-6.50825	-6.77702	0.018	0.0374136		0.0415184		2015-10-07
19	33.55	34.67	32.97	1.12	43.45		935.95	949.32	13.37	0.8	946.42	10.47	2.9	0.216904	1100	1.72	60.1237	0.0546579					0.0546579													-16.4646	-17.2678	0.003	0.015339		0.0156296	-6.56214	-6.83106	0.004	0.0374136		0.0376268		2015-10-07
20	35.6	36.29	34.76	0.69	46.45		935.92	946.42	10.5	0.8	943.79	7.87	2.63	0.250476	1240	1.83	63.9245	0.051552					0.051552													-16.6034	-17.4093	0.003	0.015339		0.0156296	-6.42247	-6.69101	0.003	0.0374136		0.0375337		2015-10-07
21	37.54	38.1	36.54	0.56	44.22		954.88	972.81	17.93	0.8	969.52	14.64	3.29	0.183491	1160	1.8	62.8879	0.0542137					0.0542137													-16.4428	-17.2456	0.003	0.015339		0.0156296	-6.38177	-6.6502	0.002	0.0374136		0.037467		2015-10-07
22	38.79	39.71	38.4	0.92	42.82		950.97	964.85	13.88	0.8	961.73	10.76	3.12	0.224784	1620	2.51	87.4198	0.0539629					0.0539629													-16.6187	-17.425	0.005	0.015339		0.0161333	-6.08459	-6.35222	0.005	0.0374136		0.0377462		2015-10-07
23	40.3	41.51	39.8	1.21	41.91		947.44	957	9.56	0.8	954.5	7.06	2.5	0.261506	1220	1.74	60.8148	0.0498482					0.0498482													-16.3388	-17.1396	0.003	0.015339		0.0156296	-5.73017	-5.99684	0.004	0.0374136		0.0376268		2015-10-07
24	42.05	42.83	41.61	0.78	38.24		941.7	953.33	11.63	0.8	950.82	9.12	2.51	0.215821	1810	2.67	92.9481	0.0513526					0.0513526													-16.5672	-17.3725	0.216	0.015339		0.216544	-5.39074	-5.6565	0.256	0.0374136		0.258719		2015-10-07
25	43.5	44.41	42.56	0.91	51.4		945.49	961.56	16.07	0.8	958.28	12.79	3.28	0.204107	1180	1.73	60.4693	0.0512451					0.0512451													-16.3439	-17.1447	0.002	0.015339		0.0154688	-5.27388	-5.53932	0.028	0.0374136		0.0467309		2015-10-07
26	45.35	45.98	44.4	0.63	48.69		954.17	969.33	15.16	0.8	966.27	12.1	3.06	0.201847	1310	1.91	66.6886	0.0509073					0.0509073													-16.1747	-16.9722	0.005	0.015339		0.0161333	-5.01589	-5.28064	0.006	0.0374136		0.0378916		2015-10-07
27	46.54	47.47	45.76	0.93	46.33		938.16	949.68	11.52	0.8	947.17	9.01	2.51	0.217882	1130	1.6	55.9775	0.0495376					0.0495376													-16.1655	-16.9628	0.003	0.015339		0.0156296	-5.24038	-5.50573	0.027	0.0374136		0.0461387		2015-10-07
28	48.29	49.2	47.65	0.91	48.22		947.44	961	13.56	0.8	958.25	10.81	2.75	0.202802	1180	1.65	57.7051	0.0489026					0.0489026													-15.9924	-16.7863	0.002	0.015339		0.0154688	-5.01661	-5.28136	0.004	0.0374136		0.0376268		2015-10-07
29	50.01	50.81	49.42	0.8	46.73		947.26	969.19	21.93	0.8	965.59	18.33	3.6	0.164159	1150	1.58	55.2865	0.0480752					0.0480752													-16.0033	-16.5058	0.004	0.0206857		0.0210689	-5.22912	-5.06494	0.004	0.0760115		0.0761167		2015-10-16
30	52.04	53.06	51.4	1.02	44.05		941.77	955.78	14.01	0.8	953.35	11.58	2.43	0.173448	1180	1.6	55.9775	0.0474386					0.0474386													-15.7055	-16.2048	0.003	0.0206857		0.0209021	-5.29524	-5.13092	0.007	0.0760115		0.0763331		2015-10-16
31	53.91	54.42	53.11	0.51	40.35		943.08	955.4	12.32	0.8	953.08	10	2.32	0.188312	1550	2.17	75.6721	0.0488207					0.0488207													-15.544	-16.0416	0.003	0.0206857		0.0209021	-5.56067	-5.3958	0.004	0.0760115		0.0761167		2015-10-16
32	55.66	56.43	55.12	0.77	47.66		950.99	973.47	22.48	0.8	969.78	18.79	3.69	0.164146	1790	2.67	92.9481	0.0519263					0.0519263													-15.4879	-15.9848	0.005	0.0206857		0.0212814	-5.78236	-5.61702	0.003	0.0760115		0.0760707		2015-10-16
33	56.43	57.61	56.46	1.18	43.85		943.11	962.1	18.99	0.8	959.25	16.14	2.85	0.150079	980	1.27	44.5753	0.045485					0.045485													-15.6369	-16.1355	0.002	0.0206857		0.0207822	-5.7482	-5.58293	0.023	0.0760115		0.079415		2015-10-16
34	58.33	59.28	57.86	0.95	40.85		936.88	955.37	18.49	0.8	952.65	15.77	2.72	0.147107	1340	1.9	66.3431	0.0495098					0.0495098													-15.4293	-15.9257	0.003	0.0206857		0.0209021	-5.4378	-5.27318	0.004	0.0760115		0.0761167		2015-10-16
35	59.99	60.45	59.54	0.46	44.17		945.42	962.03	16.61	0.8	959.16	13.74	2.87	0.172787	1230	1.79	62.5424	0.0508475					0.0508475													-15.775	-16.275	0.003	0.0206857		0.0209021	-5.23622	-5.07202	0.004	0.0760115		0.0761167		2015-10-16
36	61.46	62.59	60.85	1.13	47.98		941.77	954.59	12.82	0.8	952.29	10.52	2.3	0.179407	1240	1.59	55.632	0.0448645					0.0448645													-15.1414	-15.6346	0.006	0.0206857		0.0215383	-5.45267	-5.28802	0.003	0.0760115		0.0760707		2015-10-16
37	63.12	63.85	62.73	0.73	38.88		942.44	961.94	19.5	0.8	958.75	16.31	3.19	0.16359	1020	1.31	45.9574	0.0450563					0.0450563													-14.9862	-15.4778	0.005	0.0206857		0.0212814	-5.68571	-5.52057	0.005	0.0760115		0.0761758		2015-10-16
38	64.57	66.27	64.88	1.7	39.8		951.01	964.79	13.78	0.8	962.31	11.3	2.48	0.179971	1340	1.9	66.3431	0.0495098					0.0495098													-15.0453	-15.5375	0.004	0.0206857		0.0210689	-5.29579	-5.13147	0.005	0.0760115		0.0761758		2015-10-16
39	66.51	67.38	66.21	0.87	40.49		947.16	959.77	12.61	0.8	957.35	10.19	2.42	0.191911	1230	1.56	54.5954	0.0443865					0.0443865													-15.09	-15.5826	0.002	0.0206857		0.0207822	-5.0612	-4.89737	0.004	0.0760115		0.0761167		2015-10-16
40	68.07	68.97	67.61	0.9	40.66		942.41	952.98	10.57	0.8	950.74	8.33	2.24	0.211921	1490	2.13	74.2901	0.0498591					0.0498591													-15.1359	-15.6291	0.024	0.0206857		0.0316844	-4.96831	-4.80468	0.005	0.0760115		0.0761758		2015-10-16
41	69.92	71.13	69.28	1.21	36.12		954.11	969.83	15.72	0.8	966.68	12.57	3.15	0.200382	1410	2.14	74.6356	0.052933					0.052933													-15.369	-15.8647	0.006	0.0206857		0.0215383	-5.24656	-5.08234	0.007	0.0760115		0.0763331		2015-10-16
42	73.23	73.64	71.6	0.41	43.58		954.88	966.7	11.82	0.8	964.04	9.16	2.66	0.225042	2080	3.35	116.444	0.0559825					0.0559825													-15.5216	-16.019	0.004	0.0206857		0.0210689	-5.8437	-5.67823	0.002	0.0760115		0.0760378		2015-10-16
43	76.86	77.79	75.57	0.93	45.81	root dentine?	954.99	974.07	19.08	0.8	970.47	15.48	3.6	0.188679	1220	1.84	64.27	0.0526803					0.0526803													-16.1083	-16.612	0.003	0.0206857		0.0209021	-5.18558	-5.02149	0.002	0.0760115		0.0760378		2015-10-16
		Position [µm]	Na	Mg	Al	Si	P	S	Cl	K	Ti	Cr	Mn	Fe	Ni	Cu	Zn	Rb	Sr	Rh	Pb	O	Ca	SDs	Na	Mg	Al	Si	P	S	Cl	K	Ti	Cr	Mn	Fe	Ni	Cu	Zn	Rb	Sr	Rh	Pb	O		SD+	Na	Mg	Al
			22.9897	24.305	26.9815	28.0855	30.9738	32.065	35.453	39.0983	47.867	51.9961	54.938	55.845	58.6934	63.546	65.39	85.4678	87.62	102.906	207.2	15.9994	40.078		22.9897	24.305	26.9815	28.0855	30.9738	32.065	35.453	39.0983	47.867	51.9961	54.938	55.845	58.6934	63.546	65.39	85.4678	87.62	102.906	207.2	15.9994
		0
		25.0594
		50.1187
		75.1781
		100.237
		125.297
		150.356
		175.415
		200.475
		225.534
		250.594
		275.653
		300.712
		325.772
		350.831
		375.89
		400.95
		426.009
		451.068	0.0197399			1.48783	0.361814	0.000533116	0.00819197	0.0261819	0.00158223	0.000211764	3.13149e-06	0.00420056			0.000160651	0.00012353		0		5.09402	1		0.0472801			0.0200891	0.0110277	0.00159583	0.00269451	0.00172302	0.000126555	0.00137214	0.000871893	0.000303308	0.000427448			0.00336099				0.0169121			0.06702
		476.128				1.3581	0.355359		0.00412135	0.0292729			1.86134e-05	0.00380524			7.21916e-05	0.000246489	3.78891e-05	0		4.80277	1					0.0183376	0.0104206		0.00252737	0.0016581	0			0.000287859	0.000401095			0.00319002	0.00017455			0.0151242
		501.187		0.0782544		1.2876	0.354701		0.00763922	0.021335	0.00149563	6.44656e-05	0.000180142	0.00375686				0.000145142		0		4.73731	1			0.0134034		0.0178123	0.0103378		0.00253263	0.00158494	0.000122889	0.00129084	0.000819256	0.000287417	0.000397535			0.00316421				0.0148053				0.0916578
		526.246	0.100658	0.0181857		1.34755	0.359332		0.00545814	0.0208919	0.00083493	0.000412385		0.00338114			0.00018495	9.7496e-05		0		4.8596	1		0.0460859	0.0134736		0.0186326	0.0106467		0.00258573	0.0016244	0.000171327	0.00131947	0.000845082		0.000404096			0.00324912				0.015599			0.146744	0.0316593
		551.306		0.0409979		1.28542	0.364317		0.00609109	0.0201711	0.00198005	0.000183203		0.00362428				0.000681263		0		4.72455	1			0.0131537		0.0177023	0.0103388		0.00250803	0.00156737	0.000139889	0.00128824	0.000815945		0.000393909			0.00315569				0.0146841				0.0541516
		576.365		0.0330493		1.26719	0.358467		0.0011539	0.0189442	0.00250913			0.0030317			0.000128988	0.000226271		0		4.662	1			0.0129451		0.0173732	0.0101692		0.00244175	0.00153773	0.000138637	0.00127629			0.000382426			0.00310708				0.0143008				0.0459944
		601.424		0.0154827		1.25291	0.35576	0.000476336	0.00275665	0.0187367	0.00148259		9.50025e-05	0.00334995	2.07157e-05		0.000264842	0.000254919		0		4.60643	1			0.0127253		0.0171109	0.0100442	0.00145831	0.00242635	0.0015197	0.000133196	0.00125329		0.000278194	0.000381696	1.08571e-05		0.00307422				0.0139788				0.028208
		626.484	0.127284	0.0211319		1.14373	0.387664	0.00102215	0.00543074	0.0190488	0.00181435		0.000228407	0.00357586			9.52824e-05	0.000221175		0		4.55428	1		0.0437651	0.0127747		0.0165595	0.0102504	0.00146431	0.00244881	0.00152481	0.000136346	0.0012586		0.000280097	0.000384793			0.00307931				0.0138458			0.171049	0.0339066
		651.543	0.421101			1.18395	0.389017		0.00520047	0.017294	0.00133625			0.00309747			2.15325e-05	2.73652e-05		0		4.76149	1		0.0479815			0.0178663	0.0109262		0.00260659	0.0016102	0.000128715	0.00133591			0.000404438			0.00327644				0.0154182			0.469082
		676.602				1.07609	0.38126		0.00209967	0.0185305	0.000996496			0.00297458			0.000137494	0.000762734		0		4.31181	1					0.015235	0.00960522		0.00228204	0.00143049	0.000117689	0.00117674			0.000355903			0.00290441				0.0123289
		701.662				1.07794	0.364792	0.0049735	0.00779042	0.0174719	0.00201636	8.77551e-05		0.00277026			0.00012296	0.0018363		0		4.26743	1					0.0151727	0.00946934	0.00139327	0.0023072	0.0014164	0.000127903	0.00117989	0.000746241		0.000352201			0.00290708				0.0121447
		726.721				0.978794	0.394318		0.00614223	0.0147114	0.00204265	0.000175743		0.00302943			0.000514636			0		4.1573	1					0.0142831	0.00937327		0.00223511	0.00135967	0.000141013	0.00114841	0.000726986		0.000345245							0.0115135
		751.781		0.0489088		0.942597	0.374045	0.00145755	0.0103727	0.0147455	0.00109637			0.00336771	1.76301e-05	1.91772e-05	0.000110397			0		4.07099	1			0.0116185		0.0139446	0.00915782	0.00132093	0.00223502	0.00134423	0.000121289	0.00112743			0.000344499	9.76322e-06	7.58344e-05					0.0111445				0.0605273
		776.84	0.334588	0.0792877		1.02074	0.410664	0.001029	0.00443371	0.015577	0.00119622	2.4659e-05	0.000121994	0.00358506					4.75771e-05	0		4.53595	1		0.0454765	0.0132786		0.0161901	0.0105731	0.00149077	0.00248615	0.00152605	0	0.00127558	0.00081093	0.000284018	0.000391834				0.000171719			0.0140389			0.380064	0.0925662
		801.899		0.0625103		0.939604	0.410061	0.00129373	0.00958355	0.0143771	0.00195749			0.00326564			0.000289443			0		4.18819	1			0.0119343		0.0142394	0.00955624	0.00134934	0.00227974	0.00137155	0	0.00115967			0.00035115							0.0117199				0.0744446
		826.959				0.86017	0.385997	0.00313266	0.00243252	0.0166248	0.000922363			0.0029964	3.14432e-05		0.000133715			0		3.89315	1					0.0129755	0.00883123	0.00127387	0.00209438	0.00129943	0	0.00107839			0.000326533	9.48322e-06						0.010207
		852.018				0.861573	0.368279		0.00754007	0.0104419	0.00129334			0.00303751		8.86914e-05	0.000279517			0		3.84067	1					0.0128446	0.0086488		0.00210157	0.00124648	0	0.00106986			0.00032345		7.25752e-05					0.00996283
		877.077		0.0733714		0.820896	0.375892			0.0124675	0.00226149		0.000149743	0.00286897			0.000306085	4.64976e-05		0		3.85851	1			0.0111881		0.0127532	0.00875138			0.00126865	0	0.00108535		0.000240057	0.000324309			0.00264444				0.0100832				0.0845595
		902.137				0.822092	0.390956	0.000363182	0.000729796	0.0123027	0.000537603			0.00323126			0.000330269	0.000212414		0		3.82946	1					0.0125958	0.00871491	0.0012392	0.00205118	0.00125142	0	0.00105819			0.000323432			0.00261298				0.00987959
		927.196	0.0333705			0.761518	0.41413		0.00870285	0.012832	0.000836423		0.000214353	0.00282061			0.000302495	0.000495046		0		3.79516	1		0.0366709			0.0122813	0.00880186		0.00208993	0.00125066	0	0.00105704		0.00023679	0.000318691			0.00260834				0.00975919			0.0700413
		952.255		0.0302995		0.709035	0.379411		0.00380732	0.0099563	0.000593706			0.00328539			0.000320101	0.000539256		0		3.59802	1			0.0103648		0.0115152	0.00824992		0.00197144	0.00117844	0	0.00100882			0.000308678			0.00249432				0.00884575				0.0406643
		977.315				0.696705	0.381579	0.00110082	0.00301182	0.0133444	0.00175057			0.00288497			3.53675e-06			0		3.55265	1					0.0113187	0.00815699	0.00116973	0.00194252	0.00118381	0	0.00100461			0.000301427							0.00862505
		1002.37				0.609336	0.354075		0.00555769	0.0118474	0.00106804		0.000179772	0.00325183			0.000168089	1.38898e-05		0		3.29436	1					0.0103168	0.00756598		0.00184369	0.00110735	0	0.000942154		0.000210427	0.000287019			0.00231505				0.00753795
		1027.43		0.0277366		0.612245	0.387255	0.00159289	0.00168651	0.0110574	0.000925575	8.50511e-05	0.000139163	0.00279259			0.000273276	0.000421696	9.86897e-05	0		3.42634	1			0.00993817		0.0106506	0.00795351	0.00113916	0.00188096	0.00113733	0	0.000970532	0.000618677	0.000216661	0.000292189			0.00239239	0.000131571			0.00808444				0.0376748
		1052.49				0.66172	0.413456		0.00572435	0.0102876	0.00135862			0.00266785		3.70093e-05	0.000128512	0.0367864		0		3.57582	1					0.011467	0.00852799		0.00200922	0.00119671	0	0.00102844			0.000307564		6.92206e-05	0.00301134				0.00891243
		1077.55		0.00656357		0.586869	0.402805	0.00178918	0.00346181	0.00720899	0.000647394			0.00252404			0.000239857	0.0114689		0		3.39764	1			0.00983141		0.0105125	0.00799942	0.00113652	0.00188432	0.00111165	0	0.000965537			0.000289069			0.00252371				0.00799164				0.016395
		1102.61				0.590178	0.373821		0.00578401	0.00711902	0.000993113	0.000207897	5.9093e-05	0.00233409			0.000310255	0.000210494	5.33258e-06	0		3.31161	1					0.0102523	0.00766279		0.00184709	0.00108223	0	0.00094279	0.000601612	0.000209735	0.000280031			0.00232028	0.000126576			0.00758666
		1127.67		0.00218696		0.537095	0.366364	0.00274946	0.00777277	0.0055439	0.00206804			0.00259071			0.000161328	0.000127632		0		3.18642	1			0.00928286		0.00974738	0.00740819	0.00107909	0.00180327	0.00104225	0	0.000922571			0.000273893			0.00225193				0.00708792				0.0114698
		1152.73				0.57062	0.393054		0.00860456	0.00645083				0.00199595			0.000235397	0.000343658		0		3.32686	1					0.0101978	0.0077665		0.00186583	0.00108105	0				0.000277986			0.00232743				0.0076397
		1177.79				0.485687	0.359413		0.00471405	0.0058289	0.000436355	0.000106866		0.00239368			0.000102437	0.000513053		0		3.05742	1					0.00922465	0.0071294		0.00172788	0.00100859	0	0.000880961	0.000563737		0.000263177			0.0021804				0.00657157
		1202.85		0.0162782		0.462896	0.406724			0.00792553	0.00173128			0.00249322			0.000314568	0.000266527		0		3.17372	1			0.00925444		0.00938058	0.00752021			0.00104659	0	0.00091283			0.00027091			0.00223521				0.00700214				0.0255326
		1227.91				0.494209	0.394074	0.00249173	0.00535217	0.00338292	0.000436119			0.00178463			0.000200745			0		3.17617	1					0.00951019	0.00747273	0.0010701	0.0017783	0.001023	0	0.000905074			0.000265686							0.00701368
		1252.97	0.230203	0.000802012		0.452198	0.409568	0.00084808	0.00292409	0.00658511	0.000373392	0.000166126		0.00178014			0.000444934			0		3.25649	1		0.0337288	0.00967346		0.00981703	0.00791778	0.00111623	0.00185517	0.00109255	0	0.000950117	0.000608717		0.000279							0.00755239			0.263932	0.0104755
		1278.03				0.417716	0.384516	0.0047833	0.00833066	0.00681939		0.000126253	2.11854e-05	0.00266336		2.48102e-06	0.000333722	0.00016961		0		2.99737	1					0.0088306	0.00712287	0.00103533	0.00171833	0.000998237	0		0.000555221	0.000193482	0.000261131		5.84877e-05	0.00214306				0.00634366
		1303.09				0.418367	0.402327		0.00103002	0.00490034	0.000575653			0.00210338			0.000144071	0.00110634		0		3.05062	1					0.00890619	0.00725546		0.00169804	0.0009965	0.000126362	0.00087552			0.000259123			0.0021715				0.00650984
		1328.11				0.405373	0.392196		0.00312701	0.00472466	0.000795401			0.00236983			0.000236383	0.00139766		0		2.9951	1					0.00874521	0.00712214		0.0016863	0.00098296	0	0.000865804			0.000257797			0.00214724				0.00631033
		1353.17		0.0199573		0.366937	0.385133		0.00499789	0.00407408		0.000110067		0.00229939			8.78686e-05	0.000516668		0		2.91497	1			0.00867734		0.0084359	0.00695552		0.0016621	0.000960577	0		0.000541875		0.000252281			0.0020958				0.00602218				0.0286346
		1378.24				0.357289	0.382642		0.00605735	0.00465565	0.000822116	0.000439092		0.00193704			0.000253183	0.000185532	8.90574e-05	0		2.87038	1					0.00828939	0.00685334		0.00164482	0.000950722	0	0.000837874	0.000536861		0.000246353			0.00206437	0.000113565			0.00585134
		1403.3	0.0913332			0.36971	0.372531	0.00319429	0.000454072	0.00312491		0.000241224	7.8581e-05	0.00238051		8.675e-05	0.000366395	0.000396443		0		2.90899	1		0.0299501			0.00853613	0.00697883	0.00101478	0.00165882	0.000965989	0		0.00054855	0.000191297	0.000255565		5.84016e-05	0.00211683				0.00607399			0.121283
		1428.36		0.0171277		0.310834	0.391451		0.000678198	0.00272759	0.000655745	0.000138887		0.0023976			6.02751e-05	0.000357384		0		2.81969	1			0.00841965		0.00799615	0.00678042		0.00159519	0.000926403	0	0.000823776	0.000526509		0.000245727			0.00203394				0.00565813				0.0255473
		1453.43				0.251988	0.363244	0.00259986	0.00300968	0.000364099	0.000699983			0.00245457			0.000148634	0.000233609		0		2.59912	1					0.00732177	0.00627079	0.00091451	0.00150927	0.000859952	0	0.000774624			0.000231366			0.00191071				0.00490276
		1478.49		0.0480866		0.31495	0.415458		0.00231874	0.0045657	0.000460398	2.37937e-05		0.00203129			0.000327228	0.00052109		0		2.93097	1			0.00879446		0.0082745	0.00710008		0.00165526	0.000966228	0	0.000849698	0.000543076		0.000251171			0.00210274				0.00607517				0.0568811
		1503.55				0.287202	0.385512		0.00259885	0.00431029	0.000240235	1.61054e-05		0.00185023			0.000351927	0.000671183		0		2.73679	1					0.0077304	0.00660149		0.00156674	0.000912619	0	0.000802339	0.000513584		0.000236314			0.00199031				0.00536512
		1528.62	0.139004	0.0116032		0.278833	0.397122	0.00526568	0.000852316	0.00386998	0.000724954		1.21628e-05	0.00191344			0.000460074	0.00109502		0		2.83688	1		0.0297037	0.00863033		0.00809689	0.00698664	0.00101021	0.00163918	0.000957241	0	0.000846508		0.000188351	0.000248898			0.00209713				0.00584677			0.168707	0.0202335
		1553.68				0.222218	0.392787	0.00568742	0.00283018		0.000968268		6.90885e-05	0.00179392			0.000425808	0.00329387		0		2.62799	1					0.00728641	0.0064345	0.000934289	0.00152172		0.000133533	0.000782931		0.000174269	0.000229003			0.00195854				0.0050006
		1578.74	0.129734	0.0216456	0.00068924	0.238074	0.371766		0.00687554	0.00174623	0.000616203		0.000211452	0.00213058			0.000430898	0.00108074		0		2.68515	1		0.0285044	0.00831973	0.00311495	0.00763551	0.00661357		0.00160087	0.000909167	0	0.000812436		0.000182268	0.000240569			0.00201417				0.00531552			0.158239	0.0299653	0.00380419
		1603.8				0.247761	0.352471		0.000891072	0.00169953	0.000830775			0.00185805			0.000144632	5.13425e-05		0		2.55838	1					0.00721653	0.00615365		0.00148168	0.000855295	0	0.000765681			0.000224599			0.00188504				0.00476565
		1628.86				0.248944	0.370568		0.00500989	0.00045859	0.000809693		0.000354728	0.00198865			0.000241052	0.000152394		0		2.61538	1					0.00734013	0.00632203		0.00152353	0.000863734	0	0.000778258		0.000175286	0.000229186			0.00191732				0.00495261
		1653.92				0.238675	0.347354		0.0074553	0.00134669	0.00022415			0.00204622			0.000514324	0.000226177		0		2.52423	1					0.00713574	0.00609159		0.00149805	0.00084762	0	0.000756882			0.000224217			0.00187337				0.00466862
		1678.98				0.210215	0.403328	0.0016628	0.00504685		0.000350651			0.00169569			0.000251817	0.000116996		0		2.63391	1					0.0072257	0.00645492	0.000916327	0.00152671		0	0.000777197			0.000227701			0.00192077				0.00499761
		1704.04				0.198042	0.384886		0.0020981	0.00251374	0.000188094	8.14573e-05	0.000250435	0.00234194			0.000342216	2.15402e-05		0		2.55694	1					0.0070323	0.00625129		0.0014821	0.000856364	0	0.00075976	0.000486908	0.000171233	0.000227046			0.00187896				0.00474835
		1729.1		0.0307271	0.017921	0.21741	0.375001		0.00513115	0.00129729	0.000578603			0.00201382			0.0006111	0.000133475		0		2.62288	1			0.00803483	0.00305381	0.00728079	0.00637813		0.00153362	0.00087307	0	0.000781833			0.000230795			0.00192919				0.00499804				0.0387619	0.0209748
		1754.16				0.158784	0.357458	0.0011686	0.0014371	0.00144197	0.00124549			0.00161867			0.000449608	0.000423158		0		2.39603	1					0.0065877	0.00587053	0.00085395	0.00141154	0.000812452	0	0.000730524			0.000212161			0.0017966				0.00424549
		1779.22	0.011279			0.190968	0.377727		0.00767984	0.00324258	0.000270612			0.00227076			0.000161392	6.5029e-05		0		2.52661	1		0.0263057			0.00697795	0.00619777		0.00149835	0.000855834	0	0.000756825			0.000225573			0.00187101				0.00467108			0.0375847
		1804.28				0.16358	0.385193		0.00460443	0.00161193	0.000747996		0.000119525	0.00145802			7.12066e-05			0		2.48754	1					0.00677434	0.00612082		0.00146101	0.000834337	0	0.000746817		0.000166812	0.000216659							0.00452226
		1829.33				0.163511	0.346958	0.000352398	0.00483138	0.00317552	0.00109083	7.54686e-05	3.82387e-05	0.00150568			0.000400048	0.000189009		0		2.37451	1					0.00657399	0.00580941	0.00084739	0.00141873	0.00081643	0	0.000726564	0.000462546	0.000161392	0.000210552			0.00178666				0.00418925
		1854.39				0.165165	0.364776		0.00847118	0.00220215	0.000677764			0.00184701			0.000216174	0.00011222		0		2.4301	1					0.00668717	0.00596668		0.0014565	0.000825573	0	0.000736281			0.000216147			0.00181527				0.00435774
		1879.45				0.153657	0.330747	0.00104056	0.00559283		0.000403441			0.00139957			0.000390521	0.00126066		0		2.30285	1					0.00640728	0.00563428	0.000832135	0.00139212		0	0.000707889			0.00020553			0.00175936				0.00397826
		1904.51		0.0359711	0.024841	0.163429	0.367598		0.00797252	0.00142063	0.000966733	0.000349797		0.00126753			0.000609397	0.00131725		0		2.50857	1			0.00780717	0.00298326	0.00688603	0.00615924		0.00149899	0.000847289	0	0.000760394	0.000486167		0.000219018			0.00188268				0.004636				0.0437783	0.0278242
		1929.57	0.0505373			0.156571	0.357082	0.000578447	0.00769934	0.0041215	0.000671694	0.000437182		0.00206051			0.000251022	0.000205368		0		2.41706	1		0.0257736			0.00670088	0.00597633	0.000867397	0.00146233	0.000839089	0	0.000740755	0.000475141		0.000218814			0.00182728				0.00436088			0.0763109
		1954.63				0.156301	0.368628	0.000407049	0.00896529	0.00403683	0.00038837			0.00207533			0.000165032	0.000326917		0		2.42474	1					0.00665409	0.0059754	0.000860834	0.00145733	0.000832965	0	0.000734157			0.000217407			0.00181591				0.00434475
		1979.69			0.0108272	0.141425	0.334338	0.00186733	0.00476486	0.00264919	0.00111064			0.00211757			0.000655387	1.62697e-05		0		2.30948	1				0.00275538	0.00638762	0.00566174	0.000837282	0.00139275	0.000799396	0	0.000713491			0.000210434			0.00175266				0.00400064					0.0135826
		2004.75				0.141864	0.378724		0.00946549	0.00352162		0.000119354	0.000156853	0.00255744			0.000379408	9.90195e-05		0		2.42652	1					0.00660444	0.00600657		0.00145838	0.000830176	0		0.000469731	0.000164539	0.000220281			0.00181257				0.00434515
		2029.81				0.122904	0.35399			0.00644332	0.000167434		4.45402e-05	0.00214022			0.000449288	3.44888e-05		0		2.31549	1					0.00631852	0.00571608			0.000813811	0	0.000707172		0.000158182	0.000210145			0.00174929				0.00400294
		2054.87		0.00189343		0.13978	0.354116		0.0105779	0.00222816				0.00152821			0.000466739			0		2.34814	1			0.00730922		0.0064541	0.00579222		0.00143091	0.000806547	0				0.000209187							0.00411315				0.00920265
		2079.93				0.113273	0.353536	0.000753824	0.00479186	0.00506526	0.000259768			0.00185078			0.000410628	0.000220945		0		2.29339	1					0.00625143	0.00568016	0.000826727	0.00138167	0.000803125	0	0.00070339			0.000207144			0.00174047				0.00394088
		2104.99		0.0297834		0.142254	0.357532	0.00189275	0.00865631	0.00409039		0.000111676	3.47247e-06	0.00162643			0.000233589	9.97512e-05		0		2.39178	1			0.0075068		0.00656967	0.00590077	0.000860896	0.00144724	0.000828127	0		0.000467127	0.000162704	0.000213293			0.0018027				0.0042596				0.0372902
		2130.05				0.121266	0.369775	0.0033499	0.0101986	0.00659785	0.00087691	8.38344e-05	0.000174682	0.00219046			0.000456647			0		2.36166	1					0.00643159	0.00587677	0.000856448	0.00143713	0.000829692	0	0.000724133	0.000461763	0.000161927	0.000214383							0.00415909
		2155.1				0.119021	0.329555		0.0114879	0.00461001	0.00107678			0.00203177			0.00022431	0.000491522		0		2.23444	1					0.00618179	0.00552268		0.00138764	0.000790096	0	0.000697772			0.000205341			0.00171877				0.00378629
		2180.16				0.100265	0.359731		0.0128744	0.00296843	0.000605564	3.75834e-05		0.00181181			0.00029731	0.00076663		0		2.28565	1					0.00620951	0.0056983		0.00141184	0.000793977	0.00013047	0.000704863	0.000450106		0.000206821			0.00174473				0.00392587
		2205.22	0.00257917			0.10369	0.365421	0.00188267	0.012929	0.00419276		5.39176e-06		0.00197788			0.000547791	0.000328794		0		2.31079	1		0.0246352			0.0062751	0.00576803	0.000837633	0.00142459	0.000806217	0		0.000453925		0.000209663			0.00175618				0.00400432			0.0272144
		2230.28		0.0604434		0.116844	0.331603		0.00730139	0.00515281	0.000390162	7.78613e-05		0.00218093			0.000538336	0.000456832		0		2.29633	1			0.00740936		0.00633598	0.00567326		0.00140762	0.000812959	0	0.000712355	0.000455834		0.000211588			0.00176317				0.00399242				0.0678528
		2255.34	0.13855	0.0946053		0.104759	0.339063		0.0121089	0.00547295	0.00100469	0.00015012	6.70802e-05	0.00215297			0.000233211	0.000167913		0		2.39916	1		0.0266027	0.00796244		0.00668786	0.00605005		0.00151416	0.000864577	0	0.000759713	0.0004844	0.000169044	0.000224467			0.00186914				0.00442861			0.165152	0.102568
		2280.4				0.103593	0.357302	0.00219052	0.00743442	0.00516918	0.000771379	6.11725e-05		0.00198548			0.000448176	7.18405e-05		0		2.28674	1					0.0062159	0.0056869	0.000830829	0.00139032	0.000802744	0	0.000705302	0.000449975		0.000207741			0.00173733				0.00392544
		2305.46	0.0659025			0.0952149	0.364784		0.00961199	0.0047975	0.000300009			0.00228261			0.00041313	0.000126181		0		2.32458	1		0.0251256			0.00633317	0.00584325		0.0014308	0.000819629	0	0.000719062			0.000214345			0.00177784				0.00408226			0.091028
		2330.52				0.0952578	0.349952		0.00954099	0.00324054	0.000863396		4.35843e-05	0.00211095			0.00014951	0.000238835		0		2.24717	1					0.00611255	0.00559091		0.00138066	0.000784612	0	0.000696856		0.00015508	0.000205858			0.00171689				0.00380876
		2355.58		0.00466279	0.00856622	0.0945212	0.368212		0.0129429	0.00564181	0.000626873	0.000105532	2.86529e-06	0.00237236			0.000445391	9.04044e-05		0		2.31943	1			0.00725751	0.00275711	0.00626394	0.00579286		0.00142846	0.000814529	0	0.000713141	0.000455706	0.000158735	0.000212617			0.00175867				0.00403006				0.0119203	0.0113233
		2380.64				0.0907004	0.360145		0.000816825	0.00428029				0.00206843			0.000275818	0.000108934		0		2.26735	1					0.00611165	0.00563603		0.00135069	0.000790556	0				0.000206033			0.00171928				0.00385096
		2405.7		0.0248032	0.000125804	0.0941531	0.3541	0.00220667	0.00681833	0.00255544				0.00183812			0.000251046	0.000310487		0		2.28004	1			0.007222	0.00269924	0.00618686	0.0056757	0.000830804	0.00138784	0.000791703	0				0.000206838			0.00173935				0.00391356				0.0320252	0.00282504
		2430.76		0.0650742		0.0909107	0.390641	0.00153325	0.0117789	0.00347728	0.000927892	0.000288063		0.00205344			0.000370705	0.00031382		0		2.4263	1			0.00769643		0.00648854	0.00608942	0.00087026	0.00147764	0.000835683	0	0.000741636	0.000473946		0.000218622			0.00182709				0.00437459				0.0727707
		2455.82	0.0240279			0.102746	0.359154		0.0121798	0.00573272	6.87918e-05			0.00193938				4.55316e-05		0		2.30088	1		0.0246875			0.00627193	0.00574673		0.00142165	0.000812699	0	0.000708309			0.000209421			0.00175347				0.00398696			0.0487154
		2480.88		0.0066867		0.0793127	0.349849	0.00141636	0.00890547	0.00219663	0.000260722		7.49341e-06	0.00207369		6.85852e-05	0.000556521	1.43142e-05		0		2.22022	1			0.00702506		0.00601399	0.00554346	0.000810808	0.00136666	0.000773711	0	0.000687952		0.000153565	0.000203904		4.68861e-05	0.00170041				0.00373137				0.0137118
		2505.93		0.0365123		0.0774977	0.388195	0.00313837	0.00861657	0.00516652	8.94518e-05		1.78053e-05	0.00214812		3.02981e-05	0.000402985	7.74491e-05		0		2.36264	1			0.00744264		0.00629754	0.00594075	0.000855872	0.00143124	0.000823696	0	0.000720127		0.00016101	0.000214166		4.88726e-05	0.00178276				0.00416165				0.0439549
		2530.99				0.082075	0.361122		0.0116722	0.00234075	0.000100977	0.00025638	0.000108952	0.00179331			0.000145149			0		2.25278	1					0.00608039	0.0056341		0.00139028	0.000781792	0	0.000693795	0.000445881	0.000155641	0.000204216							0.00382272
		2556.05				0.060882	0.354512		0.00467037	0.00210689	0.00106433	0.00031637		0.00227754			0.000227937			0		2.1926	1					0.00588352	0.00548765		0.00133364	0.000763468	0	0.000683157	0.000436295		0.000202481							0.00363791
		2581.11				0.0739647	0.340741		0.00572807	0.00264506	0.000313456	0.000176007	1.97324e-05	0.00178817			0.000496663	0.00300451		0		2.17559	1					0.00591707	0.00543924		0.0013365	0.000765062	0	0.000678907	0.000435203	0.000151557	0.000199494			0.00170389				0.0036069
		2606.17		0.0599139	0.0101646	0.0967658	0.380184		0.00414573	0.00210317		0.000121951	7.68333e-05	0.00190164			0.000450738	0.0013612	3.23186e-05	0		2.41398	1			0.00763935	0.00284984	0.00647069	0.00601908		0.00143905	0.00082499	0		0.000470329	0.00016425	0.00021645			0.0018269	9.9325e-05			0.00432804				0.0675532	0.0130144
		2631.23				0.0586056	0.355714		0.00739468		0.000602241		1.36562e-05	0.00207662			0.000447625	0.00013342		0		2.18915	1					0.00587084	0.00548586		0.00134227		0	0.000680162		0.000151483	0.00020111			0.00167802				0.00362844
		2656.29			0.00566491	0.0600138	0.36041			0.000501107	0.000300864	0.000373989		0.00190663			0.00048832	0.000159692		0		2.21452	1				0.00263685	0.00590829	0.00553215			0.000760471	0	0.00068252	0.000438632		0.000201263			0.00168778				0.00369132					0.00830176
		2681.35		0.0388892		0.0882731	0.335561	0.00350934	0.00460255		0.000226661	0.000333414		0.00179672			0.000390856	0.000195229		0		2.22616	1			0.00714791		0.00607496	0.00552839	0.000822533	0.00135836		0	0.000691713	0.000444558		0.000203436			0.00171176				0.00376275				0.0460371
		2706.41				0.0720119	0.339072	0.000710527	0.00202546	0.00278343				0.0022672			0.000308203	0.000223375		0		2.16668	1					0.00587425	0.00539974	0.000792485	0.00131459	0.000760813	0				0.000200995			0.00166871				0.00356957
		2731.47		0.0207007		0.0580941	0.364582	0.00203342	0.00287101				6.27444e-05	0.00259874			0.000192764	4.43255e-05		0		2.23485	1			0.00707277		0.00596144	0.00560083	0.000814259	0.00134646		0			0.000154143	0.000207334			0.00170355				0.00376231				0.0277735
		2756.53				0.0494877	0.342921		0.00651212		0.000676393	9.77392e-05	5.11832e-05	0.00202664			0.000516864	7.34121e-05		0		2.1329	1					0.00573993	0.00534756		0.00131511		0	0.000668375	0.000426904	0.000148987	0.000197235			0.00164753				0.00347208
		2781.59	0.0407963			0.0481886	0.344802		0.00324168		4.20911e-05	0.000490226		0.00168232			0.000317728	8.65742e-05		0		2.15491	1		0.0235427			0.00581301	0.00542516		0.00132076		0	0.000674192	0.000434723		0.000197892			0.0016697				0.00355485			0.0643389
		2806.65		0.0141879		0.0420202	0.355152		0.00327368					0.00168543			0.000168657	9.62988e-06		0		2.16672	1			0.00689377		0.00577788	0.00544195		0.00131695		0				0.00019732			0.00166405				0.00356368				0.0210817
		2831.71		0.0420618		0.0388278	0.349044	0.000592461	0.0022701					0.00170774			0.000185932	0.000127047		0		2.17007	1			0.00700057		0.00579944	0.00545143	0.000794995	0.0013203		0				0.000198502			0.00167396				0.00358825				0.0490623
		2856.77	0.0475638		0.000197896	0.0491112	0.369264		0.00174166		0.000884444			0.0018488			0.00028252	0.000262877		0		2.23492	1		0.0241489		0.0026594	0.00596138	0.00564115		0.00134823		0	0.000695344			0.000203833			0.00171312				0.00377921			0.0717128		0.0028573
		2881.83		0.0161675		0.0470332	0.375522		0.00149136		0.000255722	3.78142e-05	8.23861e-06	0.00168455			0.00048078	0.00019145		0		2.24039	1			0.00705158		0.0059207	0.00562883		0.00133949		0	0.000688152	0.00044056	0.000153619	0.000201687			0.00170255				0.00376652				0.0232191
		2906.88		0.0166866		0.0412722	0.377319		0.00223722		0.000361579		0.000249584	0.00167817			0.000266249	0.000408267		0		2.23523	1			0.00704316		0.00589554	0.00562689		0.00134041		0	0.000687733		0.000154798	0.000201372			0.00170215				0.00375265				0.0237298
		2931.94				0.0461613	0.349116		0.00336633		0.000798458	0.000121509		0.0018121			0.000247593	0.000538286		0		2.14441	1					0.00574265	0.00537853		0.00130655		0	0.000670397	0.000427941		0.000196434			0.00165509				0.00349826
		2957		0.0224723		0.0406309	0.333409				0.000619545		9.30664e-06	0.00154724	3.48885e-05		0.000448324	0.000230627		0		2.10829	1			0.00679521		0.00567428	0.00528005				0	0.000663382		0.000147703	0.000193137	5.86699e-06		0.00163725				0.00340778				0.0292676
		2982.06				0.0325431	0.371366		0.0035545			9.5851e-05		0.00135749		6.84783e-07	0.000382591	0.00012603		0		2.18217	1					0.0057617	0.00550425		0.00132053		0		0.000432159		0.000195818		4.55295e-05	0.00166831				0.00359607
		3007.12	0.00153223			0.0473235	0.366588		0.00263031	0.000397015	0.000843328			0.00163748			0.000220051	0.000304745		0		2.19989	1		0.0235821			0.00584334	0.00552579		0.00132598	0.000756446	0	0.000681979			0.000198751			0.00168107				0.00364957			0.0251144
		3032.18		0.0105207		0.035775	0.345077	0.00236874	0.00559715		7.63223e-05			0.00195505			0.000345667	7.7762e-06		0		2.12079	1			0.00679329		0.00568345	0.00533811	0.000786064	0.00130783		0	0.000663434			0.000196231			0.00164196				0.00344189				0.017314
		3057.24	0.034511			0.030939	0.368114		0.00210667		0.00047289	0.000101438	0.000347072	0.0014526	0.000123903		0.000339778	7.17229e-05		0		2.18791	1		0.0236849			0.00580154	0.00553633		0.00132541		0	0.000680835	0.000435528	0.000153677	0.000197882	6.57008e-06		0.00168072				0.0036334			0.0581959
		3082.3		0.0824124		0.0229758	0.36595				0.000414374			0.00207592			0.00025333	1.98969e-05		0		2.23083	1			0.00726008		0.00588155	0.00562815				0	0.000692701			0.000205095			0.00171027				0.00377086				0.0896724
		3107.36		0.0511229		0.0302558	0.345329		0.00564553		0.00105679	0.000115861		0.00128573			0.000329496	0.000179265		0		2.15217	1			0.00699621		0.00575227	0.00541854		0.00132752		0	0.000678161	0.000432055		0.000195309			0.00166796				0.00354491				0.0581191
		3132.42	0.140662	0.00584316		0.0178638	0.379178	0.00194123	0.00012506		0.000426322	0.000394186		0.00224598		7.98957e-05	0.000542842	0.000126789		0		2.25483	1		0.0249334	0.007228		0.00600304	0.00580355	0.000836305	0.00137292		0	0.000708899	0.000455281		0.000210899		4.8333e-05	0.0017511				0.00390021			0.165596	0.0130712
		3157.48	0.0257305	0.0205732		0.0285587	0.35283		0.00245549		0.00119664	0.000133705		0.00159554			0.000404166	4.59569e-05		0		2.15444	1		0.0234644	0.00691783		0.00574574	0.00544093		0.0013155		0	0.000678659	0.000432029		0.000197035			0.00166632				0.00354765			0.0491949	0.0274911
		3182.54	0.0342031	0.00285024	0.00241966	0.0346037	0.349239					0.000121643	1.90023e-05	0.00180754			0.000144923	0.000492307		0		2.14492	1		0.0234331	0.00685845	0.0025902	0.00575061	0.0054176				0		0.000431019	0.000150197	0.00019782			0.00166659				0.00352424			0.0576361	0.00970869	0.00500985
		3207.6	0.018314			0.0276331	0.337767		0.00374503		0.000599094		0.000459393	0.00122036			0.000271954	0.000820787		0		2.08194	1		0.0228447			0.00559556	0.0052544		0.0012863		0	0.000658361		0.000149086	0.000189874			0.00163016				0.00334022			0.0411587
		3232.66	0.0771292	0.00265876		0.0424003	0.376843	0.00119727	0.00408513		0.000733693			0.00150937			0.000398714	0.000172173		0		2.2608	1		0.0245733	0.00716072		0.00602795	0.00574844	0.000826924	0.00137677		0	0.000704692			0.000204767			0.00173723				0.00387862			0.101703	0.00981949
		3257.72		0.0449459		0.0222843	0.374445	0.000111666	0.00325689		8.84299e-05	0.000163059		0.00104979			0.000530555	0.000236855		0		2.21555	1			0.00709582		0.00582365	0.00560223	0.000803365	0.00134054		0	0.000684489	0.000439433		0.00019715			0.00169597				0.00370945				0.0520417
		3282.77				0.014439	0.331149					0.000147921	6.17728e-05	0.00242295			0.00079142	0.000358256		0		2.02775	1					0.00543555	0.00511817				0		0.000411702	0.000143649	0.000192263			0.00159026				0.00318138
		3307.83	0.134492	0.0200116		0.0219198	0.354701		0.00138115		0.000592159	0.000195313		0.00174456			0.000134552	0.000778415		0		2.19945	1		0.0245528	0.00715874		0.00592718	0.00563772		0.00135754		0	0.000699354	0.000447506		0.000204825			0.00173137				0.00374865			0.159045	0.0271704
		3332.89	0.0123051	0.0389197		0.0223692	0.365617				6.45216e-05	6.69391e-05	3.50088e-06	0.00209707	8.48903e-05		0.000339613	0.000191807		0		2.19047	1		0.0236553	0.00702988		0.00578227	0.00553377				0	0.000679477	0.000435772	0.000151868	0.000201817	6.33867e-06		0.00168345				0.00364125			0.0359604	0.0459496
		3357.95		0.0459756	0.00838946	0.0170441	0.360079	0.00512346	0.000125812		0.00185434		1.1645e-05	0.0020704			0.000183023	0.000897211		0		2.17991	1			0.00704131	0.00263489	0.00576151	0.00551095	0.000813582	0.00131823		0	0.000687754		0.000151777	0.00020148			0.00168818				0.0036204				0.0530169	0.0110243
		3383.01	0.231727	0.0992781		0.0215552	0.388256		0.00401287			0.000228912	0.000124299	0.00200735				0.000573652		0		2.42701	1		0.0272356	0.00809013		0.00651046	0.00631529		0.00150232		0		0.000491839	0.00017184	0.00022674			0.00190005				0.00454441			0.258962	0.107368
		3408.07		0.0739397		0.0223022	0.368835		0.00337894		0.00110766	0.000224889	4.07586e-05	0.00178458			0.000390385	3.29632e-05		0		2.23075	1			0.00723561		0.00587735	0.00563548		0.00135334		0	0.000695947	0.000443821	0.000154586	0.0002033			0.00170975				0.00376931				0.0811753
		3433.13		0.0236206		0.0427182	0.359666		0.00234676		4.66585e-05	3.18028e-05	0.000116254	0.00182037			0.000224046	5.75142e-05		0		2.19152	1			0.0069766		0.00582941	0.00550307		0.00132482		0	0.000677964	0.00043467	0.000152192	0.000199792			0.00167873				0.00363535				0.0305972
		3458.19		0.00793383	0.00265822	0.0161777	0.342097	0.0116911	0.00323248			0.00031971	0.000409204	0.00235622			4.30719e-05	6.99866e-05		0		2.07586	1			0.00670474	0.00252812	0.00555948	0.00526423	0.000806501	0.0012836		0		0.000421613	0.000148707	0.0001961			0.00162261				0.00332817				0.0146386	0.00518633
		3483.25				0.0167961	0.338397		0.00592616		0.000273558	0.000302826	0.000411511	0.00200565			0.000148763	3.10901e-05		0		2.05377	1					0.00549247	0.00518781		0.00127718		0	0.000648233	0.000416313	0.000146882	0.000191738			0.00160222				0.00325204
		3508.31		0.0726193		0.0309766	0.352292					0.000110585		0.00165499			0.000600959	1.56923e-05		0		2.1947	1			0.00714749		0.00583392	0.00551598				0		0.000438001		0.000200163			0.00168957				0.00366495				0.0797668
		3533.37				0.0353175	0.357061		0.00869812		0.000204647	0.000242056		0.00131399			0.000173503	0.000142324		0		2.14474	1					0.00571469	0.00540655		0.00132654		0	0.00066786	0.000428812		0.000193702			0.00165254				0.00350068
		3558.43		0.0646296		0.0100341	0.35514	0.000836769	0.000928883		0.000548612	0.000348177	0.00013991	0.00162541			0.000262328	0.000451678	7.65452e-05	0		2.15507	1			0.00703381		0.00569688	0.00545277	0.000793161	0.00131101		0	0.000676022	0.000433533	0.000151334	0.000197369			0.00167126	9.16976e-05			0.0035516				0.0716634
		3583.49		0.0266782	0.014047	0.0414678	0.360462	0.00383506			0.000654004	0.000105899		0.00132496			0.000269381	0.000187616		0		2.21579	1			0.0070528	0.00267354	0.0058829	0.00555961	0.000816257			0	0.000687657	0.000439336		0.000198855			0.00169636				0.00371167				0.033731	0.0167205
		3608.55		0.0475948	0.0152447	0.0159604	0.362441				0.000597772	0.000325522	0.000121747	0.000873484				6.27008e-05		0		2.19299	1			0.00705554	0.00265791	0.00576663	0.00552649				0	0.000682492	0.000437402	0.000152624	0.000194821			0.00168319				0.00364738				0.0546504	0.0179026
		3633.61	0.244153			0.0280529	0.37784		0.00237136		0.000126134	0.000667443		0.00112481			0.00017134	2.09618e-05		0		2.31524	1		0.0261272			0.00625831	0.00601468		0.00143289		0	0.000733644	0.000473801		0.000211719			0.00181519				0.00415359			0.27028
		3658.67		0.0350468		0.0290085	0.380802		0.000467616			0.000613413	0.000262216	0.00170956			0.000141267			0		2.23962	1			0.00710476		0.00587161	0.00564996		0.00133661		0		0.000444016	0.000155194	0.000201975							0.00376785				0.0421515
		3683.72			0.0119295	0.00634682	0.341677		0.000161925		0.000596273	0.00019666	1.31151e-05	0.00184741	0.000227399		4.12888e-05	6.88013e-05		0		2.06017	1				0.00252212	0.00546452	0.0051989		0.00125721		0	0.000649892	0.00041585	0.000144744	0.000190901	6.86715e-06		0.00160286				0.00326284					0.0144517
		3708.78			0.00708247	0.00927886	0.352354	0.000798543	0.00672244			0.00029134	4.85034e-05	0.00251143			0.000220174	0.000116757		0		2.09091	1				0.00254103	0.00554214	0.00529805	0.00077179	0.00129648		0		0.000421623	0.000146777	0.000197042			0.00162362				0.00335356					0.0096235
		3733.84			0.0207758	0.0151504	0.365737	0.00851348	0.00647972		0.000130418		0.000501888	0.00111186			0.000341371	6.98334e-05		0		2.16222	1				0.00264717	0.00570766	0.00548272	0.00081794	0.00133035		0	0.000673487		0.000153275	0.000194278			0.00166673				0.00356089					0.023423
		3758.9				0.0340887	0.401432		0.00213276		0.000194988	0.000257398	2.48076e-05	0.00222564	4.42184e-05		0.000246213	0.000277503		0		2.27744	1					0.00593279	0.00576201		0.00135335		0	0.000693728	0.000445537	0.000155029	0.000206614	6.21246e-06		0.00171789				0.00386152
		3783.96				0.0178875	0.364817					0.000980849		0.0015586			0.000184048	0.000104788	7.23467e-05	0		2.13491	1					0.00562663	0.00539451				0		0.000429819		0.000193783			0.00164109	9.01698e-05			0.00346118
		3809.02			0.00291837	0.00484252	0.334948		0.00725441		0.000405918	0.00122521		0.00141562			0.000132099	6.72531e-05		0		2.02407	1				0.00247518	0.00541033	0.00513085		0.00127036		0	0.000643046	0.000417287		0.000186788			0.00158817				0.00317631					0.00539355
		3834.08	0.178674	0.0278676		0.00399345	0.388491		0.000826091		0.000211557	0.000446791	0.000241771	0.00116141				1.29122e-05		0		2.29399	1		0.0255151	0.00742769		0.00607695	0.00594831		0.00140238		0	0.000721565	0.000464444	0.000162544	0.000208329			0.00178411				0.00404517			0.204189	0.0352953
		3859.14				0.017426	0.366305		0.00410842		0.00148222	0.000340019	0.000115836	0.00208025			8.37777e-05	0.00153944		0		2.14068	1					0.00564942	0.00542232		0.0013067		0	0.000672432	0.00042827	0.000149378	0.000197578			0.0016606				0.00348541
		3884.2				0.0266772	0.35681		0.00464235		0.000439333	0.000244913	1.50069e-05	0.00181019			0.000327987	0.000861191		0		2.1281	1					0.00565398	0.00537161		0.00130358		0	0.000664779	0.000426118	0.00014824	0.000195287			0.00164833				0.00345159
		3909.26	0.345362	0.0100729		0.0137595	0.39138		0.00431033		0.000682	0.000187648		0.00171241	0.000239238		0.00054415	0.000146943		0		2.38981	1		0.0274747	0.00781744		0.00646916	0.00631132		0.00149992		0	0.000766961	0.000490399		0.000224269	8.18024e-06		0.0018912				0.00446392			0.372836	0.0178903
		3934.32		0.042471		0.0193288	0.392217					0.00036429	0.000202183	0.00114177	0.000140253		0.000828074	0.000200184		0		2.26159	1			0.00717497		0.00588505	0.00572804				0		0.000445837	0.000155961	0.00020007	6.80539e-06		0.00171608				0.00383218				0.049646
		3959.38				0.0195135	0.363507		0.00446426		0.000547144	0.000326478	4.84982e-05	0.00140014		3.30674e-05	0.000846646	0.000294909	0.00016125	0		2.13496	1					0.00564545	0.00540398		0.00130568		0	0.000666703	0.000427446	0.000148739	0.000193372		4.51137e-05	0.00164688	9.11884e-05			0.00347
		3984.44				0.00638301	0.370422	0.00080736			0.000778099	1.7406e-05		0.00176588			0.000340558	0.000316811		0		2.12897	1					0.00557882	0.00539753	0.000778072			0	0.000664353	0.000423599		0.000194431			0.0016385				0.00344226
		4009.5				0.0344405	0.392023				3.06214e-05	0.000242593	0.000193461	0.0013364					4.74022e-06	0		2.24865	1					0.00587743	0.00567664				0	0.000686307	0.000441221	0.000154528	0.000199437				9.27853e-05			0.00377647
		4034.56				0.00934319	0.346515	0.00342785	0.00142309		0.00224711	0.00030371	0.000623955	0.00190191		1.63319e-05	2.54503e-05			0		2.06732	1					0.00549125	0.00523127	0.000773052	0.00126587		0	0.000659925	0.000417801	0.000148564	0.000191846		4.40026e-05					0.00328516
		4059.61				0.0163693	0.368548		0.00709205				0.000454334	0.00207666	3.95712e-05		1.52925e-05	0.000158031		0	3.8557e-05	2.14314	1	3.8557e-05				0.00565231	0.00543507		0.00131884		0			0.000151428	0.000197764	5.94405e-06		0.00165031			1.40998e-05	0.00349308
		4084.67			0.03606	0.0298767	0.377397	0.00985235	0.00950762			0.000651662		0.00254965			0.000315131	0.000173911		0		2.25132	1				0.00277665	0.00593631	0.00569852	0.000848971	0.0013848		0		0.000448924		0.000209097			0.00172161				0.0038276					0.0388367
		4109.73				0.0204423	0.421351					0.00026861	2.68157e-05	0.00235703		0.000313354	0.000263287	4.70008e-05		0		2.30973	1					0.00593491	0.00586965				0		0.000448831	0.000156165	0.000208896		4.93059e-05	0.00172825				0.00394468
		4134.79			0.0202676	0.00173965	0.356678		0.0113992		0.00120094	0.000449789	0.000230891	0.00213455			0.000338701			0		2.11099	1				0.00260001	0.00557087	0.00535954		0.00132499		0	0.000667025	0.000426271	0.000149118	0.000196696							0.00341641					0.0228676
		4159.85				0.000409612	0.390236	0.00168053	0.0112154			0.00041306	0.000195566	0.000801207			0.000119131	7.06023e-05	0.00027513	0		2.17618	1					0.00567737	0.00557293	0.000797118	0.00135056		0		0.000434518	0.000151872	0.000192911			0.00167036	9.36274e-05			0.00359167
		4184.91				0.0204126	0.400404	0.0104012	0.0138284			0.000386476	0.000345716	0.00103803			0.000503943	7.57089e-05		0		2.24626	1					0.00588145	0.00574823	0.000847008	0.00139477		0		0.000445443	0.000156614	0.000199225			0.00171296				0.00380179
		4209.97				0.0208026	0.377955				0.000250573	0.0010699	0.000213892	0.00206482	0.000330192			6.37803e-05		0		2.18148	1					0.00571402	0.00551205				0	0.000672903	0.000436328	0.000151382	0.000199408	7.74821e-06		0.00166377				0.00358634
		4235.03			0.00720867	0.0118644	0.362861	0.00393582	0.00703352			0.000511338	0.000145313	0.00177951	0.000136209	4.52046e-05	0.000378745	0.000157423	0.000215456	0		2.12801	1				0.00257597	0.00562497	0.00540325	0.000792519	0.00131525		0		0.000428525	0.000149315	0.000195571	6.50516e-06	4.52029e-05	0.00164608	9.16929e-05			0.00345953					0.00978464
		4260.09				0.00302196	0.334732	0.00327561			0.00146119	0.00108379	1.9556e-05	0.0020348	5.56469e-05		0.000243437	7.7183e-05	4.63332e-05	0		2.01833	1					0.00538541	0.0051113	0.000760118			0	0.000645615	0.000415033	0.000142925	0.000189479	5.79411e-06		0.00158241	8.67353e-05			0.00315564
		4285.15	0.410947	0.0797815	0.00383236	0.0101181	0.41946	0.00182218	0.000136382			0.000450111	0.000205118	0.00162979			0.000304392	5.60636e-05	1.94408e-05	0		2.57445	1		0.0295888	0.00857703	0.00315579	0.0069098	0.00686234	0.00096594	0.00158656		0		0.000526476	0.000183994	0.000239411			0.00202278	0.000110591			0.00514586			0.440535	0.0883586	0.00698814
		4310.21			0.00515287	0.0347658	0.36354	0.0248695	0.00452814		0.000285137	0.00135714	0.000275663	0.00141643	6.26994e-05		4.08112e-05	0.000713534	8.85517e-05	0		2.1739	1				0.0026296	0.00582154	0.00553003	0.000880573	0.00133635		0	0.000680937	0.000442978	0.000153503	0.000197973	6.20665e-06		0.00168898	9.26514e-05			0.00361562					0.00778248
		4335.27			0.0317209	0.0407634	0.451525				0.00161996	0.000513079	0.00120137	0.0012401	0.000115251	0.000148244	0.000661877	0.000574697		0		2.49281	1				0.00294164	0.00635193	0.00632395				0.000143461	0.000747973	0.000476925	0.000172737	0.000214249	7.10062e-06	5.10477e-05	0.00183599				0.00451021					0.0346625
		4360.33				0.0292911	0.401973		0.000919519		0.0025622	0.000441856		0.000683984			0.000226768	0.000128744		0		2.27154	1					0.00589845	0.00574424		0.00134422		0	0.000703344	0.00044504		0.000196821			0.00171072				0.00383847
		4385.39				0.0170103	0.364415	0.00632526				0.000705076	0.00156251	0.00253225			0.000104943	0.00613515	6.42935e-05	0		2.13656	1					0.00568279	0.0054495	0.000806426			0		0.000432834	0.000158429	0.000201371			0.00171098	9.1038e-05			0.00349999
		4410.45				0.0281588	0.420903	0.0142708			0.000798618	0.00180979	0.000193738	0.00127765	0.000184582			0.005012		0		2.32617	1					0.00604855	0.00595732	0.000881124			0	0.000712505	0.000464333	0.000159531	0.000205537	7.24534e-06		0.00180049				0.00403312
		4435.51				0.0470855	0.430619	0.00840511				0.0017942	0.000291557	0.00128316			0.00104827	0.000469521		0	0.000222794	2.39333	1	0.000222794				0.00620351	0.00608543	0.000874465			0		0.000471647	0.000162666	0.000208848			0.00178645			1.94406e-05	0.00421571
		4460.56				0.0416694	0.422016				0.00180959	0.00150849	0.000901073	0.00150221	0.000122039		0.000154669	0.00023671		0		2.35974	1					0.00609967	0.00597084				0	0.000718927	0.000463395	0.000164011	0.000207236	6.85878e-06		0.00175914				0.00409804
		4485.62				0.013547	0.413154					0.00153997	4.26048e-05	0.0029964			0.000243534	0.000130663	0.000221555	0		2.27403	1					0.00585162	0.00578069				0		0.00045106	0.000154603	0.000210455			0.0017107	9.53625e-05			0.00384259
		4510.68		0.132684		0.0521866	0.476109	0.00713078	0.00824497			0.000131225	0.00162815	0.00113567	0.000139598			0.000222844	7.05112e-05	0		2.67248	1			0.00847615		0.00684618	0.00686959	0.000957659	0.00157392		0		0.000508709	0.000187962	0.000228902	7.78285e-06		0.00196397	0.000107824			0.00518192				0.14116
		4535.74				0.0992067	0.348838	0.00331317				0.0017201	0.000166829	0.00328633			0.000288898	0.000488702	0.000541906	0		2.25446	1					0.00613383	0.00559595	0.000825425			0		0.000454132	0.000156039	0.000213142			0.00172183	9.87799e-05			0.00382707
		4560.8				0.0153634	0.41271		0.00238633		0.000574479	0.00150254	0.00150774	0.00131852	0.000299374	0.000353809	0.000206611	4.38961e-05		0	0.000178947	2.27825	1	0.000178947				0.00587378	0.00579579		0.00135355		0	0.000695265	0.000452146	0.000163571	0.000201133	7.7952e-06	4.91958e-05	0.00171482			1.77408e-05	0.00386075
		4585.86				0.0606885	0.48839		0.00493763		0.00341232	0.00217612	0.000632454	0.00216614			0.000498042		5.96351e-05	0		2.60237	1					0.00661421	0.00665324		0.00150051		0	0.000781177	0.0005018	0.000174451	0.000226924				0.00010362			0.00485449
		4610.92				0.0376174	0.466211		0.0146486		0.00170543	0.00147216	0.000134405	0.00147959	0.000159548	0.000458903	0.000602109	0.00491487		0		2.48297	1					0.00635976	0.00639331		0.0014985		0	0.000750539	0.00048392	0.000166575	0.000216368	7.41542e-06	5.34299e-05	0.00188322				0.00450503
		4635.98				0.0689119	0.408986					0.000842005	0.000633775	0.00198176	0.000107171	6.01095e-06	0.000178262	0.00275331	0.000163732	0		2.37219	1					0.00624036	0.00598229				0		0.000463918	0.000163931	0.000212102	6.82712e-06	4.84648e-05	0.0017991	9.83665e-05			0.00415806
		4661.04				0.0662162	0.400357				0.000483561	0.000848195	0.00031963	0.00121636	0.00038444	0.000736672	0.000438898	0.000408261	0.000535573	0		2.34202	1					0.00617438	0.0058979				0	0.000712024	0.000459659	0.000160541	0.000205499	8.53033e-06	5.30559e-05	0.0017607	0.000100992			0.00406717
		4686.1				0.0510426	0.439656	0.00597537			0.000171938	0.000280857	0.00158562	0.00251576	0.000357657	0.000237772	1.25172e-05	0.00038882	7.58481e-05	0		2.42933	1					0.00626658	0.00616627	0.00087297			0	0.000726456	0.00046677	0.000171888	0.000218196	8.54858e-06	5.07358e-05	0.00180029	9.88032e-05			0.00431412
		4711.16				0.0549159	0.41998					0.00101855	0.000769792	0.00215378	0.000967354	0.000409931	0.000498723	0.000749852		0		2.38091	1					0.00621391	0.00603574				0		0.000466171	0.000165192	0.000213726	1.23914e-05	5.14143e-05	0.00178512				0.00418454
		4736.22				0.0396583	0.43415	0.000372134	0.0106347		0.000685007	0.000422664	3.60211e-05	0.00280748		0.000184642		0.000614123	0.000522321	0		2.38867	1					0.00616866	0.00608574	0.00084448	0.00143635		0	0.000721875	0.000462903	0.000160811	0.0002178		4.98564e-05	0.00178437	0.000102112			0.00419941
		4761.28				0.027676	0.462275	0.00143721				0.00198555	0.000450111	0.00183576	0.000111297	0.000758822	0.000387196	0.0007497		0		2.45077	1					0.0062224	0.00627292	0.000860782			0		0.000478813	0.000165727	0.000214971	6.97575e-06	5.46626e-05	0.00181206				0.00437232
		4786.34					0.529278	0.018704	0.0061819		0.000271337	0.000559213	0.00058316	0.0017341	0.00052729		0.000826034	0.00503813	0.000248783	0		2.59732	1						0.0068454	0.000970893	0.00151551		0.000147889	0.000768644	0.000495217	0.000175275	0.000225577	1.02069e-05		0.00195009	0.000106243			0.00487677
		4811.4				0.108399	0.493659		0.00263027			0.00110457	0.000217388	0.00227041	0.000265187			0.00418956		0		2.70614	1					0.00700596	0.00690438		0.00154284		0.000121298		0.000512534	0.000177769	0.000235521	8.63728e-06		0.00199606				0.00522367
		4836.46				0.088291	0.510651		0.0126647		0.00115732	0.00197362	0.000293065	0.00190763	0.000420215	0.00050066	0.00126834	0.000718535	0.000394744	0		2.71959	1					0.00694559	0.00697567		0.00158754		0	0.000796219	0.000518566	0.00017847	0.000233337	9.74597e-06	5.72279e-05	0.00196247	0.000110892			0.00525551
		4861.51				0.0534872	0.451583		0.0111703			0.000393701	0.000692272	0.00160591	0.000688787	0.000236257	0.00096035	4.14373e-05		0		2.47161	1					0.006392	0.00632381		0.00148028		0		0.000476197	0.000169565	0.000216547	1.09068e-05	5.16774e-05	0.00183074				0.00447161
		4886.57				0.0181465	0.463021	0.0160705	0.00586281			0.000971342	0.00118557	0.00331489		0.000243751	0.000888018	0.000197913		0	2.11348e-06	2.43517	1	2.11348e-06				0.00619594	0.00627893	0.000913604	0.00143953		0		0.000473192	0.000170325	0.000224305		5.10408e-05	0.00180779			1.45996e-05	0.00434688
		4911.63				0.094913	0.53814		0.000139971			0.000494386	0.00137342	0.00215555	0.000526238			0.000239376	0.000263145	0	0.000321528	2.81323	1	0.000321528				0.00711005	0.00722276		0.00156516		0		0.000519654	0.000189421	0.000239799	1.07115e-05		0.00199741	0.00011173		2.4284e-05	0.00554724
		4936.69				0.0496276	0.43688					0.00141546	0.000785174	0.00211141	0.000971189		0.000413415	0.000364011		0		2.42016	1					0.0062513	0.00614603				0		0.000472497	0.000166717	0.000215316	1.25237e-05		0.00179693				0.00429038
		4961.75				0.0505651	0.517617	0.00270171	0.00559299		0.00111986	0.00313377		0.00251344		0.000104242		0.000422745		0		2.66474	1					0.00668492	0.00686546	0.000919036	0.00152695		0	0.00078051	0.000515617		0.000232803		5.31307e-05	0.00192128				0.00504929
		4986.81				0.0888323	0.418132				0.00176928	0.00143535	0.000646221	0.0018756	0.000122579		0.000607986			0		2.44305	1					0.00641839	0.00612472				0	0.000738857	0.000475955	0.000167044	0.000215369	7.0545e-06						0.0043616
		5011.87				0.0711856	0.492		0.000472182			0.001409	0.000996426	0.00186707	0.000447437	0.000514634				0	0.000110828	2.62609	1	0.000110828				0.00667412	0.00669188		0.00148775		0		0.000499059	0.000177461	0.000225841	9.63094e-06	5.55583e-05				1.79519e-05	0.00491756
		5036.93			0.0631724		0.492591	0.0262641	0.00908935			0.000797797	0.00173726	0.00159738	0.000115285	0.000178064	0.000347049	7.88645e-05		0		2.5836	1				0.00316351		0.00673586	0.00100289	0.00153303		0.000124064		0.000498436	0.000183364	0.000225479	7.39516e-06	5.33867e-05	0.0019071				0.00486821					0.0663359
		5061.99				0.0315712	0.506876					0.00191904	0.000483626	0.00305823	0.00110692	0.000138569	0.00111913	0.000484534		0		2.59585	1					0.00649163	0.00669192				0		0.000498152	0.000172773	0.00023176	1.40482e-05	5.23399e-05	0.00188414				0.0048221
		5087.05				0.0626105	0.535052	0.00336184			0.000553553	0.000341053	0.00124869	0.00230125	0.000317896		0.000364734	7.3675e-05		0		2.73863	1					0.00684327	0.0070513	0.000937752			0	0.000790971	0.000507186	0.000184401	0.000235469	9.00061e-06		0.00195147				0.00528056
		5112.11				0.0335388	0.473282	0.000259132	0.00397092	0.000884675		0.00104779	0.000442587	0.00222252	0.000634169	0.000564138	0.000471717	0.000175166	0.000408634	0		2.49622	1					0.00633136	0.00640256	0.000869006	0.00145204	0.000827449	0		0.000480249	0.000168086	0.000220536	1.05488e-05	5.40566e-05	0.00183282	0.000104			0.00451807
		5137.17				0.0216113	0.372807		0.0105571		0.00791326	0.000878699	0.00190916	0.00345192	0.000391871			9.755e-05		0		2.18817	1					0.00577327	0.00555038		0.00135625		0	0.000717668	0.000439641	0.000162554	0.000209432	8.20105e-06		0.00168063				0.00363316
		5162.23				0.0423745	0.592165		0.00274012		0.00332839	0.000825206	0.00167777	0.00177612			0.00041463	5.04451e-05		0		2.87558	1					0.00700689	0.00751338		0.00159443		0	0.000834626	0.000527701	0.000193657	0.000239881			0.00201809				0.00573459
		5187.29			0.0663134	0.0541016	0.549591		0.0132887			0.00180337	0.000685316	0.00253327			0.000565385	0.000121342	8.02253e-05	0		2.86654	1				0.00339498	0.00712411	0.00742843		0.00165878		0		0.000539812	0.000188881	0.000247801			0.00204066	0.000112201			0.00577835					0.0697084
		5212.34				0.125181	0.443519					0.000713024		0.00154459	0.000216642			0.000284905		0		2.58589	1					0.00680952	0.0064761				0		0.000491784		0.000222359	7.99608e-06		0.00188566				0.00481252
		5237.4				0.050709	0.507477	0.0186725	0.0130909		0.00300358	0.00236402		0.00131165		9.25951e-05	0.000665386	0.00042472		0		2.63608	1					0.00668774	0.00683066	0.000980029	0.00155898		0	0.000791466	0.000511056		0.000224933		5.30616e-05	0.00192197				0.00499673
		5262.46				0.0234468	0.544608		0.0148258		0.000782883	0.000700926	0.000531862	0.00107458	0.000344164	0.000101173	0.00145479	0.00035366		0		2.68953	1					0.00665074	0.00702363		0.00157901		0	0.000785214	0.000504888	0.00017805	0.000225183	9.10433e-06	5.35587e-05	0.00193689				0.00513955
		5287.52				0.0367213	0.434203	0.0175626				0.00124947	0.00100642	0.00331181	0.000246193		0.000154148	0.000502257		0		2.38531	1					0.00616543	0.00609169	0.000905906			0		0.00046807	0.000166827	0.000221104	7.75138e-06		0.00178501				0.00419748
		5312.58				0.0800207	0.491383		0.0125255		0.00202706	0.00147101	0.00127159	0.00115072	6.09537e-05	3.85017e-05	0.000704902	8.46876e-05	0.000270043	0		2.64655	1					0.00678265	0.00676897		0.001556		0	0.000785623	0.000505359	0.000181356	0.000223781	7.05872e-06	5.26339e-05	0.00191778	0.000107435			0.00501463
		5337.64				0.0325848	0.41831				0.00117358	0.00163706	0.000505484	0.00247232	0.000182594	0.000281536		3.99109e-05		0		2.33008	1					0.00601666	0.0059041				0	0.000709104	0.000459892	0.00016018	0.000211175	7.17857e-06	4.94629e-05	0.00174131				0.00400966
		5362.7				0.0541627	0.546019		0.00813809		0.00442964	0.000230224	0.000674461	0.00252155	0.000523439	8.06082e-05		0.000146023		0		2.76128	1					0.00686818	0.00714791		0.00157696		0	0.000819716	0.000510468	0.000182017	0.000238812	1.05366e-05	5.43072e-05	0.00196754				0.00536604
		5387.76				0.040771	0.475896	0.000756774	0.0009013		0.0048886	0.000846998	3.54336e-06	0.00324003			0.000610269	0.000123836		0		2.52575	1					0.00639445	0.00645219	0.000876307	0.00144881		0	0.000770788	0.000482092	0.000166401	0.000228397			0.00184388				0.00460038
		5412.82			0.00947234	0.019058	0.474414	0.0258432			0.00105442	0.00173221	0.00180929	0.0027868		0.000106096	0.000204367	8.25839e-05		0		2.48839	1				0.0028839	0.00630517	0.00642672	0.000964842			0	0.00074754	0.000485802	0.000177137	0.000224807		5.09239e-05	0.0018377				0.0045181					0.0123562
		5437.88				0.0218332	0.565188					0.000827961	0.00101303	0.00135099	9.24038e-05	9.14824e-05	0.000168747	4.12935e-05		0		2.7458	1					0.00669469	0.0071525				0		0.000509434	0.000182553	0.000228713	7.39394e-06	5.38824e-05	0.00194807				0.00528606
		5462.94				0.0107826	0.475961				0.000354399	0.00144841	0.00113246	0.00175224			0.000245055	0.000790918		0		2.4583	1					0.00616634	0.00631696				0	0.000730418	0.000475457	0.00016982	0.000214342			0.00181153				0.00438353
		5488				0.023149	0.502582				0.000352123	0.000910472	0.000647387	0.00167033	0.00076792	2.8855e-05	0.000178627	0.00202884		0		2.56163	1					0.00639487	0.00660492				0.000126585	0.00075275	0.000486789	0.000171954	0.000220374	1.16122e-05	5.09781e-05	0.0018791				0.00470752
		5513.06	0.292002	0.1501		0.045494	0.564307					0.000732368	0.000504072	0.00116961		0.000295329	0.000114723	0.00168818		0		3.08614	1		0.0327567	0.00984537		0.00787797	0.00831354				0		0.000591704	0.000208371	0.000264544		6.44702e-05	0.00228502				0.00690884			0.324759	0.159946
		5538.12	0.133097	0.132637	0.0209518	0.0452902	0.541881		0.0185921			0.000324699		0.000731209				0.000172015		0		2.9485	1		0.0305588	0.00927409	0.00341083	0.00746512	0.00778656		0.00177075		0		0.000557942		0.000247459			0.00214831				0.00625544			0.163656	0.141911	0.0243626
		5563.18			0.0480813	0.0742848	0.545345				0.000131608	0.00056751	0.00041106	0.0026214				3.32596e-05		0		2.8641	1				0.00331138	0.00714884	0.00736377				0	0.000819018	0.000528265	0.000185769	0.000246809			0.00202648				0.00573596					0.0513927
		5588.24			0.00342779	0.0300768	0.426324	0.0136037	0.00931359		0.00296525	0.00219773	0.000421483	0.00186339	5.45229e-05	8.45306e-05		1.95856e-05		0		2.35723	1				0.00276039	0.00610796	0.00602838	0.000886581	0.00142395		0	0.000730147	0.000470646	0.000162311	0.000210932	6.4749e-06	4.89081e-05	0.00176977				0.00412312					0.00618818
		5613.29	0.78472	0.0867914	0.00550955	0.0907018	0.545313				7.67162e-05	0.000689421		0.000896094	0.000101241			0.000355844		0		3.30751	1		0.0382979	0.0107395	0.00394871	0.00898365	0.00917947				0	0.00102057	0.000659521		0.000292636	9.66957e-06		0.00253049				0.00825742			0.823018	0.0975309	0.00945825
		5638.35			0.039182	0.0474385	0.526355					0.00130696	0.000638129	0.00067375	0.00025501			0.000298019		0		2.73944	1				0.00317346	0.00682257	0.0070505				0		0.000515555	0.000181173	0.000225529	8.5944e-06		0.0019626				0.00530596					0.0423555
		5663.41				0.014918	0.457513		0.00505523			0.00196099	0.000887808	0.000995102				0.000105102		0		2.41112	1					0.00611948	0.00619276		0.00142093		0		0.000473797	0.000166693	0.000207601			0.00178753				0.00425778
		5688.47			0.0196152	0.0315295	0.447316					0.000362234	0.000598303	0.00229812		2.35142e-05		5.46728e-05		0		2.44102	1				0.00285898	0.00622307	0.00620988				0		0.000468543	0.00016633	0.000217452		4.93619e-05	0.00180214				0.00434697					0.0224742
		5713.53			0.0463396	0.0042641	0.585481	0.0193099	0.00931218			0.000981263	0.00010531	0.00130512	0.00029623		0.000421056	0.000284682	0.000672074	0		2.84054	1				0.00329891	0.00688893	0.00750441	0.00103594	0.00162712		0		0.000529901	0.000183301	0.000237135	9.17105e-06		0.00202512	0.00011773			0.00567746					0.0496385
		5738.59		0.0940814		0.0778427	0.608482	0.0218574				0.000369435	0.000612491	0.00129236			0.000221273	0.00067029		0		3.07915	1			0.00920202		0.00762962	0.00810608	0.00111678			0		0.000561435	0.000199392	0.00025305			0.00216625				0.00656989				0.103283
		5763.65				0.0208472	0.546877		0.0154132			0.000546291	0.000837513	0.00211988				0.000718578		0		2.688	1					0.00662263	0.0070115		0.00157689		0		0.000502457	0.00017953	0.000231478			0.00193495				0.00512163
		5788.71		0.0811506	0.021366	0.0427588	0.522189					0.000710811	0.000936411	0.00187575	4.05842e-05		0.000640158	0.000281508		0		2.77172	1			0.0084381	0.00316128	0.0069072	0.0071388				0		0.000519362	0.000185862	0.000237107	7.17527e-06		0.00199142				0.00544778				0.0895887	0.0245272
		5813.77				0.0178135	0.447742		0.00405182		0.000160119	0.000737788	0.00013416	0.00144485		8.76707e-05	0.000278235	3.74524e-05		0		2.38397	1					0.00606558	0.00609616		0.00140246		0	0.000714911	0.000461988	0.00016046	0.000208214		4.88918e-05	0.00176856				0.00416666
		5838.83	0.355332	0.12124		0.0206002	0.574995		0.00140405			0.00165692		0.00144741	4.68521e-05		0.000368484	0.00209298		0		3.07048	1		0.0329673	0.00974926		0.00778176	0.0083616		0.0017836		0		0.000598556		0.00026677	8.22573e-06		0.00229034				0.00687522			0.388299	0.130989
		5863.89				0.0453634	0.504151				0.000551621	0.000654061	0.000848785	0.0014915			4.48234e-05	0.000422274		0		2.61049	1					0.00655423	0.00670015				0	0.00076407	0.000491838	0.000175574	0.0002222			0.0018886				0.00486238
		5888.95	0.363923	0.13665		0.0561984	0.577533	0.0147136	0.0108627		0.00238255	0.000489766	0.000356051	0.00141175	0.000318957	7.78542e-06	1.79153e-05			0		3.17228	1		0.0340827	0.0101248		0.00818284	0.00864863	0.0011775	0.00189088		0	0.000961469	0.000609515	0.00021411	0.000275277	1.08057e-05	6.3968e-05					0.00733733			0.398006	0.146775
		5914.01	0.32276		0.0216955	0.0183128	0.573695	0.00991479	0.00633337		0.000766922	0.00040063	0.00104538	0.00122198	0.000581012					0		2.9589	1		0.0315885		0.00346298	0.00747143	0.00803202	0.00107503	0.00173796		0	0.000884295	0.000566563	0.000204335	0.000254734	1.21244e-05						0.00636851			0.354348		0.0251585
		5939.07			0.032855	0.0292469	0.489				0.00081362	0.000210854		0.00171036	6.69569e-05			0.000387392		0		2.5805	1				0.00301429	0.00646372	0.00660686				0	0.000761077	0.00048631		0.000222322	6.93936e-06		0.00187727				0.00477854					0.0358693
		5964.13				0.0431576	0.502577				0.00209426	0.000971321	0.000362423	0.00167512	2.11244e-05			0.000500986		0		2.60295	1					0.00652564	0.00667261				0	0.000770143	0.000492146	0.0001719	0.000222664	6.64501e-06		0.00188321				0.00483249
		5989.18		0.0705755	0.019992	0.0277053	0.445288		0.00413598			0.00046033	0.000340653	0.00139625	0.000121733			0.00012855		0		2.49753	1			0.00783007	0.00294026	0.00638518	0.00637673		0.00146935		0		0.000482258	0.000169372	0.000217784	7.22824e-06		0.00185337				0.00457225				0.0784055	0.0229322
		6014.24			0.00222712	0.0761152	0.459654	0.00505268	0.00807274			0.000701247	0.000286434	0.00122292				0.000326116		0		2.53842	1				0.00289566	0.00656397	0.00645045	0.000899735	0.00149059		0		0.000485408	0.000169631	0.000217445			0.00186188				0.00466361					0.00512278
		6039.3	0.237223		0.0471553	0.0347124	0.518555	0.00910454	0.00624877			0.00104968	0.00100089	0.000492264				0.000233531		0		2.81939	1		0.0299988		0.00340499	0.0072147	0.00747219	0.00102621	0.00166405		0		0.000546943	0.000195376	0.000238708			0.00208794				0.00581153			0.267222		0.0505603
		6064.36				0.00877349	0.41587	0.0013985			0.0022639		3.52632e-05	0.000891696		0.000164762		0.000119705		0		2.27138	1					0.00582869	0.00578087	0.000813932			0	0.000700765		0.000154328	0.000197744		4.77148e-05	0.00170803				0.00383234
		6089.42			0.000292657	0.0381012	0.468336					0.0004443	0.000467566	0.00118764		3.59032e-05		6.41734e-05		0		2.48584	1				0.00282712	0.00630196	0.00634105				0		0.000473401	0.000167077	0.000212517		4.99116e-05	0.00181907				0.00446816					0.00311978
		6114.48	0.922938	0.0484104	0.00992626	0.039223	0.573487				0.00113223	0.000469508	0.000688627	0.00119818				2.61248e-05		0		3.32982	1		0.0394334	0.0107686	0.00403272	0.00890246	0.00946925				0	0.00104542	0.000668583	0.000237816	0.000300138			0.00256775				0.00845019			0.962371	0.059179	0.013959
		6139.54	0.669138	0.144717	0.0197287	0.0167282	0.562335				0.00213346	0.0012746	0.00105352	0.00120036				0.000209154		0		3.23943	1		0.0369321	0.010684	0.00390792	0.00844203	0.00902919				0	0.00100992	0.00064759	0.000231133	0.000287874			0.00246505				0.00788438			0.70607	0.155401	0.0236366
		6164.6		0.0455265	0.00291941	0.0174142	0.50865		0.00309055			0.00158464		0.00157081				0.000198054		0		2.61587	1			0.00794218	0.00295519	0.0065009	0.00675591		0.00149943		0		0.0005004		0.000224026			0.00189747				0.00490107				0.0534686	0.0058746
		6189.66		0.00443028	0.0246294	0.000561883	0.467488		0.0184044			0.00114084	0.00071257	0.00197579				0.000116931		0		2.45107	1			0.00748892	0.00289384	0.00616847	0.00632269		0.00149584		0		0.000476309	0.00016818	0.000216933			0.00181515				0.00439494				0.0119192	0.0275232
		6214.72			0.05734	0.00462207	0.474174					0.00134414	4.72563e-05	0.000962403				5.01732e-05		0		2.52264	1				0.00304545	0.00629011	0.00645765				0		0.000485903	0.000166973	0.0002143			0.00184647				0.00460294					0.0603854
		6239.78	0.571223	0.100442		0.0358723	0.626331				0.00018609	0.000420142	7.69732e-05	0.00140433	0.000473424	0.000309956	0.000485368	7.88647e-05		0		3.34167	1		0.0366613	0.0105409		0.00854053	0.00934902				0	0.000997695	0.000642088	0.000223409	0.000290174	1.27748e-05	7.03711e-05	0.00246818				0.00814918			0.607884	0.110983
		6264.84		0.176594		0.0166948	0.538329		0.00121381			0.000449622	0.00066966	0.00217916			0.000366787	0.000114848		0		2.83062	1			0.00892744		0.00697699	0.0073689		0.00160146		0		0.000529823	0.000188374	0.000244792			0.00203628				0.0056939				0.185522
		6289.9		0.0475261	0.0279507	0.0148674	0.480651	0.00612349	0.00971926		0.0014097	0.00108363	0.000635909	0.00129547						0		2.5688	1			0.00790368	0.00301741	0.00645642	0.00661736	0.00091645	0.00151846		0	0.000769078	0.000494584	0.000174264	0.00022099							0.00478612				0.0554298	0.0309681
		6314.96		0.0776285	0.00175141	0.022877	0.519277				0.000911408	0.00138936	0.000272385	0.00121106			0.000359266			0		2.69047	1			0.00821789	0.00301923	0.00666845	0.00695037				0	0.000788267	0.000510666	0.000176867	0.00022676							0.00515651				0.0858464	0.00477064
		6340.02			0.0395146	0.0408975	0.498864	0.00326008	0.0138959		0.00315766	0.000523061	0.000406987	0.000976324	0.000193769					0		2.64723	1				0.00310913	0.00666021	0.00680427	0.000922187	0.00156356		0	0.000792948	0.000500099	0.000175934	0.000222885	7.99114e-06						0.00502172					0.0426237
		6365.08			0.000216803		0.528117		0.0150852		0.000451867	0.000155393		0.00129661	0.000404458					0		2.58816	1				0.00291099		0.00674391		0.00153048		0	0.000758715	0.000485747		0.000219544	9.22773e-06						0.00479048					0.00312779
4.98531	82.4954	6390.13		0.0730285	0.0115985	0.056533	0.513046		0.00696179		0.000193353	0.00124496	0.000114087	0.00100731						0		2.74746	1			0.00837286	0.00311366	0.00692084	0.0070694		0.00158209		0.000242315	0.000800241	0.000520227	0.000179434	0.000230023							0.00537379				0.0814014	0.0147121
4.98468	82.4703	6415.19			0.00125706	0.0174675	0.508778				0.00141187	0.000499633	0.000615539	0.00122923	4.61557e-06		0.000712026			0		2.571	1				0.00289333	0.00637632	0.00662673				0.000164535	0.00075855	0.000484318	0.000171747	0.000217537	6.46606e-06						0.00472457					0.00415039
4.98405	82.4453	6440.25			0.00963594	0.0227001	0.516076					0.000402274		0.000931192	9.07461e-05	0.000326672				0		2.61133	1				0.00295424	0.00646972	0.00673231				0		0.000489526		0.000218206	7.13103e-06	5.37861e-05					0.00485611					0.0125902
4.98342	82.4202	6465.31				0.0167267	0.542242	0.00888473	0.00748136			0.000158647	0.000618097	0.000605842						0		2.66268	1					0.00655518	0.0069376	0.000940051	0.00153086		0.000128481		0.000495996	0.000176648	0.00021961							0.00503218
4.98279	82.3951	6490.37	0.299943	0.0673463	0.0328587	0.00313656	0.510891				0.002571	0.00132944	7.41559e-05	0.00108652	0.000526623		6.77564e-05	0.000144954		0		2.81557	1		0.0304938	0.0088963	0.00338966	0.00717318	0.00751784				0.000141583	0.000866801	0.000554439	0.000190751	0.000245473	1.1315e-05		0.00210834				0.00586311			0.330437	0.0762426	0.0362483
4.98216	82.3701	6515.43				0.0126098	0.501203		0.00780848		0.00196128	0.0013275	0.000411285	0.00297144				0.000561053		0		2.54002	1					0.00632597	0.00656379		0.00148174		0.000119905	0.000757418	0.000486594	0.000169529	0.000227464			0.00185446				0.0046422
4.98152	82.345	6540.49	0.574376			0.022303	0.53288		0.00149069		0.000457932	0.000571852		0.000387127			0.000248768	0.0012061		0		2.93304	1		0.0332238			0.00768476	0.00807015		0.00176028		0.000111986	0.00090567	0.000582796		0.000255042			0.00224938				0.00648003			0.6076
4.98089	82.32	6565.55					0.471252		0.0164106			0.000665977	9.29848e-05	0.000821262	0.000502045					0		2.41721	1						0.00624853		0.00146743		0		0.000467023	0.000162102	0.000206821	9.44936e-06						0.00427457
4.98026	82.2949	6590.61				0.0222202	0.425911		0.00376534			0.000815487		0.000911979	0.000268769		0.00093577	0.000354796		0		2.32597	1					0.00597587	0.00592003		0.00137756		0		0.000454576		0.000201483	7.71035e-06		0.00174144				0.00399625
4.97963	82.2698	6615.67			0.0286701		0.476339					0.000937191		0.00104972			9.86779e-05	7.80068e-05		0		2.4766	1				0.00290982		0.00636164				0.000128279		0.000475738		0.000211411			0.00181713				0.00444648					0.0315799
4.979	82.2448	6640.73			0.0408204		0.448669	0.00136049	0.000396365			0.00141103	0.00139168	0.00201446				0.000233722		0		2.41812	1				0.00291438		0.00619694	0.000856502	0.00141053		0.000120611		0.000473269	0.000170697	0.000215078			0.00179873				0.004294					0.0437348
4.97837	82.2197	6665.79	0.208576			0.0257819	0.57889		0.00207174		0.000437312	0.00136077		0.00120361			0.000534489	0.000406665		0		2.89787	1		0.03005			0.00721506	0.00774805		0.00165246		0.000118409	0.000848696	0.000551524		0.000244935			0.00209935				0.00600048			0.238626
4.97774	82.1947	6690.85					0.442461	0.0103115	0.0113335		0.00208095		0.00151549	0.00154168				0.00017218		0		2.33689	1						0.00602377	0.000866517	0.00141783		0.000120303	0.000718453		0.000167236	0.000206932			0.00175394				0.00404773
4.9771	82.1696	6715.91		0.146184	0.0533228	0.020108	0.507288		0.00756335		0.00377571	0.000818986		0.000841376		5.59953e-05	0.000498663	2.1294e-05		0		2.79882	1			0.00880505	0.0033326	0.00696573	0.00722385		0.00162433		0	0.000841741	0.000530462		0.000234614		5.58302e-05	0.00202849				0.00561115				0.154989	0.0566554
4.97647	82.1446	6740.97				0.0170747	0.429043	0.00471262	0.0110386		0.000959731	0.000609621	0.00056541	0.00138882			0.00061417	7.9845e-05		0		2.32965	1					0.00600515	0.00597502	0.000846548	0.00141581		0.000130449	0.000712194	0.000456835	0.000161484	0.000205878			0.00175198				0.00403265
4.97584	82.1195	6766.02		0.140999		0.0153233	0.495683	0.00120821	0.00721508			0.000452971	6.69879e-06	0.00139839		1.19348e-05	0.000259555	0.000138991	0.000336181	0		2.66209	1			0.00842954		0.0066645	0.006885	0.000926826	0.00155636		0		0.000506465	0.000175685	0.00022875		5.32088e-05	0.00194668	0.000109719			0.0051186				0.149428
4.97521	82.0944	6791.08				0.00482479	0.522125	0.00625908	0.0129825		0.00031319	0.00107354	0.000360994	0.00187353	0.000175503					0		2.5824	1					0.00638893	0.00673045	0.000912011	0.00152367		0.000122099	0.000758851	0.000491856	0.000171575	0.000223537	7.68227e-06						0.00478551
4.97458	82.0694	6816.14					0.464258				0.00195258	0.00139326		0.00081215						0		2.39999	1						0.00615509				0	0.000724642	0.000465941		0.000204456							0.00419672
4.97395	82.0443	6841.2					0.458938		0.00615346		0.000243627	0.000880273	0.000698941	0.00178846						0		2.3831	1						0.00612532		0.0014086		0	0.00071433	0.000462139	0.000163616	0.000210011							0.00415921
4.97331	82.0193	6866.26				0.030703	0.463656		0.0061593			0.000491442		0.00184586	0.000108843		6.79779e-05			0		2.45606	1					0.00623198	0.00627779		0.00143993		0		0.000470158		0.000215038	6.95981e-06						0.00438184
4.97268	81.9942	6891.32		0.000268161	0.00705749	0.0033287	0.464716	0.00226367	0.0075091		0.00122414	0.00117997	0.000849225	0.00190857			0.000326803			0		2.42154	1			0.00738449	0.00280534	0.00610028	0.00623448	0.000857292	0.00143446		0.000124296	0.000729945	0.000470605	0.000166917	0.000213817							0.00428794				0.00765265	0.00986283
4.97205	81.9691	6916.38				0.0014881	0.531682		0.00728916		0.00172165	0.00124304	7.99863e-06	0.00197857			5.82039e-05			0		2.60637	1					0.0063897	0.00677707		0.00150302		0.000125396	0.000768057	0.000493775	0.000169637	0.000224625							0.00483874
4.97142	81.9441	6941.44			0.0257447	0.00515983	0.480128	0.013354	0.000859368			0.000567959	0.000174608	0.00192073	0.000111503	0.000175634	0.000258608			0		2.4952	1				0.00293065	0.0062543	0.00644004	0.000918431	0.00144258		0		0.000478429	0.00016677	0.000219089	7.09327e-06	5.13715e-05					0.00452571					0.0286753
4.97079	81.919	6966.5					0.485099	0.00632971	0.00513675				0.000283264	0.000581922			0.000171692		4.58016e-05	0		2.45808	1						0.00635718	0.000879027	0.0014371		0			0.000164846	0.000207341				9.90514e-05			0.00438913
4.97016	81.894	6991.56				0.0044827	0.443027	0.00983978	0.0118922			0.000661405	0.0008134	0.00107245	4.42542e-06		0.000354856			0		2.34263	1					0.00597833	0.00603343	0.000865994	0.00142181		0		0.000458003	0.000163271	0.000204358	6.10135e-06						0.00406291
4.96953	81.8689	7016.62	0.160736			0.0239944	0.466373		0.00047268		0.00142524	0.000672116	0.000363765	0.00238671						0		2.53564	1		0.0270659			0.00652361	0.00660365		0.0014888		0.000112536	0.000773592	0.000494925	0.000173516	0.0002294							0.00475154			0.187802
4.96889	81.8438	7041.68		0.082488			0.432847	5.97193e-05	0.00767683		0.000285464	2.88486e-05		0.00115778	3.81694e-05		0.00137655			0		2.38558	1			0.00760294			0.00612303	0.000849166	0.00143461		0.000116086	0.000724713	0.000463814		0.000209102	6.44636e-06						0.00422275				0.090091
4.96826	81.8188	7066.74					0.442841		0.00295491		0.00178007	0.000944315		0.000585717						0		2.33438	1						0.00597454		0.00137406		0.000119214	0.000710884	0.000455159		0.000199467							0.00400949
4.96763	81.7937	7091.8	0.223272		0.0120713	0.0427739	0.429362				0.000274057	0.00109595		0.00210046			0.000675084			0		2.50959	1		0.0274288		0.00300592	0.00663243	0.0065156				0.000112785	0.000772619	0.00050106		0.000229153							0.00473631			0.250701		0.0150773
4.967	81.7687	7116.86
4.96637	81.7436	7141.92
4.96574	81.7185	7166.97
4.9651	81.6935	7192.03
4.96447	81.6684	7217.09
4.96384	81.6434	7242.15
4.96321	81.6183	7267.21
4.96258	81.5932	7292.27
4.96195	81.5682	7317.33
4.96132	81.5431	7342.39
4.96068	81.5181	7367.45
4.96005	81.493	7392.51
4.95942	81.468	7417.57
4.95879	81.4429	7442.63
4.95816	81.4178	7467.69
4.95753	81.3928	7492.75
4.95689	81.3677	7517.81
4.95626	81.3427	7542.86
4.95563	81.3176	7567.92
4.955	81.2925	7592.98
4.95437	81.2675	7618.04
4.95374	81.2424	7643.1
4.95311	81.2174	7668.16
4.95247	81.1923	7693.22
4.95184	81.1672	7718.28
4.95121	81.1422	7743.34
4.95058	81.1171	7768.4
4.94995	81.0921	7793.46
4.94932	81.067	7818.52
4.94868	81.0419	7843.58
4.94805	81.0169	7868.64
4.94742	80.9918	7893.7
4.94679	80.9668	7918.75
4.94616	80.9417	7943.81
4.94553	80.9166	7968.87
4.9449	80.8916	7993.93
4.94426	80.8665	8018.99
4.94363	80.8415	8044.05
4.943	80.8164	8069.11
4.94237	80.7913	8094.17
4.94174	80.7663	8119.23
4.94111	80.7412	8144.29
4.94047	80.7162	8169.35
4.93984	80.6911	8194.41
4.93921	80.6661	8219.47
4.93858	80.641	8244.53
4.93795	80.6159	8269.59
4.93732	80.5909	8294.65
4.93669	80.5658	8319.7
4.93605	80.5408	8344.76
4.93542	80.5157	8369.82
4.93479	80.4906	8394.88
4.93416	80.4656	8419.94
4.93353	80.4405	8445
4.9329	80.4155	8470.06
4.93226	80.3904	8495.12
4.93163	80.3653	8520.18
4.931	80.3403	8545.24
4.93037	80.3152	8570.3
4.92974	80.2902	8595.36
4.92911	80.2651	8620.42
4.92848	80.24	8645.48
4.92784	80.215	8670.54
4.92721	80.1899	8695.59
4.92658	80.1649	8720.65
4.92595	80.1398	8745.71
4.92532	80.1147	8770.77
4.92469	80.0897	8795.83
4.92405	80.0646	8820.89
4.92342	80.0396	8845.95
4.92279	80.0145	8871.01
4.92216	79.9894	8896.07
4.92153	79.9644	8921.13
4.9209	79.9393	8946.19
4.92027	79.9143	8971.25
4.91963	79.8892	8996.31
4.919	79.8642	9021.37
4.91837	79.8391	9046.43
4.91774	79.814	9071.49
4.91711	79.789	9096.54
4.91648	79.7639	9121.6
4.91585	79.7389	9146.66
4.91521	79.7138	9171.72
4.91458	79.6887	9196.78
4.91395	79.6637	9221.84
4.91332	79.6386	9246.9
4.91269	79.6136	9271.96
4.91206	79.5885	9297.02
4.91142	79.5634	9322.08
4.91079	79.5384	9347.14
4.91016	79.5133	9372.2
4.90953	79.4883	9397.26
4.9089	79.4632	9422.32
4.90827	79.4381	9447.38
4.90764	79.4131	9472.43
4.907	79.388	9497.49
4.90637	79.363	9522.55
4.90574	79.3379	9547.61
4.90511	79.3128	9572.67
4.90448	79.2878	9597.73
4.90385	79.2627	9622.79
4.90321	79.2377	9647.85
4.90258	79.2126	9672.91
4.90195	79.1875	9697.97
4.90132	79.1625	9723.03
4.90069	79.1374	9748.09
4.90006	79.1124	9773.15
4.89943	79.0873	9798.21
4.89879	79.0623	9823.27
4.89816	79.0372	9848.32
4.89753	79.0121	9873.38
4.8969	78.9871	9898.44
4.89627	78.962	9923.5
4.89564	78.937	9948.56
4.895	78.9119	9973.62
4.89437	78.8868	9998.68
4.89374	78.8618	10023.7
4.89311	78.8367	10048.8
4.89248	78.8117	10073.9
4.89185	78.7866	10098.9
4.89122	78.7615	10124
4.89058	78.7365	10149
4.88995	78.7114	10174.1
4.88932	78.6864	10199.2
4.88869	78.6613	10224.2
4.88806	78.6362	10249.3
4.88743	78.6112	10274.3
4.88679	78.5861	10299.4
4.88616	78.5611	10324.5
4.88553	78.536	10349.5
4.8849	78.5109	10374.6
4.88427	78.4859	10399.6
4.88364	78.4608	10424.7
4.88301	78.4358	10449.7
4.88237	78.4107	10474.8
4.88174	78.3857	10499.9
4.88111	78.3606	10524.9
4.88048	78.3355	10550
4.87985	78.3105	10575
4.87922	78.2854	10600.1
4.87858	78.2604	10625.2
4.87795	78.2353	10650.2
4.87732	78.2102	10675.3
4.87669	78.1852	10700.3
4.87606	78.1601	10725.4
4.87543	78.1351	10750.5
4.8748	78.11	10775.5
4.87416	78.0849	10800.6
4.87353	78.0599	10825.6
4.8729	78.0348	10850.7
4.87227	78.0098	10875.8
4.87164	77.9847	10900.8
4.87101	77.9596	10925.9
4.87037	77.9346	10950.9
4.86974	77.9095	10976
4.86911	77.8845	11001.1
4.86848	77.8594	11026.1
4.86785	77.8343	11051.2
4.86722	77.8093	11076.2	2.45835		0.490199	0.487236	0.615681		0.00244635					0.00563132		0.00234077	0.00242818			0	0.00207603	5.80011	1
4.86659	77.7842	11101.3				0.0335039	0.444692	0.00999363	0.0214995						0.00153186		0.00273391			0	0.00148909	2.40684	1	0.00148909				0.00624114	0.00621268	0.000891445	0.00150067		0					1.62743e-05					4.89512e-05	0.0042943
4.86595	77.7592	11126.4		0.602953		0.0610596	0.473201	0.00261073	0.00901447		0.00495912		0.00150199	0.00124439			0.000385413			0		3.15985	1			0.0117036		0.00816098	0.00813997	0.00111572	0.00187187		0.000140467	0.000974333		0.000222079	0.000272537							0.00727152				0.614656
4.86532	77.7341	11151.4				0.00099081	0.35471	0.00340632	0.0051287	0.0026751		0.00101469	0.000527054	0.00132796		0.000118642				0		2.07208	1					0.00548264	0.0052706	0.00077506	0.00128236	0.000735398	0		0.000422605	0.000148433	0.000189169		4.47683e-05					0.00330157
4.86469	77.709	11176.5	0.546335		0.0109532		0.416214		0.0174297	0.00917899	0.000974793		0.000193088	0.000697998	3.51953e-05		0.000107103			0		2.54635	1		0.030334		0.00321758		0.00693119		0.00168293	0.000965643	0	0.000832244		0.000186098	0.000235679	7.34369e-06						0.0051502			0.576669		0.0141708
4.86406	77.684	11201.5		0.00265924	0.026119		0.393156		0.0107394	0.0043845	0.000556846	0.000179247	5.51095e-05							0		2.22499	1			0.00699645	0.00270949		0.00566951		0.0013699	0.000780652	0.000112733	0.000687639	0.000440036	0.000153437								0.00372962				0.00965569	0.0288285
4.86343	77.6589	11226.6			0.011091	0.00358391	0.425348		0.0129772	0.00833835				0.00015186			0.00018102			0		2.30449	1				0.00273051	0.00591295	0.00591144		0.00141103	0.00081582	0				0.000196701							0.00395486					0.0138215
4.8628	77.6339	11251.6					0.400239	0.00144668	0.0127455	0.00596019	0.000197234	3.14327e-05		0.000149638						0		2.20437	1						0.00564652	0.00080226	0.00136623	0.00078075	0.000110541	0.000680298	0.000435684		0.000190563							0.00366521
4.86216	77.6088	11276.7			0.00175605		0.407823	0.00118298	0.0128569	0.00709371		5.46195e-05		0.000251395	0.000214002		0.000311486			0		2.23064	1				0.00264219		0.00572049	0.000808384	0.00137858	0.000792219	0		0.000439617		0.000192824	7.18998e-06						0.00374131					0.00439824
4.86153	77.5838	11301.8					0.421588	0.0010286	0.0124243	0.00632441				0.000179794	0.000125735		7.12944e-05			0		2.26839	1						0.0058236	0.000816051	0.00139093	0.00079706	0				0.000194354	6.71423e-06						0.00384318
4.8609	77.5587	11326.8		0.00828168			0.433736	0.00089351	0.0134139	0.00681637	0.000411049			0.000346496	7.17767e-05		0.000495723		5.28722e-05	0		2.31486	1			0.00719831			0.00595637	0.000828518	0.00141674	0.000811762	0.000115429	0.000705283			0.000198436	6.47997e-06			9.55396e-05			0.00398406				0.01548
4.86027	77.5336	11351.9					0.4182	0.00438939	0.0136859	0.00550924				0.000264697	0.000121253		0.000301301			0		2.25824	1						0.00580481	0.000826369	0.00139382	0.000792637	0				0.000194599	6.67754e-06						0.00382092
4.85964	77.5086	11376.9					0.425847	0.0021506	0.0133935	0.00748918	0.000268771			0.000372495			0.000383256		8.11177e-05	0		2.28285	1						0.00587141	0.000824613	0.00140265	0.000806532	0	0.000697579			0.000196627				9.48578e-05			0.00389009
4.85901	77.4835	11402		0.00661976	0.00147101		0.428893	0.00186629	0.0103265	0.00870284	5.835e-05			6.21049e-05	5.16238e-06		0.000331764		0.000104156	0		2.30051	1			0.00716037	0.00269778		0.0059125	0.00082799	0.00139841	0.000815869	0	0.000700182			0.000195809	6.03109e-06			9.55746e-05			0.00394088				0.0137801	0.00416879
4.85838	77.4585	11427.1			0.00106462		0.418066	0.00143971	0.0135457	0.00575531				0.000280922	8.94693e-05		0.000305679		4.06472e-05	0		2.25953	1				0.00266198		0.00580115	0.000815913	0.00139252	0.000793214	0				0.000194586	6.47666e-06			9.37594e-05			0.00382098					0.00372661
4.85774	77.4334	11452.1				0.00116499	0.416014	0.0026474	0.0133737	0.00552691	0.000229927			0.000325957	7.5715e-05		0.000320696		9.42171e-05	0		2.25458	1					0.00581304	0.0057882	0.000819125	0.00139038	0.000791418	0.000110314	0.000691317			0.000194643	6.38447e-06			9.41542e-05			0.00380851
4.85711	77.4083	11477.2					0.423584	0.00471401	0.0104161	0.00634017				0.000391202		7.20212e-06	0.000354788		9.84659e-05	0		2.27503	1						0.0058467	0.000830918	0.00138732	0.00079939	0				0.00019616		4.69854e-05		9.47403e-05			0.00386537
4.85648	77.3833	11502.2					0.41683	0.00434627	0.0116336	0.00555503	1.45131e-05			0.000308873	2.85384e-05		0.000288032		0.000105366	0		2.25418	1						0.00578861	0.000824555	0.00138333	0.000791226	0	0.000689959			0.000194466	6.08974e-06			9.42205e-05			0.00380636
4.85585	77.3582	11527.3		0.00264361	0.00187269		0.424024	0.00301627	0.0108389	0.00536838	0.000156896			0.000330062			0.00044739		0.000141267	0		2.28161	1			0.00710421	0.00268165		0.00585858	0.000826607	0.00139138	0.000796773	0	0.000696198			0.000196146				9.53082e-05			0.00388346				0.00974783	0.00455433
4.85522	77.3332	11552.4					0.426303	0.00392803	0.00980309	0.00558875				0.000338364	0.000148348		0.000294909		0.000111573	0		2.28278	1						0.00586393	0.000829413	0.00138697	0.000797397	0				0.000196123	6.88397e-06			9.49965e-05			0.00388403
4.85459	77.3081	11577.4					0.419178	0.00375246	0.00963939	0.00571005	0.000251475			0.000318431	0.000102718		0.000343506		0.000168147	0		2.26198	1						0.00580526	0.00082382	0.00137799	0.000793092	0	0.000692227			0.000194824	6.55939e-06			9.4948e-05			0.00382545
4.85395	77.283	11602.5					0.426367	0.00355365	0.0100071	0.00491899	0.000104572			0.000387367	0.000163233		0.000378686		9.56666e-05	0		2.28299	1						0.00586318	0.000828	0.00138751	0.000794481	0	0.000695562			0.000196382	6.97573e-06			9.48327e-05			0.00388374
4.85332	77.258	11627.5		0.0090572			0.433105	0.00420482	0.00998743	0.00440204	0.000104259			0.000306565	3.30338e-05		0.000371119		0.000145533	0		2.31179	1			0.00718629			0.00594265	0.000838301	0.00140094	0.000800044	0	0.00070233			0.000197809	6.22319e-06			9.62248e-05			0.00397102				0.0162435
4.85269	77.2329	11652.6		0.00456938			0.436391	0.00329413	0.0113806	0.0046377				0.000427347	5.2096e-06		0.000277834		0.000171254	0		2.31716	1			0.00718276			0.00596037	0.000836118	0.00140784	0.000801947	0				0.00019876	6.05475e-06			9.65768e-05			0.00398477				0.0117521
4.85206	77.2079	11677.7	0.0151557	0.013531			0.444568	0.00377694	0.0128493	0.00444916	0.000128627		2.06827e-05	0.000317598			0.000365875		0.00018282	0		2.35836	1		0.0248923	0.00732794			0.00608877	0.000851939	0.00143733	0.000814692	0	0.00071514		0.000159867	0.000201448				9.83195e-05			0.00412417			0.040048	0.0208589
4.85143	77.1828	11702.7		0.0121113	0.00274888		0.445726	0.00500209	0.00788316	0.00449636				0.000295776			0.000319191		0.000170128	0		2.35659	1			0.00728885	0.00274446		0.00606331	0.000852104	0.00141124	0.000810964	0				0.000200344				9.77244e-05			0.0041012				0.0194001	0.00549334
4.8508	77.1577	11727.8					0.439754	0.00482085	0.00903422	0.00508429				0.000271712			0.000298614		0.000213339	0		2.32273	1						0.00597558	0.000841946	0.00139984	0.000804363	0				0.000197958				9.70383e-05			0.00399703
4.85017	77.1327	11752.8		0.0196519			0.440709	0.00344595	0.00959815	0.00412388	7.18656e-05			0.000373526			0.00036565		0.000146149	0		2.34506	1			0.00729096			0.00603167	0.000844612	0.0014144	0.000807407	0	0.000709662			0.000200327				9.72582e-05			0.00407117				0.0269428
4.84953	77.1076	11777.9		0.0048047			0.450209	0.00170058	0.0083005	0.00395537				0.000285462			0.00039266		0.000197225	0		2.35843	1			0.00725468			0.006066	0.000838872	0.00140997	0.000807012	0				0.000199873				9.77825e-05			0.00409601				0.0120594
4.8489	77.0826	11803		0.00947551			0.446491	0.0045606	0.00611956	0.00452879	2.66405e-05	1.05803e-05		0.000284487	4.51828e-05		0.000280198		0.000191597	0		2.35223	1			0.0072617			0.00604908	0.000848207	0.00140055	0.000808855	0	0.00070919	0.000454637		0.000199721	6.36489e-06			9.76577e-05			0.00408226				0.0167372
4.84827	77.0575	11828		0.00433035	0.00421461		0.445288	0.00336468	0.0100344	0.00433014	0.000117543			0.000320361	3.48324e-05		0.000308297		0.0001841	0		2.34992	1			0.00724921	0.00274155		0.00604593	0.000844172	0.00141581	0.000808131	0	0.000709767			0.000199968	6.29992e-06			9.76008e-05			0.00407886				0.0115796	0.00695617
4.84764	77.0324	11853.1		0.0192723			0.455724	0.00416563	0.00765744	0.00456379				0.000327436			0.00031803		0.000222368	0		2.38984	1			0.00738086			0.00615797	0.000857679	0.00142448	0.000819364	0				0.000202542				9.92046e-05			0.00420065				0.0266531
4.84701	77.0074	11878.1		0.00743512			0.440029	0.00216081	0.00892433	0.00397544	7.60327e-05	3.17868e-05		0.000295514		1.41742e-05	0.000308686		0.000213296	0		2.33069	1			0.00721017			0.00598904	0.000834519	0.00140236	0.000801379	0	0.000704935	0.000451864		0.000198517		4.77358e-05		9.72415e-05			0.00401915				0.0146453
4.84638	76.9823	11903.2		0.0146572			0.442941	0.00472919	0.00966714	0.0040954		1.2998e-05	7.65978e-05	0.000376738			0.000288534		0.000190188	0		2.34675	1			0.00727919			0.00604033	0.00084924	0.00141494	0.000807441	0		0.000454889	0.000159072	0.000200385				9.76956e-05			0.00407489				0.0219363
4.84574	76.9573	11928.3		0.0164291			0.446904	0.0011678	0.0087591	0.00452067	0.000306471			0.000347426	8.31624e-06		0.000284036		0.000209144	0		2.36104	1			0.00730551			0.00607164	0.000839334	0.00141564	0.000811651	0.000107582	0.00071313			0.000200802	6.15163e-06			9.81667e-05			0.00411189				0.0237346
4.84511	76.9322	11953.3		0.00644658	0.000734744		0.44567	0.00285927	0.00950631	0.00411536	7.44884e-05			0.000351124	3.46797e-05		0.000368705		0.000253718	0		2.34795	1			0.00724726	0.00272853		0.00604094	0.00084154	0.00141232	0.000806383	0	0.000708807			0.000199946	6.29241e-06			9.81606e-05			0.00407121				0.0136938	0.00346328
4.84448	76.9071	11978.4		0.0248499	0.000741892		0.448229	0.00448783	0.00908952	0.00419062	0.000113245		8.2802e-06	0.000407831			0.000300674		0.00021778	0		2.37412	1			0.00737334	0.00275758		0.00611388	0.000856211	0.00142572	0.000815283	0.000107585	0.00071655		0.000160125	0.00020242				9.88599e-05			0.00416037				0.0322232	0.00349947
4.84385	76.8821	12003.4			0.00382093	0.000868155	0.444858	0.00457177	0.00821958	0.0044606	6.10543e-06	2.28288e-05		0.000404795			0.000358291		0.000200019	0		2.34549	1				0.00273467	0.00595969	0.00603185	0.000846598	0.00140589	0.000806994	0	0.000707705	0.000453822		0.00020006				9.75477e-05			0.00406265					0.0065556
4.84322	76.857	12028.5		0.0126389	0.00333614	0.000361711	0.447077	0.00351938	0.00704673	0.0047189	0.000100225			0.000317096			0.000328026		0.000219044	0	1.31347e-05	2.36319	1	1.31347e-05		0.00730058	0.00275008	0.00599483	0.00607647	0.000848134	0.00141001	0.000813062	0.000107554	0.000712553			0.000200758				9.83298e-05		1.45026e-05	0.00411852				0.0199395	0.00608622
4.84259	76.832	12053.5		0.0251639	0.00193184	0.00159375	0.455478	0.00365355	0.00956454	0.00499644	9.26268e-05	5.9809e-05		0.000381544			0.000282369		0.000252385	0	3.40249e-06	2.40157	1	3.40249e-06		0.0074353	0.00278398	0.00608167	0.00618936	0.000860354	0.0014394	0.00082552	0	0.000722381	0.000463152		0.000203936				0.000100014		1.44808e-05	0.00424336				0.0325992	0.00471582
4.84196	76.8069	12078.6		0.00500464			0.449087	0.00298442	0.00978748	0.00496797				0.000362077			0.000277207		0.000264574	0		2.35584	1			0.00726029			0.00606647	0.000843932	0.00141668	0.000811878	0				0.000200478				9.84921e-05			0.00409437				0.0122649
4.84132	76.7819	12103.7		0.00495156			0.454739	0.00340082	0.00913029	0.00512186	8.4561e-05			0.000453005			0.000293812		0.000217995	0		2.3731	1			0.00729574			0.00611532	0.000849526	0.00142108	0.000816514	0	0.000713989			0.000202015				9.85293e-05			0.00414459				0.0122473
4.84069	76.7568	12128.7		0.0165606	0.000203016		0.44554	0.00476969	0.00962872	0.00460314	0.000261346			0.000326726			0.000319859		0.000211547	0		2.35733	1			0.00731023	0.0027406		0.00607067	0.000852415	0.00141984	0.000812487	0.000107467	0.000713321			0.000200797				9.82484e-05			0.00410789				0.0238708	0.00294361
4.84006	76.7317	12153.8	0.0118315	0.0290651	0.000217529	0.000256354	0.46001	0.00356919	0.0102023	0.00541917				0.000383401			0.000289538		0.000211698	0		2.41964	1		0.0253396	0.00750414	0.00280066	0.00612516	0.0062535	0.000866797	0.0014532	0.000833831	0				0.000205546				0.000100401			0.0043088			0.0371711	0.0365692	0.00301818
4.83943	76.7067	12178.8			0.0018589		0.449978	0.00413427	0.0111165	0.00464835	0.000102244			0.000396726			0.000284683		0.000259644	0		2.35639	1				0.00273945		0.00607232	0.000848335	0.00142247	0.000810901	0.000109312	0.000710932			0.000200782				9.84913e-05			0.00409726					0.00459836
4.8388	76.6816	12203.9		0.00054386	0.00348146		0.450007	0.00475806	0.0108349	0.00479671	0.000246914			0.000422695		4.67304e-05	0.000344362		0.00023982	0		2.35992	1			0.00726318	0.00274847		0.00608185	0.000851829	0.00142359	0.000812791	0.000110174	0.00071279			0.000201252		4.84326e-05		9.84552e-05			0.00410977				0.00780704	0.00622993
4.83817	76.6566	12229		0.0137929		0.000359601	0.45534	0.00252556	0.0106676	0.00481212	5.6499e-05	1.14739e-05		0.000360071	1.3093e-05		0.000315223		0.000264435	0		2.3842	1			0.00735342		0.00603569	0.00614596	0.00085042	0.0014337	0.000819004	0	0.00071718	0.000459664		0.00020239	6.22864e-06			9.94363e-05			0.00418346				0.0211464
4.83753	76.6315	12254		0.0123574	0.00268608		0.449995	0.00509817	0.00941655	0.00489997	7.87225e-06		1.47303e-05	0.000354818			0.000357701		0.000226035	0		2.36998	1			0.0073238	0.00275719		0.00610629	0.00085645	0.00142383	0.000816505	0	0.000714409		0.000159809	0.000201648				9.87196e-05			0.00414391				0.0196812	0.00544327
4.8369	76.6064	12279.1	0.00356661	0.0164517			0.452112	0.00395626	0.0100011	0.00499747	0.000160352	2.97781e-05		0.000389586		6.58285e-06	0.00028531		0.000246853	0		2.37856	1		0.0249429	0.00735921			0.00613391	0.0008553	0.00143086	0.000819654	0	0.000717599	0.000459687		0.000202535		4.85105e-05		9.92498e-05			0.00417281			0.0285095	0.0238109
4.83627	76.5814	12304.1		0.00825647	0.0018353	0.000852483	0.452085	0.00486044	0.0101067	0.00491458	7.65198e-05			0.000369756			0.000284627		0.000243499	0		2.37266	1			0.00731507	0.0027555	0.00601779	0.00611517	0.00085587	0.00142692	0.000816808	0	0.000714979			0.000201798				9.8916e-05			0.00414982				0.0155715	0.0045908
4.83564	76.5563	12329.2		0.0359828	0.00293138	0.000781679	0.460353	0.00338209	0.0097652	0.00522829	5.1145e-05			0.000406772			0.000286005		0.000229827	0		2.42685	1			0.00752969	0.00281136	0.00613238	0.00626037	0.000866917	0.00145279	0.000833758	0	0.000728484			0.000205878				0.00010067			0.00432557				0.0435125	0.00574274
4.83501	76.5313	12354.3		0.0139148			0.456831	0.00492601	0.00944938	0.00576207	0.000172318	4.0744e-06		0.000372333			0.000288658		0.000244886	0		2.38873	1			0.00736824			0.00616314	0.000860554	0.00143178	0.000824699	0.000106779	0.000719203	0.000460527		0.000202864				9.9444e-05			0.00419966				0.0212831
4.83438	76.5062	12379.3		0.0164068	0.00146713	0.00207523	0.46062	0.00353254	0.00993282	0.00518724	0.000112274			0.000427934			0.000334036		0.000261529	0		2.40868	1			0.00741819	0.002785	0.00608841	0.0062123	0.000860668	0.00144208	0.000827057	0	0.000723108			0.000204398				0.000100189			0.00425959				0.023825	0.00425212
4.83375	76.4811	12404.4		0.0143144			0.455415	0.00413226	0.0097245	0.00493707	9.39547e-05			0.000388312			0.000301882		0.000214807	0		2.38432	1			0.0073569			0.00614796	0.000856313	0.00143044	0.000819772	0	0.00071758			0.00020262				9.89875e-05			0.00418484				0.0216713
4.83311	76.4561	12429.4		0.00640538		0.00118871	0.452865	0.00532801	0.00865606	0.00476488	1.75532e-05	0.000140233	4.92332e-05	0.000394481			0.000311263		0.00026124	0		2.37127	1			0.00730114		0.00601141	0.00611027	0.000856452	0.00141955	0.000815163	0	0.00071379	0.000458352	0.000159866	0.0002017				9.89638e-05			0.00414227				0.0137065
4.83248	76.431	12454.5		0.0116317			0.459065	0.00335294	0.00968865	0.0049895	5.68111e-05			0.000408341			0.000313111		0.000253528	0		2.39262	1			0.00736233			0.0061709	0.000855033	0.00143275	0.000821401	0	0.000718613			0.00020309				9.95298e-05			0.0042066				0.018994
4.83185	76.406	12479.6	0.0345598	0.00850688			0.456976	0.00336389	0.00922824	0.00528473	3.81976e-05			0.000453016	4.50209e-05		0.000281842		0.000207306	0		2.40065	1		0.0252835	0.007415			0.00621494	0.000862167	0.00144283	0.000829496	0	0.000724478			0.000205052	6.50049e-06			9.99069e-05			0.00425574			0.0598432	0.0159219
4.83122	76.3809	12504.6		0.0180176			0.456572	0.00260469	0.00962689	0.00502016				0.000386637			0.000303768		0.000227477	0		2.39136	1			0.00738146			0.00616415	0.000852637	0.00143292	0.000821764	0				0.000203014				9.93069e-05			0.00420557				0.025399
4.83059	76.3558	12529.7		0.0126287	0.00162543	0.00153851	0.452771	0.00407236	0.00911444	0.00522933	0.00024938			0.000439394			0.000258914		0.000319753	0		2.38081	1			0.00734553	0.00276196	0.00603538	0.00613323	0.000855302	0.00142674	0.000820258	0.000108573	0.000717725			0.000202744				9.99027e-05			0.00417478				0.0199743	0.00438739
4.82996	76.3308	12554.7		0.020956	0.000242455	0.000167064	0.458599	0.00458116	0.00959862	0.00470962	2.48398e-05			0.000394701			0.000316531		0.000231034	0		2.401	1			0.00741712	0.00277637	0.00607161	0.00619428	0.000862838	0.0014382	0.000823517	0	0.000721353			0.000203828				9.9715e-05			0.00423841				0.0283731	0.00301883
4.82932	76.3057	12579.8	0.0435395	0.0117487	0.000835104		0.459877	0.00267667	0.00813238	0.00455383	9.12829e-05			0.000358738		6.30898e-06	0.00024762		0.000278304	0		2.41793	1		0.0254628	0.00746963	0.00280715		0.00626338	0.00086504	0.00144742	0.000831438	0	0.00072924			0.000205733		4.93205e-05		0.000101218			0.00431288			0.0690023	0.0192184	0.00364225
4.82869	76.2807	12604.9		0.00547635	0.00529719		0.449745	0.00459728	0.00990947	0.00511214	7.49059e-05	3.6344e-05	1.11325e-05	0.000477248	2.59082e-05		0.00032173		0.000243975	0		2.36675	1			0.007295	0.00276091		0.00609665	0.000853464	0.00142368	0.000816234	0	0.00071373	0.000457532	0.000159557	0.000202103	6.27991e-06			9.87489e-05			0.00413229				0.0127713	0.0080581
4.82806	76.2556	12629.9		0.00674065			0.456258	0.00420986	0.00873408	0.00502217				0.000379693		1.68536e-06	0.000302987		0.000260312	0		2.37916	1			0.00731545			0.00613301	0.000854105	0.00142246	0.000817762	0				0.000201981		4.83583e-05		9.91369e-05			0.0041637				0.0140561
4.82743	76.2305	12655	0.0156579	0.0167716			0.445187	0.00335298	0.0104862	0.00482906	0.000138457			0.000365868			0.000305904		0.000219871	0		2.36393	1		0.024925	0.0073458			0.00609855	0.000851526	0.00142997	0.000817345	0.000110512	0.000716093			0.000201998				9.87987e-05			0.00413911			0.0405829	0.0241174
4.8268	76.2055	12680		0.0182749	0.000864409		0.441417	0.00440885	0.0090397	0.00502933	0.000189631			0.000366062			0.00029091		0.000278596	0	1.07608e-05	2.34785	1	1.07608e-05		0.00729657	0.00273572		0.00604169	0.000849037	0.00141404	0.000812276	0	0.000711173			0.000200536				9.86422e-05		1.44117e-05	0.00408118				0.0255714	0.00360013
4.82617	76.1804	12705.1		0.00973863	0.00130236		0.449193	0.0034681	0.0086454	0.00551589	5.73563e-05		1.24549e-05	0.00039			0.00032323		0.000273941	0		2.36335	1			0.00729497	0.00274488		0.00608534	0.000848196	0.00141659	0.000816688	0.000108631	0.000712532		0.000159318	0.000201259				9.88819e-05			0.00411997				0.0170336	0.00404724
4.82554	76.1554	12730.2		0.0099495		0.000622991	0.44333	0.00492111	0.00934583	0.00548449				0.000407046	5.56035e-05		0.000303973		0.000284506	0		2.34523	1			0.00726333		0.00597087	0.00603878	0.000849506	0.00141303	0.000812951	0				0.000200474	6.43157e-06			9.85459e-05			0.00407034				0.0172128
4.8249	76.1303	12755.2	0.0114691	0.00944768	0.0034118		0.450143	0.00545174	0.0103051	0.00561363	3.64792e-05			0.000391713			0.000294349		0.000216133	0		2.37471	1		0.0249761	0.00734446	0.00277004		0.00613049	0.000861018	0.00143281	0.000822734	0	0.000717331			0.000202656				9.90075e-05			0.00416829			0.0364453	0.0167921	0.00618184
4.82427	76.1052	12780.3	0.00938677	0.026537	0.00270982		0.446039	0.0053687	0.00931436	0.00532029				0.000372965			0.000315419		0.00030302	0	1.71854e-05	2.37727	1	1.71854e-05	0.0250305	0.00740766	0.00277456		0.00613114	0.000862779	0.00143236	0.000823436	0				0.000203024				0.000100081		1.47339e-05	0.00418273			0.0344172	0.0339446	0.00548438
4.82364	76.0802	12805.3		0.0132564	0.000763118		0.4449	0.00487747	0.00846375	0.00512313		2.11351e-05		0.000378076			0.000325533		0.000246522	0		2.35288	1			0.00728787	0.00273713		0.0060572	0.000851202	0.00141271	0.000813183	0		0.00045571		0.000200734				9.83985e-05			0.00409249				0.0205443	0.00350025
4.82301	76.0551	12830.4		0.0177257	0.003401		0.444458	0.00493381	0.0100076	0.00551906	0.000100783	1.69388e-05		0.000378443			0.000265198		0.000258334	0		2.36028	1			0.00732748	0.00275532		0.00607878	0.000854641	0.00142406	0.000817969	0.000109577	0.000713864	0.000457421		0.000201501				9.88861e-05			0.004121				0.0250532	0.00615633
4.82238	76.0301	12855.4		0.00800819	0.00500242	0.000680403	0.446029	0.00578829	0.00922658	0.00553394			4.96148e-05	0.000354557			0.000297687		0.000215576	0		2.35887	1			0.00728963	0.00275547	0.00599688	0.00607403	0.000856213	0.00141869	0.00081668	0			0.000159523	0.000201022				9.83144e-05			0.00411173				0.0152978	0.0077579
4.82175	76.005	12880.5		0.0108656			0.45066	0.00475282	0.00761877	0.00492507	0.000116053	6.77537e-05	3.06714e-05	0.000307713			0.00022945		0.000279829	0	7.43329e-06	2.36668	1	7.43329e-06		0.00730363			0.00609502	0.000853346	0.00141372	0.000814804	0.000110813	0.000713392	0.000457355	0.000159551	0.000200914				9.9015e-05		1.43892e-05	0.00412898				0.0181692
4.82111	75.98	12905.6		0.00808687	0.00365967	0.000214828	0.447693	0.0037675	0.00880827	0.00515927		1.29433e-05		0.000334808			0.000344488		0.00024603	0		2.36079	1			0.00728553	0.0027499	0.00599191	0.00607604	0.00084865	0.00141623	0.000814602	0		0.000456372		0.000200783				9.85468e-05			0.00411264				0.0153724	0.00640957
4.82048	75.9549	12930.6	0.00957014	0.0220822	0.00468891		0.453117	0.00442488	0.00780296	0.00501037	0.000137185	8.20179e-06		0.000311847			0.000273294		0.000201186	0		2.39699	1		0.0251318	0.00742557	0.00279165		0.00618006	0.000862916	0.00143222	0.000825418	0	0.000722474	0.000462764		0.000203466				9.94992e-05			0.00423443			0.034702	0.0295078	0.00748056
4.81985	75.9298	12955.7		0.00731497			0.447957	0.00502406	0.0085601	0.00503461	0.000174485	1.05524e-05		0.000366614	7.46373e-06		0.00030941		0.000251436	0		2.35519	1			0.00726999			0.00606568	0.000851458	0.00141265	0.000812563	0.00011292	0.000711326	0.000455513		0.000200604	6.13656e-06			9.84158e-05			0.00409528				0.014585
4.81922	75.9048	12980.7		0.00874881			0.450308	0.00566901	0.00832005	0.00507448				0.000354957			0.00030138		0.000255378	0		2.3633	1			0.00729278			0.00608946	0.000855935	0.00141542	0.000814856	0				0.000201058				9.87105e-05			0.00412012				0.0160416
4.81859	75.8797	13005.8	0.0105142	0.0163146		0.00196494	0.454557	0.00482524	0.00705963	0.00449967	0.000134607	7.22275e-05		0.000371874		2.96222e-05	0.000347883		0.000289997	0		2.39301	1		0.0250749	0.00739259		0.00606726	0.00617038	0.000862292	0.00142594	0.000821269	0.000114851	0.000720754	0.000462038		0.000203355		4.88943e-05		0.000100121			0.00421743			0.0355891	0.0237072
4.81796	75.8547	13030.9		0.0129806			0.449356	0.00396887	0.00753751	0.00450786	5.86998e-05		2.03448e-05	0.000267813			0.00032431		0.000241189	0		2.36443	1			0.00730285			0.0060853	0.000849863	0.00141217	0.000812315	0	0.00071247		0.000159349	0.000200496				9.85597e-05			0.00412144				0.0202834
4.81733	75.8296	13055.9		0.0044192			0.455527	0.00373942	0.00856114	0.00470913				0.000248428			0.000315341		0.000211981	0		2.37428	1			0.00729368			0.00611744	0.000850635	0.00141875	0.00081468	0.00010888				0.00020075				9.84631e-05			0.00414628				0.0117129
4.81669	75.8045	13081		0.00663568	0.00391511		0.454463	0.00346381	0.00849837	0.00464145	0.000200577	1.37868e-05		0.000318175			0.000343353		0.000239705	0		2.3797	1			0.00731647	0.00276379		0.00612801	0.00085164	0.0014218	0.000816279	0.000108944	0.000716188	0.000458557		0.000201641				9.8957e-05			0.00416538				0.0139522	0.0066789
4.81606	75.7795	13106	0.0410417	0.0266609	0.00179147		0.458624	0.0035393	0.00832426	0.00454395		2.16788e-05		0.000271409			0.000350804		0.000229274	0		2.42904	1		0.0255898	0.0075494	0.00282475		0.00629187	0.000872675	0.00145577	0.000835753	0		0.000469783		0.000206264				0.000101267			0.0043554			0.0666316	0.0342103	0.00461622
4.81543	75.7544	13131.1		0.0183657			0.454891	0.00466587	0.007947	0.00466301			9.3065e-06	0.00023792			0.000326647		0.000265683	0		2.38636	1			0.00737205			0.0061498	0.000858697	0.00142437	0.00081908	0			0.000160479	0.000201818				9.95352e-05			0.0041909				0.0257377
4.8148	75.7294	13156.2		0.0204083			0.449437	0.0056905	0.00691993	0.00518842				0.000333712			0.000336876		0.000219277	0		2.37237	1			0.00735163			0.00610976	0.000859279	0.00141539	0.000818455	0				0.000201696				9.87414e-05			0.00415173				0.0277599
4.81417	75.7043	13181.2		0.0229431			0.454156	0.00444605	0.00802147	0.00471167	3.56105e-05		1.90865e-06	0.000360789			0.000314785		0.000235666	0		2.38894	1			0.00739443			0.00615578	0.000859105	0.00142662	0.000820418	0	0.000718686		0.000160656	0.00020285				9.93833e-05			0.00420121				0.0303375
4.81354	75.6792	13206.3		0.0158575			0.454706	0.00390533	0.00776574	0.00479523	9.23101e-05	3.66902e-05	4.72857e-06	0.000256041			0.000299098		0.000234612	0		2.38354	1			0.00735448			0.0061401	0.000854756	0.00142156	0.000818438	0.000113317	0.000716936	0.00045953	0.000160215	0.000201631				9.90899e-05			0.00417977				0.023212
4.8129	75.6542	13231.3		0.00648952	0.00181561	0.000688148	0.44917	0.00591601	0.00755936	0.00456116	6.37774e-05	5.01619e-05	2.31843e-05	0.000268346	8.49299e-06		0.000339477		0.000236213	0		2.36163	1			0.0072803	0.0027441	0.00599254	0.00608019	0.000856034	0.00141122	0.000811944	0.000110176	0.000711972	0.00045652	0.000159249	0.000200352	6.15368e-06			9.84396e-05			0.00411354				0.0137698	0.00455971
4.81227	75.6291	13256.4		0.0198346	0.00188549		0.454679	0.00556589	0.00837949	0.0046697				0.000306483		8.19513e-06	0.000293258		0.000205213	0		2.39006	1			0.00739055	0.00277242		0.00616124	0.000863568	0.00142887	0.000820728	0				0.000202638		4.86688e-05		9.91492e-05			0.00420569				0.0272251	0.00465791
4.81164	75.6041	13281.5		0.0167159	0.000696531		0.450615	0.00421613	0.0073611	0.00445615	0.000117539	2.29286e-05	1.00841e-05	0.000348475			0.000331581		0.00026648	0		2.37325	1			0.00733639	0.00275171		0.00610924	0.000853478	0.00141606	0.000814722	0.000106946	0.000715082	0.000458179	0.000159803	0.000201637				9.91206e-05			0.00415019				0.0240523	0.00344824
4.81101	75.579	13306.5	0.0204719	0.00902554	0.00124586		0.454427	0.00449433	0.00766366	0.00520778	5.68252e-05			0.000283295			0.000344153		0.000199649	0		2.3881	1		0.0250903	0.00737019	0.00277374		0.00616752	0.000860786	0.00142773	0.000823996	0.000109513	0.000720062			0.000202731				9.92105e-05			0.00420712			0.0455621	0.0163957	0.00401959
4.81038	75.5539	13331.6	0.00302828	0.0140499	0.0054647		0.447085	0.00476512	0.00722287	0.00410432	1.19562e-05	1.22726e-05		0.000300394			0.000315012		0.00026699	0		2.36814	1		0.0248435	0.00732391	0.00276373		0.0060928	0.000854772	0.00141448	0.000812619	0	0.000714003	0.000457781		0.000201195				9.90525e-05			0.00413822			0.0278718	0.0213738	0.00822843
4.80975	75.5289	13356.6		0.0171377			0.451603	0.00563151	0.00714153	0.00452991		1.9837e-05		0.000279677			0.000281549		0.00023051	0		2.37517	1			0.00734356			0.00611762	0.000859146	0.00141637	0.000815708	0		0.000458539		0.000201383				9.88576e-05			0.00415699				0.0244812
4.80912	75.5038	13381.7		0.00746788	0.00149089		0.456947	0.00391989	0.00778952	0.00487101	0.000173629			0.000302003			0.000333736		0.000218025	0		2.38434	1			0.00732654	0.00275959		0.00614302	0.000854156	0.00142057	0.000818138	0.000111945	0.000716815			0.000201758				9.88552e-05			0.00417798				0.0147944	0.00425048
4.80848	75.4788	13406.8		0.0173437			0.451875	0.00528135	0.00680006	0.00430178	8.86537e-05			0.000337833			0.000357642		0.000234589	0		2.3764	1			0.0073451			0.00611937	0.000858034	0.00141524	0.000814843	0.000107985	0.000715617			0.000201765				9.891e-05			0.00415969				0.0246888
4.80785	75.4537	13431.8	0.03091	0.0155377	0.0047538		0.465832	0.00606316	0.00775964	0.00394226	8.57952e-05	2.48671e-05		0.000337931	2.16695e-06		0.000344139		0.000212359	0	2.57531e-05	2.43889	1	2.57531e-05	0.0255667	0.00751997	0.00283404		0.00631761	0.000881846	0.00145369	0.000833212	0	0.000733117	0.000469856		0.000206705	6.29381e-06			0.000101113		1.52158e-05	0.00437358			0.0564767	0.0230577	0.00758783
4.80722	75.4286	13456.9		0.0133854	0.00105495		0.461884	0.00392792	0.00714013	0.00426568	3.18322e-05	3.78928e-05	1.40436e-05	0.000311268	3.36927e-06		0.000358168		0.000239163	0		2.40397	1			0.00738585	0.00277467		0.00619631	0.000859251	0.00142646	0.000820384	0	0.00072032	0.000461911	0.000161099	0.000203012	6.19416e-06			9.96457e-05			0.00423737				0.0207713	0.00382962
4.80659	75.4036	13481.9		0.0159329			0.453482	0.00298771	0.00614184	0.00339732	0.000131131		8.70544e-06	0.000295385			0.000347298		0.000202034	0		2.37935	1			0.0073356			0.00612002	0.000849322	0.00141158	0.000810339	0.000110663	0.000715278		0.000159823	0.000201348				9.85207e-05			0.0041616				0.0232685
4.80596	75.3785	13507		0.0155493	0.00640331		0.458805	0.00410669	0.00715154	0.00397759		8.98369e-05	7.84935e-06	0.00034409			0.000377678		0.000216618	0		2.40482	1			0.00740033	0.00279385		0.00619307	0.000860893	0.00142818	0.000820106	0		0.000462751	0.000161251	0.000203453				9.95449e-05			0.00424385				0.0229496	0.00919716
4.80533	75.3535	13532		0.0150071			0.459044	0.00530665	0.00593953	0.00433324		3.11505e-05		0.000395357		2.12849e-06	0.000350072		0.00018771	0		2.39549	1			0.00737346			0.0061726	0.000862164	0.00141855	0.000818816	0		0.000460826		0.000203069		4.85988e-05		9.89244e-05			0.00421286				0.0223805
4.80469	75.3284	13557.1		0.0274495	0.00142999		0.465517	0.00471343	0.00747992	0.00336617				0.000291479		5.12041e-06	0.000340262		0.000199436	0		2.42881	1			0.00749099	0.00280101		0.00626514	0.000869862	0.00144077	0.000823931	0				0.000204735		4.9173e-05		0.000100164			0.00432007				0.0349405	0.004231
4.80406	75.3034	13582.2		0.0169309			0.469205	0.0029678	0.00654686	0.00378785	4.85646e-05	2.44277e-05		0.00028618			0.000346222		0.000213096	0	1.29354e-06	2.42756	1	1.29354e-06		0.00744145			0.00626007	0.000861195	0.00143302	0.000823427	0	0.000724899	0.000464713		0.000204123				0.000100014		1.44875e-05	0.00430563				0.0243724
4.80343	75.2783	13607.2		0.0139684	0.00199621		0.474392	0.00508037	0.00660587	0.0036474		2.45071e-05		0.000309958			0.000309833		0.000203126	0		2.44302	1			0.00746935	0.00280827		0.00630818	0.000872897	0.00144017	0.00082679	0		0.000466956		0.000205256				0.000100399			0.00435396				0.0214377	0.00480448
4.8028	75.2532	13632.3	0.00937689	0.0182516	0.00377532		0.466472	0.00545029	0.00657744	0.00382106	0.00021073			0.000378552			0.00035704		0.00024405	0		2.43152	1		0.0253459	0.00747859	0.00281273		0.00627888	0.000873944	0.00143961	0.000827286	0.000110907	0.000729033			0.000205618				0.000100767			0.00433211			0.0347228	0.0257301	0.00658806
4.80217	75.2282	13657.3		0.00945749			0.467784	0.00358819	0.00585244	0.00393988	0.00012988		8.41376e-06	0.000421232			0.000365993		0.000211577	0		2.41627	1			0.00739043			0.00622916	0.000859807	0.00142434	0.000820656	0.000107669	0.000722312		0.000161394	0.000204106				9.95827e-05			0.00426776				0.0168479
4.80154	75.2031	13682.4	0.00773728	0.0210305	0.000779391		0.46474	0.00462752	0.00664853	0.00394207	0.000100177	1.19518e-05	2.6687e-05	0.000390638			0.000387401		0.000208638	0		2.42371	1		0.025274	0.00746613	0.00279625		0.00625616	0.000868681	0.00143605	0.000825603	0	0.0007265	0.000465491	0.000162477	0.000205144				0.000100153			0.00430667			0.0330113	0.0284967	0.00357564
4.80091	75.1781	13707.5		0.018515	0.00186157		0.472045	0.00574719	0.00652616	0.00390415	9.8612e-05			0.000417586			0.000417802		0.000215035	0		2.44085	1			0.00748478	0.00280904		0.00630272	0.000875645	0.00144046	0.000828254	0.000108045	0.00072897			0.000206011				0.000100557			0.00435192				0.0259998	0.00467061
4.80027	75.153	13732.5		0.00887346	0.000454153		0.461896	0.00389532	0.00690205	0.00446371	7.86955e-06		3.71951e-05	0.00039267			0.000335235		0.000236485	0		2.39876	1			0.00735751	0.00276677		0.00618268	0.000857241	0.00142239	0.000819426	0.000108198	0.000718605		0.000160883	0.000203064				9.94001e-05			0.00421886				0.016231	0.00322092
4.79964	75.1279	13757.6	0.0207803				0.463989	0.00482109	0.00693631	0.00465451	0.000159776	7.47568e-05	7.98318e-06	0.000424475			0.000435273		0.000231795	0		2.40644	1		0.0251801				0.00622214	0.000864998	0.00142995	0.00082453	0.000111315	0.000723161	0.000463511	0.000161546	0.000204321				9.98738e-05			0.00425447			0.0459604
4.79901	75.1029	13782.6	0.0287115	0.0170937			0.457505	0.00357271	0.00852496	0.00490225	0.000121579	2.23484e-05		0.000525121			0.00044478		0.000200891	0		2.40813	1		0.0253203	0.00745337			0.00622949	0.000864677	0.00144302	0.000829535	0.000111083	0.000726405	0.000465417		0.000205919				0.000100049			0.00427775			0.0540318	0.024547
4.79838	75.0778	13807.7		0.00948135		0.00034564	0.458291	0.0030235	0.0076465	0.00524868				0.000530818			0.000454786		0.000227384	0		2.38915	1			0.00734213		0.00603581	0.00615615	0.000852195	0.001422	0.000820899	0				0.000203441				9.9083e-05			0.00419225				0.0168235
4.79775	75.0528	13832.8	0.0170184	0.0100549	0.00353283	0.00118554	0.461862	0.00321206	0.0102749	0.00522337		2.42538e-05		0.000614981			0.000478426		0.00021216	0		2.4161	1		0.0252955	0.00743583	0.00280424	0.00611419	0.0062457	0.000863562	0.00145019	0.000831092	0		0.00046552		0.000206517				0.000100178			0.00429275			0.0423139	0.0174907	0.00633707
4.79712	75.0277	13857.8	0.0141269	0.0089872	0.00407915	0.00161635	0.457069	0.00275248	0.0084144	0.00576512	0.000142821	1.46669e-05		0.000674805			0.000451353		0.000182762	0	1.00263e-05	2.40146	1	1.00263e-05	0.0251538	0.00739348	0.00279098	0.00608305	0.00619614	0.000857348	0.00143521	0.000829018	0.000111378	0.000722802	0.000462993		0.000205789				9.93619e-05		1.46355e-05	0.00424408			0.0392807	0.0163807	0.00687013
4.79648	75.0026	13882.9		0.0160088	0.00532757	0.00285516	0.456389	0.00423168	0.0108787	0.00608012	9.04091e-05	1.67863e-05		0.000656547			0.000454106		0.000211497	0		2.40377	1			0.00741834	0.00279697	0.00609183	0.00619883	0.000863287	0.00144603	0.000831052	0	0.000723111	0.00046338		0.000205843				9.97209e-05			0.00425162				0.0234271	0.00812454
4.79585	74.9776	13907.9		0.0199918		0.00162597	0.459185	0.00362945	0.0110501	0.00630115		1.65888e-05		0.000667331	2.18022e-05		0.000461951		0.000169402	0	9.07809e-06	2.40564	1	9.07809e-06		0.00743101		0.00608963	0.00621005	0.000861381	0.00144708	0.000832228	0		0.000463502		0.000205964	6.33677e-06			9.93395e-05		1.46295e-05	0.00425604				0.0274228
4.79522	74.9525	13933		0.00356772			0.458837	0.00459177	0.0109979	0.00560732	0.000130064			0.000581534			0.000492213		0.000188463	0	5.59836e-06	2.3847	1	5.59836e-06		0.00732517			0.00615701	0.00085757	0.00143479	0.000822303	0.000108668	0.00071747			0.000203719				9.86929e-05		1.44283e-05	0.00418377				0.0108929
4.79459	74.9275	13958.1	0.0106272	0.00700847	0.00469356	0.00271599	0.462499	0.00255175	0.0129614	0.00640695	0.000151753	0.000115822		0.00078413			0.000506314		0.000221681	0	2.75358e-05	2.4179	1	2.75358e-05	0.0252926	0.00743156	0.00280922	0.00612222	0.00625121	0.000861669	0.00146155	0.000836676	0.000109446	0.000727095	0.000466296		0.000207676				0.000100324		1.51246e-05	0.00429824			0.0359198	0.01444	0.00750278
4.79396	74.9024	13983.1		0.0163038	0.00342324	0.00306882	0.459715	0.00485038	0.0112581	0.00696188	0.000191011	3.73232e-05		0.00066701	1.06682e-05		0.000481812		0.00019975	0		2.41234	1			0.00744094	0.00279949	0.00611041	0.00622848	0.000868024	0.00145177	0.000837317	0.000113756	0.00072577	0.000464861		0.000206513	6.28126e-06			9.98998e-05			0.0042793				0.0237448	0.00622273
4.79333	74.8773	14008.2		0.00911761		0.00194281	0.455189	0.00303926	0.0121758	0.00672922	0.000119059	2.45683e-05		0.000738654			0.000532921		0.000203558	0		2.38406	1			0.00734895		0.00604714	0.00615214	0.000853154	0.00144114	0.000828125	0	0.00071829	0.000460239		0.000204931				9.89589e-05			0.00418775				0.0164666
4.7927	74.8523	14033.2	0.00375534	0.0312608	0.00815326	0.00114269	0.459563	0.00419086	0.0143796	0.00639676	0.000273923	5.24926e-06		0.000749054			0.000482844		0.000209788	0		2.43191	1		0.0254637	0.00755301	0.00284063	0.00616296	0.00628769	0.000873983	0.00147808	0.000842876	0.00010823	0.000733176	0.000469133		0.000209007				0.000100957			0.00435541			0.029219	0.0388138	0.0109939
4.79206	74.8272	14058.3		0.0164409	0.00231795	0.000204093	0.452595	0.00287587	0.0133893	0.00733595	0.000191298	1.71058e-05		0.000718002		3.81172e-06	0.000506408		0.00018291	0	4.61944e-06	2.38396	1	4.61944e-06		0.00738197	0.00277389	0.00605283	0.00615455	0.000854138	0.0014485	0.000832248	0.000109349	0.000719984	0.000461038		0.000205179		4.86414e-05		9.89409e-05		1.44501e-05	0.00419525				0.0238229	0.00509184
4.79143	74.8022	14083.4		0.00894643	0.00276529	0.00161315	0.448374	0.00351288	0.0126237	0.0066977	0.000118405	4.63602e-05		0.000680591			0.00053563		0.000152998	0		2.36681	1			0.0073169	0.00275824	0.00602013	0.00610261	0.000851146	0.00143668	0.00082443	0.000111803	0.000715198	0.000458384		0.000203696				9.80492e-05			0.00413958				0.0162633	0.00552353
4.7908	74.7771	14108.4		0.0065769	0.00410364	0.000605788	0.449605	0.00466682	0.0129149	0.00721468	0.000324701	7.11627e-05		0.000745335			0.000558517		0.00020245	0	3.37168e-06	2.36901	1	3.37168e-06		0.00731955	0.00276557	0.0060244	0.00611425	0.000856238	0.00143956	0.000827651	0.000110256	0.000717154	0.000459086		0.000204341				9.86434e-05		1.43509e-05	0.00414849				0.0138965	0.0068692
4.79017	74.752	14133.5		0.00439717	0.000832861	0.000574351	0.449183	0.00315098	0.0142466	0.00736395	0.000163323			0.000696664	1.22361e-05		0.00056353		0.000211013	0		2.36018	1			0.00728966	0.00274683	0.00600446	0.00609269	0.000848116	0.00143997	0.000825562	0.000108513	0.00071395			0.000203371	6.19025e-06			9.84004e-05			0.00411944				0.0116868	0.00357969
4.78954	74.727	14158.5		0.00899611	0.00630976	0.00158379	0.455454	0.00497947	0.0136222	0.00798561	0.000119975	5.28172e-05		0.00081919		3.32373e-06	0.000569928		0.000250681	0		2.39435	1			0.00738836	0.00279569	0.00607873	0.00618631	0.000864635	0.00145459	0.000838025	0.000115046	0.000722179	0.00046289		0.000206536		4.88117e-05		9.99498e-05			0.00422858				0.0163845	0.00910545
4.78891	74.7019	14183.6	0.0614079	0.0192029	0.000827539	0.000997331	0.45413	0.00277061	0.0140521	0.00794415	0.000179139			0.000700564			0.000563097		0.000190722	0		2.42167	1		0.0257459	0.00755951	0.00283324	0.00619472	0.00630163	0.000873428	0.0014845	0.00085409	0.000116167	0.000736498			0.000209795				0.000101296			0.00435974			0.0871539	0.0267624	0.00366078
4.78827	74.6769	14208.7		0.0165079	0.00224748	0.00106144	0.458964	0.00263842	0.0159133	0.00759539	0.000196728	8.54576e-05		0.000794586			0.000622939		0.000186811	0		2.40522	1			0.0074348	0.00279346	0.00609866	0.0062203	0.000859387	0.00146875	0.000839308	0.000111253	0.000725147	0.00046472		0.000207116				9.96844e-05			0.00426284				0.0239427	0.00504094
4.78764	74.6518	14233.7		0.0108481	0.000511624	0.000985201	0.446736	0.00337695	0.0160971	0.00845236	0.000186165			0.000783614	6.49873e-05		0.000608015		0.000187567	0		2.36043	1			0.00732353	0.00275219	0.0060195	0.00609838	0.000850853	0.00145045	0.000832109	0.000110004	0.000715707			0.000204369	6.54298e-06			9.84015e-05			0.00412932				0.0181716	0.00326381
4.78701	74.6267	14258.8	0.0208443	0.0180662			0.448797	0.00432271	0.0172294	0.0084317	0.000153991	9.87245e-05		0.000929807	1.20385e-05		0.000617665		0.000204688	0		2.38178	1		0.02521	0.00742939			0.00617743	0.000864253	0.00147201	0.000841842	0.000112231	0.000723985	0.000464196		0.000207685	6.27641e-06			9.97291e-05			0.00421586			0.0460543	0.0254956
4.78638	74.6017	14283.8		0.00842452	0.00313046	0.001091	0.445383	0.00530936	0.0163616	0.00780396	4.8208e-05	2.64199e-05	1.41308e-05	0.000779071	4.02435e-05		0.000670998		0.00026221	0	2.40593e-06	2.35767	1	2.40593e-06		0.00731549	0.00275931	0.0060185	0.00609246	0.00085744	0.00145116	0.000829155	0	0.000714828	0.000458269	0.000159852	0.000204296	6.38279e-06			9.90949e-05		1.43115e-05	0.00412357				0.01574	0.00588976
4.78575	74.5766	14308.9	0.0189272	0.00471936	0.00647603	0.000847992	0.447545	0.00442092	0.016776	0.00864886	0.000193246	8.06102e-05	1.78334e-05	0.000867368			0.000689463		0.000159974	0		2.37525	1		0.0251197	0.00736845	0.00279298	0.00606949	0.00615222	0.000861671	0.00146525	0.000839926	0.000110769	0.000721739	0.00046252	0.000161249	0.000206596				9.89591e-05			0.00419004			0.0440469	0.0120878	0.00926902
4.78512	74.5516	14333.9	0.0186137	0.0158613	0.00272758	0.00107492	0.44288	0.00412295	0.0173583	0.00931302	6.36421e-05	3.48673e-05		0.00081986			0.000651043		0.000190984	0		2.36697	1		0.0250971	0.00739187	0.00277941	0.00606491	0.00613095	0.000859869	0.00146625	0.000842055	0.000112275	0.000720428	0.000461855		0.000206124				9.91723e-05			0.00417181			0.0437108	0.0232531	0.00550699
4.78449	74.5265	14359		0.0140737	0.00543067	0.00348272	0.441473	0.00273825	0.0174771	0.00843209	9.18936e-05	1.75285e-05	1.40963e-05	0.000862712	5.35752e-05		0.000619663		0.000212939	0	3.87746e-06	2.36024	1	3.87746e-06		0.00734373	0.00277108	0.00603672	0.00609019	0.00084996	0.00145811	0.000833341	0.000110597	0.000716348	0.000459046	0.00016014	0.000205177	6.48e-06			9.8801e-05		1.43707e-05	0.00413554				0.0214175	0.00820176
4.78385	74.5015	14384.1	0.0749457	0.01368	0.0061409	0.000816478	0.453765	0.00438759	0.0176683	0.00914716	0.000300538	5.90601e-06		0.000911203	2.97597e-05		0.000657013		0.000159885	0		2.43069	1		0.0259688	0.00759937	0.00287013	0.00623927	0.00634625	0.000885667	0.00150985	0.000865642	0.000108745	0.000742522	0.000475025		0.000212656	6.5481e-06			0.000101728			0.00440785			0.100914	0.0212794	0.00901103
4.78322	74.4764	14409.1		0.0134225	0.00185525	0.0032072	0.44401	0.00298838	0.0177046	0.00957417	0.00026464			0.00102518	0.000108306		0.000659192		0.000161286	0	8.37373e-06	2.36244	1	8.37373e-06		0.00734769	0.00276266	0.00604056	0.00610353	0.000851498	0.00146012	0.000838881	0.000108105	0.000717809			0.00020633	6.8371e-06			9.83816e-05		1.4484e-05	0.0041426				0.0207702	0.00461791
4.78259	74.4513	14434.2		0.0130614	0.00412065	0.00161654	0.447027	0.00515583	0.0176513	0.00977415	0.000106277			0.000924948			0.000630797		0.0002001	0	1.6819e-05	2.37089	1	1.6819e-05		0.00737	0.00277813	0.00605478	0.00613314	0.000861837	0.00146454	0.000842399	0.000107577	0.00071925			0.000206368				9.90672e-05		1.47222e-05	0.00417059				0.0204314	0.00689878
4.78196	74.4263	14459.2	0.0519001	0.00909571	0.00575012	0.00246915	0.447419	0.00415347	0.0185577	0.00978251	0.000128605	0.000102643		0.000871875			0.000686842		0.000195565	0	1.97734e-05	2.39838	1	1.97734e-05	0.0255683	0.00748707	0.00283124	0.00616249	0.00624089	0.000873192	0.00149354	0.000857049	0.000111361	0.000731846	0.000469347		0.000209617				0.000100741		1.50461e-05	0.00429212			0.0774684	0.0165828	0.00858136
4.78133	74.4012	14484.3		0.00819387	0.00612806	0.00210932	0.441278	0.00355743	0.0185489	0.00984362		2.89236e-05		0.000907476	0.000164085		0.000752485		0.000209006	0		2.35289	1			0.0073159	0.00276854	0.00602248	0.00607942	0.00085142	0.00145984	0.000837991	0		0.000458348		0.000205109	7.17839e-06			9.85992e-05			0.00411581				0.0155098	0.0088966
4.7807	74.3762	14509.4		0.0132852		0.00210968	0.440347	0.00492151	0.0188133	0.0100964	0.000189273	6.0228e-05		0.000872973			0.00073707		0.000147484	0		2.34626	1			0.00731992		0.00601467	0.00606838	0.000855091	0.00145897	0.000837983	0.000110178	0.000714739	0.000457931		0.000204633				9.78826e-05			0.00409888				0.0206051
4.78006	74.3511	14534.4		0.00922217	0.00128707	0.000382473	0.440568	0.00387977	0.0181222	0.00980674	0.000170538			0.000778975	7.44307e-07	3.10188e-05	0.000727092		0.000184653	0		2.34096	1			0.00728844	0.0027429	0.00599235	0.00605194	0.000849032	0.00145217	0.000834377	0	0.000712617			0.000203482	6.10493e-06	4.83392e-05		9.79601e-05			0.00407805				0.0165106	0.00402997
4.77943	74.326	14559.5		0.00314789	0.00334743	0.00157757	0.439506	0.00271231	0.017551	0.00900708	6.75023e-05			0.000769834		1.31612e-06	0.000777985		0.000163041	0		2.33658	1			0.00725217	0.00274132	0.00597936	0.00603156	0.00084261	0.00144594	0.000828665	0.000109051	0.000710103			0.000202861		4.80001e-05		9.74824e-05			0.00405911				0.0104001	0.00608874
4.7788	74.301	14584.5		0.012235	0.00120887		0.444343	0.0031646	0.0169804	0.0101074	0.000167817	3.33197e-05		0.000769528			0.000753239		0.000177708	0		2.35464	1			0.00732366	0.00275291		0.00608732	0.000849697	0.00145317	0.000838777	0.000111329	0.000715264	0.000458187		0.000204184				9.82594e-05			0.0041172				0.0195587	0.00396178
4.77817	74.2759	14609.6		0.00474859			0.438315	0.00515751	0.0174092	0.00970552		2.8636e-05		0.000730217			0.000714277		0.000174466	0		2.32658	1			0.00724077			0.00601457	0.00084929	0.00144228	0.000829838	0		0.000454207		0.000202184				9.73809e-05			0.00403302				0.0119894
4.77754	74.2509	14634.7	0.0137498	0.0176061	0.00198411		0.445407	0.00558129	0.0185217	0.0100908	0.000142169	5.16243e-05		0.00077268	4.14632e-05		0.000698421		0.00019017	0	1.17578e-06	2.37118	1	1.17578e-06	0.0251251	0.00740843	0.00278166		0.00614944	0.00086641	0.00147316	0.000846764	0.000114935	0.000722	0.000462693		0.000206165	6.4503e-06			9.93238e-05		1.4417e-05	0.00418594			0.0388748	0.0250145	0.00476577
4.77691	74.2258	14659.7		0.0124762	0.00492345		0.440134	0.00293411	0.0171925	0.00968289				0.000790298			0.000765391		0.000194674	0	1.40177e-05	2.34731	1	1.40177e-05		0.00731182	0.00275915		0.00606272	0.000847442	0.00145151	0.000835536	0				0.000203962				9.8254e-05		1.45458e-05	0.00409737				0.019788	0.0076826
4.77628	74.2007	14684.8		0.00694856			0.43911	0.00333819	0.0177652	0.00884941	2.88887e-05			0.000804618			0.000709067		0.000168336	0		2.33085	1			0.00725209			0.00602183	0.000843613	0.00144475	0.000826842	0.000110653	0.000708913			0.000202789				9.7397e-05			0.00404351				0.0142006
4.77564	74.1757	14709.8		0.020648	0.000551161		0.442216	0.00313478	0.017472	0.00954109	7.61314e-05			0.000745486			0.000727235		0.000154196	0		2.35505	1			0.00735456	0.00275417		0.00608719	0.000850581	0.00145677	0.000837331	0.000112058	0.000715616			0.000204275				9.81483e-05			0.00412269				0.0280026	0.00330533
4.77501	74.1506	14734.9		0.0121115	0.00217913	0.000645295	0.440655	0.00422719	0.0176202	0.00981524	0.000206039	2.94345e-05		0.000797426		2.57347e-06	0.000750027		0.000164615	0	3.19552e-05	2.34615	1	3.19552e-05		0.0073111	0.00275116	0.00600549	0.00606469	0.000851995	0.00145322	0.00083613	0.000109701	0.000714269	0.000457399		0.000204013		4.82415e-05		9.79701e-05		1.49518e-05	0.00409548				0.0194226	0.0049303
4.77438	74.1256	14760		0.0222894	0.0045096		0.444817	0.00197799	0.0189506	0.00977914				0.00071085			0.00075829		0.000132217	0	1.87443e-05	2.3704	1	1.87443e-05		0.00739814	0.0027806		0.0061285	0.000851034	0.0014703	0.000842817	0				0.00020515				9.84596e-05		1.47731e-05	0.00417169				0.0296876	0.0072902
4.77375	74.1005	14785		0.0237006		0.000212265	0.439436	0.00329801	0.0172868	0.00857251		4.37952e-05		0.000684891			0.000667958		0.000186146	0		2.34867	1			0.0073494		0.00601035	0.00606682	0.000849619	0.00145342	0.000831685	0		0.000457952		0.000203537				9.82771e-05			0.00410412				0.03105
4.77312	74.0754	14810.1	0.0100405	0.0104298	0.000372718		0.439258	0.0044437	0.0160408	0.00905579		7.02103e-06		0.000910832			0.000730959		0.000163822	0	1.09433e-05	2.34059	1	1.09433e-05	0.0248084	0.00729879	0.0027429		0.00605346	0.000851836	0.00144555	0.000831996	0		0.000456781		0.000204484				9.78573e-05		1.44612e-05	0.00408141			0.0348489	0.0177286	0.00311562
4.77249	74.0504	14835.1		0.00962343	0.00146057	9.3622e-05	0.440739	0.0036557	0.018175	0.00920368	3.47979e-05	2.89059e-05		0.000812334			0.000743492		0.000223482	0	6.81434e-06	2.34113	1	6.81434e-06		0.00728833	0.00274296	0.0059905	0.00605154	0.000848113	0.00145214	0.000831675	0.000110378	0.000711795	0.000456383		0.000203652				9.83147e-05		1.43516e-05	0.00407768				0.0169118	0.00420353
4.77185	74.0253	14860.2		0.0105797			0.439432	0.00358852	0.0169552	0.0093867	3.49171e-05	5.42874e-05		0.000794957			0.000737808		0.000156269	0		2.33581	1			0.00727598			0.00603479	0.000846148	0.00144448	0.000830755	0	0.000710343	0.000455595		0.000203131				9.74742e-05			0.00406011				0.0178557
4.77122	74.0003	14885.3		0.0156523	0.000419442		0.440945	0.00546256	0.0164677	0.00910797		5.18767e-05		0.000792707	4.53041e-05		0.000711987		0.00013967	0		2.34584	1			0.00731858	0.00274527		0.00606408	0.000856093	0.00144838	0.000832895	0		0.000457407		0.000203931	6.40117e-06			9.77061e-05			0.00409387				0.0229709	0.00316471
4.77059	73.9752	14910.3		0.0203788	0.00274129		0.43978	0.00359125	0.0175207	0.00953559	0.000107736	6.30839e-05		0.000816142	8.95163e-05		0.000738619		0.000177734	0	6.52543e-07	2.35114	1	6.52543e-07		0.00734968	0.00275907		0.00607549	0.000851699	0.00145613	0.000836833	0.000114582	0.000715376	0.000458629		0.00020459	6.70115e-06			9.83182e-05		1.42765e-05	0.00411352				0.0277285	0.00550036
4.76996	73.9501	14935.4		0.0155032	0.00254956		0.439567	0.00367437	0.0159063	0.00922828	8.98914e-06	5.35322e-05		0.000895182	2.48401e-06		0.000762875		0.000164217	0		2.34502	1			0.00731304	0.0027496		0.00605517	0.000849241	0.00144519	0.000832822	0	0.000712552	0.000457095		0.000204411	6.12272e-06			9.78719e-05			0.00408957				0.0228162	0.00529917
4.76933	73.9251	14960.4	0.0079105	0.0144116			0.434579	0.00310608	0.0178054	0.00933933	5.27534e-05	2.95757e-05		0.000783166			0.000788941		0.000182381	0		2.32907	1		0.0247332	0.00728873			0.00602064	0.000844773	0.00144828	0.000830855	0.00011064	0.000710693	0.00045562		0.000203132				9.77581e-05			0.00404986			0.0326437	0.0217003
4.7687	73.9	14985.5		0.00244748			0.437518	0.0035379	0.0163117	0.00967139	6.33968e-05	6.81318e-05		0.000823349	9.94097e-05	1.20778e-05	0.000720349		0.000154084	0		2.32228	1			0.00721705			0.00599723	0.000841604	0.00143455	0.000827669	0.000109442	0.000706823	0.000453321		0.000202253	6.68593e-06	4.78537e-05		9.69502e-05			0.00401575				0.00966453
4.76807	73.875	15010.6	0.0145863	0.0250511	0.00322783		0.449897	0.00425689	0.017694	0.00977434				0.000810445			0.00074072		0.000154983	0		2.39389	1		0.0252994	0.00747929	0.00280445		0.00620703	0.000867629	0.00147999	0.000851192	0				0.000207812				9.96619e-05			0.004255			0.0398856	0.0325304	0.00603228
4.76743	73.8499	15035.6		0.0233537	0.00148833		0.438906	0.00295455	0.0176888	0.0104426	0.000174562			0.000778637	6.50985e-05		0.000767694		0.000189552	0		2.35007	1			0.00735872	0.0027558		0.00607347	0.000849599	0.00145701	0.000840841	0.000108603	0.000715837			0.000204393	6.54544e-06			9.84467e-05			0.00411228				0.0307125	0.00424413
4.7668	73.8248	15060.7	0.00578094	0.0176807			0.442285	0.00392082	0.0173201	0.00919616		3.37817e-05	1.33911e-06	0.000900825			0.000717034		0.000148175	0		2.35432	1		0.0249087	0.00735073			0.00609079	0.000853811	0.00145698	0.000836317	0		0.000458976	0.000160007	0.000205337				9.81448e-05			0.0041237			0.0306896	0.0250314
4.76617	73.7998	15085.7		0.0105504			0.434167	0.00356347	0.0174904	0.0102451	0.000171776	3.73117e-05		0.000864156	3.32416e-05		0.000749252		0.000139093	0		2.32079	1			0.00724898			0.00599481	0.000842931	0.00144119	0.000831314	0.000112796	0.000708424	0.000453814		0.000202797	6.2754e-06			9.69506e-05			0.00401908				0.0177994
4.76554	73.7747	15110.8		0.0117524	0.00212143		0.442295	0.00333434	0.0168022	0.010142	7.74753e-05	4.53878e-05		0.000744584			0.000782302		0.000157765	0		2.34917	1			0.00731101	0.00275132		0.00607094	0.000848971	0.00145022	0.000837622	0.000108201	0.000713681	0.000457543		0.000203715				9.79161e-05			0.00410125				0.0190634	0.00487275
4.76491	73.7497	15135.8		0.0081934			0.443051	0.0041321	0.0183396	0.0102446	1.39617e-05			0.000729485			0.000718335		0.000127463	0		2.34444	1			0.0072917			0.00606529	0.000850611	0.0014542	0.000836927	0	0.000712385			0.000203347				9.74944e-05			0.00408745				0.0154851
4.76428	73.7246	15160.9		0.0301789			0.442121	0.00450908	0.0188081	0.0100455	8.1757e-05	7.07943e-05		0.000796498	7.63811e-06		0.000765991		0.000126751	0		2.36393	1			0.00741745			0.00611784	0.000859754	0.00146939	0.000843759	0	0.000719286	0.000461268		0.000205627	6.21056e-06			9.83832e-05			0.0041593				0.0375963
4.76364	73.6996	15186		0.0143019	0.000756628		0.441536	0.00305884	0.0167924	0.00968778	1.44684e-05	7.64424e-06		0.000778615	3.6887e-05		0.000780699		0.000124033	0		2.34704	1			0.00731274	0.00274541		0.0060642	0.000847424	0.00144919	0.00083511	0	0.000712862	0.000457015		0.000203782	6.34532e-06			9.75265e-05			0.00409471				0.0216147	0.00350204
4.76301	73.6745	15211		0.0274983	0.00179473	0.00108494	0.447094	0.00424408	0.0175297	0.0106665	2.70208e-05	7.24218e-05		0.000786976			0.000752868		0.000129012	0	1.50448e-05	2.38122	1	1.50448e-05		0.00744305	0.00278413	0.00608131	0.0061619	0.000862617	0.00147088	0.000850172	0	0.000722178	0.000463317		0.000206478				9.88401e-05		1.47501e-05	0.00420824				0.0349413	0.00457886
4.76238	73.6494	15236.1		0.0207086	0.0019351		0.440241	0.00393704	0.0180537	0.0104438	9.29612e-05			0.000790172			0.000727437		0.00013729	0	2.74504e-05	2.35182	1	2.74504e-05		0.00735588	0.00275869		0.00608146	0.00085353	0.00145925	0.000841325	0.000109904	0.000715817			0.00020458				9.80017e-05		1.48945e-05	0.0041177				0.0280645	0.00469379
4.76175	73.6244	15261.1		0.0232153	0.00132142		0.438379	0.00350832	0.0177458	0.010125		2.46688e-05		0.000724058			0.000757049		0.000146318	0		2.34743	1			0.00735223	0.00275302		0.00606664	0.000850832	0.00145602	0.000838784	0		0.0004581		0.00020389				9.79509e-05			0.00410424				0.0305675	0.00407444
4.76112	73.5993	15286.2		0.0294897	0.00347149		0.442666	0.00430825	0.0188278	0.0112002		2.52839e-05		0.000729074			0.000798634		0.000169199	0		2.37044	1			0.00743452	0.00278393		0.00613531	0.000861238	0.00147321	0.000850889	0.000114647		0.000462183		0.000205736				9.90442e-05			0.00418139				0.0369242	0.00625542
4.76049	73.5743	15311.3		0.0187568			0.439907	0.00371017	0.0191193	0.0102349	0.000138036	9.52309e-06		0.00079591	1.1516e-05		0.000806739		0.000119905	0	1.81302e-05	2.34604	1	1.81302e-05		0.0073369			0.00606892	0.000851134	0.00146064	0.000838855	0.000117224	0.00071471	0.000457796		0.000204231	6.19337e-06			9.76515e-05		1.46556e-05	0.00409986				0.0260937
4.75986	73.5492	15336.3	0.0104819	0.0199519			0.436516	0.00462174	0.0183708	0.0107984	9.51711e-05			0.000642179			0.00074439		0.0001155	0		2.34221	1		0.0248932	0.00734872			0.00606459	0.000855334	0.00145946	0.000842252	0	0.000715328			0.000203533				9.77243e-05			0.00409801			0.0353751	0.0273006
4.75922	73.5241	15361.4		0.0167616		0.000587826	0.43789	0.00481824	0.0196554	0.0106293	0.000156238			0.00069601			0.000710444		0.000141677	0	3.01112e-05	2.33916	1	3.01112e-05		0.00732039		0.00600281	0.00605282	0.000853707	0.00146048	0.000839253	0	0.000713712			0.00020331				9.77101e-05		1.49039e-05	0.00408159				0.024082
4.75859	73.4991	15386.4		0.0304721	0.00333268		0.440593	0.0041253	0.017043	0.00985887				0.000788176			0.000783632		0.000151326	0	1.18369e-05	2.36434	1	1.18369e-05		0.00741629	0.00277571		0.00611103	0.000858176	0.00146212	0.000842736	0				0.000205522				9.85941e-05		1.46083e-05	0.00415893				0.0378884	0.00610839
4.75796	73.474	15411.5	0.0252959	0.0275701			0.442796	0.00310665	0.0178238	0.0100546	2.29152e-05			0.000699739			0.000779978		0.000161988	0	6.4388e-06	2.37568	1	6.4388e-06	0.0252427	0.00746127			0.00616209	0.000860668	0.00147559	0.000849582	0	0.000723905			0.000206438				9.93994e-05		1.45884e-05	0.00420862			0.0505386	0.0350314
4.75733	73.449	15436.6		0.0280526	0.000554312		0.441487	0.00427434	0.0164925	0.0101679	3.81776e-05	4.97017e-05		0.000715725	1.7546e-07		0.000734123		0.000128057	0		2.36052	1			0.00739547	0.0027621		0.00610224	0.000857038	0.00145715	0.00084243	0	0.000717476	0.000460133		0.00020468	6.14885e-06			9.81795e-05			0.00414416				0.0354481	0.00331642
4.7567	73.4239	15461.6		0.0139767	0.00143198		0.439481	0.00588703	0.0173195	0.0105437	8.06113e-05	5.43406e-05		0.000693587	1.45814e-05		0.000747083		0.000131705	0		2.34202	1			0.00731244	0.00274761		0.00605773	0.000857378	0.00145134	0.000838823	0.00010808	0.000713261	0.000457314		0.00020328	6.20303e-06			9.76072e-05			0.00408626				0.0212892	0.00417959
4.75607	73.3988	15486.7	0.0215853	0.0320063	0.000312833		0.438347	0.00341294	0.017368	0.0106539	0.000100784			0.000601725			0.000756625		0.000138157	0	8.56674e-06	2.36564	1	8.56674e-06	0.0251647	0.0074529	0.00277887		0.00613012	0.000859414	0.0014698	0.000849861	0	0.000722349			0.000205273				9.88987e-05		1.45975e-05	0.00417945			0.04675	0.0394592	0.0030917
4.75543	73.3738	15511.7		0.0071192	0.00140165		0.43317	0.00466349	0.0168083	0.00943411		5.98608e-06		0.000593067	4.54558e-05		0.000802798		0.000152571	0	9.55299e-06	2.3154	1	9.55299e-06		0.00722457	0.00272127		0.00597874	0.000844949	0.00143551	0.000826123	0		0.000452674		0.000200731	6.3395e-06			9.68722e-05		1.43003e-05	0.00400122				0.0143438	0.00412291
4.7548	73.3487	15536.8	0.0308373	0.0159468	0.00409758		0.442717	0.0051582	0.0182162	0.00946187				0.000678			0.000812223		0.00012845	0		2.37237	1		0.0252443	0.0074263	0.00279636		0.00615876	0.000867521	0.0014764	0.000846596	0				0.000206201				9.90248e-05			0.00420067			0.0560816	0.0233731	0.00689394
4.75417	73.3237	15561.9	0.0228674	0.0247895			0.436373	0.00339366	0.0186515	0.0103554	0.000111614	6.64657e-06		0.000716583			0.000716683		0.000116615	0		2.35271	1		0.0250642	0.00740288			0.00609813	0.000855802	0.00146874	0.000845073	0.000109065	0.000719428	0.000460891		0.000205132				9.82833e-05			0.00413947			0.0479316	0.0321924
4.75354	73.2986	15586.9	0.0158472	0.0220782			0.438535	0.00279031	0.0175034	0.00974329		7.98068e-06		0.000735131			0.000852975		0.000136347	0		2.35258	1		0.024982	0.00737662			0.00608979	0.00085148	0.0014605	0.000840275	0		0.000459713		0.000204718				9.82203e-05			0.0041286			0.0408292	0.0294548
4.75291	73.2735	15612		0.00894668			0.43947	0.005021	0.0181884	0.0100184				0.000730874			0.000818639		0.000124935	0		2.33441	1			0.00727538			0.006038	0.000851572	0.00144997	0.000833864	0				0.000202845				9.72255e-05			0.00405974				0.0162221
4.75228	73.2485	15637		0.0188657	0.000221521		0.43975	0.00280639	0.0179108	0.010252	8.07202e-05			0.0007471			0.000809176		0.000129441	0	4.49791e-05	2.34584	1	4.49791e-05		0.00733175	0.00274643		0.00606389	0.00084734	0.00145488	0.000838306	0.00011303	0.000713881			0.000203782				9.76703e-05		1.52519e-05	0.00409648				0.0261974	0.00296795
4.75165	73.2234	15662.1		0.0169888	0.00541809		0.438655	0.00530531	0.0179738	0.00975197		5.74183e-05		0.000752315	1.31518e-05		0.000773162		0.000111874	0	1.2606e-05	2.3481	1	1.2606e-05		0.00733847	0.00276614		0.00606987	0.000857454	0.00145745	0.000837508	0.000107931		0.00045846		0.00020414	6.20916e-06			9.7658e-05		1.4543e-05	0.00410698				0.0243273	0.00818423
4.75101	73.1984	15687.2		0.0324075	0.00101826	0.000381696	0.438043	0.00384099	0.0181092	0.00995516	5.80089e-05	3.96386e-06		0.00077271			0.000744707		0.000135636	0	4.98012e-06	2.35597	1	4.98012e-06		0.0074063	0.00276318	0.00603841	0.00608988	0.000855423	0.00146328	0.000841427	0	0.000717504	0.000459823		0.000205007				9.82419e-05		1.44225e-05	0.00413574				0.0398138	0.00378145
4.75038	73.1733	15712.2		0.0219338	0.00146184		0.436119	0.00480249	0.0174321	0.0109403	0.000145178	2.89653e-05	1.73734e-05	0.000851181			0.000826445		0.000167676	0	1.11621e-05	2.34061	1	1.11621e-05		0.00733938	0.00274989		0.0060512	0.000854267	0.00145293	0.000841185	0.00011024	0.000714168	0.000457536	0.00015961	0.000204402				9.80292e-05		1.44861e-05	0.00408706				0.0292732	0.00421173
4.74975	73.1482	15737.3		0.00861342			0.435321	0.00352156	0.0193309	0.0102524		2.22392e-05		0.00070864			0.000813114		0.000133609	0		2.32176	1			0.0072481			0.00600217	0.000843275	0.00144909	0.000831828	0		0.000453993		0.000201975				9.69549e-05			0.00402309				0.0158615
4.74912	73.1232	15762.3		0.0253975	0.00154947		0.442982	0.00281733	0.0176769	0.0104997	0.000186336			0.000735247			0.00077023		0.00019359	0		2.36436	1			0.00739567	0.00276777		0.00611333	0.000852751	0.0014632	0.000844684	0.000109209	0.000718962			0.000205001				9.89068e-05			0.00415499				0.0327932	0.00431724
4.74849	73.0981	15787.4	0.0347828	0.0238555	0.00379502		0.448415	0.00374143	0.0193218	0.0102415	0.000100231	3.59119e-05		0.000689482			0.00078372		0.000139648	0	1.14794e-05	2.39953	1	1.14794e-05	0.0254999	0.00752	0.00282264		0.00623837	0.000870881	0.00149514	0.000858234	0	0.000730995	0.00046851		0.000208278				0.000100097		1.48397e-05	0.00429008			0.0602827	0.0313755	0.00661767
4.74786	73.0731	15812.5	0.0184541	0.0173109	0.000116991		0.443574	0.00515389	0.0184037	0.0105566				0.000699438			0.00077041		0.000156709	0	3.57499e-06	2.36469	1	3.57499e-06	0.025104	0.00739791	0.00277246		0.00613511	0.000863762	0.00147076	0.000847659	0				0.000205444				9.88704e-05		1.44529e-05	0.00416901			0.0435581	0.0247088	0.00288945
4.74722	73.048	15837.5		0.0160278	0.00251058		0.443202	0.00346092	0.0168008	0.0109051	7.21747e-05			0.000689275			0.000732869		0.000137535	0		2.3569	1			0.0073451	0.00276102		0.00609288	0.000852053	0.00145472	0.00084349	0	0.000715871			0.00020401				9.80263e-05			0.00412753				0.0233729	0.00527159
4.74659	73.0229	15862.6		0.0167906	0.000302186		0.44368	0.00400102	0.0196447	0.010255	0.000102898	5.40929e-06		0.000625931			0.000785676		9.89865e-05	0		2.35545	1			0.00735041	0.00275572		0.00609722	0.00085433	0.00146641	0.000841083	0.000114538	0.000716351	0.000458942		0.000203713				9.77002e-05			0.00412683				0.024141	0.00305791
4.74596	72.9979	15887.6		0.0325509	0.00392076	0.00147443	0.446423	0.00402529	0.0185054	0.0104866		5.57831e-05		0.000648981			0.000788168		0.00013476	0		2.38791	1			0.00747977	0.00279913	0.0061014	0.00617874	0.000864519	0.00147928	0.000852033	0		0.000464659		0.000206265				9.92028e-05			0.00423317				0.0400306	0.00671989
4.74533	72.9728	15912.7		0.0204146	0.00677424	0.000671821	0.443398	0.00425874	0.0180014	0.0101413	0.000109216	7.44922e-05		0.000655661			0.000861686		9.84392e-05	0		2.36946	1			0.0073958	0.00278832	0.0060569	0.00612588	0.000859389	0.00146713	0.00084468	0.00011489	0.000719864	0.000461567		0.000204885				9.81695e-05			0.00417153				0.0278104	0.00956257
4.7447	72.9478	15937.7	0.00617234	0.0153361		0.000333744	0.440036	0.00351453	0.0199446	0.00984345	8.68728e-05			0.000616019			0.000843476		0.000115525	0		2.34618	1		0.0248714	0.00733322		0.00601566	0.00607383	0.000851076	0.00146492	0.0008378	0.000107785	0.000714969			0.000203283				9.76815e-05			0.00410313			0.0310437	0.0226693
4.74407	72.9227	15962.8		0.0182293			0.442009	0.00426729	0.0200541	0.0113889	1.67379e-05	2.20565e-05		0.000577864			0.000853578		0.000116221	0	1.77579e-06	2.35186	1	1.77579e-06		0.00735308			0.00609059	0.00085513	0.00146777	0.000845805	0.000107851	0.000715787	0.000458965		0.000203387				9.78501e-05		1.43197e-05	0.00411988				0.0255823
4.74344	72.8977	15987.9	0.0397079	0.021529	0.00391547		0.450584	0.00352434	0.0181403	0.0108648				0.000665129	2.29034e-05		0.000810512		0.000163434	0		2.40645	1		0.0255695	0.00753046	0.00282931		0.00625983	0.000872046	0.00149379	0.000862881	0				0.000208591	6.42525e-06			0.000100554			0.00431207			0.0652774	0.0290595	0.00674478
4.7428	72.8726	16012.9	0.0125794	0.0156096			0.437359	0.00356826	0.0193613	0.0106331	1.3141e-05	2.28822e-05		0.000682147	5.11272e-05		0.000816512		0.000126123	0		2.34137	1		0.0248871	0.00733381			0.00606466	0.000851249	0.00146263	0.00084116	0.000108483	0.000714571	0.000458201		0.000203684	6.45195e-06			9.77812e-05			0.00409465			0.0374664	0.0229434
4.74217	72.8475	16038		0.0191848	0.00106705		0.443247	0.00351458	0.0179468	0.0100267	1.63016e-05	3.74556e-05		0.000569148			0.000837006		0.000146894	0		2.35747	1			0.00735795	0.00275842		0.00609672	0.000852758	0.00146005	0.00084024	0	0.000716012	0.000459198		0.000203398				9.81755e-05			0.00413102				0.0265428	0.00382547
4.74154	72.8225	16063	0.0197469	0.022873	0.00741859		0.445159	0.00433306	0.0188689	0.0108948	4.89769e-05			0.000582789	2.79499e-05		0.000805795		0.000133251	0		2.38674	1		0.0253118	0.00747318	0.00281693		0.00619053	0.000867874	0.00148457	0.000856032	0	0.000726429			0.000206393	6.40618e-06			9.94473e-05			0.00424216			0.0450587	0.0303462	0.0102355
4.74091	72.7974	16088.1	0.00776723	0.00819475	0.000181415		0.444539	0.00378857	0.0187094	0.0101537				0.000615292			0.000841203		0.000117606	0		2.35293	1		0.024896	0.00732031	0.00275265		0.00609412	0.000852742	0.00146134	0.000839821	0				0.000203447				9.77824e-05			0.00411834			0.0326633	0.0155151	0.00293407
4.74028	72.7724	16113.2		0.0235676			0.447345	0.00455146	0.0192022	0.00904816	4.53516e-05			0.000598834			0.000842982		0.000156812	0		2.37212	1			0.00740762			0.00614213	0.000860815	0.00147248	0.00084036	0	0.000719857			0.00020463				9.87774e-05			0.00417812				0.0309752
4.73965	72.7473	16138.2		0.0217515	0.00384458		0.447221	0.0039101	0.0176039	0.0101305	5.51717e-05			0.000587324	1.4548e-05		0.000821475		0.000150461	0		2.37624	1			0.00740974	0.00278352		0.0061475	0.00085936	0.00146763	0.000845816	0.000107648	0.000720587			0.000204752	6.26769e-06			9.88092e-05			0.00418933				0.0291613	0.0066281
4.73901	72.7222	16163.3		0.010674	0.00197751		0.443145	0.00464091	0.0177346	0.00985437	1.68681e-05	3.49463e-05		0.000597804			0.000821712		0.000144534	0		2.34995	1			0.007313	0.00275272		0.00607785	0.000854109	0.00145479	0.00083695	0	0.000713838	0.000457788		0.000202955				9.78545e-05			0.00410534				0.017987	0.00473023
4.73838	72.6972	16188.3	0.015227	0.0211991			0.444838	0.00350862	0.0179664	0.0089783		2.31506e-05		0.000530627			0.000828374		0.000105103	0		2.36959	1		0.0250945	0.00740794			0.0061391	0.000857905	0.00146898	0.000840816	0		0.000461899		0.000204394				9.8367e-05			0.00417743			0.0403216	0.028607
4.73775	72.6721	16213.4		0.00669039	0.000675528		0.443915	0.00383089	0.0189744	0.00953739		4.16345e-05		0.000671579	3.85048e-05		0.000868084		0.000111445	0		2.34635	1			0.00729077	0.0027445		0.00607074	0.000849914	0.00145726	0.000834263	0.000110445		0.000457095		0.00020308	6.35411e-06			9.73822e-05			0.00409249				0.0139812	0.00342002
4.73712	72.6471	16238.5		0.0136873	0.0006702		0.442311	0.00323129	0.0180768	0.00958926	8.09949e-05	2.20249e-05		0.000689635			0.00083497		0.000144154	0		2.34863	1			0.00731752	0.00274756		0.00607214	0.00084877	0.00145543	0.000835421	0.000108714	0.000713834	0.000457497		0.000203418				9.78044e-05			0.00410107				0.0210048	0.00341776
4.73649	72.622	16263.5		0.0211824	0.00233146		0.443701	0.0018718	0.0188047	0.00919491	6.1483e-05	7.08565e-05		0.000615303			0.000823131		0.000152587	0		2.36251	1			0.00737359	0.00276603		0.00610681	0.000848175	0.00146544	0.00083785	0.000107317	0.000717252	0.000460032		0.000203966				9.83678e-05			0.00414566				0.028556	0.00509749
4.73586	72.5969	16288.6		0.023215	0.00130347		0.437047	0.00295094	0.0182486	0.0103126	0.000216349			0.000581748			0.000899548		0.000141245	0		2.34382	1			0.00734585	0.00275057		0.00605686	0.000848142	0.0014567	0.000838857	0.000106997	0.000714838			0.000202845				9.78172e-05			0.00409437				0.0305608	0.00405404
4.73523	72.5719	16313.6		0.0300378	0.00223149	0.000451176	0.437232	0.00270514	0.0188812	0.00950572	1.30514e-05	8.7964e-05		0.000534863			0.00089683		0.000121362	0		2.35272	1			0.00738958	0.00276289	0.00603014	0.00607857	0.00085023	0.00146422	0.000838319	0	0.00071626	0.000459656		0.000203264				9.79668e-05			0.00412422				0.0374274	0.00499438
4.73459	72.5468	16338.7		0.0133193			0.439784	0.00551336	0.0186949	0.00969295	0.00010002	3.31202e-05		0.000584342			0.000914716		0.000156678	0		2.33972	1			0.00730498			0.00605402	0.000855403	0.00145552	0.000834543	0.000109724	0.000712806	0.000456837		0.000202456				9.77694e-05			0.00407906				0.0206243
4.73396	72.5218	16363.8		0.0191475	0.00158307	0.000829665	0.439324	0.00268419	0.0182699	0.0101656	1.67709e-05			0.000568575	9.09009e-06		0.000947424		0.000105361	0		2.34826	1			0.0073397	0.00275314	0.0060142	0.00606841	0.000847745	0.0014577	0.000838761	0.000107809	0.000714248			0.000202893	6.1793e-06			9.75357e-05			0.00410473				0.0264872	0.00433621
4.73333	72.4967	16388.8	0.0240091	0.011107	0.00127657		0.442043	0.00327493	0.0188062	0.00967276		4.87054e-05		0.00053786			0.000877935		0.000156345	0		2.35791	1		0.0250569	0.00736331	0.00276914		0.00611495	0.000855035	0.00146875	0.000841795	0		0.000460943		0.000203951				9.8626e-05			0.00414692			0.049066	0.0184703	0.00404572
4.7327	72.4716	16413.9	0.00260613	0.00830846	0.000988644		0.433588	0.00332032	0.0192788	0.0089217	1.57074e-05			0.000552753			0.000858315		0.000114764	0		2.31816	1		0.0246067	0.00723932	0.00272444		0.00598976	0.000841649	0.0014473	0.000825284	0	0.000707247			0.00020081				9.66696e-05			0.00401243			0.0272129	0.0155478	0.00371308
4.73207	72.4466	16438.9		0.0176036	0.000483527		0.436143	0.0045618	0.0190847	0.00958006	9.50988e-05	3.8251e-05		0.000585057			0.000890663		8.94286e-05	0		2.33366	1			0.00730678	0.0027391		0.00603385	0.000850966	0.00145512	0.000832974	0.000109398	0.00071185	0.00045627		0.000202196				9.70006e-05			0.00406318				0.0249103	0.00322262
4.73144	72.4215	16464		0.0108213			0.439094	0.00245547	0.0184457	0.00972741	4.88945e-05	4.40008e-05		0.000630565			0.000858574		0.000149526	0		2.33509	1			0.0072775			0.00603439	0.000842303	0.00145039	0.000832303	0	0.000710502	0.000455592		0.000202158				9.74218e-05			0.00405934				0.0180988
4.7308	72.3965	16489.1	0.00733789	0.0276548	0.00202355	0.000200882	0.436229	0.00334678	0.0185563	0.00995226				0.00055234			0.000858254		0.000187898	0	1.60938e-05	2.35033	1	1.60938e-05	0.0249487	0.00738797	0.00276405	0.00603324	0.00607907	0.000853031	0.0014639	0.000840772	0				0.000203502				9.86688e-05		1.4664e-05	0.00412268			0.0322866	0.0350428	0.00478759
4.73017	72.3714	16514.1		0.029673	0.000445689		0.44384	0.00372138	0.0195054	0.00961307	0.000112645			0.000514692			0.000864557		9.49577e-05	0		2.36863	1			0.0074237	0.0027707		0.00612997	0.000857855	0.00147361	0.000842763	0.000108771	0.000720186			0.000204105				9.81773e-05			0.00417183				0.0370967	0.00321639
4.72954	72.3463	16539.2		0.0165188	0.00225801	9.01521e-05	0.440995	0.00289141	0.0171953	0.0098808	8.83804e-05	3.32688e-05		0.000483407			0.000865459		0.000107239	0		2.34994	1			0.00732911	0.00275377	0.00600897	0.00607107	0.000848053	0.00145283	0.000837131	0.000107504	0.00071427	0.000457816		0.000202274				9.75056e-05			0.00410564				0.0238479	0.00501179
4.72891	72.3213	16564.2	0.0341671	0.0110529	0.00126364		0.443197	0.00516623	0.0201825	0.0101754		7.59446e-06		0.000572939			0.000870479		0.000127541	0		2.36658	1		0.0252252	0.00740504	0.00278485		0.00615367	0.000866602	0.0014825	0.000848755	0		0.000463328		0.000205327				9.89078e-05			0.00418584			0.0593923	0.018458	0.00404849
4.72828	72.2962	16589.3		0.0384018	0.00535295		0.446892	0.00300747	0.0191907	0.0100872	0.000176543	9.32014e-05		0.000520991			0.000919501		9.43709e-05	0		2.39444	1			0.00751445	0.00281049		0.00619595	0.000863076	0.00148571	0.000852449	0.000109062	0.000727044	0.000466049		0.000205992				9.90602e-05			0.00425546				0.0459163	0.00816344
4.72765	72.2712	16614.3	0.00216611	0.01968			0.433988	0.00363291	0.0193101	0.00911056		2.06483e-05		0.000529482			0.000898065		0.000187643	0		2.3292	1		0.0247274	0.00730519			0.00602074	0.000846904	0.00145458	0.000830171	0		0.000455728		0.000201663				9.78423e-05			0.0040515			0.0268935	0.0269852
4.72702	72.2461	16639.4		0.0232742	0.00180643		0.442964	0.00315646	0.0180752	0.0092462		1.11512e-05		0.000424425			0.000945978		0.000138279	0		2.36124	1			0.00737908	0.00276444		0.00610424	0.000852683	0.00146258	0.000838061	0		0.000459686		0.000202795				9.82291e-05			0.00414338				0.0306533	0.00457088
4.72638	72.221	16664.5	0.00778825	0.0223814	0.00143134		0.445812	0.00446891	0.0190834	0.00922188	0.000156127	4.27827e-05		0.00046289			0.000937836		0.000156732	0		2.37264	1		0.0250947	0.00741674	0.00277833		0.0061471	0.000861953	0.00147446	0.000842505	0.000111306	0.000721637	0.000462363		0.000204132				9.89407e-05			0.00418598			0.032883	0.0297981	0.00420968
4.72575	72.196	16689.5		0.0135857			0.434225	0.00302936	0.017941	0.00968209		6.0518e-05		0.000498807			0.000933223		0.000154346	0		2.32303	1			0.00726265			0.0059997	0.000841735	0.00144405	0.000829581	0		0.0004543		0.000200746				9.71713e-05			0.0040261				0.0208483
4.72512	72.1709	16714.6		0.0319499	0.00178653		0.439593	0.00206223	0.0182637	0.00948581	5.73707e-05			0.000475496			0.000944337		0.000122213	0	9.44164e-06	2.36006	1	9.44164e-06		0.00740803	0.00276656		0.00609758	0.000849503	0.00146447	0.000839748	0.000108543	0.000717786			0.000203267				9.81519e-05		1.45298e-05	0.00414456				0.0393579	0.00455309
4.72449	72.1459	16739.6	0.0360139	0.0146709	0.0037452		0.443702	0.00371506	0.0186183	0.00961535	0.00015609	1.88794e-05		0.000456618			0.000937904		0.000128095	0		2.3763	1		0.0252976	0.00743466	0.00279975		0.00617192	0.00086377	0.00148033	0.000848605	0.000108246	0.000725401	0.000464637		0.000205158				9.91787e-05			0.00421432			0.0613114	0.0221055	0.00654495
4.72386	72.1208	16764.7	0.0449668	0.0311992	0.000458861		0.447249	0.00506923	0.0178641	0.0096707		8.05313e-05	8.4688e-06	0.000507158			0.000867873		0.000154991	0		2.40288	1		0.0256071	0.00756388	0.00282151		0.00625413	0.000878419	0.00149409	0.000858458	0		0.000470258	0.000163889	0.000207798				0.000100566			0.00430971			0.0705739	0.0387631	0.00328037
4.72323	72.0958	16789.8		0.0104948	0.00042637		0.437168	0.0041014	0.018857	0.00896535		4.86092e-05		0.00051726			0.000883408		0.000135518	0		2.32899	1			0.00726688	0.002731		0.00601982	0.0008469	0.00145003	0.000827954	0		0.000455007		0.0002012				9.71579e-05			0.00404331				0.0177616	0.00315737
4.72259	72.0707	16814.8		0.0242199	0.00190883		0.446082	0.00484323	0.0184886	0.00907543		8.3924e-06		0.000552409		7.19434e-06	0.000891248		0.000140342	0		2.37174	1			0.00740978	0.0027753		0.00613817	0.000861893	0.00146978	0.000840525	0		0.000461425		0.000204356		4.87111e-05		9.8624e-05			0.0041777				0.0316297	0.00468413
4.72196	72.0456	16839.9		0.00234083			0.440493	0.00390421	0.0185207	0.00899204	6.58293e-05	8.3847e-05		0.000555703			0.000934677		0.00014234	0		2.33049	1			0.0072384			0.00602519	0.0008454	0.00144734	0.00082727	0.000116342	0.000708954	0.000454768		0.000201239				9.71293e-05			0.00404202				0.00957923
4.72133	72.0206	16864.9		0.0232567	0.00228584		0.439061	0.00432219	0.0189193	0.00930354				0.000523501			0.00086035		0.000144186	0		2.35035	1			0.0073626	0.0027597		0.00607741	0.000854875	0.0014626	0.00083644	0				0.000202949				9.8067e-05			0.00411509				0.0306193	0.00504554
4.7207	71.9955	16890		0.0157014			0.435151	0.00393216	0.0145871	0.0089484	0.000209714			0.000454258			0.000843707		0.000115989	0		2.32769	1			0.00727081			0.00600495	0.000845173	0.00143168	0.000826768	0.000107394	0.000709428			0.000200548				9.68418e-05			0.00403562				0.0229722
4.72007	71.9705	16915.1		0.0248904	0.000932705	0.000922286	0.442821	0.00275624	0.0179109	0.00967704		4.16115e-05	4.99116e-05	0.000569708			0.000820657		0.000133319	0		2.36342	1			0.00738937	0.0027641	0.00604263	0.00610869	0.000851965	0.00146313	0.000840588	0		0.000460232	0.000160722	0.000203849				9.8261e-05			0.00415056				0.0322798	0.0036968
4.71944	71.9454	16940.1		0.0300678	7.05936e-05		0.434713	0.00377039	0.0170534	0.00915202	0.000129159			0.000537337			0.000910844		0.000147706	0		2.34102	1			0.00735992	0.00274541		0.0060456	0.000850536	0.00145126	0.000833437	0	0.000713984			0.000202461				9.78244e-05			0.0040872				0.0374277	0.002816
4.71881	71.9203	16965.2		0.00957904			0.429844	0.00298936	0.0170959	0.00942295		2.00082e-05		0.000487486			0.000880001		0.000132649	0		2.30562	1			0.00720807			0.00594866	0.000836487	0.00143205	0.000823453	0		0.000451315		0.000199459				9.63767e-05			0.00397168				0.0167871
4.71817	71.8953	16990.2		0.00943464	0.000385011	0.000987869	0.433673	0.00357637	0.016582	0.00863608	0.00015445			0.000395553			0.000939452		0.000106328	0		2.31928	1			0.00723469	0.00271983	0.00594954	0.00598377	0.000841655	0.00143545	0.000823213	0.000116815	0.000707224			0.000199651				9.64885e-05			0.00401017				0.0166693	0.00310484
4.71754	71.8702	17015.3		0.0227561	0.00346515		0.438719	0.00434723	0.0176725	0.00925279	0.000176903			0.000473978			0.000916006		0.00014857	0	1.86433e-05	2.35089	1	1.86433e-05		0.00735974	0.00276261		0.00607499	0.000854785	0.00145746	0.000836049	0.000110844	0.000716103			0.000202604				9.80887e-05		1.46916e-05	0.00411518				0.0301158	0.00622776
4.71691	71.8452	17040.4		0.0174324	0.00214459		0.434434	0.00324865	0.0169264	0.00968007	6.73459e-05	3.24203e-05		0.000475147			0.000894267		8.89799e-05	0		2.33067	1			0.007292	0.00273859		0.00601626	0.000844724	0.00144396	0.000831765	0.00010735	0.000710309	0.000455342		0.000201133				9.68061e-05			0.00405003				0.0247244	0.00488318
4.71628	71.8201	17065.4	0.00693693	0.0337416	0.00327615		0.438227	0.00448894	0.0171357	0.00923067		2.96691e-05		0.000416297			0.000895294		8.75518e-05	0	2.14047e-06	2.36308	1	2.14047e-06	0.0250475	0.0074338	0.00277882		0.00611019	0.000860474	0.00146421	0.000841029	0		0.000461457		0.000203479				9.80956e-05		1.44044e-05	0.00416162			0.0319844	0.0411754	0.00605498
4.71565	71.795	17090.5	0.00144017	0.0387107	0.00355119		0.444228	0.00228396	0.0174994	0.00907563		6.60894e-05		0.000425768			0.000889235		0.000106015	0		2.38373	1		0.0251562	0.00748358	0.00279325		0.00616068	0.000856868	0.00147281	0.000844478	0.000108828		0.000463926		0.000204534				9.87551e-05			0.00421855			0.0265964	0.0461943	0.00634444
4.71502	71.77	17115.5		0.0205484			0.436565	0.0039594	0.018823	0.00952448	0.000193469			0.00052901	8.43406e-05		0.000883061		0.000121046	0		2.33728	1			0.00732298			0.00604221	0.000849841	0.00145578	0.000833695	0.000108199	0.000713182			0.000202088	6.6433e-06			9.7414e-05			0.00407416				0.0278713
4.71439	71.7449	17140.6		0.0299439	0.00404241	0.00013183	0.439691	0.00406066	0.0185744	0.00967333				0.00044372			0.00091319		0.000121646	0		2.36188	1			0.00741233	0.00277686	0.00604792	0.00610586	0.000857653	0.00146759	0.000841649	0				0.000203337				9.82744e-05			0.00415318				0.0373562	0.00681926
4.71375	71.7199	17165.7		0.033927			0.445252	0.00497848	0.0184143	0.00957798	0.000292182			0.000454433	1.99983e-05		0.000876082		0.000111894	0		2.37675	1			0.00745681			0.00615271	0.000864812	0.00147365	0.000845074	0.000107586	0.00072324			0.00020433	6.31519e-06			9.86281e-05			0.00419837				0.0413838
4.71312	71.6948	17190.7	0.0239398	0.0415946	0.00498803	0.00114272	0.443285	0.00211079	0.0183223	0.00970301	0.000144825			0.000430481			0.000831512		0.000104398	0		2.39991	1		0.0254636	0.00756567	0.0028253	0.0061504	0.00621855	0.000864751	0.00149069	0.000855598	0.000110756	0.000730991			0.000206593				9.97192e-05			0.00428934			0.0494034	0.0491603	0.00781333
4.71249	71.6697	17215.8		0.0305435	0.00150434		0.445709	0.00446234	0.0183742	0.0094029		2.79836e-05		0.000400972			0.000889236		0.000182424	0		2.37634	1			0.00744238	0.00277996		0.00614986	0.000862366	0.00147244	0.000843713	0		0.000462512		0.000203854				9.92391e-05			0.00419464				0.0379859	0.0042843
4.71186	71.6447	17240.8		0.0134554	0.00310302	9.40753e-05	0.437858	0.00258962	0.0180513	0.00872575		3.10067e-05	3.98653e-05	0.000501919	1.76458e-05		0.000890735		7.16189e-05	0		2.33814	1			0.0072928	0.00274565	0.00598585	0.00603713	0.000843736	0.00145053	0.000828997	0.000109421		0.000456041	0.000159219	0.000201608	6.20711e-06			9.67908e-05			0.0040693				0.0207482	0.00584867
4.71123	71.6196	17265.9		0.0244072	0.00126109		0.437865	0.00380801	0.0154055	0.00931397	3.10984e-05	1.48669e-05		0.00041902			0.000834602		0.000104658	0	2.96541e-06	2.34621	1	2.96541e-06		0.00734552	0.00274914		0.00605675	0.000850739	0.00144501	0.000834198	0.000107877	0.000713532	0.00045743		0.000201757				9.7421e-05		1.43e-05	0.0040966				0.0317527	0.00401024
4.7106	71.5946	17291		0.0051016	0.00306239		0.434447	0.00363375	0.0180935	0.00935387	9.20916e-05	3.81972e-05		0.000496308			0.000858499		0.000127504	0		2.31969	1			0.00722757	0.00272924		0.00598989	0.00084235	0.00144209	0.000826733	0	0.000707318	0.000453375		0.000200378				9.6746e-05			0.00401324				0.0123292	0.00579163
4.70996	71.5695	17316	0.032637	0.0263445			0.443136	0.00521932	0.0167569	0.0100281		7.81668e-05		0.000469044	6.24641e-05		0.000855236		0.000149024	0		2.37909	1		0.025327	0.00747733			0.00617925	0.000870422	0.00147523	0.000851672	0.000109911		0.000465677		0.000205544	6.62659e-06			9.95312e-05			0.00422561			0.0579639	0.0338218
4.70933	71.5444	17341.1		0.00808253	0.00107778		0.430549	0.00179833	0.0168229	0.00943581	6.62512e-05	1.81618e-05		0.000376288			0.000914352		0.000142187	0		2.30785	1			0.00720428	0.00271174		0.00595112	0.00083239	0.00143104	0.000823522	0.000112423	0.000704143	0.000451313		0.000198794				9.64684e-05			0.00397558				0.0152868	0.00378951
4.7087	71.5194	17366.1		0.0224722	0.00354119		0.441203	0.00382993	0.0165764	0.00863804		4.39599e-05		0.000441947			0.000901014		0.000152411	0		2.35749	1			0.00736576	0.00276538		0.00608901	0.000853756	0.00145455	0.000834187	0.000109031		0.000459176		0.000202595				9.82159e-05			0.00413054				0.0298379	0.00630657
4.70807	71.4943	17391.2		0.0209364	0.00410156		0.432621	0.00296654	0.0162176	0.00945542	0.000104421			0.000454776			0.000903312		0.000101451	0	1.99494e-05	2.3316	1	1.99494e-05		0.00730592	0.00274608		0.006014	0.000844281	0.00144215	0.000831342	0.000109704	0.000710956			0.000201138				9.69867e-05		1.46232e-05	0.00405422				0.0282423	0.00684764
4.70744	71.4693	17416.2		0.0161808	4.12998e-05		0.43417	0.00359367	0.0157152	0.00885472	9.33392e-05	2.47829e-05		0.000433943			0.000888859		0.00016199	0	1.32087e-05	2.32512	1	1.32087e-05		0.00726966	0.00272529		0.00599966	0.000843716	0.00143553	0.000826097	0.000111684	0.000708589	0.00045411		0.000200358				9.72463e-05		1.44244e-05	0.00402983				0.0234505	0.00276659
4.70681	71.4442	17441.3		0.0225085	0.00280843	0.000724106	0.438737	0.00254313	0.0155203	0.00976451				0.000452703			0.000927074		0.000160969	0		2.35109	1			0.00734977	0.00275718	0.00601481	0.00606736	0.000847382	0.00144728	0.000837177	0				0.000202218				9.80833e-05			0.00411032				0.0298583	0.00556561
4.70618	71.4192	17466.4		0.00881983	0.00405539		0.437469	0.00340115	0.0168296	0.00942452	0.000152862			0.000446382			0.00085758		0.000130689	0	7.53419e-06	2.334	1	7.53419e-06		0.00726802	0.00274372		0.00602544	0.00084511	0.00144334	0.000830537	0.000113643	0.000710632			0.000200924				9.71864e-05		1.4332e-05	0.00405511				0.0160878	0.00679911
4.70554	71.3941	17491.4		0.0126945		0.000182297	0.431813	0.00380174	0.0166395	0.00865424	0.000105309			0.000539551			0.000873159		0.00015089	0		2.31487	1			0.00723799		0.00594277	0.0059732	0.000841824	0.00143463	0.000822692	0.000114395	0.000706456			0.000200375				9.684e-05			0.00399963				0.0199325
4.70491	71.369	17516.5		0.00185372	0.00270543	9.87257e-05	0.433691	0.00210175	0.0154196	0.00893925		3.15856e-05		0.000342018			0.000838803		0.000177454	0		2.31323	1			0.00718903	0.00271686	0.00592562	0.00596247	0.000833559	0.00142589	0.000821552	0		0.000451454		0.000198617				9.68152e-05			0.00398543				0.00904276	0.00542229
4.70428	71.344	17541.5	0.00102672	0.020505	0.00320491	0.00111009	0.443491	0.00492619	0.0168608	0.00869647		6.22788e-05		0.000562019			0.000936804		0.000112017	0		2.36485	1		0.0249686	0.00737951	0.00277152	0.00604471	0.00611249	0.000859817	0.0014594	0.000836589	0		0.000460465		0.000203853				9.80806e-05			0.00415412			0.0259953	0.0278845	0.00597642
4.70365	71.3189	17566.6		0.0235595	0.000900556	0.000175871	0.438118	0.00417946	0.0161808	0.00925408	0.000162522			0.000483443			0.000885308		0.000126582	0		2.34631	1			0.00734585	0.00274904	0.00600764	0.00605973	0.000852337	0.00144851	0.000834234	0.000108727	0.000714468			0.00020222				9.76648e-05			0.00409821				0.0309053	0.0036496
4.70302	71.2939	17591.7		0.0185328	0.000822131		0.435092	0.0042342	0.0146427	0.00953183	3.7365e-05			0.000483485	3.54649e-05		0.00086892		0.000142653	0		2.33182	1			0.00729324	0.00273409		0.0060171	0.000847962	0.00143483	0.000830945	0.000107371	0.000709991			0.000201138	6.30964e-06			9.72946e-05			0.00405109				0.0258261	0.00355622
4.70239	71.2688	17616.7		0.0245882	0.00414275	0.00156442	0.438778	0.00362959	0.0153406	0.00924287	5.44954e-05	6.63032e-05		0.000384285			0.000897156		0.000130315	0		2.3567	1			0.00737104	0.00276703	0.00603028	0.0060805	0.000853012	0.00144968	0.000836737	0	0.000716086	0.000459282		0.000202232				9.79992e-05			0.00412895				0.0319593	0.00690978
4.70175	71.2437	17641.8	0.0323616	0.0178721	0.000993169	0.000397906	0.436362	0.00446878	0.0155117	0.00877899		6.58331e-05		0.000527138			0.000819517		0.000166861	0		2.35175	1		0.0250721	0.00737967	0.00276766	0.00604841	0.00609419	0.000859044	0.00145557	0.000837759	0.000110028		0.000460934		0.000203838				9.87043e-05			0.00413514			0.0574338	0.0252518	0.00376083
4.70112	71.2187	17666.8	0.0479553	0.0196044			0.439852	0.00490404	0.015316	0.00903657				0.000532471	3.39827e-05		0.00085092		0.00010856	0		2.36945	1		0.0253149	0.00744411			0.00615552	0.000867548	0.00146659	0.000845661	0				0.000205522	6.42804e-06			9.89379e-05			0.00419999			0.0732702	0.0270485
4.70049	71.1936	17691.9		0.022381	0.0020862		0.438765	0.00317098	0.0159038	0.00895341		6.77877e-05	1.14019e-05	0.000488583	5.94436e-05		0.000911035		0.000181001	0		2.34836	1			0.00734374	0.00275292		0.00606276	0.000848924	0.00144764	0.000833066	0		0.000457954	0.000159644	0.00020228	6.49817e-06			9.8199e-05			0.00410237				0.0297248	0.00483912
4.69986	71.1686	17717		0.00904656	0.000465454		0.437117	0.00440764	0.0152285	0.0083665		1.8179e-05		0.000446259			0.000921004		0.000124783	0		2.32709	1			0.00724712	0.00272512		0.00600644	0.000846105	0.00143292	0.000823602	0.00011348		0.000453837		0.000200329				9.68429e-05			0.00403115				0.0162937	0.00319057
4.69923	71.1435	17742	0.0395813	0.0405389	0.00453707	0.000928211	0.451645	0.00409916	0.0157818	0.00863894				0.000468516			0.000903276		0.000152023	0		2.43002	1		0.0257704	0.00764186	0.00285346	0.00621401	0.00631279	0.000880988	0.0014961	0.000859846	0				0.000208993				0.000101233			0.00438856			0.0653517	0.0481808	0.00739053
4.6986	71.1184	17767.1	0.00497591	0.00707452	0.000830162		0.434538	0.0045218	0.0160464	0.00841236		1.27135e-05		0.000503938			0.000973959		0.000126574	0		2.3205	1		0.0246118	0.00723584	0.00272389		0.00599274	0.000845789	0.00143485	0.000823103	0		0.000453425		0.000200509				9.67784e-05			0.00401636			0.0295877	0.0143104	0.00355405
4.69797	71.0934	17792.1		0.0095284	0.00394295		0.433387	0.00479496	0.0148796	0.00850926	7.03331e-06	1.14274e-05		0.000481461			0.000885776		9.58246e-05	0		2.32159	1			0.00724015	0.00273217		0.00598711	0.000846486	0.00142995	0.000823269	0	0.00070697	0.000453283		0.000200314				9.64584e-05			0.00401706				0.0167685	0.00667512
4.69733	71.0683	17817.2		0.0134587	0.003966		0.433742	0.00399947	0.016191	0.00909453		2.08034e-05		0.000509058			0.00095589		0.000121675	0		2.32706	1			0.00726999	0.00273959		0.00600442	0.000845999	0.00143884	0.000827967	0.000109465		0.000454556		0.00020102				9.69636e-05			0.00403736				0.0207287	0.00670559
4.6967	71.0433	17842.3	0.0125803	0.03132	0.00409751		0.437412	0.00454276	0.0159511	0.00941395	3.53055e-05	8.31064e-05		0.000452894			0.00100419		0.000125199	0		2.36271	1		0.0250739	0.00743091	0.0027826		0.00611036	0.00086108	0.00146029	0.000842224	0	0.000720051	0.000461985		0.000203802				9.85063e-05			0.00416298			0.0376542	0.0387509	0.00688011
4.69607	71.0182	17867.3	0.0312176	0.0315096	0.00306074		0.440445	0.00211476	0.0153313	0.00903166	0.000177897	5.71636e-05		0.000438709			0.000886883		0.000146457	0	2.58471e-05	2.37972	1	2.58471e-05	0.0252987	0.00748398	0.00279918		0.006164	0.000858536	0.00146819	0.000846523	0.000110118	0.000725901	0.000465103		0.000205156				9.94096e-05		1.5058e-05	0.00422261			0.0565163	0.0389936	0.00585992
4.69544	70.9931	17892.4		0.0174262			0.436834	0.0042638	0.0157723	0.00896312				0.000453299	1.94995e-05		0.000937069		0.000125345	0	1.57089e-05	2.33421	1	1.57089e-05		0.00729538			0.00602714	0.000848654	0.00144018	0.000829106	0				0.000201094	6.2122e-06			9.71974e-05		1.45251e-05	0.00405806				0.0247216
4.69481	70.9681	17917.4	0.0113487	0.0178797	0.000398117		0.441957	0.00382307	0.0158647	0.00943454	0.000182272	5.12292e-05		0.000453254			0.000952677		0.000132458	0	2.77781e-06	2.35695	1	2.77781e-06	0.0249563	0.00736117	0.00275895		0.00609789	0.000854618	0.00145329	0.000838466	0.000110031	0.000717534	0.000459694		0.000202874				9.81262e-05		1.436e-05	0.00413387			0.036305	0.0252409	0.00315707
4.69418	70.943	17942.5	0.00872019	0.0261986	0.0028762		0.439235	0.0051084	0.0150412	0.0085608	1.41035e-05	3.79729e-05		0.000460906			0.000951592		0.000150783	0		2.35874	1		0.0249826	0.0073931	0.00276994		0.0060967	0.000860272	0.00145201	0.000835825	0	0.000717599	0.000460226		0.000203189				9.84322e-05			0.00414248			0.0337028	0.0335917	0.00564614
4.69354	70.918	17967.6	0.00647413	0.021268	0.00124232		0.438664	0.00345993	0.0145901	0.00785249				0.00043044			0.000927673		0.00011184	0		2.34797	1		0.0248403	0.00733957	0.00274998		0.00606142	0.000849796	0.00144232	0.00082823	0				0.000201892				9.75212e-05			0.00410102			0.0313145	0.0286076	0.0039923
4.69291	70.8929	17992.6	0.0194979	0.0239933	0.00177943	0.000838652	0.437903	0.00355649	0.0147821	0.00840637	4.03012e-05	6.51332e-05		0.000455654			0.00095921		9.66378e-05	0		2.35792	1		0.0250277	0.0073925	0.00276867	0.00604689	0.00609653	0.000855422	0.00145204	0.00083576	0.000108909	0.000718251	0.000460711		0.000203302				9.79815e-05			0.004144			0.0445256	0.0313858	0.0045481
4.69228	70.8678	18017.7		0.0257727	0.000171728		0.440169	0.00319794	0.0134832	0.00817464				0.000624421			0.000915724		0.000154597	0		2.35272	1			0.00735533	0.00274824		0.00606965	0.000849318	0.00143878	0.000830034	0.000107541				0.00020318				9.79809e-05			0.00411143				0.0331281	0.00291997
4.69165	70.8428	18042.7		0.0248336	0.00257221		0.436633	0.00331988	0.0150186	0.00903279	6.86106e-05			0.00062255			0.000881491		0.000141025	0		2.3452	1			0.00734423	0.0027521		0.00605059	0.000848751	0.00144303	0.000832723	0.00010734	0.000713492			0.00020293				9.77365e-05			0.0040935				0.0321778	0.0053243
4.69102	70.8177	18067.8		0.00983195	0.00169955		0.433057	0.00496607	0.0155486	0.0092036	9.16948e-05	7.72477e-06		0.000662796	4.52735e-05	1.34281e-05	0.000888844		0.000100363	0		2.31839	1			0.00723778	0.00272443		0.0059834	0.00084671	0.00143189	0.000825844	0	0.000707099	0.000453065		0.000201321	6.34368e-06	4.78718e-05		9.64593e-05			0.00400976				0.0170697	0.00442398
4.69039	70.7927	18092.9	0.00224677	0.0221188	0.00781107	0.00143474	0.439219	0.00386155	0.0145854	0.00844184	1.28423e-05	3.68809e-05		0.000776915			0.000966494		8.11572e-05	0		2.36201	1		0.0249476	0.00737667	0.00278247	0.00603987	0.00609207	0.000855241	0.00144915	0.000834688	0.000109541	0.000717054	0.000459875		0.000204972				9.76892e-05			0.00414511			0.0271943	0.0294955	0.0105935
4.68976	70.7676	18117.9		0.0123867	0.000171486		0.437193	0.00260571	0.0145073	0.00822954	9.91981e-05	0.000111071		0.000749106	8.17893e-06		0.000905609		0.000130624	0		2.33087	1			0.00726097	0.00272616		0.00601088	0.000840435	0.00143115	0.000823596	0.000113885	0.000708746	0.000454677		0.000202301	6.12221e-06			9.69659e-05			0.00404052				0.0196476	0.00289764
4.68912	70.7425	18143		0.0223731	0.00258603	0.000914019	0.438988	0.00487571	0.0150632	0.00931805	5.05851e-05	1.94091e-05		0.000658573			0.000965642		0.000168381	0		2.35196	1			0.00735489	0.00275858	0.00601988	0.00607274	0.000856193	0.00144658	0.000835892	0.000112398	0.000715068	0.000458375		0.000203626				9.82274e-05			0.0041149				0.0297279	0.00534461
4.68849	70.7175	18168		0.0266758	0.00401682		0.440215	0.00655417	0.0143503	0.00888247	1.52493e-05	4.62779e-05		0.00063084	3.08978e-05		0.000904951		0.000129306	0		2.3599	1			0.007389	0.00277131		0.00609561	0.000864733	0.00144827	0.000836598	0	0.000717084	0.00045994		0.000204083	6.34431e-06			9.81543e-05			0.00414151				0.0340648	0.00678813
4.68786	70.6924	18193.1		0.0145699			0.439318	0.00598886	0.0152948	0.00883647		1.11008e-05		0.000595474			0.000905941		0.000145713	0		2.33891	1			0.0072971			0.00604317	0.000855751	0.00144017	0.000829621	0		0.000456012		0.000202213				9.75151e-05			0.00407139				0.021867
4.68723	70.6674	18218.1		0.0273916			0.439798	0.00441389	0.0169878	0.00871988		3.8771e-05		0.000568991			0.000922513		0.000141674	0		2.35312	1			0.00737533			0.00608134	0.000855398	0.00145545	0.000834139	0		0.000458927		0.000203274				9.8066e-05			0.00412091				0.0347669
4.6866	70.6423	18243.2		0.0144909	0.00230662		0.436866	0.00419968	0.0149778	0.00844405	3.22463e-05	5.43063e-05		0.000595518			0.000943317		0.000113252	0		2.33487	1			0.00728418	0.00273905		0.0060244	0.00084803	0.00143644	0.00082651	0.000113827	0.000710122	0.000455462		0.000201862				9.70364e-05			0.00405729				0.0217751	0.00504567
4.68597	70.6173	18268.3		0.0262276			0.432192	0.00397012	0.014457	0.0085988	0.000130283			0.000587596			0.000948683		0.000115627	0		2.32931	1			0.00731292			0.00600683	0.000846971	0.001434	0.000826913	0.000112875	0.000710413			0.000201752				9.70292e-05			0.00404639				0.0335405
4.68533	70.5922	18293.3		0.00917883			0.440249	0.00360525	0.0157044	0.00844341	0.00012496	3.24862e-05		0.000581099	1.40847e-05	2.37671e-05	0.000987903		0.000106929	0		2.33644	1			0.00726642			0.00603268	0.000845525	0.0014385	0.000826083	0.000110659	0.000710239	0.000455105		0.000201671	6.17158e-06	4.8144e-05		9.69264e-05			0.00405793				0.0164453
4.6847	70.5671	18318.4		0.00208063	0.000821115		0.435276	0.00411181	0.0156119	0.00883707		3.48897e-05		0.000542491			0.000875437		0.000168198	0		2.31553	1			0.00719951	0.00271511		0.00597596	0.000841655	0.00142858	0.00082225	0		0.000452093		0.000200097				9.68608e-05			0.00399488				0.00928014	0.00353623
4.68407	70.5421	18343.4		0.0265153	0.000984166		0.441055	0.00398321	0.0152485	0.00849147	5.28116e-05			0.000586152			0.000885007		0.000150939	0		2.35742	1			0.00737527	0.00275736		0.00608747	0.000854149	0.00144914	0.000833417	0.000113754	0.00071599			0.000203442				9.81851e-05			0.00412971				0.0338906	0.00374152
4.68344	70.517	18368.5		0.0256757	0.00383972		0.430459	0.00306134	0.0148436	0.00884426		9.75639e-05	7.84966e-05	0.000545419	4.9153e-06	9.33069e-06	0.000925037		0.000176341	0		2.32948	1			0.00731483	0.00274396		0.00600377	0.000844195	0.00143615	0.000828337	0		0.000455777	0.000159226	0.000201589	6.11724e-06	4.80764e-05		9.76517e-05			0.00404855				0.0329905	0.00658368
4.68281	70.492	18393.6		0.0165777	0.00329974	0.000495732	0.441291	0.00296638	0.0136819	0.00880505	0.000116674			0.000577696			0.00087729		0.000118865	0	4.79465e-06	2.35306	1	4.79465e-06		0.00732543	0.0027554	0.00600707	0.0060689	0.000847872	0.00143847	0.000832103	0.00011115	0.000714045			0.000202743				9.75658e-05		1.43426e-05	0.00410896				0.0239031	0.00605514
4.68218	70.4669	18418.6		0.0230059	0.00119349		0.443858	0.00536658	0.0151229	0.00834968	0.000336609			0.00058694			0.000884015		0.000183483	0		2.36317	1			0.0073777	0.00276238		0.00610672	0.000860378	0.00145097	0.000834141	0.000111173	0.000718624			0.000203772				9.86547e-05			0.00414639				0.0303836	0.00395587
4.68155	70.4418	18443.7	0.00697882	0.0205518	0.00130884		0.439399	0.00304156	0.015768	0.00861349	7.07618e-05	4.02719e-05		0.000607581			0.000894969		0.000180735	0		2.3507	1		0.0248789	0.0073487	0.00275431		0.00607302	0.000849606	0.00144905	0.000832727	0	0.000715043	0.00045841		0.000203277				9.83277e-05			0.00411194			0.0318577	0.0279005	0.00406315
4.68091	70.4168	18468.7		0.0217891	0.00301726	0.000714743	0.441983	0.00328618	0.0161852	0.00816449	3.88905e-05			0.000617324			0.00088822		0.000173157	0		2.35984	1			0.00736486	0.00276418	0.0060287	0.00609241	0.000851953	0.00145321	0.000832263	0	0.000716128			0.000203692				9.84272e-05			0.00413517				0.029154	0.00578144
4.68028	70.3917	18493.8		0.0145102	0.00215618		0.433342	0.00320472	0.0140517	0.00898146				0.000538743		1.30568e-05	0.00085706		0.000141393	0	2.56711e-06	2.32411	1	2.56711e-06		0.00725795	0.00272872		0.00599085	0.000841518	0.00142771	0.000825802	0				0.00020079		4.79213e-05		9.69532e-05		1.41712e-05	0.00402402				0.0217682	0.0048849
4.67965	70.3667	18518.9		0.0063253	0.00254815		0.433072	0.0040897	0.0150131	0.00836775	0.000258811			0.000490168			0.00091609		0.000133465	0		2.31585	1			0.0072142	0.00272148		0.00597155	0.000841995	0.001427	0.000820677	0.000109349	0.000706557			0.000199881				9.65804e-05			0.00399741				0.0135395	0.00526963
4.67902	70.3416	18543.9	0.00767574	0.0132833	0.00165239	0.000298474	0.43912	0.00496005	0.0148911	0.00898855				0.000464679			0.000914803		0.000134533	0		2.3438	1		0.0248184	0.00731103	0.00274842	0.00600182	0.00605687	0.000854188	0.00144203	0.000832242	0				0.000201898				9.76401e-05			0.00408961			0.0324941	0.0205943	0.00440081
4.67839	70.3165	18569		0.0303053	0.00167662		0.435768	0.00553539	0.0140891	0.00908542	0.00014428	0.000118538		0.000566831			0.000870247		0.000148323	0		2.347	1			0.00737103	0.00275405		0.00605777	0.000857931	0.00144184	0.000834339	0.000109654	0.00071508	0.000458631		0.000202929				9.79696e-05			0.00410349				0.0376763	0.00443068
4.67776	70.2915	18594		0.0120528	0.00342098		0.438982	0.00567416	0.0141246	0.00927578	1.39768e-05			0.000496679		3.00187e-06	0.000993963		0.00012744	0		2.34079	1			0.00729195	0.00274766		0.00604329	0.00085483	0.00143595	0.000831662	0	0.000711412			0.000201655		4.81191e-05		9.7361e-05			0.00407552				0.0193447	0.00616864
4.67712	70.2664	18619.1	0.0213712	0.0264387			0.444552	0.00513801	0.0137771	0.00915548		3.10745e-05	1.94531e-05	0.000580338	1.30397e-06		0.000939569		0.000142193	0		2.37741	1		0.0251934	0.00744661			0.00615851	0.000866529	0.00145744	0.000844373	0		0.000463478	0.000161692	0.00020538	6.2023e-06			9.90529e-05			0.00420512			0.0465647	0.0338853
4.67649	70.2414	18644.2		0.0317386	0.00258121		0.436902	0.00522087	0.0141679	0.00921503				0.000530994			0.000949863		0.000152931	0	3.20977e-05	2.35287	1	3.20977e-05		0.00738938	0.00276215		0.00607356	0.000858518	0.00144499	0.000836538	0				0.00020311				9.82069e-05		1.50083e-05	0.00412186				0.039128	0.00534336
4.67586	70.2163	18669.2		0.0200476	0.00362		0.434816	0.00504679	0.0132963	0.00831421	7.89702e-05	0.000142283		0.000565699			0.000955024		0.000127421	0		2.33639	1			0.00730682	0.00274589		0.00602408	0.000851909	0.00143153	0.000826861	0.000106627	0.00071114	0.000456457		0.000201901				9.72773e-05			0.00406436				0.0273544	0.00636589
4.67523	70.1912	18694.3		0.0202778	0.00169932		0.438598	0.00483087	0.0137288	0.00853511	6.93625e-05			0.00051734			0.000955565		0.000150666	0		2.34491	1			0.00732456	0.00274668		0.00605096	0.000853151	0.00143655	0.00082974	0	0.000712757			0.00020208				9.77273e-05			0.00408875				0.0276023	0.004446
4.6746	70.1662	18719.3		0.0286967	0.000266868		0.436464	0.00425014	0.0146352	0.00860039	2.54589e-05	1.71994e-05		0.000538483		3.22272e-06	0.000934403		0.0001516	0		2.34476	1			0.00735567	0.00274575		0.00605101	0.000852143	0.00144178	0.000831013	0	0.000713382	0.000457366		0.000202451		4.82498e-05		9.78534e-05			0.0040934				0.0360524	0.00301262
4.67397	70.1411	18744.4		0.0271127	0.00227971	0.000129549	0.442084	0.00524327	0.0130972	0.0085902			5.44503e-05	0.000524659			0.000887103		0.000142099	0		2.36327	1			0.0073882	0.00276543	0.00603439	0.00610033	0.000859893	0.00144301	0.000835122	0			0.000160595	0.000203378				9.82511e-05			0.00414632				0.0345009	0.00504513
4.67334	70.1161	18769.5		0.0348799	0.00285449		0.441388	0.00334691	0.0138369	0.00876763		6.19777e-05		0.000580666	0.000133136		0.000875111		0.000151392	0		2.36984	1			0.00743003	0.00277502		0.00611536	0.000855658	0.00145001	0.000838267	0		0.000461218		0.000204302	7.02062e-06			9.86208e-05			0.0041697				0.0423099	0.00562951
4.6727	70.091	18794.5		0.0234943	0.00488029		0.436909	0.00416018	0.0140504	0.00903335		2.92626e-05		0.000571861			0.000980776		0.00012664	0		2.34808	1			0.00734664	0.00276113		0.00605644	0.000852381	0.00144046	0.000833402	0		0.000457732		0.000202786				9.76782e-05			0.00410185				0.0308409	0.00764142
4.67207	70.0659	18819.6		0.0234301			0.434455	0.00360556	0.0140667	0.008084	0.000107814			0.00049187			0.000954487		0.000181891	0		2.33293	1			0.00730665			0.00601536	0.00084583	0.00143271	0.000824854	0	0.000710405			0.000201202				9.76745e-05			0.00405329				0.0307368
4.67144	70.0409	18844.6	0.0136632	0.024596	0.00567377		0.437662	0.00558146	0.0130303	0.00849857	9.5268e-05			0.000616198			0.000909623		0.000132679	0		2.35933	1		0.0250108	0.00739346	0.00277997		0.00609518	0.000862478	0.00144509	0.000836083	0	0.000718476			0.000204269				9.83197e-05			0.00414612			0.038674	0.0319895	0.00845374
4.67081	70.0158	18869.7		0.0246764			0.440871	0.0028311	0.012889	0.00807632	8.32055e-05			0.00055986	6.9363e-05		0.000909423		0.000161517	0		2.35348	1			0.0073489			0.00606911	0.000847627	0.00143579	0.000829217	0.000109302	0.000714062			0.000202689	6.5609e-06			9.80002e-05			0.00411078				0.0320253
4.67018	69.9908	18894.8		0.020397	0.000576545		0.440776	0.00424489	0.0136094	0.00807599			1.54874e-05	0.00046674			0.000893665		0.000145933	0		2.3494	1			0.00732962	0.00274515		0.00606224	0.000851656	0.00143703	0.00082832	0			0.000159476	0.000201903				9.77454e-05			0.00409924				0.0277266	0.0033217
4.66955	69.9657	18919.8		0.0138833			0.43835	0.00378814	0.0135746	0.0073275	9.66724e-05	3.92364e-05		0.00046763			0.000878394		0.000161119	0		2.33459	1			0.00727102			0.00601982	0.000845253	0.00142877	0.000820465	0	0.000709329	0.000454655		0.000200767				9.73372e-05			0.00405037				0.0211543
4.66891	69.9406	18944.9		0.0182875	0.00329043		0.444794	0.00312677	0.0131646	0.00694819		1.60087e-05		0.000496683			0.000973271		0.000159068	0		2.36298	1			0.00734581	0.00276133		0.00609388	0.000850266	0.00143957	0.00082596	0		0.000458467		0.000202686				9.8162e-05			0.00413519				0.0256333	0.00605176
4.66828	69.9156	18969.9	0.0053079	0.0190308			0.438482	0.00623111	0.0128882	0.00735863	2.63725e-05			0.000417461			0.000882718		0.000128665	0		2.3425	1		0.0247841	0.00731789			0.00604779	0.00085765	0.00143265	0.000824348	0.000110031	0.000712205			0.000201379				9.74724e-05			0.00408267			0.030092	0.0263487
4.66765	69.8905	18995		0.016306	0.00391391		0.435338	0.00505199	0.0127475	0.00711367				0.000381733			0.000925345		0.000169684	0		2.33352	1			0.00728167	0.00274101		0.00601323	0.000850145	0.00142642	0.000820038	0				0.000200364				9.74756e-05			0.00405089				0.0235876	0.00665492
4.66702	69.8655	19020		0.0267957			0.433576	0.00478989	0.0133578	0.00695647				0.000450517			0.000912079		0.000149403	0	1.2471e-05	2.33278	1	1.2471e-05		0.00731666			0.00601333	0.000850085	0.0014302	0.000820193	0				0.000200982				9.73804e-05		1.44454e-05	0.00405366				0.0341124
4.66639	69.8404	19045.1	0.0325231	0.0190561	0.00242776		0.441773	0.00304299	0.0121803	0.00807078	2.48549e-05	1.52874e-05		0.000411419			0.000843644		0.000167984	0		2.37002	1		0.0251566	0.00740758	0.00278121		0.0061331	0.000856882	0.00144743	0.000837514	0.000107553	0.00072092	0.00046219		0.000203809				9.90461e-05			0.00418122			0.0576797	0.0264637	0.00520897
4.66576	69.8154	19070.2	0.00404182	0.0327026	0.00176904		0.442925	0.00295882	0.012572	0.00723705	0.000128659			0.000415964			0.00088463		0.000182394	0		2.37172	1		0.0250066	0.00742106	0.00277063		0.006118	0.000853927	0.00144446	0.000831333	0	0.00071923			0.000203204				9.88776e-05			0.00417125			0.0290484	0.0401237	0.00453967
4.66513	69.7903	19095.2		0.0144751	0.00688595		0.441278	0.00420883	0.0126429	0.00810517	3.81207e-05		3.63695e-06	0.000446775			0.000873926		0.000117311	0		2.35444	1			0.00732058	0.00276623		0.00606945	0.000852304	0.00143459	0.000829198	0.000106438	0.000713704		0.000159549	0.000201965				9.75606e-05			0.00411176				0.0217957	0.00965218
4.66449	69.7652	19120.3	0.0358655	0.0249157	0.000725775		0.44638	0.00413522	0.0113495	0.00782618	5.99239e-05	3.57039e-05		0.000440625			0.000858279		0.000153381	0		2.38884	1		0.0253312	0.00747228	0.00279447		0.00618941	0.000866425	0.00145371	0.00084198	0	0.000725864	0.000465358		0.000205335				9.95578e-05			0.00424223			0.0611967	0.032388	0.00352024
4.66386	69.7402	19145.3		0.0259621			0.436571	0.00581911	0.0113361	0.00852536	0.000159925	0.000110325		0.000544294	2.74242e-06		0.000898082		0.000113633	0		2.34225	1			0.00733464			0.00604002	0.000856024	0.00142634	0.000829136	0	0.000712746	0.000457036		0.000202107	6.11928e-06			9.73076e-05			0.00408135				0.0332968
4.66323	69.7151	19170.4		0.0281718	0.00375958		0.442893	0.00438061	0.0119363	0.00775174		7.15846e-05		0.00045252			0.000851855		0.000103861	0		2.36815	1			0.00739561	0.00277153		0.00610687	0.000857391	0.00143939	0.000832043	0.000107216		0.000460247		0.000203062				9.79444e-05			0.00415746				0.0355674	0.00653111
4.6626	69.6901	19195.5	0.00851409	0.028054			0.441633	0.00523975	0.0111577	0.00728965	9.93823e-05	2.15083e-05		0.000437809	5.3e-05		0.000888356		0.00019126	0		2.36288	1		0.0249619	0.00739207			0.00609992	0.000860039	0.00143573	0.000829699	0.000106603	0.000717467	0.000459761		0.000202884	6.48607e-06			9.87417e-05			0.00414639			0.033476	0.035446
4.66197	69.665	19220.5		0.0113079			0.447434	0.00387112	0.0103267	0.00712253	0.000117454			0.000396522			0.000841476		0.000124528	0		2.35897	1			0.00730181			0.00608163	0.000849916	0.00142361	0.000823835	0.000113469	0.000713107			0.000201373				9.74912e-05			0.00411383				0.0186097
4.66134	69.6399	19245.6	0.00995521	0.00951006			0.448645	0.00381139	0.0100509	0.00681158	8.80694e-05	7.9591e-05		0.000449544	4.95324e-05		0.000842165		0.000174203	0		2.36587	1		0.0248966	0.00732237			0.00610684	0.000852655	0.00142748	0.000825364	0.00010928	0.000715427	0.000458822		0.000202395	6.44591e-06			9.83056e-05			0.00414018			0.0348518	0.0168324
4.6607	69.6149	19270.6		0.0175289			0.44336	0.00379078	0.0102953	0.00612325		3.78327e-05		0.000435176		9.22858e-06	0.000896925		0.0001227	0		2.35245	1			0.00730901			0.00606018	0.000848557	0.00142168	0.000818537	0		0.000456419		0.000201352		4.81791e-05		9.73501e-05			0.00409726				0.0248379
4.66007	69.5898	19295.7		0.0198395	0.00385259		0.451631	0.00402549	0.00983197	0.00542551	0.000109769	5.52789e-05		0.00040345			0.000865704		0.000129783	0		2.38513	1			0.00738642	0.0027767		0.0061474	0.000857654	0.00143373	0.000823516	0.000111613	0.000719103	0.000460967		0.00020312				9.83671e-05			0.00419467				0.0272259	0.00662929
4.65944	69.5648	19320.8		0.026378			0.449499	0.00442713	0.00904636	0.00558332		3.25716e-05		0.000444019			0.000924366		0.000141033	0		2.3795	1			0.00739577			0.00613341	0.000858128	0.0014291	0.00082329	0		0.000460332		0.000203146				9.83675e-05			0.00418017				0.0337737
4.65881	69.5397	19345.8		0.0312209			0.449126	0.00416821	0.00937473	0.00603105		8.52165e-05	1.38581e-05	0.000434536			0.000892582		0.000131712	0		2.38345	1			0.00742324			0.00614419	0.0008589	0.00143319	0.000826833	0		0.000461537	0.000160873	0.000203486				9.84708e-05			0.00419534				0.0386441
4.65818	69.5146	19370.9		0.0309349	0.00170943		0.450336	0.00299369	0.0101846	0.00570417	1.0332e-05	1.35029e-05		0.000424033	4.27516e-05		0.000900157		0.000104025	0		2.38908	1			0.00743365	0.00277691		0.00615757	0.000856044	0.00143851	0.00082667	0	0.000720284	0.000461821		0.000203728	6.44951e-06			9.83518e-05			0.00421159				0.0383685	0.00448634
4.65755	69.4896	19395.9		0.04258	0.00172401		0.452329	0.00360245	0.0100687	0.00577791		5.35726e-05		0.000451267			0.000931669		0.000111703	0		2.40684	1			0.00751663	0.00279623		0.00620714	0.000864149	0.00144803	0.000832725	0		0.000465256		0.00020531				9.91088e-05			0.00427234				0.0500966	0.00452024
4.65692	69.4645	19421	0.0223092	0.0307594	0.000880453		0.450687	0.00315343	0.00969684	0.00498132		3.3372e-05		0.000421854		5.81568e-06	0.000863548		0.00022153	0		2.39956	1		0.02528	0.00748313	0.00279309		0.00620015	0.000862364	0.00144626	0.00082909	0		0.000465039		0.000205084		4.90677e-05		0.000100155			0.00425848			0.0475892	0.0382425	0.00367355
4.65628	69.4395	19446.1		0.0333138	0.00252811		0.453072	0.00383257	0.00899728	0.00520632				0.000503443			0.000967455		0.00013427	0		2.40086	1			0.00746673	0.00278933		0.00618904	0.000862091	0.00143902	0.000827485	0				0.00020495				9.89979e-05			0.00424754				0.0407805	0.00531744
4.65565	69.4144	19471.1		0.0215184			0.440947	0.00386857	0.00913944	0.00538803	4.16535e-05	8.15725e-05		0.000405092			0.000881808		0.000158447	0		2.34891	1			0.00731171			0.00604555	0.000847918	0.0014157	0.000814533	0.000106465	0.000711044	0.000456177		0.000200953				9.75863e-05			0.0040867				0.0288301
4.65502	69.3893	19496.2		0.0235491	0.00503761		0.451069	0.002998	0.00954379	0.00527882	2.58613e-05	1.48818e-05		0.000513847			0.000831235		0.000157448	0		2.38879	1			0.00740538	0.00278362		0.00615301	0.000855078	0.00143436	0.000823892	0	0.000719541	0.0004613		0.000204047				9.87543e-05			0.00420624				0.0309545	0.00782122
4.65439	69.3643	19521.2	0.0124808	0.0211989	0.00228442		0.454851	0.00329785	0.0096176	0.00505796	6.5638e-05	3.97342e-05		0.000335023			0.000793544		8.40533e-05	0		2.39952	1		0.0251732	0.00743323	0.00278825		0.00619435	0.000860086	0.00144127	0.000826739	0	0.000723071	0.000463571		0.000203884				9.84989e-05			0.00424463			0.037654	0.0286321	0.00507266
4.65376	69.3392	19546.3		0.0172306			0.449341	0.00355567	0.00914752	0.00466303	4.77139e-05	3.57797e-05		0.000442448			0.000821962		0.00013946	0		2.36936	1			0.00733502			0.00610264	0.000850845	0.00142245	0.000815301	0.000107172	0.000714449	0.000458081		0.000202135				9.78676e-05			0.00414185				0.0245656
4.65313	69.3142	19571.4	0.00744537	0.0186921	0.000961561		0.455671	0.00377566	0.00896102	0.00489847		5.1151e-05	2.09899e-05	0.000337661			0.000860353		0.000122619	0		2.39493	1		0.0250887	0.00740534	0.00277637		0.0061795	0.000859325	0.0014346	0.000823696	0		0.000462316	0.000161256	0.00020332				9.85908e-05			0.00422444			0.0325341	0.0260975	0.00373793
4.65249	69.2891	19596.4		0.0304699	0.00104228		0.445011	0.0046147	0.00877407	0.00490196		0.000102918		0.000364794			0.000831539		0.000138613	0		2.3712	1			0.00739195	0.00275983		0.00610598	0.00085708	0.0014252	0.000818733	0		0.000459817		0.000202257				9.81486e-05			0.00415731				0.0378618	0.00380211
4.65186	69.264	19621.5		0.0163732			0.445794	0.00222604	0.0105541	0.00516696				0.000344402			0.000883393		0.000154595	0		2.3579	1			0.00730979			0.00607158	0.000843538	0.00142343	0.000814895	0				0.000200906				9.77057e-05			0.00410891				0.023683
4.65123	69.239	19646.5		0.0323881			0.44947	0.00335882	0.00956606	0.00513909	7.85548e-06			0.000322939			0.000892138		0.000154901	0		2.38492	1			0.00742652			0.00614549	0.000856063	0.00143396	0.000823014	0	0.000719204			0.000202805				9.86965e-05			0.00419801				0.0398146
4.6506	69.2139	19671.6		0.0256682	0.00116711		0.453799	0.00264639	0.00783223	0.00465952	2.5936e-05	1.84013e-05		0.000381053			0.000891205		0.00014134	0		2.39283	1			0.00741069	0.00277199		0.00616202	0.000853796	0.00142761	0.000821188	0	0.000719507	0.000461298		0.000203221				9.85942e-05			0.00421315				0.0330789	0.0039391
4.64997	69.1889	19696.6		0.0152995	0.000636302		0.454693	0.00293464	0.00810944	0.00500611		7.76749e-05		0.00038436		7.08463e-07	0.000849187		0.000163316	0		2.38454	1			0.0073565	0.00276049		0.00614298	0.00085175	0.00142358	0.000819732	0		0.000459983		0.000202513		4.8472e-05		9.84521e-05			0.00418352				0.022656	0.00339679
4.64934	69.1638	19721.7		0.0129661	0.00180695		0.448876	0.00412152	0.00841191	0.00466494	0.000157912	5.83102e-05		0.000363998			0.000789476		0.000179856	0		2.36656	1			0.00731437	0.00275045		0.00609331	0.000851742	0.00141779	0.000814271	0.000106966	0.000714116	0.000457626		0.0002014				9.81293e-05			0.00413168				0.0202805	0.0045574
4.64871	69.1387	19746.8		0.0181637			0.446693	0.00433275	0.00678904	0.00392122	7.11749e-05	1.3976e-05		0.000377976			0.000876789		0.000174188	0		2.36199	1			0.00731685			0.00607653	0.000851165	0.00140933	0.000809846	0.000107093	0.000712561	0.000456668		0.000201174				9.79237e-05			0.00411734				0.0254806
4.64807	69.1137	19771.8		0.0256492	0.000767082		0.452186	0.00342596	0.00745602	0.00478572	0.000112332	4.06041e-05	1.62854e-06	0.000326112	9.9396e-06		0.000836474		0.000179329	0		2.38756	1			0.00740064	0.00276706		0.00614822	0.000855392	0.00142422	0.000820623	0.00010721	0.000718991	0.000460802	0.000160632	0.00020261	6.22147e-06			9.88271e-05			0.0041982				0.0330499	0.00353415
4.64744	69.0886	19796.9		0.00944552			0.444449	0.00335401	0.00925358	0.00476064	2.57347e-05	9.1286e-05		0.000294178		2.76033e-06	0.000842614		0.000160555	0		2.34681	1			0.00725905			0.00604008	0.000843712	0.0014121	0.000809551	0	0.000708934	0.000454931		0.000199709		4.79457e-05		9.73282e-05			0.00407141				0.0167046
4.64681	69.0636	19821.9		0.0249665	0.00174093		0.452997	0.00344981	0.00962418	0.00474722				0.000340405			0.000847847		0.000177162	0		2.39048	1			0.00741075	0.00277442		0.0061609	0.000856855	0.00143498	0.00082178	0				0.000203024				9.89655e-05			0.00421012				0.0323773	0.00451535
4.64618	69.0385	19847		0.017867	0.00243624		0.449311	0.0027967	0.00789393	0.00535936			6.79092e-06	0.000289274			0.0007834		0.000158244	0	4.86049e-06	2.37353	1	4.86049e-06		0.00734407	0.00275857		0.00610867	0.000849037	0.00141901	0.000819097	0			0.000159884	0.000201402				9.81458e-05		1.43739e-05	0.00415331				0.0252111	0.00519481
4.64555	69.0135	19872.1	0.0164626	0.0356645			0.459458	0.00366326	0.00937633	0.00553354		4.20038e-05	1.84791e-06	0.000295425			0.000829369		0.00015557	0		2.42653	1		0.0254459	0.00755			0.00627487	0.000870362	0.00145534	0.000837436	0		0.000468417	0.000163285	0.000205763				0.000100226			0.00433717			0.0419085	0.0432146
4.64492	68.9884	19897.1		0.0175389			0.451396	0.00473064	0.00880901	0.00464235	0.000189791	3.91665e-05		0.000285276			0.000810641		0.000150394	0		2.37589	1			0.00735186			0.00612294	0.000856829	0.00142424	0.000816993	0.000116018	0.000716755	0.000459101		0.000201615				9.81862e-05			0.00416234				0.0248907
4.64428	68.9633	19922.2		0.0231951			0.452288	0.00477775	0.00768063	0.00476837	3.86958e-05	2.6576e-05		0.000311698	2.31355e-05	1.19071e-05	0.000827488		0.000156127	0		2.38404	1			0.00738709			0.00614275	0.000859342	0.00142375	0.000819772	0.000112263	0.000717924	0.000460286		0.00020233	6.30062e-06	4.86129e-05		9.85104e-05			0.00418806				0.0305822
4.64365	68.9383	19947.2		0.0208876	0.00205634		0.459514	0.00249526	0.00718664	0.00445349				0.000385664			0.000793419		0.000157305	0		2.40629	1			0.00741843	0.00278233		0.00619866	0.000855631	0.00142905	0.000822578	0				0.000203813				9.90222e-05			0.00424861				0.028306	0.00483867
4.64302	68.9132	19972.3		0.0248493	0.00296188		0.454995	0.00344272	0.0075736	0.00386951		1.79472e-05		0.00037156			0.000784833		0.000135267	0		2.39781	1			0.0074191	0.00278129		0.00617492	0.000857832	0.00142865	0.000818959	0		0.000461955		0.000203453				9.86767e-05			0.00422797				0.0322684	0.00574318
4.64239	68.8882	19997.4		0.0075048			0.452557	0.00294761	0.00684368	0.00413058	5.73095e-05	6.62708e-05		0.000247594			0.000855925		0.000140071	0		2.36882	1			0.00728767			0.00609553	0.000846216	0.00140936	0.000810633	0	0.000712396	0.000456905		0.000200354				9.75853e-05			0.00412872				0.0147925
4.64176	68.8631	20022.4		0.0279705			0.45356	0.0037671	0.00753088	0.00393202	0.000104924	2.03005e-05		0.000424358			0.00086039		0.000157585	0	9.7898e-06	2.39252	1	9.7898e-06		0.00741817			0.00616231	0.000857904	0.00142669	0.000818204	0.000110957	0.000720051	0.000461391		0.000203523				9.87685e-05		1.45785e-05	0.00421337				0.0353887
4.64113	68.838	20047.5	0.0802139	0.0335433	0.000669854		0.460834	0.00370776	0.00817514	0.00451161	3.43662e-05			0.000281205			0.000839198		0.00014934	0		2.46089	1		0.0261324	0.00769825	0.00286986		0.00640783	0.000888293	0.00148019	0.000849976	0	0.000745354			0.000209873				0.00010221			0.00448838			0.106346	0.0412416	0.00353972
4.6405	68.813	20072.5		0.0300078	0.000335427		0.45764	0.00346437	0.00619751	0.00417843		2.91517e-05		0.000259662			0.000858297		0.00015637	0		2.40701	1			0.00745217	0.00278067		0.00619996	0.00086013	0.00142696	0.000822414	0		0.000463216		0.00020329				9.91365e-05			0.00425518				0.0374599	0.00311609
4.63986	68.7879	20097.6		0.0259328			0.451354	0.00460243	0.00767141	0.00408693				0.000234883			0.000853828		0.000178135	0		2.38345	1			0.00739379			0.00613907	0.000858654	0.0014236	0.000816779	0				0.000201842				9.87139e-05			0.00418667				0.0333266
4.63923	68.7629	20122.7		0.0216346			0.45346	0.00501247	0.00687145	0.00361577				0.000230498			0.000894619		0.000138357	0		2.3852	1			0.00737844			0.006143	0.000859646	0.00141974	0.000814329	0				0.000201709				9.82797e-05			0.00418755				0.029013
4.6386	68.7378	20147.7		0.031642	0.000348243		0.457925	0.00347006	0.00778259	0.00378849	6.33021e-05	5.68418e-05		0.000347221			0.00083632		0.000131441	0		2.40954	1			0.00746689	0.00278456		0.00620954	0.000861343	0.00143515	0.000821868	0	0.000723602	0.000464018		0.000204113				9.90323e-05			0.00426555				0.0391089	0.0031328
4.63797	68.7127	20172.8		0.023981	0.00134242		0.453492	0.00308551	0.00902812	0.00398603			2.69531e-05	0.000201083			0.00084897		0.000198909	0		2.38988	1			0.00740059	0.00277042		0.00615633	0.0008547	0.0014312	0.000817673	0			0.00016088	0.000201962				9.90745e-05			0.00420478				0.0313816	0.00411284
4.63734	68.6877	20197.8		0.012258			0.451568	0.0019631	0.00662645	0.00413672		3.34962e-05		0.000304761	2.05495e-05		0.000864864		0.000152489	0		2.37058	1			0.0073062			0.00609715	0.000843463	0.00140967	0.000811319	0		0.000457091		0.000200866	6.2398e-06			9.77834e-05			0.00413514				0.0195642
4.63671	68.6626	20222.9		0.033594	0.000352479		0.454385	0.00477273	0.00717308	0.00462247	0.000175832	6.87678e-05		0.000310374		1.7618e-05	0.000753378		0.000171456	0		2.40144	1			0.00746128	0.00278052		0.00618839	0.000864705	0.00143068	0.000824275	0	0.000723145	0.000463411		0.000203588		4.89574e-05		9.92756e-05			0.00424505				0.0410552	0.003133
4.63607	68.6376	20248		0.0173545	0.000138065		0.456071	0.00384066	0.00666684	0.00359007	0.000111368			0.000288521			0.000854334		0.000150251	0	7.01322e-06	2.38924	1	7.01322e-06		0.00736764	0.00276113		0.00615238	0.000855593	0.00141906	0.000814286	0.000106741	0.000717929			0.000202081				9.84021e-05		1.44717e-05	0.00419498				0.0247222	0.0028992
4.63544	68.6125	20273		0.0193939			0.458205	0.00362436	0.00626622	0.00325262	3.57403e-05	7.94908e-06		0.000305536			0.000846452		0.000146597	0		2.39717	1			0.007389			0.00617294	0.000856678	0.00142056	0.000814593	0	0.000719081	0.000460932		0.000202622				9.85794e-05			0.004218				0.0267829
4.63481	68.5874	20298.1		0.0101519	0.00183166		0.456039	0.00380988	0.00705287	0.00340191	3.89012e-05			0.000326813			0.00080106		0.000139439	0		2.38423	1			0.00733186	0.00275991		0.00613841	0.000853557	0.00141736	0.000811645	0	0.000715931			0.00020186				9.80767e-05			0.00417675				0.0174837	0.00459157
4.63418	68.5624	20323.1		0.0239081			0.453035	0.00244456	0.00780519	0.00431371	0.000112063	7.21218e-05		0.000390006			0.000740957		0.000206823	0		2.38704	1			0.00738952			0.00614572	0.000851188	0.00142434	0.000817878	0.000109105	0.00071836	0.000460579		0.000202824				9.90051e-05			0.00419361				0.0312976
4.63355	68.5373	20348.2		0.0295197			0.456556	0.00323315	0.00747186	0.00329571	0.000170707	2.35819e-05		0.000310417			0.000761639		0.000163311	0		2.40261	1			0.00744105			0.0061881	0.00085818	0.00143006	0.000817524	0.000107664	0.000722216	0.000462574		0.000203335				9.90732e-05			0.0042418				0.0369607
4.63292	68.5123	20373.3					0.447403	0.0032782	0.00637702	0.00349831	2.96546e-05	2.01328e-05		0.000307732	6.51564e-05	4.40446e-05	0.000693633		0.000108277	0		2.34548	1						0.00602892	0.000840509	0.00139616	0.000801397	0	0.000706484	0.000452946		0.000199095	6.46714e-06	4.80621e-05		9.6494e-05			0.00405493
4.63229	68.4872	20398.3		0.0154589			0.448454	0.00473876	0.00613748	0.00351307	2.7832e-05	2.81523e-05		0.000304882		9.71613e-06	0.000750974		0.000144226	0		2.36403	1			0.00730808			0.00608114	0.000852397	0.00140651	0.000807931	0.000109548	0.000712179	0.000456648		0.000200685		4.82125e-05		9.76163e-05			0.00412				0.022767
4.63165	68.4621	20423.4		0.00657727	0.000836081		0.447483	0.00413519	0.00535176	0.00373541	5.69347e-05	2.29246e-05		0.000308977			0.00068312		0.00011261	0		2.35356	1			0.00725033	0.00272986		0.0060493	0.000846293	0.00139688	0.000805076	0	0.000708983	0.000454473		0.000199767				9.68571e-05			0.00408247				0.0138276	0.00356594
4.63102	68.4371	20448.4		0.0211012			0.454437	0.00269152	0.0067675	0.00383028	5.78719e-05	2.71337e-05		0.000302961			0.00075513		0.000163398	0		2.38786	1			0.00737634			0.00614575	0.0008514	0.0014192	0.000815174	0	0.000717522	0.000459967		0.000202134				9.85113e-05			0.00419182				0.0284775
4.63039	68.412	20473.5		0.0246712			0.453502	0.00217259	0.00728419	0.00424159	5.03864e-05	1.13807e-05		0.00039688			0.000711035		0.000191993	0		2.38892	1			0.00739347			0.0061489	0.00085045	0.00142267	0.00081778	0.000107883	0.000718221	0.000460351		0.000202919				9.88879e-05			0.004198				0.0320647
4.62976	68.387	20498.5		0.0192005			0.452507	0.00294401	0.00577754	0.00474345	4.80244e-05			0.000277543	5.33055e-06	4.65753e-06	0.000741579		0.000130958	0		2.38049	1			0.00735378			0.00612463	0.000850267	0.00141199	0.000817148	0	0.000715768			0.0002015	6.16689e-06	4.84132e-05		9.79665e-05			0.00416897				0.0265543
4.62913	68.3619	20523.6		0.0138833			0.44818	0.00320074	0.00744106	0.00430518				0.000281006			0.000818022		0.000136931	0		2.36201	1			0.0072999			0.00607688	0.00084656	0.00141077	0.000810859	0				0.00020043				9.74931e-05			0.00411422				0.0211832
4.6285	68.3369	20548.7		0.0120171			0.4433	0.00434377	0.00593865	0.00412901	1.42843e-05	5.18246e-05		0.000341363			0.000784155		0.000172561	0		2.34556	1			0.00725745			0.00602926	0.000846176	0.00139775	0.000805943	0	0.000708057	0.000454184		0.000199764				9.73298e-05			0.00406455				0.0192746
4.62786	68.3118	20573.7		0.0204442			0.447549	0.00278365	0.00656641	0.00446614		0.000104502		0.00027659			0.000740689		0.000151364	0		2.36681	1			0.00733163			0.00608668	0.000846763	0.00141016	0.000813137	0		0.000457727		0.000200796				9.78224e-05			0.00413068				0.0277758
4.62723	68.2867	20598.8	0.0164695	0.030414			0.451388	0.00215319	0.00676395	0.00433075	1.45531e-05			0.000358488			0.000790804		0.000138818	0		2.39648	1		0.0251655	0.0074527			0.0061781	0.00085542	0.00142907	0.000823011	0	0.000722288			0.000203884				9.89591e-05			0.00423624			0.0416349	0.0378667
4.6266	68.2617	20623.8		0.0260543	0.000785133		0.446304	0.00384743	0.00771863	0.00413535	5.02246e-05	3.33055e-05		0.000280395			0.000746031		0.000191422	0		2.36972	1			0.00736446	0.00275319		0.00609734	0.000852563	0.00141807	0.00081371	0.000107393	0.000715046	0.000458441		0.00020131				9.84453e-05			0.00414586				0.0334187	0.00353832
4.62597	68.2366	20648.9		0.0111358			0.455142	0.00297901	0.00622642	0.0039703		2.34779e-05		0.000297196			0.000805322		0.000130016	0		2.37997	1			0.00732191			0.00612485	0.000849182	0.00141173	0.000812683	0		0.000458204		0.000201333				9.78183e-05			0.00416214				0.0184577
4.62534	68.2116	20674		0.0133298	0.00179656		0.454098	0.00466831	0.00681128	0.00333278	2.13996e-05	1.92827e-05		0.000376353			0.000740458		0.000151974	0	2.41368e-05	2.38154	1	2.41368e-05		0.00733979	0.00275961		0.00613138	0.000856509	0.00141632	0.00081129	0	0.000715787	0.000458933		0.000202148				9.81898e-05		1.48265e-05	0.00417174				0.0206696	0.00455617
4.62471	68.1865	20699		0.0235524			0.457854	0.0039973	0.00666285	0.00307089				0.000406472	1.40962e-05		0.000739031		0.0001614	0		2.40027	1			0.00741343			0.00618285	0.000859538	0.00142467	0.000815277	0				0.000203608	6.26382e-06			9.88998e-05			0.00423105				0.0309658
4.62408	68.1614	20724.1		0.0191285	0.000215041		0.461495	0.00405845	0.00556223	0.00372289		9.734e-05		0.000307724	3.67022e-05	2.80736e-06	0.000847818		0.000149065	0		2.40753	1			0.00741122	0.00277591		0.00620334	0.000860873	0.00142222	0.00081915	0		0.000462875		0.000203265	6.41835e-06	4.87796e-05		9.89093e-05			0.00424938				0.0265398	0.00299096
4.62344	68.1364	20749.1		0.0211584			0.455406	0.00513294	0.00440138	0.00397714	4.73376e-05	8.30564e-05	7.01992e-05	0.000398509			0.000809928		0.000205355	0		2.39134	1			0.00738487			0.00615603	0.000860967	0.0014116	0.00081673	0	0.000718282	0.000460809	0.000160964	0.00020295				9.9027e-05			0.0042027				0.0285433
4.62281	68.1113	20774.2		0.00666285	0.00322115		0.45968	0.005176	0.00567396	0.0036791	1.59473e-05	9.41663e-06		0.000392368			0.00079885		0.000177039	0		2.39399	1			0.00734078	0.00277089		0.00616605	0.000860487	0.00141552	0.000814852	0	0.00071759	0.000460051		0.000202764				9.86821e-05			0.00420427				0.0140036	0.00599203
4.62218	68.0863	20799.3	0.00624818	0.0136572			0.451128	0.00355986	0.00465928	0.00384747		2.08345e-05		0.000352543			0.000838535		0.00016353	0		2.37369	1		0.0248581	0.0073248			0.00610808	0.000850775	0.00140492	0.000811736	0.000109748		0.00045795		0.000201566				9.80882e-05			0.004149			0.0311063	0.020982
4.62155	68.0612	20824.3	0.00172915	0.0152842			0.445972	0.00481598	0.00699945	0.00352926	0.000420028			0.000312453		6.0281e-06	0.000866367		0.000196325	0		2.35821	1		0.0247549	0.007302			0.0060681	0.000852011	0.00140875	0.000807378	0.000109522	0.000713675			0.000200577		4.815e-05		9.80381e-05			0.00410669			0.026484	0.0225862
4.62092	68.0361	20849.4		0.00856			0.452082	0.00343621	0.0050018	0.0036784	8.96411e-05	6.33668e-05		0.000331967			0.000807787		0.000202801	0		2.36843	1			0.0072862			0.00609036	0.000847427	0.00140143	0.000808234	0.000106552	0.000712148	0.000456621		0.00020075				9.81266e-05			0.00412562				0.0158462
4.62029	68.0111	20874.4		0.0251948	0.000817706		0.459023	0.00504879	0.00662972	0.00357489	0.00013514			0.000303811			0.000767746		0.000160273	0		2.40693	1			0.00743739	0.00278141		0.00620316	0.000865529	0.00142829	0.000819603	0.000108448	0.0007228			0.000203512				9.91497e-05			0.00425399				0.0326322	0.00359912
4.61965	67.986	20899.5	0.0320586	0.0262256			0.459126	0.00494679	0.00769547	0.00350975		8.01728e-06		0.000204616	2.70212e-05		0.000717138		0.000179852	0		2.42264	1		0.0254726	0.00752042			0.00627043	0.000874501	0.00144792	0.000828161	0		0.000467974		0.000205088	6.4328e-06			0.000100411			0.00432795			0.0575311	0.033746
4.61902	67.961	20924.6		0.016397	0.00150303		0.445773	0.00255451	0.00594308	0.00369617				0.000315982			0.000747069		0.000118129	0		2.3592	1			0.0072975	0.0027398		0.00606125	0.000843258	0.00140325	0.000807265	0				0.000200394				9.71932e-05			0.00410423				0.0236945	0.00424284
4.61839	67.9359	20949.6		0.00776014	0.00259694		0.442639	0.00265233	0.00533961	0.00342203	9.33539e-05			0.000256159			0.000761868		0.000159742	0		2.34278	1			0.00723009	0.0027262		0.00601361	0.000838429	0.00139233	0.000801159	0.000107165	0.000706888			0.000198804				9.69915e-05			0.00405068				0.0149902	0.00532314
4.61776	67.9108	20974.7		0.0214024	0.00100713		0.447623	0.0037622	0.00503172	0.00428104			6.38371e-05	0.000346145			0.00074287		0.000168745	0		2.36948	1			0.00733934	0.00274906		0.00609123	0.000850786	0.00140521	0.000812921	0			0.000159919	0.000201362				9.80577e-05			0.00413825				0.0287417	0.00375619
4.61713	67.8858	20999.7		0.0202687			0.454866	0.00243672	0.00587529	0.00385636		9.02841e-05		0.000309247	6.79467e-05	2.12193e-05	0.000726403		0.000152873	0		2.38835	1			0.0073714			0.00614495	0.000850191	0.00141521	0.000814985	0		0.000460158		0.000202098	6.58237e-06	4.86259e-05		9.83739e-05			0.00419115				0.0276401
4.6165	67.8607	21024.8	0.0290167	0.0411995	0.00138724		0.457781	0.0058477	0.00572895	0.00425581	4.78465e-05	1.30486e-05	1.80232e-05	0.000284212			0.000742628		0.000206818	0		2.43479	1		0.0255936	0.00759933	0.00282737		0.0062975	0.000882169	0.00144743	0.000835626	0	0.000733827	0.000470372	0.000164125	0.000206625				0.000101184			0.00437166			0.0546104	0.0487988	0.00421461
4.61587	67.8357	21049.9		0.0412292	0.00157782		0.45411	0.00355666	0.00637326	0.00444951				0.00030267	1.13203e-06		0.000760244		0.000144095	0		2.40951	1			0.00750173	0.0027916		0.00620395	0.000862692	0.00143135	0.000825724	0				0.000204084	6.21392e-06			9.92748e-05			0.00427066				0.048731	0.00436942
4.61523	67.8106	21074.9		0.0378215	0.00321557		0.454038	0.00242352	0.00626984	0.00521363		8.18802e-05		0.000302057			0.000724129		0.000194512	0		2.40886	1			0.00748815	0.00279485		0.00620006	0.000858162	0.0014301	0.000828547	0		0.000464449		0.00020396				9.97055e-05			0.004267				0.0453097	0.00601042
4.6146	67.7855	21100		0.019367	0.00273295		0.454421	0.00457842	0.0058429	0.00454701	1.90382e-05	7.63637e-06	1.20404e-05	0.000325866			0.00076054		0.000168121	0		2.3905	1			0.00738188	0.00277215		0.00615418	0.000859223	0.00141756	0.000819377	0	0.000718307	0.00046049	0.000160652	0.000202554				9.86927e-05			0.00420224				0.0267489	0.0055051
4.61397	67.7605	21125		0.0156974			0.445607	0.00382669	0.00609364	0.00432166		0.00017238		0.000318325			0.000729988		0.000151963	0		2.35637	1			0.00729385			0.00605919	0.000847484	0.00140348	0.000809724	0		0.000456535		0.000200358				9.74914e-05			0.0040983				0.0229913
4.61334	67.7354	21150.1		0.0306792	0.0035442		0.454617	0.00537222	0.0060309	0.0045175	2.92391e-05	8.8404e-06		0.000422505	7.67449e-05		0.000690886		0.000146445	0		2.40373	1			0.00745563	0.00279085		0.006191	0.000867083	0.00142662	0.000824063	0.000109844	0.000722581	0.000463202		0.00020434	6.68968e-06			9.90625e-05			0.00425033				0.0381348	0.00633505
4.61271	67.7104	21175.2		0.0262162	0.00301216		0.451396	0.00235826	0.00554204	0.00476372	0.000154997	6.64972e-05		0.000332268			0.000675338		0.000177271	0		2.38907	1			0.00739926	0.00277264		0.00614313	0.000851296	0.00141621	0.000820207	0.000109323	0.000718934	0.00046077		0.000202568				9.87686e-05			0.00419921				0.0336155	0.0057848
4.61208	67.6853	21200.2	0.0144904	0.0116426	0.0015185		0.446584	0.00395301	0.00708815	0.00466489		7.56455e-05		0.000307654			0.000720571		0.000185718	0		2.36473	1		0.0248836	0.00732083	0.00275335		0.00609386	0.000852313	0.0014146	0.000815382	0		0.000458348		0.00020133				9.83192e-05			0.00413413			0.039374	0.0189635	0.00427185
4.61144	67.6602	21225.3		0.0211367			0.455436	0.00268491	0.00677377	0.00465714				0.000430458	4.48371e-05		0.000715462		0.000156285	0		2.39134	1			0.00738608			0.00615719	0.000852491	0.00142108	0.000819792	0				0.000203181	6.44439e-06			9.85717e-05			0.00420342				0.0285228
4.61081	67.6352	21250.3		0.0243865	0.00315418		0.447154	0.00453418	0.00669782	0.00420967	0.000152796			0.000401276			0.000712702		0.000153	0		2.37446	1			0.0073694	0.00276369		0.00610799	0.00085606	0.00141591	0.000815065	0.000106644	0.000716494			0.000202306				9.82021e-05			0.00415944				0.0317559	0.00591788
4.61018	67.6101	21275.4		0.0297712	0.000727618		0.451117	0.00376902	0.00588311	0.00438232				0.000324229			0.000706598		0.000128597	0		2.38773	1			0.00741087	0.00276665		0.00614393	0.00085651	0.00141794	0.000818802	0				0.000202576				9.83281e-05			0.00419806				0.0371821	0.00349427
4.60955	67.5851	21300.4	0.0300649	0.0414921	0.000814853		0.453189	0.00308301	0.00595735	0.00518126	7.3801e-05	3.85388e-05		0.000268394			0.000722098		0.00018335	0		2.42142	1		0.0254932	0.00756949	0.00281425		0.00625621	0.000868704	0.0014425	0.000836302	0	0.000731007	0.000468624		0.000205694				0.000100546			0.00433012			0.055558	0.0490616	0.0036291
4.60892	67.56	21325.5		0.0200638	0.00163018		0.44513	0.00363038	0.00538329	0.00459115		4.58318e-06		0.000311005	7.33702e-05		0.00078904		0.000194638	0		2.36173	1			0.0073207	0.00274524		0.00607029	0.000848575	0.00140368	0.00081257	0		0.000456542		0.000200734	6.57226e-06			9.81032e-05			0.00411623				0.0273845	0.00437543
4.60829	67.535	21350.6		0.0371393	0.000465851		0.447158	0.0024006	0.00716509	0.00480965	4.72399e-05	6.23546e-06		0.00029488			0.000743789		0.000205565	0		2.38321	1			0.00743082	0.00276598		0.00613068	0.00085172	0.00142299	0.000820669	0	0.000718599	0.000460574		0.000202404				9.90729e-05			0.00419027				0.0445701	0.00323183
4.60766	67.5099	21375.6		0.0192661	0.00159087		0.443802	0.00371035	0.00734956	0.00483778				0.000295713			0.000710215		0.000210077	0		2.35684	1			0.00731322	0.00274311		0.00606135	0.000848231	0.00141024	0.000813023	0				0.000200494				9.81784e-05			0.0041047				0.0265793	0.00433398
4.60702	67.4848	21400.7		0.028586	0.00203175		0.444438	0.00417746	0.00524092	0.005143	9.83291e-05			0.000318513			0.000712927		0.000205893	0	6.80973e-06	2.36912	1	6.80973e-06		0.00737064	0.00275666		0.00609057	0.000853656	0.00140836	0.000817958	0	0.000715244			0.000201528				9.85767e-05		1.44143e-05	0.0041445				0.0359566	0.0047884
4.60639	67.4598	21425.7	0.0169545	0.0276636			0.444366	0.00336135	0.00566728	0.00479868				0.000225566			0.000723644		0.000168671	0		2.37287	1		0.0249948	0.00739445			0.00611204	0.000853828	0.00141504	0.000819396	0				0.000201677				9.85702e-05			0.00416586			0.0419493	0.0350581
4.60576	67.4347	21450.8		0.014494	0.00334479		0.448935	0.00320783	0.00547693	0.00508842		2.16255e-05		0.000276237			0.000718567		0.000174538	0		2.3702	1			0.00731861	0.00275504		0.00609366	0.000848566	0.00140647	0.000816099	0		0.000457429		0.00020087				9.80809e-05			0.00413815				0.0218126	0.00609984
4.60513	67.4097	21475.9	0.0200121	0.0141844			0.456134	0.00478608	0.0049105	0.00566855	0.000143144	4.69728e-05		0.000329263			0.000750034		0.000184513	0		2.39721	1		0.0251544	0.00740322			0.00618941	0.00086406	0.00142068	0.00082813	0.000109539	0.000722392	0.000462915		0.000203542				9.93224e-05			0.00423417			0.0451665	0.0215876
4.6045	67.3846	21500.9	0.034417	0.0185742	0.00438162		0.456291	0.00285315	0.00586178	0.0050602				0.000355918			0.000757541		0.000123779	0		2.41528	1		0.0254055	0.00747814	0.00281406		0.00624266	0.000864517	0.00143653	0.000832533	0				0.000205441				9.95756e-05			0.00430241			0.0598225	0.0260524	0.00719568
4.60387	67.3595	21526	0.0138464	0.0200407	0.00666532		0.451926	0.00497451	0.00515648	0.00504492	5.36004e-05			0.000278407			0.00073134		0.000185992	0		2.39671	1		0.0251449	0.00742073	0.00279778		0.00617652	0.000864936	0.00142198	0.000825638	0.000109203	0.000722094			0.000203277				9.93608e-05			0.0042343			0.0389912	0.0274614	0.00946309
4.60323	67.3345	21551	0.0127427	0.0153251	0.00182976		0.451787	0.00581765	0.0058335	0.00500192	4.67494e-05	1.65594e-05	1.71314e-05	0.000319066			0.000865217		0.000198845	0		2.384	1		0.0250308	0.00737528	0.00277105		0.00614871	0.00086408	0.00141833	0.000821799	0.000107477	0.000718862	0.000460804	0.000160774	0.000202627				9.90448e-05			0.00419321			0.0377735	0.0227004	0.00460081
4.6026	67.3094	21576.1		0.0146146	0.0014788		0.445877	0.00462552	0.0061303	0.0051508	0.000243075	5.0889e-05		0.000256227			0.000785791		0.000171253	0		2.35894	1			0.00730042	0.0027426		0.00606794	0.000851368	0.00140544	0.0008143	0.000107585	0.000712771	0.000456438		0.00020024				9.78015e-05			0.00410808				0.021915	0.0042214
4.60197	67.2844	21601.2		0.0224656	0.00180959		0.445685	0.00386421	0.00714437	0.00559096	0.000159592	6.59134e-06		0.000270683			0.000755836		0.000233906	0		2.36689	1			0.00734881	0.00275392		0.00609018	0.000851913	0.00141467	0.000819253	0.000108118	0.000715024	0.000457908		0.000201084				9.87703e-05			0.00413747				0.0298144	0.00456351
4.60134	67.2593	21626.2		0.0149442			0.444227	0.0038692	0.00509	0.00605586	2.71427e-05			0.000311477			0.000717528		0.000187233	0		2.35208	1			0.00728308			0.00604726	0.000846612	0.00139793	0.000816112	0	0.000709872			0.000200076				9.77096e-05			0.00408591				0.0222273
4.60071	67.2342	21651.3		0.019438			0.441773	0.00301046	0.00746528	0.00592981	6.0078e-05			0.00029582			0.000798425		0.000167566	0		2.34925	1			0.00729873			0.00604214	0.00084406	0.0014078	0.000815999	0.000109618	0.000710411			0.000200085				9.75731e-05			0.00408312				0.0267368
4.60008	67.2092	21676.3		0.0382742	0.00034771		0.442103	0.00278449	0.00778319	0.00583077	0.000112959			0.000264329			0.000777213		0.0002466	0		2.36967	1			0.0074125	0.00275769		0.00609591	0.000850622	0.00142131	0.000822686	0.000107607	0.000716879			0.000201636				9.91823e-05			0.00415449				0.0456868	0.0031054
4.59945	67.1841	21701.4		0.0273126	0.00187904		0.442551	0.00343385	0.00759419	0.00621532	8.1789e-05			0.000305354			0.000780813		0.000242422	0		2.36254	1			0.00735993	0.00275347		0.00607813	0.000850203	0.00141607	0.000821724	0.000111263	0.000714447			0.000201247				9.88283e-05			0.00412888				0.0346725	0.00463251
4.59881	67.1591	21726.5		0.00863865	0.0059415	0.000222527	0.437096	0.00278209	0.00679422	0.00546036		6.99058e-05	5.72682e-05	0.000229208			0.000737895		0.000248981	0		2.33357	1			0.0072276	0.00273414	0.0059431	0.00599107	0.000838322	0.00139698	0.000809234	0		0.000452972	0.000158175	0.00019851				9.77716e-05			0.00403208				0.0158662	0.00867564
4.59818	67.134	21751.5		0.0154653	0.00307195		0.438614	0.00325408	0.00698993	0.00613637				0.000200669			0.000735634		0.000156083	0		2.34018	1			0.00726661	0.00273371		0.00601361	0.000842401	0.0014018	0.000814452	0				0.000198915				9.71746e-05			0.00405527				0.0227319	0.00580566
4.59755	67.1089	21776.6		0.00901896			0.435734	0.00338355	0.00540746	0.00551185				0.000295191			0.000718611		0.000201706	0		2.32034	1			0.00719343			0.0059574	0.000836316	0.0013849	0.000805513	0				0.00019794				9.68507e-05			0.00398972				0.0162124
4.59692	67.0839	21801.6	0.00874834	0.0292024	0.00276274		0.439961	0.00526506	0.00675065	0.00504727				0.000274713			0.00072415		0.000167719	0		2.36143	1		0.0248981	0.00737605	0.00276023		0.00607851	0.000857908	0.00141494	0.000817966	0				0.000201364				9.82612e-05			0.00413316			0.0336464	0.0365784	0.00552297
4.59629	67.0588	21826.7		0.0251367			0.431411	0.00163554	0.00535591	0.00556279		5.80477e-05		0.000300866	1.76542e-06		0.000709367		0.000173014	0		2.32358	1			0.00725561			0.0059595	0.000832597	0.00138855	0.000807964	0		0.000451953		0.000198524	6.04897e-06			9.68486e-05			0.00400637				0.0323923
4.59566	67.0338	21851.8		0.00863913			0.428422	0.00387227	0.00580935	0.00561245	2.96467e-05	5.26484e-06		0.000250473			0.000717575		0.000172904	0		2.29805	1			0.00714827			0.00589662	0.000832854	0.00137792	0.000800987	0	0.000698339	0.000447641		0.000196458				9.59864e-05			0.00392712				0.0157874
4.59502	67.0087	21876.8	0.00146986	0.0164485			0.433235	0.00339837	0.00585463	0.00593871		3.66487e-05		0.000234034			0.000626608		0.000201627	0		2.32118	1		0.0244918	0.00722764			0.00596129	0.000838084	0.00138945	0.000808965	0.000109085		0.000451508		0.000197979				9.70488e-05			0.00399936			0.0259617	0.0236761
4.59439	66.9836	21901.9		0.0114513	0.000705273		0.432654	0.00457505	0.00636087	0.00523803		8.86514e-05		0.000250446			0.000739021		0.000173966	0		2.31451	1			0.00719599	0.00270423		0.00594401	0.00083998	0.0013878	0.00080394	0		0.000450636		0.000197568				9.65387e-05			0.00397761				0.0186473	0.0034095
4.59376	66.9586	21926.9	0.0303845	0.0164172			0.439483	0.00292708	0.00614775	0.00578123	0.000157738	5.64097e-05		0.000260625			0.000768098		0.000173806	0		2.35468	1		0.024935	0.00733691			0.00607264	0.000849112	0.00141161	0.000820531	0.000112087	0.00071542	0.000458451		0.000201137				9.82507e-05			0.00411846			0.0553195	0.0237541
4.59313	66.9335	21952		0.0198202	0.00268389		0.432616	0.00535027	0.00518029	0.00464216	3.21782e-05	2.20998e-05		0.00025789			0.000723262		0.000226718	0		2.32545	1			0.00724882	0.00272159		0.0059694	0.000846266	0.00138924	0.000804877	0	0.000705312	0.000452197		0.000198461				9.74517e-05			0.00401355				0.027069	0.00540549
4.5925	66.9085	21977.1		0.00887541			0.430431	0.00342131	0.00583873	0.00536836	4.23573e-05	3.10423e-05		0.000268297			0.000714939		0.000210359	0		2.30431	1			0.00716077			0.00591309	0.000832692	0.00138032	0.000801298	0.000107538	0.000699566	0.00044853		0.000196891				9.64972e-05			0.00394438				0.0160362
4.59187	66.8834	22002.1		0.0134305	0.00237912		0.435441	0.00297116	0.00567773	0.00535072	0.000195938			0.000171967			0.000820957		0.000150242	0		2.32762	1			0.00722648	0.0027186		0.00597422	0.00083739	0.00139007	0.000807242	0.00011331	0.000705612			0.00019779				9.66541e-05			0.0040142				0.020657	0.00509772
4.59124	66.8583	22027.2		0.0206119	0.000603047		0.439507	0.00540266	0.00590166	0.00500686	0.000143401	2.68814e-05		0.000276203			0.000751905		0.000212705	0		2.34425	1			0.0072924	0.00273108		0.00602672	0.000851292	0.00139997	0.000811031	0.000110375	0.000709926	0.000454812		0.000199707				9.78762e-05			0.00406915				0.0279043	0.00333413
4.5906	66.8333	22052.2		0.00694611			0.430441	0.00356792	0.0060335	0.00593132	0.000102774	9.33543e-05		0.00018847			0.000773522		0.00018263	0		2.30282	1			0.00715311			0.00591093	0.000832887	0.00138055	0.000803356	0.000112671	0.000699616	0.00044871		0.000196342				9.62016e-05			0.00394037				0.0140992
4.58997	66.8082	22077.3		0.0136004	0.000628928	0.000615606	0.432738	0.0043221	0.00622611	0.00546136				0.000243392			0.000755515		0.000159825	0		2.318	1			0.00721077	0.00270745	0.00591979	0.00595186	0.000840177	0.00138905	0.000805902	0				0.000197777				9.65283e-05			0.00398867				0.0208112	0.00333638
4.58934	66.7832	22102.3	0.0395957	0.00644987	0.00423597		0.438679	0.00340806	0.00702637	0.00599834	2.66099e-05	1.15103e-05		0.000296937			0.000790537		0.000159939	0		2.35311	1		0.0249808	0.00731706	0.00276514		0.00607542	0.000851569	0.0014163	0.000822204	0	0.000715382	0.000458612		0.000201541				9.82068e-05			0.00411944			0.0645765	0.0137669	0.00700111
4.58871	66.7581	22127.4		0.0136119			0.435808	0.00321791	0.00657663	0.00536181	0.000131441	1.98066e-05		0.000315583		8.68103e-05	0.000820494		0.000195628	0		2.32554	1			0.00722507			0.00597388	0.000838023	0.00139314	0.000807077	0	0.000705095	0.000451717		0.000198603		4.82247e-05		9.70574e-05			0.00400957				0.0208369
4.58808	66.7331	22152.5		0.0172043	0.00210357		0.434595	0.00446414	0.00519596	0.00559086		5.95443e-05		0.000232915			0.000781114		0.000227168	0		2.32848	1			0.00724631	0.00272154		0.0059796	0.000843707	0.00139014	0.000809364	0		0.000452679		0.000198429				9.75144e-05			0.0040212				0.0244506	0.0048251
4.58745	66.708	22177.5		0.0225055	0.00183115		0.438332	0.00472768	0.00624939	0.00487419	3.58634e-05	0.000198643	9.7136e-05	0.00023642			0.000735455		0.00015425	0		2.34459	1			0.00730116	0.00273609		0.00602589	0.000849383	0.00140203	0.000810887	0.000109499	0.000709735	0.000456017	0.000159222	0.000199569				9.73708e-05			0.00407185				0.0298067	0.00456724
4.58681	66.6829	22202.6	0.0283841	0.0168093	0.00657575		0.438494	0.004618	0.00475078	0.0055265				0.000227982			0.000808263		0.000234455	0		2.3605	1		0.0249821	0.00735329	0.00277533		0.00608197	0.000856826	0.00140913	0.000821154	0				0.000201357				9.90381e-05			0.00413727			0.0533662	0.0241626	0.00935108
4.58618	66.6579	22227.6	0.00630978	0.00771932	0.00102815		0.436766	0.00448435	0.00513275	0.00500656		6.32818e-05	2.14178e-06	0.000204998			0.000812008		0.000163239	0		2.3266	1		0.0245287	0.00721212	0.0027149		0.00597914	0.00084269	0.0013881	0.000805858	0		0.000452116	0.000157563	0.000198005				9.67849e-05			0.00401277			0.0308385	0.0149314	0.00374305
4.58555	66.6328	22252.7	0.0144548	0.0179195			0.435994	0.00296169	0.00390237	0.0057929	0.000104846			0.000231685			0.000817683		0.000133976	0		2.33754	1		0.0246825	0.00727825			0.0060091	0.000841985	0.00139093	0.000813577	0.000109251	0.00070904			0.000199245				9.70339e-05			0.00405359			0.0391373	0.0251978
4.58492	66.6078	22277.8		0.002198			0.43222	0.00349022	0.00472391	0.00475717		9.72889e-05		0.00020063			0.000777718		0.000204269	0		2.30273	1			0.00712908			0.00590715	0.000831258	0.00137333	0.00079714	0.000108631		0.000447998		0.000196093				9.62467e-05			0.00393376				0.00932709
4.58429	66.5827	22302.8		0.017278	0.00186443		0.431453	0.00400211	0.0045357	0.00496884	0.000186179	5.22254e-05	5.00255e-05	0.000216896			0.000778281		0.000134628	0		2.31871	1			0.00722036	0.00271103		0.00594756	0.000839071	0.0013826	0.000803829	0.000115547	0.000703982	0.000451005	0.00015748	0.000197617				9.62906e-05			0.00398988				0.0244983	0.00457546
4.58366	66.5576	22327.9		0.0157551			0.42717	0.00473847	0.00670133	0.00487732	4.92892e-05	8.25774e-05		0.000264198	9.24721e-06		0.000784522		0.000181268	0		2.3013	1			0.00718472			0.00590726	0.000837918	0.00138476	0.000799919	0	0.000700192	0.000449195		0.000197033	6.05725e-06			9.63058e-05			0.00394255				0.0229398
4.58303	66.5326	22352.9	0.0144882	0.014406	0.00388347		0.432852	0.00401878	0.0051065	0.00460924		0.000102653		0.000183683	8.22682e-06		0.000795083		0.000202336	0		2.32983	1		0.0246392	0.00725621	0.00273322		0.005988	0.000844172	0.00139311	0.00080714	0		0.000454		0.000198604	6.11403e-06			9.75113e-05			0.00403312			0.0391274	0.0216622	0.00661669
4.58239	66.5075	22378		0.0298258			0.430669	0.0033047	0.00523538	0.00489061		3.56574e-05		0.000271682	2.02727e-05	4.05159e-05	0.000824103		0.000218096	0		2.32593	1			0.00728199			0.00596858	0.000839991	0.00139078	0.000806694	0		0.000452704		0.000198733	6.178e-06	4.8003e-05		9.7463e-05			0.0040182				0.0371078
4.58176	66.4825	22403.1		0.0165956			0.425892	0.00405551	0.00684935	0.00525911		3.60723e-05		0.000255503			0.000847297		0.000182797	0		2.29837	1			0.00718167			0.00589872	0.000834963	0.00138431	0.000800933	0		0.000448609		0.000196837				9.62498e-05			0.00393466				0.0237773
4.58113	66.4574	22428.1	0.0251353	0.00672586	0.00160091		0.431444	0.00398968	0.00615958	0.00535667	0.000123214	7.64057e-05		0.000253103		9.12283e-06	0.000764153		0.000185119	0		2.3204	1		0.0246294	0.00722537	0.00272254		0.00597448	0.00084283	0.00139509	0.000809109	0.000108834	0.000706847	0.000453184		0.000198731		4.78141e-05		9.72049e-05			0.00401088			0.0497647	0.0139512	0.00432345
4.5805	66.4323	22453.2		0.0142367	0.000288542		0.433438	0.00428789	0.00509817	0.00481793	6.97765e-05		2.41967e-05	0.000229147			0.00073933		0.000214118	0		2.3189	1			0.00720981	0.00270548		0.00595202	0.000839753	0.00138425	0.000802904	0.000107093	0.000703129		0.00015727	0.000197619				9.70047e-05			0.00398876				0.0214465	0.00299402
4.57987	66.4073	22478.2		0.00890617	0.00219463		0.431543	0.00428634	0.00590282	0.00541096	0.000100653	1.38192e-05		0.000228161		4.90883e-05	0.000731168		0.000238838	0		2.31109	1			0.00717981	0.00270495		0.00593244	0.000837872	0.00138422	0.000803599	0.000111468	0.000701718	0.000449621		0.000197172		4.77474e-05		9.70204e-05			0.00396646				0.016086	0.00489958
4.57924	66.3822	22503.3		0.015238	0.00576048		0.427842	0.00496076	0.00536712	0.0047424				0.000188362			0.000768204		0.000228687	0		2.3111	1			0.00720483	0.00271848		0.00592714	0.000841186	0.00138382	0.000801742	0				0.000197167				9.70396e-05			0.00397116				0.0224428	0.00847897
4.5786	66.3572	22528.4	0.0133305	0.0165			0.424922	0.00429895	0.00504977	0.00550964		2.40526e-05		0.000204754			0.000775544		0.000225017	0		2.30203	1		0.0244386	0.00720343			0.00591358	0.00083836	0.00138171	0.000804439	0		0.000449917		0.000197136				9.69419e-05			0.00395301			0.0377691	0.0237035
4.57797	66.3321	22553.4		0.0119027	0.00340195		0.429276	0.00261482	0.00543252	0.00452948	0.000186144	7.65467e-05		0.000219366			0.000690005		0.000201779	0		2.30881	1			0.00717909	0.00270523		0.00591787	0.000831135	0.00138079	0.000798952	0.000113642	0.000701323	0.000449437		0.000196885				9.65573e-05			0.00395783				0.0190818	0.00610717
4.57734	66.307	22578.5	0.0351164	0.00990859	0.000635757		0.423074	0.00328256	0.00467014	0.00441359	7.33543e-05	8.19442e-06		0.000178221			0.000746638		0.000220146	0		2.30124	1		0.0245456	0.00720186	0.00270774		0.00592027	0.000836677	0.00138326	0.000801578	0.000111516	0.000703476	0.000450806		0.000197406				9.71067e-05			0.00396024			0.0596619	0.0171105	0.0033435
4.57671	66.282	22603.5	0.00449498	0.0161511	0.00394089		0.42713	0.00481435	0.00495546	0.00475586		7.67806e-05		0.000174208			0.000746303		0.000208854	0		2.30941	1		0.0244337	0.0072075	0.00271332		0.00592501	0.000840715	0.0013823	0.00080183	0		0.000450522		0.00019709				9.68568e-05			0.00396842			0.0289286	0.0233586	0.00665421
4.57608	66.2569	22628.6		0.00919601			0.426172	0.00402564	0.00585416	0.00444708				0.000202262			0.000758086		0.000205538	0		2.29124	1			0.00713416			0.00587637	0.000831566	0.00137509	0.000794389	0				0.000195744				9.60824e-05			0.00390698				0.0163302
4.57545	66.2319	22653.7	0.000768759	0.0050521	0.00226734		0.434139	0.00386567	0.00499813	0.00467459		1.93272e-05		0.000247826	2.64836e-05		0.000704301		0.000225012	0		2.31495	1		0.0243908	0.00716862	0.00270473		0.00594012	0.000836292	0.00138056	0.000800383	0		0.00044958		0.000197259	6.1757e-06			9.6875e-05			0.00397245			0.0251595	0.0122207	0.00497207
4.57482	66.2068	22678.7		0.0138427	0.00241611		0.425587	0.00190554	0.00458779	0.0048567	0.000131073	7.57596e-06		0.000173117			0.000762234		0.000239661	0		2.29819	1			0.00716033	0.00269342		0.00588605	0.000825952	0.00137301	0.00079767	0	0.000698717	0.000447564		0.000195957				9.65917e-05			0.00392658				0.0210031	0.00510953
4.57418	66.1817	22703.8		0.00582443			0.424642	0.0042209	0.0057201	0.00491586				0.000157507			0.000769989		0.000235931	0		2.28349	1			0.00710719			0.00585629	0.000830104	0.00137106	0.000794304	0				0.000194977				9.61196e-05			0.00388379				0.0129316
4.57355	66.1567	22728.8		0.0175069	0.000627183		0.429007	0.00446487	0.00568916	0.00396325				0.000228204	4.73336e-06		0.000765975		0.000203071	0		2.30878	1			0.00720093	0.00269993		0.00592294	0.000838335	0.00138316	0.000797383	0				0.000197137	6.03865e-06			9.66667e-05			0.00396177				0.0247078	0.00332711
4.57292	66.1316	22753.9		0.00951556	0.00159929		0.424394	0.00379031	0.00447532	0.00398729	9.81139e-06	0.00010245	1.34646e-05	0.000255626	7.14134e-05		0.000771162		0.000266874	0		2.28879	1			0.00712699	0.00268275		0.00586392	0.000829831	0.00136834	0.000791584	0	0.000695938	0.000446705	0.000155667	0.000195842	6.41062e-06			9.65468e-05			0.00389841				0.0166425	0.00428204
4.57229	66.1066	22779		0.0221205			0.431749	0.00530807	0.00430267	0.00436164	5.12922e-05	2.17494e-05		0.000133494			0.000742239		0.000196583	0		2.32083	1			0.00724154			0.00595556	0.000844568	0.00138334	0.00080222	0	0.000704117	0.000451366		0.000197348				9.69886e-05			0.00399823				0.029362
4.57166	66.0815	22804	0.00426964	0.00780117			0.427818	0.00386178	0.00503217	0.0048018	0.000107742	2.85922e-05		0.000337086			0.000813308		0.000242319	0		2.29761	1		0.0243025	0.00714729			0.00589561	0.000832957	0.0013752	0.000797735	0	0.000698855	0.000447846		0.000197008				9.66522e-05			0.00392704			0.0285721	0.0149485
4.57103	66.0564	22829.1		0.00313751			0.428511	0.003919	0.00489996	0.0046462		7.73134e-05		0.000214963			0.000815527		0.000171256	0		2.29242	1			0.00711179			0.00587857	0.000830423	0.0013702	0.000794473	0		0.000446648		0.000195636				9.56725e-05			0.00390532				0.0102493
4.57039	66.0314	22854.1		0.00553908	0.00280607		0.431327	0.00515731	0.00495659	0.00517935	0.000160321	8.719e-05		0.000227944			0.000784163		0.000225807	0		2.30813	1			0.00716094	0.00270291		0.00592337	0.000839684	0.00137868	0.000801497	0.000109897	0.000701035	0.000449396		0.000196893				9.67615e-05			0.00395579				0.0127	0.00550898
4.56976	66.0063	22879.2		0.0076817	0.00189145		0.428396	0.00360645	0.00514132	0.00453263		0.000114236		0.000230343			0.000762631		0.000240909	0		2.2995	1			0.00714488	0.00269211		0.00589579	0.000831839	0.00137521	0.000796377	0.000107838		0.00044819		0.000196313				9.66107e-05			0.00392911				0.0148266	0.00458356
4.56913	65.9813	22904.2		0.00474477	0.000388128		0.425158	0.00359089	0.00658247	0.00441401	6.97801e-05	0.000110476		0.000165069			0.000794291		0.000215264	0		2.28457	1			0.00710535	0.00267577		0.00585877	0.000828067	0.0013745	0.000792324	0	0.000695334	0.000446166		0.000195048				9.59399e-05			0.00388615				0.0118501	0.00306389
4.5685	65.9562	22929.3		0.0110844	0.00415193		0.423949	0.00368077	0.00526462	0.00518475		8.02168e-06		0.000198003			0.000888891		0.000212178	0		2.29316	1			0.00714856	0.00269668		0.00587684	0.000831494	0.00137469	0.000798524	0		0.000447278		0.000195979				9.62724e-05			0.00391546				0.018233	0.00684861
4.56787	65.9312	22954.4		0.0176959	0.00097629		0.423309	0.00688833	0.0040241	0.00500597		4.43475e-05		0.000182675	5.95976e-05	2.4913e-05	0.00082379		0.000223474	0		2.29305	1			0.00717424	0.00269074		0.00588172	0.000843473	0.00137163	0.000798728	0		0.000448012		0.000196121	6.35992e-06	4.73944e-05		9.64928e-05			0.00391993				0.0248701	0.00366703
4.56724	65.9061	22979.4		0.0209839	0.00423383		0.431802	0.00496892	0.00640398	0.00421206	0.000110499	3.81601e-05		0.000137732		4.12347e-05	0.000817916		0.000229094	0		2.3264	1			0.00725827	0.00272851		0.00597194	0.000845693	0.00139515	0.000803772	0	0.000706339	0.000452686		0.000197911		4.80045e-05		9.75601e-05			0.00401874				0.0282422	0.00696234
4.56661	65.881	23004.5		0.014531			0.429624	0.00435144	0.00552119	0.00461254	5.86623e-05			0.000107279			0.000762048		0.000236622	0		2.30699	1			0.00718649			0.00591948	0.000837166	0.00138123	0.000799362	0.00011208	0.000700724			0.00019623				9.68919e-05			0.00395502				0.0217175
4.56597	65.856	23029.5		0.018687	0.00420164		0.427154	0.00411987	0.00454885	0.00465442	8.93423e-05	6.19841e-05		0.000184978		1.09402e-05	0.00080497		0.000257808	0		2.3104	1			0.00721045	0.00271269		0.00592208	0.000837897	0.00138005	0.000800997	0	0.00070216	0.000450211		0.000197054		4.75213e-05		9.7268e-05			0.0039681				0.0258975	0.00691433
4.56534	65.8309	23054.6	0.0300839	0.0214172	0.00184238		0.429278	0.0043182	0.00537195	0.00434711				0.000177323			0.000752932		0.000218236	0		2.33054	1		0.0247789	0.00730439	0.00273841		0.00600046	0.000848667	0.00139982	0.000809326	0				0.000199378				9.80613e-05			0.00405083			0.0548628	0.0287216	0.00458079
4.56471	65.8059	23079.7	0.0408153	0.0111373	0.00280889		0.430132	0.00481849	0.00519952	0.00436637	0.000124949	7.53938e-05		0.000152248			0.000780015		0.000222579	0		2.32993	1		0.0248196	0.00728134	0.00274278		0.0060067	0.000850887	0.00139995	0.000809862	0	0.00071119	0.000455958		0.000199337				9.81577e-05			0.00405206			0.0656349	0.0184186	0.00555167
4.56408	65.7808	23104.7		0.00599859	0.000779888		0.422456	0.00469906	0.005718	0.00390505	0.000126272	4.45398e-05		0.000164162			0.00078216		0.000241784	0		2.27808	1			0.00709599	0.00267215		0.0058395	0.00083037	0.00136881	0.000788808	0.000108216	0.000694389	0.000445011		0.000194697				9.60165e-05			0.00386824				0.0130946	0.00345203
4.56345	65.7557	23129.8		0.011068	0.00193656		0.418552	0.00306125	0.005209	0.00433567	0.00012251	0.000102954		0.000230596	6.73992e-05		0.000781652		0.000224681	0		2.27362	1			0.00710255	0.002673		0.00582133	0.00082404	0.00136564	0.000789869	0	0.000693732	0.000444925		0.000194912	6.36006e-06			9.57695e-05			0.00385712				0.0181705	0.00460956
4.56282	65.7307	23154.8		0.00634633	0.00499706		0.414457	0.00414956	0.00521042	0.0038023				0.000136332			0.000765464		0.000214797	0		2.2603	1			0.00706051	0.00267046		0.00578341	0.000824254	0.00135989	0.00078434	0				0.000193535				9.52746e-05			0.00381838				0.0134068	0.00766753
4.56218	65.7056	23179.9		0.0163909	0.00148772		0.421668	0.00290338	0.00537445	0.0040243		2.9162e-05		0.000205605	2.94344e-05		0.00079773		0.000194703	0		2.28702	1			0.00714794	0.00268361		0.00585751	0.000827168	0.00137234	0.000792088	0		0.000446496		0.000195631	6.15104e-06			9.5916e-05			0.00389712				0.0235389	0.00417133
4.56155	65.6806	23205		0.00740696	0.000552658		0.420603	0.00360217	0.00479767	0.00425494	0.000203301	4.91768e-05		0.000161609			0.000834554		0.000181416	0		2.27391	1			0.00708796	0.00266711		0.00582383	0.00082528	0.0013631	0.000788962	0.000113736	0.000693639	0.000444306		0.000194362				9.52983e-05			0.00385482				0.0144949	0.00321977
4.56092	65.6555	23230		0.00203502	0.00475817		0.423253	0.00414029	0.00382705	0.00420679	8.76812e-06	4.60247e-05		0.000124182			0.000763935		0.0002515	0		2.28232	1			0.0070875	0.00268419		0.00584355	0.000828671	0.00136203	0.000790252	0	0.000693961	0.000445128		0.000194507				9.61302e-05			0.00387639				0.00912251	0.00744236
4.56029	65.6304	23255.1		0.0179572	0.00228187		0.420435	0.00428977	0.00409837	0.0040373		6.8805e-05		8.91413e-05			0.000841653		0.000197886	0		2.28598	1			0.00715211	0.00268594		0.00585354	0.000831916	0.00136755	0.000792155	0		0.000446723		0.000194941				9.59472e-05			0.00389542				0.0251093	0.0049678
4.55966	65.6054	23280.1		0.00804083			0.419243	0.00407492	0.00414772	0.0034969	0.000105561	4.68087e-05		0.000167871			0.00081218		0.000224452	0		2.26909	1			0.00707714			0.00580915	0.000825433	0.00135827	0.000784441	0.000113402	0.000691925	0.000443512		0.000194058				9.55297e-05			0.00383989				0.015118
4.55903	65.5803	23305.2	0.00720436	0.00070327			0.423737	0.00429282	0.00666811	0.00391207	6.70908e-06	7.43087e-06		0.000145271			0.000756498		0.000261048	0		2.27873	1		0.0241719	0.00708844			0.00584876	0.000829703	0.00137357	0.000789517	0	0.00069438	0.00044519		0.000194753				9.62786e-05			0.00387269			0.0313762	0.00779171
4.5584	65.5553	23330.3		0.0054503		0.000244089	0.424515	0.00637091	0.00550035	0.00401602	7.80568e-05	1.57477e-05		0.000168385	4.03644e-05		0.000812732		0.000236985	0		2.28302	1			0.00710771		0.00585136	0.0058571	0.000837608	0.00137052	0.000790729	0	0.000695429	0.000445676		0.000195082	6.20897e-06			9.61495e-05			0.0038838				0.012558
4.55776	65.5302	23355.3		0.00538185			0.418934	0.00278337	0.00462301	0.00358611		8.34859e-05		9.06293e-05			0.000760668		0.000242493	0		2.26524	1			0.00705727			0.00579742	0.000819539	0.00135755	0.000783363	0		0.000442896		0.000193244				9.55205e-05			0.00382631				0.0124391
4.55713	65.5051	23380.4		0.011366			0.421097	0.00346999	0.00451552	0.00356026	7.08389e-05			0.000162431		9.45647e-07	0.000718771		0.000218877	0		2.27776	1			0.00710632			0.00583215	0.000825779	0.00136361	0.000786987	0.000109914	0.000693764			0.00019459		4.6892e-05		9.57561e-05			0.00386579				0.0184723
4.5565	65.4801	23405.4		0.0196977			0.419362	0.00486143	0.00423648	0.00299182				0.000251286	7.96417e-06		0.000773333		0.000215851	0		2.28067	1			0.00714476			0.00584032	0.000832488	0.0013658	0.000786497	0				0.000195581	6.00696e-06			9.59557e-05			0.00387993				0.0268425
4.55587	65.455	23430.5		0.00942834	0.0029302		0.422048	0.00421817	0.00535978	0.00342424	8.32618e-05	8.1356e-05	2.04333e-05	0.000209021			0.000779528		0.000201423	0		2.28331	1			0.0071178	0.00268319		0.00584882	0.000830246	0.00136996	0.000788248	0.000109307	0.000695437	0.000446027	0.000155512	0.000195319				9.58156e-05			0.00388419				0.0165461	0.00561339
4.55524	65.43	23455.6		0.0206045	0.00368931		0.420286	0.00448045	0.0056118	0.00291722	4.39565e-05	1.65957e-05		0.000127537	1.95973e-05		0.000770017		0.00024608	0		2.2898	1			0.00717292	0.00269523		0.00586447	0.000834192	0.00137594	0.000789027	0.000110468	0.000697789	0.000447305		0.00019555	6.10152e-06			9.6585e-05			0.00390953				0.0277774	0.00638453
4.55461	65.4049	23480.6	0.0285781	0.0173696			0.422911	0.00294129	0.00333198	0.00256177	3.18188e-05	0.000109316	8.16733e-06	0.000120698		1.59628e-06	0.000754364		0.000219343	0		2.30307	1		0.0245047	0.00721408			0.00591376	0.000834657	0.00137677	0.00079299	0	0.000702552	0.000450916	0.00015709	0.000196861		4.7504e-05		9.70012e-05			0.00395939			0.0530828	0.0245837
4.55397	65.3798	23505.7		0.0219995			0.42412	0.003368	0.00370937	0.00340855	0.000176107	4.49913e-05		0.000161577			0.000744492		0.000211642	0		2.29768	1			0.00718456			0.0058837	0.000831313	0.00137027	0.00079196	0.000107168	0.000699244	0.000447962		0.000195972				9.63705e-05			0.00392738				0.0291841
4.55334	65.3548	23530.7		0.0238648	0.00454535		0.430339	0.00471336	0.0052679	0.0033416	9.88873e-05	1.8237e-05	1.91622e-05	0.000114891			0.000763517		0.000193858	0		2.32477	1			0.00725912	0.0027269		0.00596154	0.000844028	0.00138952	0.000799358	0.000117896	0.000705627	0.000452156	0.000157765	0.000197591				9.7137e-05			0.0040122				0.0311239	0.00727224
4.55271	65.3297	23555.8		0.0129844	0.00393555		0.428837	0.0037765	0.00421291	0.00255517		3.90632e-05		0.000156036			0.000797698		0.000210077	0		2.30801	1			0.00717636	0.00270468		0.00591184	0.000834481	0.00137509	0.00079007	0		0.000448881		0.000196355				9.65605e-05			0.00395341				0.0201607	0.00664023
4.55208	65.3047	23580.8		0.00241418	0.000457298		0.42623	0.00451369	0.00507953	0.00296935				0.00011988			0.000809501		0.000172025	0		2.28444	1			0.00709013	0.0026725		0.0058547	0.000830136	0.00136706	0.000785299	0				0.000194527				9.54133e-05			0.00388089				0.0095043	0.0031298
4.55145	65.2796	23605.9	0.00100398	0.0183121			0.416045	0.00346637	0.00438996	0.00278637		6.38628e-05		0.000144482	4.57916e-05		0.000852082		0.000208996	0		2.26976	1		0.0240924	0.00711492			0.00580795	0.000824688	0.00136136	0.000782753	0		0.000444316		0.00019423	6.22008e-06			9.55392e-05			0.00384718			0.0250964	0.0254271
4.55082	65.2546	23631	0.00273509	0.0126241	0.00110694		0.428476	0.00489047	0.0035356	0.00247909	1.86635e-05	4.09901e-05		0.000131909			0.000734484		0.000211364	0		2.30356	1		0.0243236	0.00716713	0.0026934		0.00590382	0.000837337	0.00137094	0.00078884	0	0.000699114	0.000448373		0.000195984				9.64611e-05			0.00394124			0.0270587	0.0197912	0.00380034
4.55019	65.2295	23656		0.0110621	0.000730407		0.421649	0.00429874	0.00442102	0.00210795		4.64779e-05		0.000113579			0.000802652		0.0002008	0		2.2794	1			0.00710728	0.00267134		0.0058354	0.000828802	0.00136359	0.000781156	0		0.000444911		0.000194349				9.56116e-05			0.00386953				0.0181694	0.00340175
4.54955	65.2044	23681.1	0.00822274	0.0412415			0.432721	0.00459822	0.00490413	0.00278182	0.000119377	4.98607e-05		0.00012337			0.000812475		0.000191982	0		2.34641	1		0.0247829	0.00737416			0.00602628	0.000851654	0.00140133	0.000804578	0	0.000712445	0.000456636		0.000199522				9.80431e-05			0.00408808			0.0330056	0.0486156
4.54892	65.1794	23706.1		0.0156254	0.00237445		0.428044	0.00399136	0.00485614	0.00302275	0.000100414	6.52288e-05		0.000142431			0.000813705		0.000188909	0		2.30635	1			0.00718472	0.00270073		0.00591043	0.000835391	0.00137782	0.000792191	0	0.000700487	0.000449119		0.000196314				9.63819e-05			0.00395138				0.0228102	0.00507517
4.54829	65.1543	23731.2		0.00413019			0.428681	0.00327213	0.00278739	0.0030218	0.000209023	9.19711e-05		6.49022e-05			0.000752696		0.000189388	0		2.29328	1			0.0071054			0.00587173	0.000827171	0.00136051	0.000786718	0.000114189	0.000696204	0.000446167		0.000194498				9.5721e-05			0.00390187				0.0112356
4.54766	65.1293	23756.3		0.00892949			0.427608	0.00353996	0.00285258	0.00223899	4.97971e-05	0.000259756	4.48076e-05	0.000147191	5.29375e-05		0.000798709		0.000152228	0		2.29468	1			0.00712529			0.00587436	0.000828955	0.00136218	0.000784287	0	0.000696124	0.000447564	0.000155847	0.000195192	6.29501e-06			9.54749e-05			0.00390835				0.0160548
4.54703	65.1042	23781.3		0.0249442			0.429361	0.00369474	0.00467607	0.00111523	0.000184154			0.000135757	4.2162e-05		0.000838105		0.000224351	0		2.31527	1			0.00722972			0.00593182	0.000836774	0.0013811	0.000786462	0.000112977	0.000702933			0.000196839	6.28243e-06			9.69928e-05			0.00397807				0.0321739
4.5464	65.0791	23806.4		0.0145117	0.000724221		0.431865	0.00470624	0.00283043	0.00203439	6.53165e-05	1.17054e-05		0.000167579	5.96833e-06		0.000721018		0.000188296	0	2.90081e-06	2.31353	1	2.90081e-06		0.00718697	0.00269789		0.00592735	0.000838446	0.00137111	0.000788618	0.000107837	0.000700809	0.000449143		0.000196605	6.04125e-06			9.64452e-05		1.404e-05	0.00396653				0.0216986	0.00342212
4.54576	65.0541	23831.4		0.0132835	0.00128218		0.424906	0.00419618	0.00426498	0.00236981				9.92856e-05	2.54585e-05		0.000773487		0.000209714	0		2.29227	1			0.00714247	0.00268399		0.00587031	0.000831884	0.00136865	0.000785482	0				0.000195069	6.1284e-06			9.60907e-05			0.00390748				0.0204259	0.00396616
4.54513	65.029	23856.5		0.00922634	0.00272654		0.42652	0.00524891	0.00370527	0.00155573				0.000127816			0.000783131		0.00021382	0		2.29493	1			0.00713424	0.002689		0.00587751	0.000835746	0.00136697	0.00078234	0.000109513				0.000195301				9.61597e-05			0.00391327				0.0163606	0.00541554
4.5445	65.004	23881.6		0.00987252	0.00107287		0.423907	0.00416024	0.0033882	0.00295171	6.10811e-05	1.60865e-05		8.44075e-05			0.000809699		0.000159572	0		2.28592	1			0.00711564	0.00267662		0.00585221	0.000829662	0.00136189	0.000785918	0	0.000695	0.000445458		0.000194488				9.53813e-05			0.00388683				0.0169882	0.00374948
4.54387	64.9789	23906.6		0.00582639	0.0027259		0.427824	0.00451356	0.00259003	0.0019004	0.000163314	2.99975e-05		0.000149494	1.8778e-05		0.000755051		0.000203376	0		2.29591	1			0.00711914	0.00268662		0.00587663	0.000832498	0.00136155	0.000783085	0.000107445	0.000696887	0.000446411		0.000195257	6.08319e-06			9.59774e-05			0.00391149				0.0129455	0.00541252
4.54324	64.9538	23931.7		0.0122318			0.426633	0.00286394	0.00335386	0.00200231	0.000146796			0.000151237			0.000730308		0.000168473	0		2.29455	1			0.00713529			0.00587234	0.000826816	0.00136435	0.000783461	0.000107465	0.00069676			0.000195256				9.56459e-05			0.00390893				0.0193671
4.54261	64.9288	23956.7		0.00557336	0.0031649		0.427709	0.00612066	0.00249478	0.00200652	6.08969e-06	8.95273e-05	3.27559e-05	0.000153357			0.000761049		0.000230731	0		2.29588	1			0.00712267	0.00268946		0.0058797	0.000838478	0.00136199	0.000783987	0	0.000696494	0.000447002	0.000155909	0.000195395				9.62892e-05			0.00391373				0.012696	0.00585437
4.54198	64.9037	23981.8		0.0134831	0.00269353		0.434234	0.00341212	0.0041506	0.00229573	4.0695e-05	9.81804e-05		5.50051e-05	1.02978e-05		0.000767934		0.00019096	0		2.32266	1			0.007205	0.00271138		0.00595233	0.000836404	0.00138009	0.00079199	0	0.000702702	0.000450921		0.000196496	6.08597e-06			9.67483e-05			0.00399365				0.0206881	0.00540491
4.54134	64.8787	24006.9		0.0223159	0.00236974		0.432275	0.00394623	0.00427613	0.00223931		0.000189813	3.64362e-05	0.000107101			0.000752721		0.000180442	0		2.3253	1			0.0072452	0.00271687		0.0059599	0.000840232	0.00138384	0.00079363	0		0.000452503	0.000157653	0.000197276				9.68784e-05			0.00400768				0.0295611	0.00508661
4.54071	64.8536	24031.9		0.00983469	0.000879405		0.43371	0.00412374	0.00301603	0.00182452				5.35412e-05			0.000775268		0.000172269	0		2.31423	1			0.0071693	0.00269628		0.00592894	0.000835805	0.00137077	0.000787136	0				0.000195773				9.62211e-05			0.00396468				0.017004	0.00357568
4.54008	64.8285	24057		0.0373265	0.000994612		0.438064	0.00433573	0.00346932	0.00176387	6.80397e-06	3.89557e-05		0.000189211			0.000752552		0.000235456	0		2.35524	1			0.00735966	0.00274086		0.0060409	0.000850259	0.00139501	0.000799794	0	0.000711459	0.000456318		0.00019981				9.84025e-05			0.00410115				0.0446861	0.00373547
4.53945	64.8035	24082		0.0114222			0.430109	0.00523767	0.00319169	0.00214536				0.00012019			0.000750674		0.000157798	0		2.30391	1			0.00715715			0.00590356	0.000837724	0.00136832	0.00078669	0				0.000195726				9.58672e-05			0.00393805				0.0185794
4.53882	64.7784	24107.1		0.00508888	0.00368458		0.427954	0.00506951	0.00407122	0.00194104		3.61168e-05		6.39094e-05	5.20704e-06		0.000734656		0.000163053	0		2.2965	1			0.00712315	0.00269161		0.00588195	0.000835091	0.00136828	0.000783905	0		0.000446816		0.00019491	6.00336e-06			9.56807e-05			0.00391575				0.012212	0.00637619
4.53819	64.7534	24132.2		0.00970217			0.426029	0.0033015	0.003715	0.00182658		5.85871e-05		0.000132108	2.83115e-06		0.000686743		0.000153648	0		2.28983	1			0.00711729			0.00586093	0.00082698	0.00136352	0.000781473	0		0.000445825		0.000194829	5.97355e-06			9.53543e-05			0.00389463				0.0168195
4.53755	64.7283	24157.2		0.0118845			0.428628	0.00479322	0.00317254	0.00153046	8.86532e-06	2.18608e-05	3.32296e-05	2.74512e-05	5.11032e-05	2.1004e-05	0.00075481		0.000171932	0		2.29968	1			0.00714771			0.0058899	0.000834959	0.00136622	0.000782957	0	0.000697357	0.000447172	0.000156102	0.000194883	6.29657e-06	4.72922e-05		9.58569e-05			0.00392498				0.0190322
4.53692	64.7032	24182.3		0.0169253			0.42885	0.00287778	0.00227419	0.00192331	9.07583e-06			3.98457e-05			0.000756865		0.000145164	0		2.30542	1			0.00717123			0.00589923	0.000829616	0.00136481	0.00078574	0	0.000698376			0.000195241				9.57462e-05			0.00394053				0.0240965
4.53629	64.6782	24207.3		0.00695254			0.432322	0.00481102	0.00356372	0.00135054		7.19649e-05		3.96076e-05			0.000768433		0.00021757	0		2.30575	1			0.00714267			0.00590851	0.000835926	0.00136918	0.000783055	0		0.000447935		0.000195167				9.6388e-05			0.00393961				0.0140952
4.53566	64.6531	24232.4		0.0259443	0.00436244		0.442244	0.0039516	0.00250463	0.00162718		3.76487e-05		8.43516e-05			0.000736398		0.00012625	0		2.36108	1			0.00732714	0.00274984		0.006053	0.000848639	0.00139083	0.000798949	0		0.00045616		0.000199107				9.7329e-05			0.00410997				0.0332715	0.00711228
4.53503	64.6281	24257.5		0.0204565	0.000651055		0.43777	0.00284354	0.00377066	0.00215886	0.000104816	7.59838e-05	4.57255e-06	1.71795e-05			0.000775437		0.000129572	0		2.33709	1			0.00725576	0.00271765		0.00599097	0.000838205	0.00138486	0.000794981	0.00011476	0.0007062	0.000452828	0.0001578	0.000197154				9.66036e-05			0.00403657				0.0277123	0.00336871
4.5344	64.603	24282.5		0.0233348	0.000731915		0.440992	0.00352405	0.00314132	0.00191223	0.000235699	1.10823e-05		7.67496e-05			0.00071166		0.000173669	0		2.34986	1			0.00729268	0.00272887		0.00602601	0.000843959	0.00138804	0.00079715	0.000110258	0.000709734	0.000454293		0.000198311				9.7413e-05			0.00407503				0.0306275	0.00346079
4.53377	64.5779	24307.6		0.00757227			0.437782	0.00364445	0.0027323	0.00107871	7.51023e-05	6.00612e-05		0.000182888			0.000692823		0.00013342	0		2.3228	1			0.00717398			0.00595122	0.00083539	0.00137171	0.000785171	0	0.000701356	0.000449731		0.000196836				9.59981e-05			0.00398525				0.0147463
4.53313	64.5529	24332.6		0.0103515	0.00282022		0.439336	0.00296043	0.00264567	0.00105808		6.04271e-05	1.0972e-05	0.000115279			0.000749478		0.000167588	0		2.33432	1			0.00720877	0.00271625		0.00597922	0.000836234	0.00137664	0.000788096	0		0.000451458	0.000157391	0.000197185				9.66885e-05			0.00402038				0.0175603	0.00553647
4.5325	64.5278	24357.7		0.00939934	0.000103314		0.43354	0.00492075	0.0034822	0.000912966	7.24594e-05	3.62316e-05		5.11222e-05			0.000713511		0.000172828	0		2.31179	1			0.00716277	0.00269201		0.00592391	0.00083791	0.0013715	0.000782731	0	0.000699782	0.000448598		0.000195611				9.61539e-05			0.00395754				0.0165621	0.00279532
4.53187	64.5028	24382.7		0.0260485			0.433824	0.00597755	0.0039956	0.00173534		9.16679e-05		8.70141e-05		1.28441e-06	0.000725525		0.000158289	0		2.32955	1			0.00726788			0.00597567	0.000848754	0.00138523	0.000792914	0		0.000452757		0.000197505		4.77062e-05		9.68412e-05			0.00402214				0.0333164
4.53124	64.4777	24407.8		0.00637875			0.438867	0.00562608	0.00384018	0.00170675	8.45855e-05	2.16997e-05		0.000101743	3.76745e-05		0.000721338		0.000176571	0		2.32512	1			0.00718429			0.00596596	0.000843781	0.0013785	0.000789279	0.000105979	0.000702718	0.000450359		0.000196718	6.25678e-06			9.65839e-05			0.0039967				0.013563
4.53061	64.4527	24432.9	0.0322624	0.0211254			0.444124	0.005398	0.00334939	0.00160744	0.00020006	0.000257393	0.000125531	0.000169265			0.000708462		0.000177901	0		2.37261	1		0.0250511	0.00738225			0.00611554	0.000861605	0.00140702	0.000806276	0.000107318	0.000718838	0.000461647	0.000161242	0.000201475				9.87289e-05			0.00416836			0.0573136	0.0285077
4.52998	64.4276	24457.9		0.00493546			0.439044	0.00599452	0.00356708	0.00146584	0.000110376	3.98574e-05		9.56137e-05			0.000759782		0.000161459	0		2.32415	1			0.00717661			0.0059633	0.00084459	0.00137671	0.000787837	0	0.000702468	0.000450215		0.000196574				9.63891e-05			0.00399284				0.0121121
4.52934	64.4025	24483		0.0203573			0.43989	0.00281556	0.00428517	0.00112162	3.64756e-05	3.15061e-05		0.000124927			0.000720382		0.000182412	0		2.3418	1			0.00726332			0.00600452	0.000839011	0.00138832	0.000791455	0	0.000706607	0.000453066		0.000198016				9.7208e-05			0.00404907				0.0276206
4.52871	64.3775	24508		0.00660352			0.429202	0.00301122	0.00350535	0.00151237		0.000149675		3.19703e-05			0.000685574		0.000126433	0		2.29605	1			0.00711635			0.00587721	0.000826811	0.00136409	0.000780942	0		0.000446771		0.000194427				9.51953e-05			0.00390908				0.0137199
4.52808	64.3524	24533.1		0.0215029	0.00119597		0.441179	0.00403974	0.00365937	0.00182491				0.00010365			0.000706444		0.000132113	0		2.34874	1			0.00728573	0.00272944		0.00602489	0.000845505	0.00138963	0.000796548	0				0.000198416				9.69901e-05			0.00407192				0.0287887	0.00392541
4.52745	64.3274	24558.2		0.0092595	0.00340447		0.44367	0.00425547	0.00451001	0.00133087	0.000129567	1.19539e-05		1.13077e-05			0.000625244		0.000192167	0		2.34716	1			0.00724037	0.00273095		0.00602234	0.000844724	0.00139037	0.000793018	0	0.000707695	0.000453345		0.0001975				9.73839e-05			0.00406181				0.0164999	0.00613542
4.52682	64.3023	24583.2		0.00845836	0.000469742		0.442252	0.004163	0.00478547	0.00220555	0.000165511	0.000122256		0.000143384			0.000714865		0.000137553	0		2.3386	1			0.00722078	0.00271581		0.00600305	0.000842364	0.00138807	0.000794793	0.000107672	0.000706171	0.000452868		0.000197819				9.66323e-05			0.00403723				0.0156791	0.00318555
4.52619	64.2772	24608.3		0.0210162			0.437549	0.00377842	0.00331477	0.00194063	0.00024615	9.10595e-05		0.000156794			0.000728723		0.000198044	0		2.33642	1			0.00725748			0.00599044	0.00084147	0.00138316	0.000794087	0	0.000706955	0.000452928		0.000198002				9.72546e-05			0.00403557				0.0282737
4.52556	64.2522	24633.3		0.000859813			0.438106	0.00372636	0.00307627	0.00168739	0.000249871	8.69085e-05	1.92399e-05	8.90595e-05			0.00069907		0.000157312	0		2.31768	1			0.00714179			0.00594007	0.000833957	0.0013702	0.000786106	0	0.000700812	0.000448958	0.000156517	0.000195872				9.6025e-05			0.0039683				0.00800161
4.52492	64.2271	24658.4		0.0103975			0.434546	0.00305683	0.00253355	0.00239607		1.47329e-05		0.000117452			0.00074231		0.000198429	0		2.31638	1			0.00717283			0.00593342	0.000832382	0.00136933	0.000789757	0		0.000448946		0.000196212				9.64943e-05			0.00396951				0.0175703
4.52429	64.2021	24683.5	0.0222797	0.0147638	0.00222016		0.439272	0.00374442	0.00344759	0.00214364			1.17256e-05	2.99393e-05			0.000762563		0.000129882	0		2.34909	1		0.0247807	0.00729309	0.00274187		0.00603928	0.000847396	0.00139361	0.000800655	0			0.000158982	0.000198654				9.73039e-05			0.00408659			0.0470604	0.0220569	0.00496203
4.52366	64.177	24708.5		0.0199343	9.83564e-05		0.431814	0.00504314	0.00366511	0.00184452		5.04963e-05		0.00010128			0.000731539		0.000174254	0		2.31758	1			0.00721725	0.00270214		0.00594049	0.000841488	0.00137737	0.000789591	0		0.000450368		0.000196649				9.65295e-05			0.00398239				0.0271515	0.00280049
4.52303	64.1519	24733.6		0.0147961	0.00473233		0.443738	0.00221782	0.00313438	0.00225528	3.27328e-05	4.52905e-05		8.45744e-05			0.000700955		0.000179769	0		2.35538	1			0.00727314	0.00274169		0.00603769	0.000839761	0.00138858	0.000798929	0	0.00070897	0.000454671		0.000198439				9.75106e-05			0.00408628				0.0220692	0.00747402
4.5224	64.1269	24758.6		0.0120491	0.000303453		0.43479	0.00249706	0.0039687	0.00211305	5.12908e-05	0.000157805		5.00065e-05	7.97308e-06		0.000693898		0.000110969	0		2.31916	1			0.00718633	0.00269885		0.00594184	0.000831524	0.00137654	0.000789583	0.000108193	0.000701301	0.000450319		0.000196059	6.05873e-06			9.57962e-05			0.00397938				0.0192354	0.0030023
4.52177	64.1018	24783.7		0.0168138	0.00076742		0.439153	0.00301503	0.00317933	0.00204913	9.38868e-05		3.35247e-05	0.000137163			0.000715662		0.000194858	0		2.33782	1			0.00724266	0.00271666		0.00599267	0.000838388	0.00138192	0.000794129	0	0.000705799		0.000157895	0.00019778				9.71736e-05			0.00403587				0.0240565	0.00348408
4.52113	64.0768	24808.8		0.0113976	0.00372266		0.440084	0.00501594	0.00354818	0.00205185	1.28087e-05	0.000118112		3.7443e-05			0.000702442		0.000147171	0		2.33937	1			0.00723422	0.00272744		0.00600056	0.000845985	0.00138443	0.000794774	0	0.000705942	0.000453204		0.000197337				9.67999e-05			0.00404176				0.0186318	0.0064501
4.5205	64.0517	24833.8		0.027343			0.43798	0.00314305	0.00387335	0.00223133	4.94336e-05	0.00022	3.81452e-05	2.86886e-06		5.71087e-05	0.00079661		0.000164963	0		2.3439	1			0.00729726			0.00601097	0.000841944	0.00138971	0.000797848	0	0.000708187	0.000455098	0.000158508	0.000197702		4.82609e-05		9.72506e-05			0.00406138				0.0346403
4.51987	64.0266	24858.9		0.0137354	0.000592101		0.433445	0.00522747	0.00345064	0.00194728		3.96842e-05		0.000130658			0.000739663		0.000192771	0		2.3172	1			0.00719504	0.0027013		0.00594094	0.000841418	0.0013754	0.000789361	0		0.00044993		0.00019666				9.66228e-05			0.0039784				0.0209305	0.0032934
4.51924	64.0016	24883.9		0.0091272	0.00301281		0.429716	0.00364824	0.00269914	0.00257869	0.000161135	3.13733e-05		0.000122408	9.12403e-07	9.39041e-06	0.00073859		0.000185205	0		2.30557	1			0.00715119	0.00269631		0.00590227	0.000832279	0.00136646	0.0007885	0.000109819	0.000699174	0.00044789		0.000195739	5.99122e-06	4.72837e-05		9.61238e-05			0.00394089				0.0162784	0.00570912
4.51861	63.9765	24909	0.00276201	0.0204502	0.000500192		0.436655	0.00569083	0.00344377	0.0023219		0.000129472		2.56784e-05			0.000701551		0.00019726	0		2.33485	1		0.0245748	0.00726171	0.00271944		0.00599216	0.000848757	0.00138474	0.000796323	0		0.000453501		0.000197367				9.73238e-05			0.00403602			0.0273369	0.0277119	0.00321963
4.51798	63.9515	24934.1		0.00243713	0.00144038		0.441672	0.00366962	0.0024766	0.00141368	0.000164758	0.000156497		6.11071e-05			0.000703865		0.000159955	0		2.33184	1			0.00717546	0.00270749		0.00597652	0.000837211	0.00137358	0.000788209	0	0.000703274	0.000451204		0.000196514				9.64472e-05			0.00400906				0.00961259	0.00414787
4.51735	63.9264	24959.1		0.0105614	0.00150628		0.444299	0.0021584	0.00458663	0.00187072	0.000171933			0.000106693	8.78469e-05		0.000701257		0.000144272	0		2.34809	1			0.00724255	0.00272494		0.0060234	0.000837307	0.00139043	0.000795164	0.000110066	0.000707793			0.000198042	6.6164e-06			9.69133e-05			0.00406273				0.017804	0.00423122
4.51671	63.9013	24984.2		0.0165473	0.00083058		0.435876	0.00490133	0.00512142	0.00247918	2.54568e-05		3.21156e-05	6.24234e-06			0.000742649		0.000136831	0		2.32769	1			0.00723142	0.00271289		0.00597301	0.000843685	0.00138733	0.000794785	0.000108089	0.000704418		0.000157657	0.000196705				9.64844e-05			0.00401252				0.0237787	0.00354347
4.51608	63.8763	25009.2		0.0127409			0.434448	0.00445449	0.00272152	0.00183708	4.4679e-05	2.08033e-05		5.45061e-05	5.91828e-06		0.000658192		0.000119638	0		2.31799	1			0.00718642			0.00593929	0.000838055	0.00137147	0.000788237	0.000118931	0.000701099	0.000449448		0.000196039	6.04435e-06			9.58548e-05			0.00397642				0.0199273
4.51545	63.8512	25034.3		0.0140964	0.00287604		0.444845	0.0035232	0.0029371	0.00201744	6.606e-05	8.76176e-05		0.000110874		2.76315e-06	0.000684255		0.00017551	0		2.35525	1			0.00727091	0.00273611		0.00604108	0.000844254	0.00138775	0.000797878	0	0.000709105	0.000454886		0.000198588		4.79431e-05		9.7465e-05			0.00408583				0.0213673	0.00561215
4.51482	63.8262	25059.4		0.0230198			0.440796	0.00364209	0.00265577	0.00181205	0.000176955	7.08572e-05	3.84797e-06				0.000674618		0.000125729	0		2.34758	1			0.00728414			0.00601899	0.000843476	0.00138471	0.000795883	0	0.00070868	0.00045415	0.000158267					9.68552e-05			0.00406679				0.0303039
4.51419	63.8011	25084.4	0.00696587	0.0334386	0.00184778		0.449978	0.00498595	0.00337044	0.00207239				0.000145365			0.000731686		0.000141386	0		2.39176	1		0.0250482	0.00743319	0.00277465		0.00615042	0.000862251	0.00141053	0.000810244	0				0.000201819				9.86175e-05			0.00421224			0.0320141	0.0408718	0.00462244
4.51356	63.776	25109.5		0.00983127			0.440326	0.00515558	0.00297788	0.00131975		3.55315e-05		8.43653e-05	1.01432e-05	1.74462e-05	0.00076831		0.000163838	0		2.3326	1			0.00720786			0.0059829	0.000843864	0.001378	0.000789247	0		0.000451348		0.000197012	6.09549e-06	4.77014e-05		9.66593e-05			0.00401767				0.0170391
4.51292	63.751	25134.5		0.0207502			0.442303	0.00427881	0.0036051	0.00237021		1.38383e-05	4.1453e-05	0.000152003			0.00067474		0.000146344	0		2.35003	1			0.00728707			0.0060314	0.000846721	0.00139005	0.000799222	0		0.000454384	0.000158684	0.0001988				9.71695e-05			0.004076				0.0280373
4.51229	63.7259	25159.6		0.00936077	0.00222372		0.441312	0.00431243	0.00372333	0.00144738	8.08241e-05			3.11419e-05			0.000748413		0.000124487	0		2.33844	1			0.00721995	0.00271971		0.00599725	0.000842508	0.00138339	0.000791244	0	0.000705422			0.000197055				9.6466e-05			0.00403516				0.0165807	0.00494342
4.51166	63.7009	25184.6		0.0127243	0.00609583		0.437407	0.00408381	0.00519635	0.00110227	8.68187e-05	4.77891e-05	1.9217e-05	4.97482e-05			0.000714234		0.000156869	0		2.33587	1			0.00723358	0.00273279		0.00598819	0.000842277	0.00138995	0.000790314	0.000111121	0.000705922	0.000452551	0.000157846	0.000197298				9.68364e-05			0.00403342				0.0199579	0.00882862
4.51103	63.6758	25209.7		0.0155273			0.43862	0.00471224	0.00398464	0.00127256				8.30113e-05		1.02774e-05	0.000758293		0.000117476	0		2.33303	1			0.00723101			0.00598403	0.000843294	0.00138342	0.000789948	0				0.000197228		4.77067e-05		9.63317e-05			0.004023				0.0227583
4.5104	63.6508	25234.8		0.0354452			0.436154	0.00451992	0.00348363	0.00150097		0.000178427		3.8924e-05			0.000698547		0.000127465	0		2.34588	1			0.00733167			0.00601559	0.00084824	0.0013907	0.000796177	0.000113326		0.000455677		0.000198274				9.70681e-05			0.00407208				0.0427769
4.50977	63.6257	25259.8		0.00606092	0.000764054		0.437336	0.00431223	0.00453621	0.00178968	8.23816e-05	1.15128e-05	6.37986e-06	7.9372e-05			0.000733102		0.000176763	0		2.32134	1			0.00717464	0.00270166		0.00595355	0.000838224	0.00137945	0.000788658	0	0.000701844	0.000449749	0.000156863	0.000196342				9.64672e-05			0.00398529				0.0132356	0.00346571
4.50914	63.6006	25284.9		0.0231955	0.000646713		0.451444	0.00368751	0.0035542	0.00150411		5.18301e-05		0.000140045	6.15529e-05		0.000735252		0.000155467	0		2.38049	1			0.00735632	0.00275257		0.0061143	0.000851939	0.00140182	0.000802402	0		0.000458512		0.000200438	6.52092e-06			9.80936e-05			0.0041644				0.0305518	0.00339929
4.5085	63.5756	25309.9		0.0206753			0.445291	0.00326758	0.00366205	0.00180964	2.03502e-05		1.15374e-05	9.91119e-05			0.000728002		0.000169571	0		2.35857	1			0.00730036			0.00605262	0.000844767	0.00139284	0.000798322	0	0.000710046		0.000158799	0.000198847				9.75704e-05			0.00409839				0.0279757
4.50787	63.5505	25335					0.445341	0.00411178	0.00378166	0.00146448		1.70564e-05		3.41545e-05		6.83482e-06	0.000708538		0.000152499	0		2.3377	1						0.00599888	0.000840157	0.00138089	0.000789758	0		0.000451188		0.000196685		4.76229e-05		9.65403e-05			0.00402594
4.50724	63.5255	25360.1		0.0176053			0.445212	0.0046525	0.00326226	0.00156318	9.39612e-05			2.17222e-05			0.000720484		0.000159505	0		2.35512	1			0.00728325			0.00604487	0.00084854	0.00138958	0.000796289	0	0.00070955			0.000198132				9.73541e-05			0.00408735				0.0248885
4.50661	63.5004	25385.1		0.00620348	0.00165825		0.448793	0.00237353	0.00274152	0.00134829	1.1499e-05	0.000116181		8.92393e-05			0.000680765		0.000140468	0		2.35692	1			0.00723847	0.00272816		0.00604462	0.000838908	0.00138477	0.000793765	0.000110266	0.000707684	0.000454316		0.000198139				9.69761e-05			0.00408217				0.013442	0.00438642
4.50598	63.4753	25410.2		0.00144521			0.443136	0.00350368	0.00366294	0.00138178		5.63993e-05					0.000694523		0.000169711	0		2.3325	1			0.00717401			0.00598234	0.000836772	0.00137832	0.000788199	0		0.000450716						9.65543e-05			0.00401082				0.00861922
4.50535	63.4503	25435.2					0.430496	0.00419026	0.00288851	0.00156052	7.98826e-05	0.00013174	1.13331e-06	3.86284e-05	2.07246e-05		0.000709557		0.000124912	0		2.29354	1						0.00587259	0.00082958	0.0013597	0.000779963	0	0.000694941	0.000445998	0.000155293	0.000194173	6.08205e-06			9.50374e-05			0.00389892
4.50472	63.4252	25460.3		0.0251629			0.44442	0.00505534	0.00432564	0.00140037	7.89837e-05	0.000267984	2.90078e-05	6.63969e-05	4.33752e-05		0.000654928		0.000168856	0		2.36071	1			0.00732761			0.00606243	0.000852785	0.00139834	0.000798261	0	0.000711847	0.000457622	0.000159238	0.000199067	6.37474e-06			9.77691e-05			0.00411075				0.0324905
4.50408	63.4002	25485.4		0.0358099	0.000351497		0.445118	0.00431349	0.00318147	0.00150854	0.000145153	5.47966e-06		2.44662e-05			0.000637921		0.00013501	0		2.37355	1			0.00738865	0.00275126		0.00609189	0.000853996	0.00140015	0.000802292	0	0.000715375	0.000458175		0.000199701				9.78819e-05			0.00415159				0.0431985	0.00310276
4.50345	63.3751	25510.4		0.00940615			0.442772	0.00346099	0.00307955	0.00179452	5.91996e-06	2.92055e-05		4.28588e-05			0.000694115		0.000186127	0		2.33965	1			0.00721812			0.00600051	0.000839336	0.00138056	0.000792494	0.000107598	0.000704845	0.000452024		0.000197072				9.70223e-05			0.00403616				0.0166243
4.50282	63.35	25535.5	0.00884932	0.0151361	0.00229641		0.440304	0.00363147	0.00338056	0.00201721		0.00014523	4.72859e-05	5.29721e-05			0.000727074		0.00012027	0		2.34618	1		0.0246633	0.00726936	0.0027328		0.00602228	0.000844133	0.00138863	0.000797406	0		0.000454942	0.000158655	0.000198121				9.6883e-05			0.0040677			0.0335126	0.0224055	0.00502922
4.50219	63.325	25560.5		0.00620171			0.441597	0.00364073	0.00304887	0.00134745	0.000151925	6.07204e-05		1.80325e-05	1.99798e-06		0.00067667		0.000158592	0		2.33293	1			0.00719116			0.00598114	0.000837795	0.00137689	0.000788573	0.000111156	0.000703781	0.000451036		0.000196416	6.03796e-06			9.6513e-05			0.0040142				0.0133929
4.50156	63.2999	25585.6		0.0160265	0.00365004		0.446705	0.00575035	0.00332879	0.0018878		9.83996e-05	5.31276e-05	0.000133081			0.000735807		0.000121228	0		2.36393	1			0.00730367	0.00274879		0.00607033	0.000855238	0.00139453	0.00080036	0		0.000456676	0.000159387	0.000199478				9.73179e-05			0.00411648				0.0233301	0.00639883
4.50093	63.2749	25610.7		0.0175318	0.00433582		0.442909	0.00283913	0.00353469	0.00173021		8.4183e-05		4.3854e-05			0.000706607		0.000143344	0		2.35467	1			0.00728254	0.00274135		0.00603672	0.000842174	0.00139053	0.000796942	0		0.000455027		0.000198253				9.71938e-05			0.00408628				0.0248144	0.00707717
4.50029	63.2498	25635.7		0.0144788	0.0076677		0.443297	0.00292259	0.00362681	0.0014811	2.8875e-05	6.70909e-05		5.02596e-05			0.000702649		0.000151433	0		2.35777	1			0.00728109	0.0027536		0.00604349	0.000843228	0.00139215	0.000796607	0.000111297	0.000709806	0.000455343		0.000198471				9.73588e-05			0.00409536				0.0217599	0.0104213
4.49966	63.2247	25660.8		0.0185332			0.44489	0.00366333	0.00406054	0.00190458		9.13946e-05	4.12522e-05	4.97537e-05			0.000666821		0.00016371	0		2.35528	1			0.00728774			0.00604549	0.000845337	0.00139304	0.000797961	0		0.000455227	0.000158825	0.000198358				9.74215e-05			0.00408877				0.025821
4.49903	63.1997	25685.8		0.0104066	0.00415443		0.445863	0.00493964	0.00452863	0.00198334	0.000157997			4.99617e-05			0.000836063		8.41634e-05	0		2.35653	1			0.00726873	0.0027427		0.00605078	0.00085006	0.00139531	0.000798561	0.000109017	0.000710319			0.000198425				9.66974e-05			0.0040923				0.0176753	0.00689713
4.4984	63.1746	25710.9		0.0287029	0.0019918		0.446903	0.00226461	0.00182637	0.001166		9.90157e-05	7.11364e-05	8.49374e-05			0.000746956		0.000175751	0		2.37441	1			0.00735715	0.00275138		0.0060875	0.000845364	0.00139251	0.000799456	0		0.000457921	0.000159929	0.000199727				9.81039e-05			0.00414597				0.0360601	0.00474318
4.49777	63.1496	25736		0.0170069	0.0019114		0.443045	0.00497942	0.00288865	0.00187378	3.76882e-05			0.000109665	2.92829e-05		0.00072363		0.000106066	0		2.35115	1			0.0072761	0.00273236		0.00603298	0.000849028	0.00138709	0.000796997	0.000107379	0.000708716			0.000198513	6.25897e-06			9.67722e-05			0.00407733				0.024283	0.00464376
4.49714	63.1245	25761		0.0152852			0.443691	0.00320847	0.00358465	0.0018255	0.000131965	9.42224e-05	1.88755e-05			8.58448e-06	0.000647907		0.000213464	0		2.34858	1			0.00725935			0.00602501	0.000841456	0.00138743	0.000795454	0.000108267	0.000708014	0.000454004	0.000158259			4.78863e-05		9.76279e-05			0.00406604				0.0225446
4.49651	63.0994	25786.1		0.013669			0.445616	0.00296476	0.00415363	0.00172659				5.59225e-05			0.00068463		0.000144504	0		2.3523	1			0.0072611			0.00603645	0.000841306	0.00139076	0.000795693	0				0.000198018				9.70542e-05			0.00407584				0.0209301
4.49587	63.0744	25811.1		0.00401765			0.44103	0.00245661	0.00451854	0.00136644	4.33307e-05	8.28541e-05		0.000127023			0.000655705		0.000108597	0		2.32896	1			0.00717579			0.00597122	0.000832591	0.00138063	0.000787593	0	0.000702277	0.000450554		0.000196806				9.59128e-05			0.00400199				0.0111934
4.49524	63.0493	25836.2	0.00442534	0.0313154			0.445119	0.00503188	0.00372301	0.00164563	9.89664e-05	1.5249e-05		3.01465e-05			0.000721058		0.000104975	0		2.3708	1		0.0248673	0.00737576			0.00609112	0.000856405	0.00140207	0.000802774	0	0.000715041	0.000458172		0.00019971				9.75816e-05			0.00414625			0.0292927	0.0386911
4.49461	63.0243	25861.3		0.00773541			0.4389	0.0038014	0.0027679	0.00126659	8.04142e-05	5.23285e-05		4.9623e-05	6.72657e-05		0.000715689		0.000150147	0		2.32632	1			0.00718288			0.00596196	0.000836917	0.00137347	0.000786887	0	0.000702212	0.000450219		0.00019627	6.43894e-06			9.62688e-05			0.00399599				0.0149183
4.49398	62.9992	25886.3		0.0122872			0.434269	0.00204945	0.00256497	0.0015565	7.39529e-05	5.12728e-05		2.72212e-05			0.000726017		0.000165284	0		2.31703	1			0.00717621			0.00593123	0.000828744	0.00136916	0.000786072	0	0.000700368	0.000449053		0.00019563				9.61626e-05			0.00396978				0.0194634
4.49335	62.9741	25911.4		0.0107048	0.000176116		0.43603	0.004009	0.00300979	0.00190076		0.000154751		0.000104257			0.000646064		0.000120615	0		2.32117	1			0.00718599	0.00269967		0.00594858	0.000837092	0.0013735	0.00078904	0		0.000450501		0.000196471				9.59291e-05			0.00398458				0.0178908	0.00287578
4.49272	62.9491	25936.4		0.0113372	0.000229889		0.442233	0.0040685	0.00370687	0.00138596	4.7784e-05	8.89736e-05	1.75707e-05	8.79708e-05			0.000626383		0.000175454	0		2.34027	1			0.00722868	0.00271524		0.00600327	0.000842077	0.00138401	0.000791373	0	0.000705597	0.000452703	0.000157808	0.000197494				9.69952e-05			0.00404031				0.0185659	0.00294513
4.49208	62.924	25961.5		0.0066682	0.00126644		0.430472	0.00347247	0.00396255	0.00130354		9.48584e-05	4.55799e-06	1.90689e-05			0.000739181		0.000124708	0		2.30168	1			0.00713139	0.00268622		0.00589368	0.000830116	0.00136867	0.000781703	0		0.000447401	0.000155873	0.000194757				9.53781e-05			0.00392685				0.0137996	0.00395266
4.49145	62.899	25986.5			0.00142587		0.439056	0.00288389	0.00388974	0.00124512		0.000176419		0.000164387			0.000669932		0.000139736	0		2.32125	1				0.0026987		0.00594854	0.000831809	0.00137451	0.000784957	0		0.000449858		0.000196497				9.59459e-05			0.00397797					0.00412457
4.49082	62.8739	26011.6		0.0134962			0.440688	0.00381437	0.00356581	0.00140413	3.53466e-05	7.12627e-05		7.23021e-05			0.00064335		0.00016503	0		2.33736	1			0.00722931			0.00599394	0.000840613	0.00138251	0.000790899	0	0.000705042	0.000452289		0.000197263				9.68293e-05			0.00403247				0.0207255
4.49019	62.8489	26036.7		0.036974			0.439491	0.00323952	0.00471476	0.00182368		0.00017857	2.01838e-05	7.0488e-05	1.59953e-05		0.000733122		0.00017903	0		2.3577	1			0.00736318			0.00604937	0.000846946	0.00140066	0.000800533	0		0.000457385	0.000159279	0.000199209	6.20348e-06			9.79237e-05			0.00410793				0.0443372
4.48956	62.8238	26061.7		0.000745272	0.00120752		0.441188	0.00496306	0.00495043	0.00176761		0.000112287	2.52317e-05	6.55069e-05			0.000650843		0.000137006	0		2.32817	1			0.00717228	0.00270728		0.00597594	0.000841813	0.00138325	0.000789832	0		0.000451035	0.000157227	0.000196575				9.62477e-05			0.00400344				0.00791755	0.0039148
4.48893	62.7987	26086.8		0.0226778	0.00232163		0.431886	0.00627116	0.0023989	0.00190931				7.91771e-05			0.000605268		0.000105202	0		2.3236	1			0.00724054	0.00271462		0.00595399	0.000847605	0.00137561	0.000791626	0				0.000196955				9.60937e-05			0.00400165				0.0299183	0.00503625
4.4883	62.7737	26111.8		0.0112452	0.00164122		0.440838	0.0030516	0.00328592	0.00163494	0.000119826		2.40879e-05	5.86135e-05			0.000695533		0.000172504	0		2.33848	1			0.00722359	0.00271753		0.00599459	0.000837997	0.00138147	0.000791893	0	0.000705496		0.000157741	0.000197185				9.69024e-05			0.00403451				0.0184688	0.00435875
4.48766	62.7486	26136.9		0.0111259			0.438413	0.00449782	0.00364328	0.00159402		5.36362e-05	2.86722e-05	0.000141003			0.000744888		0.000199377	0		2.32847	1			0.00720546			0.00597173	0.000840918	0.00137943	0.000789767	0		0.000451087	0.000157379	0.000197194				9.69166e-05			0.00400733				0.0183313
4.48703	62.7236	26162		0.0198887	0.00155365		0.441152	0.00276956	0.00359034	0.00170285	9.80118e-05						0.000661066		0.000187339	0		2.34757	1			0.00727388	0.00272763		0.00601851	0.000840214	0.00138791	0.0007952	0.000108031	0.000708074							9.74127e-05			0.00406564				0.0271625	0.00428128
4.4864	62.6985	26187		0.00851588			0.43746	0.00421344	0.00401311	0.00175466		2.30874e-05		5.542e-05			0.00072066		0.000136345	0		2.32277	1			0.00718385			0.00595629	0.000838212	0.001378	0.000788819	0		0.00044999		0.000196276				9.61247e-05			0.0039893				0.0156997
4.48577	62.6734	26212.1		0.0106372			0.441213	0.00559684	0.00404371	0.00160557	7.23909e-05	5.91066e-05		4.65559e-05			0.000666196		0.000147055	0		2.3362	1			0.00722274			0.00599646	0.000846884	0.00138451	0.00079185	0.000108514	0.000705324	0.000452279		0.000197133				9.66719e-05			0.00403099				0.0178599
4.48514	62.6484	26237.1					0.435896	0.00423076	0.00453166	0.00148848		0.000144628	3.60307e-05	7.43046e-05	1.41069e-06		0.000656523		0.000161309	0		2.30976	1						0.00592273	0.000834276	0.0013734	0.000783948	0		0.00044852	0.000156351	0.000195453	5.99436e-06			9.59003e-05			0.00394806
4.48451	62.6233	26262.2		0.00298355			0.432733	0.00371958	0.00313211	0.00113142	0.000109315	6.31244e-05		7.19162e-05			0.000747566		0.000161789	0		2.30308	1			0.00711796			0.00589794	0.000830508	0.00136478	0.00078056	0.000109633	0.000697216	0.000446982		0.000194965				9.56724e-05			0.0039271				0.0101015
4.48387	62.5983	26287.3		0.017851			0.441513	0.00326128	0.00358928	0.00147454	0.000136008	0.000202618	0.000142869	7.35048e-05			0.000741978		0.000111714	0		2.34495	1			0.00726123			0.00601368	0.000841076	0.00138651	0.000793437	0.000115121	0.000707561	0.000454309	0.00015889	0.000197829				9.65985e-05			0.00405704				0.0251122
4.48324	62.5732	26312.3		0.00179736	0.0025342		0.434306	0.00327968	0.00441241	0.00134658	5.0312e-05	1.70653e-05		0.000107016			0.000726295		0.000196565	0		2.3104	1			0.00713423	0.00269571		0.00591918	0.000831259	0.00137334	0.000783582	0	0.00069881	0.000447941		0.000195705				9.62582e-05			0.0039503				0.00893159	0.00522991
4.48261	62.5481	26337.4		0.0176249	0.000788263		0.442053	0.00302035	0.00266239	0.00155573				2.14941e-05			0.000638744		0.000143505	0		2.34659	1			0.00726012	0.00272247		0.00601506	0.000840181	0.00138286	0.000793724	0				0.0001975				9.68928e-05			0.00405958				0.0248851	0.00351073
4.48198	62.5231	26362.4		0.0166152	0.00368703		0.443496	0.00450672	0.00416089	0.00181166		7.50906e-05		0.000108944			0.000653045		0.000130356	0		2.3546	1			0.00728442	0.00274107		0.00604225	0.000848474	0.00139376	0.000797758	0		0.000455244		0.000198764				9.71276e-05			0.00408857				0.0238996	0.0064281
4.48135	62.498	26387.5		0.0120536	0.000530968		0.436082	0.00404469	0.00356711	0.00123311				6.10333e-05		1.19674e-05	0.000736491		0.000132375	0		2.32272	1			0.00719453	0.00270258		0.00595291	0.0008378	0.00137658	0.000786789	0				0.000196349		4.75374e-05		9.61068e-05			0.00399002				0.0192482	0.00323355
4.48072	62.473	26412.6		0.0039242			0.439257	0.00340433	0.00413009	0.0015866	0.00012799	8.24456e-05		6.9025e-05			0.000679466		0.000203714	0		2.32386	1			0.00716748			0.00595861	0.000834915	0.0013776	0.000787631	0.000108028	0.000701922	0.000450045		0.000196237				9.6699e-05			0.00398873				0.0110917
4.48009	62.4479	26437.6		0.00945994	0.0026845		0.443591	0.00414515	0.00408761	0.00188809		7.97468e-05	1.13501e-05	0.000131352			0.000625292		0.000144599	0		2.34639	1			0.00723975	0.00272841		0.00602112	0.000844208	0.00138853	0.000795249	0.000108365		0.000453654	0.000158121	0.000198194				9.69177e-05			0.00405984				0.0166997	0.00541291
4.47945	62.4228	26462.7		0.019819	0.000807994		0.439123	0.00215635	0.00400197	0.00156502	3.82717e-05	3.20991e-05		6.46157e-05			0.000683208		0.000190379	0		2.34028	1			0.00725733	0.00271932		0.00599817	0.000836199	0.00138636	0.000792828	0	0.000706172	0.000452784		0.000197528				9.72222e-05			0.00404389				0.0270763	0.00352732
4.47882	62.3978	26487.7		0.015952	0.00257996		0.440387	0.00497547	0.00422685	0.00192232		0.000300135	7.09288e-05	8.32416e-05			0.000745945		0.000142251	0		2.34355	1			0.00726092	0.00272965		0.00601378	0.000847566	0.00138985	0.000795843	0		0.00045515	0.000158565	0.000198015				9.69502e-05			0.00405722				0.0232129	0.00530961
4.47819	62.3727	26512.8		0.0188969	0.00143657		0.436273	0.00356479	0.00422249	0.000973173	0.000195822	0.000132874	1.07881e-05	0.000124148			0.000670026		0.000174513	0		2.332	1			0.00724054	0.00271576		0.00597678	0.000839411	0.00138446	0.000788764	0.000110439	0.000705586	0.000452452	0.000157595	0.000197495				9.68798e-05			0.00402161				0.0261375	0.00415233
4.47756	62.3477	26537.9		0.00984608	0.000522044		0.440882	0.00174344	0.00434148	0.00187717		9.50163e-05	2.82545e-05	8.77571e-05			0.000714971		0.000149553	0		2.33541	1			0.00721071	0.0027108		0.00598709	0.00083241	0.00138374	0.000791902	0		0.000451857	0.000157565	0.000197109				9.65622e-05			0.00402407				0.0170568	0.00323285
4.47693	62.3226	26562.9		0.0141296			0.443729	0.00340602	0.00468472	0.00167901		0.000181178	3.10753e-05	5.70916e-05			0.000678714		0.000163274	0		2.34752	1			0.00725696			0.00602568	0.000842218	0.00139177	0.000794905	0		0.000454534	0.000158346	0.00019788				9.71607e-05			0.00406456				0.0213866
4.4763	62.2975	26588		0.0152225	0.00136833		0.438448	0.00410946	0.00298	0.00157989		7.08312e-05		7.37648e-05			0.000658199		0.000141476	0		2.33443	1			0.00723059	0.00271544		0.00598377	0.000841255	0.00137965	0.000791285	0		0.000452084		0.000197183				9.65634e-05			0.00402561				0.0224531	0.00408377
4.47566	62.2725	26613		0.00576983	0.00308293		0.436673	0.00472481	0.005073	0.00170786	0.00016113			0.000105156			0.000657414		0.000141251	0		2.32255	1			0.00718025	0.00271077		0.00595663	0.000840388	0.00138272	0.000789014	0	0.000702871			0.000196671				9.62185e-05			0.00399091				0.0129501	0.0057937
4.47503	62.2474	26638.1		0.00852019			0.428011	0.00337899	0.0029032	0.00120061		0.000163045	1.45977e-05	4.51426e-05			0.000633438		0.000124335	0		2.29426	1			0.007118			0.00587055	0.000827681	0.00136118	0.000779283	0		0.000446638	0.000155534	0.000194415				9.51315e-05			0.00390421				0.0156382
4.4744	62.2224	26663.1		0.00902282			0.430848	0.00307731	0.00421665	0.00151518	4.87632e-05	3.8193e-06	3.18653e-06	8.82885e-05			0.000638235		0.000166575	0		2.30337	1			0.00714248			0.00589905	0.000829344	0.00137058	0.000783133	0	0.000697775	0.000447209	0.000155974	0.000195305				9.58362e-05			0.00393249				0.0161653
4.47377	62.1973	26688.2		0.0146432			0.437307	0.00423908	0.00405118	0.00117118	0.000138184			3.88918e-05			0.000713112		0.000201941	0		2.3284	1			0.00721725			0.00597018	0.000840327	0.00138148	0.000788272	0.000112609	0.000704103			0.000196651				9.69756e-05			0.00400865				0.0218605
4.47314	62.1723	26713.3		0.024043	0.000267281		0.434606	0.00447602	0.00369509	0.00146019		9.11477e-05		4.36227e-05			0.000697074		0.00023304	0		2.33014	1			0.0072567	0.00271336		0.00597342	0.000842871	0.00138295	0.000791108	0		0.000452385		0.000197083				9.74685e-05			0.00401988				0.0312997	0.00298065
4.47251	62.1472	26738.3		0.00606428	0.00240865		0.435203	0.0033051	0.00378435	0.00227305	9.89723e-05	0.00012729		6.37249e-05			0.00069942		0.000151264	0		2.31776	1			0.00716541	0.00270293		0.0059388	0.000833683	0.00137482	0.000789667	0.000107087	0.000701024	0.000449815		0.000195996				9.61034e-05			0.00397402				0.0132297	0.00511158
4.47188	62.1221	26763.4		0.0202353			0.434638	0.00230146	0.00305577	0.00206583	0.00011453			4.54629e-05	3.06176e-05		0.000666139		0.000148835	0		2.32633	1			0.007228			0.0059581	0.000833195	0.00137695	0.000791612	0	0.000703605			0.000196585	6.21876e-06			9.64233e-05			0.00400294				0.0274633
4.47124	62.0971	26788.4		0.0132988	0.00129513		0.438663	0.00397865	0.00349921	0.00165207	5.66669e-05	0.000136436		5.68222e-05			0.00065494		0.000147878	0		2.33326	1			0.00722228	0.002714		0.00598178	0.000840424	0.00138101	0.000791232	0	0.000704518	0.000452247		0.000196992				9.65802e-05			0.00402178				0.0205211	0.00400914
4.47061	62.072	26813.5	0.0134825	0.0192148	0.00466484		0.4421	0.00506537	0.00348474	0.00217403		4.80613e-05		7.85874e-05	2.09156e-05		0.000747896		0.000173868	0		2.36148	1		0.0248417	0.00732935	0.00275826		0.00606908	0.000854858	0.00139843	0.000803469	0		0.000457468		0.000199617	6.24616e-06			9.80506e-05			0.00412191			0.0383242	0.0265442	0.0074231
4.46998	62.047	26838.6		0.0161742	0.000417351		0.438499	0.00511277	0.0053431	0.0027615		5.57764e-05	3.52896e-06	0.000102912			0.000702355		0.000135462	0		2.33476	1			0.00724621	0.0027176		0.00599481	0.000846257	0.0013912	0.00079771	0		0.00045282	0.000157831	0.000197717				9.66818e-05			0.0040335				0.0234205	0.00313495
4.46935	62.0219	26863.6	0.0106969	0.00314808	0.00183158		0.438072	0.00281719	0.00421006	0.00181467		0.000131023		0.000112831			0.000679192		0.000128551	0		2.32756	1		0.0244977	0.00718786	0.0027126		0.00597329	0.000835499	0.00138222	0.000791053	0		0.000451724		0.000197114				9.62927e-05			0.00400757			0.0351946	0.0103359	0.00454419
4.46872	61.9968	26888.7		0.0222402			0.434427	0.00321387	0.00514267	0.00207987	2.1543e-05	6.32333e-05		0.000149145	1.06166e-05		0.000679546		0.000141068	0		2.32775	1			0.00724693			0.00596867	0.000837925	0.00138752	0.000793169	0	0.000704457	0.000451914		0.000197581	6.10404e-06			9.65324e-05			0.00401297				0.0294871
4.46809	61.9718	26913.7		0.000371624	0.000486729		0.442532	0.00479029	0.00504824	0.0017721	0.000132164	9.44738e-05	2.68922e-05	0.000155714	0.000125216		0.000700122		0.000169941	0		2.33127	1			0.00717733	0.00270746		0.00598543	0.000841924	0.00138478	0.000790514	0	0.000703818	0.000451314	0.000157368	0.000197281	6.81708e-06			9.6639e-05			0.00401214				0.00754895	0.00319419
4.46745	61.9467	26938.8		0.0220908	0.00421006		0.445327	0.00328492	0.003822	0.0016606	0.000199966	4.76446e-05		0.000141074	8.7512e-05		0.000682181		0.000102812	0		2.36677	1			0.00732699	0.00275317		0.00607171	0.000847476	0.00139783	0.000800189	0	0.000713208	0.000456843		0.000199725	6.66352e-06			9.7239e-05			0.00412554				0.0294178	0.00696323
4.46682	61.9217	26963.9		0.00940898	0.000361525		0.436268	0.00312995	0.00384074	0.00148703	8.65172e-06	2.43037e-05	3.55369e-06	0.000110169			0.000681516		0.000146262	0		2.32055	1			0.00717891	0.00269881		0.0059463	0.000833637	0.00137595	0.000786898	0	0.000701029	0.000449541	0.000156749	0.000196405				9.61206e-05			0.00398147				0.0165879	0.00306034
4.46619	61.8966	26988.9		0.00145897	0.00327743		0.430331	0.00389014	0.00352683	0.00224251		5.34025e-05		5.44187e-05			0.000730498		0.000108015	0		2.29949	1			0.00711157	0.00268962		0.00588799	0.000830806	0.00136581	0.000784921	0		0.000446774		0.000194794				9.51376e-05			0.00391964				0.00857054	0.00596704
4.46556	61.8715	27014		0.0054458			0.433813	0.00254102	0.00410635	0.0021811				6.29073e-05			0.000742087		0.000154215	0		2.30897	1			0.0071412			0.00591547	0.000828437	0.0013717	0.000786793	0				0.000195373				9.5828e-05			0.00394646				0.012587
4.46493	61.8465	27039		0.012558			0.440462	0.00305125	0.00430488	0.00219893		0.00016939	2.79862e-05	3.77726e-05			0.000714178		0.000154776	0		2.33633	1			0.00722685			0.00599318	0.000837974	0.00138533	0.00079425	0.000107317		0.00045284	0.00015776	0.000197055				9.67324e-05			0.0040307				0.0197848
4.4643	61.8214	27064.1			0.000192143		0.435691	0.00326985	0.00407312	0.00186231	0.000169051	0.000105363	7.88001e-06	7.78609e-05			0.000620602		0.000200745	0		2.30974	1				0.00268693		0.00591928	0.000830597	0.00137102	0.000785143	0.000107975	0.000698889	0.000448093	0.000156113	0.000195383				9.62245e-05			0.00394619					0.00287907
4.46367	61.7964	27089.2		0.0243638	0.00366261		0.440499	0.0044626	0.00458117	0.00159399	1.40041e-05	8.14252e-05		9.47848e-05			0.000663884		0.000183714	0		2.35329	1			0.00731154	0.00274351		0.00603769	0.000849096	0.00139666	0.000797563	0	0.000710153	0.000455696		0.00019886				9.77243e-05			0.00409003				0.0316753	0.00640612
4.46303	61.7713	27114.2			0.000515483		0.433473	0.00153166	0.00511777	0.0015531	0.000188868	4.49706e-05	1.38676e-05	8.61539e-05			0.000668164		0.000185987	0		2.30343	1				0.0026822		0.00589951	0.000822909	0.00137208	0.000782202	0.000109474	0.000697519	0.000446815	0.000155819	0.000195021				9.58842e-05			0.00392712					0.00319769
4.4624	61.7462	27139.3	0.0146582	0.0109611			0.437517	0.00369322	0.00398821	0.00182664	6.67039e-06	6.30878e-05		9.02541e-05			0.000702145		0.000171692	0		2.33287	1		0.024593	0.00723345			0.00599228	0.000841448	0.00138619	0.000793864	0	0.000705947	0.000452919		0.000197665				9.70369e-05			0.00403074			0.0392512	0.0181945
4.46177	61.7212	27164.3	0.0014094	0.0168313	0.00170935		0.436227	0.00503039	0.00364094	0.00194198		2.76668e-05		0.000152776			0.00068199		0.00016065	0		2.33087	1		0.024519	0.0072367	0.00271715		0.00597792	0.00084466	0.00138254	0.000793019	0		0.000451961		0.00019771				9.67699e-05			0.00402052			0.0259284	0.024068	0.0044265
4.46114	61.6961	27189.4		0.00107445			0.431905	0.00515332	0.00368545	0.00159563	4.79747e-05	6.28585e-05		4.33893e-05			0.000743522		0.000160115	0		2.29875	1			0.007108			0.00589105	0.000834819	0.00136591	0.000781943	0	0.000696412	0.000446665		0.000194658				9.55894e-05			0.00391696				0.00818245
4.46051	61.6711	27214.5	0.0187491	0.00848178			0.440853	0.00352624	0.00514244	0.00194895		1.49921e-05		0.000102236			0.000772725		0.000191823	0		2.34255	1		0.0246946	0.00725378			0.00602573	0.000843992	0.00139577	0.00079733	0		0.000454329		0.000198472				9.75884e-05			0.00406248			0.0434437	0.0157356
4.45988	61.646	27239.5		0.00297173	0.00324607		0.434295	0.00344693	0.00317067	0.00220043	3.94889e-05	8.80412e-05		8.78738e-05			0.000753918		0.000156381	0		2.31308	1			0.00714362	0.00270016		0.00592439	0.00083257	0.00136985	0.000787848	0	0.000699375	0.000448733		0.000195764				9.5967e-05			0.00395839				0.0101153	0.00594623
4.45924	61.6209	27264.6		0.013881			0.436569	0.00241538	0.00400157	0.00226549	7.58601e-05			3.68769e-05			0.000658768		0.000188332	0		2.32578	1			0.0072067			0.00596065	0.000833045	0.00137965	0.000791935	0.000116413	0.000702948			0.000196406				9.67325e-05			0.00399938				0.0210877
4.45861	61.5959	27289.6		0.00588383			0.433241	0.00239648	0.00513511	0.00220242	0.000112268	7.26112e-05		9.70802e-05		4.47369e-06	0.000764972		0.000156763	0		2.30811	1			0.00714423			0.00591514	0.000828161	0.00137596	0.00078709	0.000110799	0.000699067	0.000448211		0.000195628		4.726e-05		9.58772e-05			0.00394605				0.0130281
4.45798	61.5708	27314.7		0.00424441			0.435122	0.00293574	0.00472697	0.0018907			4.04241e-05	4.20545e-05			0.000690489		0.000202224	0		2.3116	1			0.00714418			0.00592486	0.000830497	0.00137523	0.00078625	0			0.0001565	0.000195415				9.63595e-05			0.00395433				0.0113886
4.45735	61.5458	27339.8		0.00855174			0.430201	0.00317985	0.00632548	0.00164714				5.58914e-05	7.89262e-07		0.000681777		0.000186863	0		2.30093	1			0.00714227			0.00589774	0.000829812	0.00137876	0.000783794	0				0.00019514	5.98423e-06			9.60395e-05			0.00392888				0.015694
4.45672	61.5207	27364.8		0.0246564	0.00466041		0.440982	0.00508742	0.00355339	0.00218846	5.89456e-05			9.86506e-05			0.000720575		9.81991e-05	0		2.35677	1			0.00732068	0.00274957		0.00604623	0.000852246	0.00139429	0.000801003	0	0.000711199			0.000199111				9.70212e-05			0.00410076				0.0319771	0.00740998
4.45609	61.4956	27389.9		0.00722952			0.436187	0.00478134	0.00472729	0.00130255				0.000158879			0.000672475		0.000149013	0		2.3175	1			0.00717053			0.0059438	0.000839	0.0013788	0.000785829	0				0.000196622				9.61103e-05			0.00397474				0.0144
4.45546	61.4706	27414.9		0.00356601	0.00327997		0.429737	0.00587809	0.00404253	0.00203813		0.000117108		0.000102732			0.000726325		0.000144094	0		2.29994	1			0.00712685	0.00269334		0.00589415	0.000838753	0.00136964	0.000785152	0		0.000447745		0.000195351				9.56062e-05			0.00392581				0.0106929	0.00597331
4.45482	61.4455	27440		0.0158602	0.000627987		0.433728	0.00322626	0.0040176	0.00164127		0.000184903	7.11705e-05	4.78839e-05		1.69091e-05	0.000699178		0.000123143	0		2.32013	1			0.00720378	0.00270261		0.00594452	0.000834903	0.00137817	0.000788427	0		0.000450941	0.000157324	0.000196251		4.75666e-05		9.60108e-05			0.0039852				0.023064	0.00333059
4.45419	61.4205	27465		0.00977095	9.82289e-05		0.438656	0.00494638	0.0046682	0.00212476	0.000102794	1.91781e-05		5.91352e-05			0.00067098		0.00014126	0		2.32809	1			0.00720413	0.00270717		0.00597437	0.000842723	0.00138376	0.000792242	0.000107592	0.000703884	0.000451032		0.000196762				9.63985e-05			0.0040079				0.0169751	0.0028054
4.45356	61.3954	27490.1		0.00609204			0.42692	0.00261821	0.00474918	0.00213539		2.59574e-05		0.000121807			0.000648138		0.000184502	0		2.28897	1			0.00710409			0.00586066	0.000824201	0.00136668	0.00078233	0		0.000445401		0.000194661				9.55895e-05			0.00389104				0.0131961
4.45293	61.3704	27515.2		0.00427792	0.000752176		0.434352	0.00322648	0.00410388	0.00262688	6.18009e-05	0.000132772		0.000107118			0.000747442		0.000112055	0		2.31112	1			0.00714532	0.00269232		0.00592318	0.000831616	0.00137307	0.000789444	0	0.000699323	0.000448875		0.000195832				9.55289e-05			0.0039541				0.0114232	0.0034445
4.4523	61.3453	27540.2		0.0236947			0.432583	0.00350244	0.00381424	0.00299443	9.4735e-05			1.94758e-05			0.000669173		0.000140717	0		2.32397	1			0.00724334			0.00595643	0.000838066	0.00138104	0.000796209	0.000112756	0.000704115			0.0001966				9.64306e-05			0.00400236				0.0309381
4.45167	61.3202	27565.3	0.00819527				0.433355	0.00531021	0.00465575	0.00202767	7.01327e-05			6.81273e-05			0.00070102		0.000164095	0		2.30629	1		0.0243396				0.0059206	0.000838864	0.00137533	0.000787035	0	0.000699451			0.000195623				9.60283e-05			0.00394631			0.0325348
4.45103	61.2952	27590.3		0.00414597			0.431874	0.00183116	0.00436632	0.00258836		0.000218217		4.39803e-05			0.000684255		0.000132202	0		2.3023	1			0.00712306			0.00589683	0.000824296	0.00136985	0.000786862	0		0.000447972		0.000194856				9.54241e-05			0.00392693				0.011269
4.4504	61.2701	27615.4		0.0110453			0.435482	0.00212282	0.00447152	0.00224435	6.48726e-05			0.000133011			0.000697057		0.000209693	0		2.31985	1			0.00718499			0.0059452	0.000830385	0.0013787	0.000790274	0.000107028	0.000701495			0.000196591				9.67411e-05			0.00398127				0.0182303
4.44977	61.2451	27640.5	0.0040414	0.0146968	0.00294661		0.438902	0.00330928	0.00522706	0.00268734	3.9462e-05	9.55109e-05	8.71526e-06	9.49375e-05			0.000731098		0.000182342	0		2.34048	1		0.0246106	0.0072562	0.00273019		0.00600764	0.000841621	0.00139342	0.000798924	0.000106937	0.000707379	0.000453911	0.000158164	0.000198047				9.73114e-05			0.00405113			0.028652	0.021953	0.0056768
4.44914	61.22	27665.5		0.00866196			0.438319	0.00226141	0.00441829	0.00274099		5.62493e-05		8.5884e-05	4.31854e-05	3.09049e-07	0.000669101		0.000166365	0		2.32616	1			0.00719111			0.00596485	0.000832289	0.00138087	0.000793718	0		0.000450606		0.000196646	6.29229e-06	4.74937e-05		9.64994e-05			0.00399895				0.0158531
4.44851	61.1949	27690.6		0.0145082	0.000138495		0.436085	0.00311768	0.00443644	0.00245563	7.47786e-05	6.94774e-05		9.24705e-05		7.30878e-06	0.000694433		0.000174252	0		2.32546	1			0.00721248	0.00270577		0.00596246	0.000835946	0.0013821	0.00079319	0	0.000703346	0.000451061		0.000196852		4.75818e-05		9.66554e-05			0.00400114				0.0217207	0.00284427
4.44788	61.1699	27715.6	0.000735432	0.0166173	0.00363257		0.440592	0.00483669	0.00463626	0.002513	0.000272149			5.3357e-05			0.000669763		0.000176898	0		2.34694	1		0.0246459	0.0072741	0.00273703		0.00602394	0.000848418	0.00139361	0.000799599	0.000106758	0.000709837			0.000198146				9.74318e-05			0.00406948			0.0253813	0.0238914	0.00636959
4.44725	61.1448	27740.7		0.0230441			0.436112	0.00296333	0.00493654	0.00283207	3.97502e-05	3.29091e-05		0.000100795			0.000730889		0.000172963	0		2.33398	1			0.00726379			0.00598645	0.000838762	0.00138956	0.000797958	0.000107516	0.000705984	0.000452664		0.000197691				9.70306e-05			0.0040319				0.0303079
4.44661	61.1198	27765.8		0.0161721	0.00140326		0.434907	0.00396339	0.00417942	0.00238083	2.82222e-05	5.3232e-05	1.61434e-05	0.000183728			0.000707311		0.000140651	0		2.32548	1			0.00722107	0.00271104		0.00596204	0.000839355	0.00138193	0.000793341	0	0.00070352	0.000451235	0.000157358	0.000197516				9.63954e-05			0.00400353				0.0233932	0.0041143
4.44598	61.0947	27790.8		0.0122037	0.000606176		0.430598	0.00489303	0.00453514	0.00309274	5.16971e-05	0.000133755	2.56219e-05	0.000130311			0.000688962		0.000149593	0		2.30785	1			0.00717442	0.0026951		0.00591776	0.000838324	0.00137633	0.000792331	0	0.000700101	0.000449414	0.000156622	0.000196203				9.59944e-05			0.00395318				0.0193781	0.00330127
4.44535	61.0696	27815.9		0.0104034			0.431344	0.00369611	0.00447085	0.00325302	9.03336e-05	8.296e-05		0.000116179		3.80903e-05	0.000731109		0.000163574	0		2.30746	1			0.0071639			0.00591541	0.000833536	0.00137497	0.000792356	0.000110755	0.000699729	0.000448765		0.000195959		4.75409e-05		9.60473e-05			0.00394929				0.0175673
4.44472	61.0446	27840.9		0.0206949	0.00293693		0.438582	0.00303909	0.00560679	0.00309356	9.48746e-05			6.71938e-05			0.000757915		0.000180744	0		2.34362	1			0.00728065	0.00273342		0.00601373	0.000841687	0.00139654	0.000801598	0	0.00070851			0.000198115				9.74123e-05			0.0040614				0.0279756	0.00567035
4.44409	61.0195	27866		0.0139317			0.435936	0.00326062	0.00353584	0.00273496				0.000135719			0.000746233		0.000215118	0		2.32427	1			0.00720655			0.00595831	0.000835926	0.00137782	0.000793878	0				0.000196991				9.6981e-05			0.00399665				0.0211383
4.44346	60.9945	27891.1		0.00875302	0.00199821		0.426505	0.00432086	0.00532398	0.00344769			2.83572e-05	0.000105149			0.00068589		0.000172047	0		2.29419	1			0.00713713	0.00268846		0.00588086	0.000833056	0.00137388	0.00079068	0			0.000156019	0.000195278				9.58249e-05			0.00391425				0.0158902	0.00468666
4.44282	60.9694	27916.1	0.0267953		0.000857382		0.436167	0.00456363	0.00551811	0.00300561	0.000115346	0.000161871	1.65027e-05	0.000127871		7.08255e-06	0.000735281		0.00017249	0		2.32632	1		0.0246341		0.00272044		0.00599042	0.000844837	0.00139266	0.000799197	0.000109169	0.000706822	0.000453675	0.000157998	0.00019798		4.78012e-05		9.70876e-05			0.00402121			0.0514294		0.00357782
4.44219	60.9443	27941.2		0.00311322	0.000336472		0.433246	0.00388534	0.00463714	0.0028605		0.00019907	7.03226e-05	0.000180639			0.000683481		0.000172027	0	6.37852e-06	2.30636	1	6.37852e-06		0.00713518	0.00268845		0.00591363	0.000833046	0.00137372	0.000789634	0		0.000448797	0.000156543	0.000196076				9.59952e-05		1.40737e-05	0.00394203				0.0102484	0.00302492
4.44156	60.9193	27966.2		0.00868115	0.00131383		0.425674	0.00452398	0.003533	0.00252012	5.02863e-05	4.20508e-05		0.000112737			0.000677462		0.000121288	0		2.29007	1			0.00711938	0.00267987		0.00586365	0.000831698	0.00136374	0.000784876	0	0.000695611	0.000446029		0.000194843				9.51159e-05			0.00389761				0.0158005	0.0039937
4.44093	60.8942	27991.3		0.00343768			0.429863	0.00414893	0.00444472	0.00257404		4.13225e-05		0.000110328			0.000680226		0.000156452	0		2.2954	1			0.00711185			0.00588244	0.000831124	0.00136834	0.000785767	0		0.000446404		0.000194994				9.55247e-05			0.00391001				0.0105495
4.4403	60.8692	28016.4		0.0101955			0.43079	0.00345464	0.00470633	0.00324669		8.13272e-05		0.000214245			0.000701448		0.000111096	0		2.30547	1			0.00715877			0.00590979	0.000832175	0.00137498	0.000791822	0.00011203		0.000448469		0.000196419				9.54942e-05			0.00394336				0.0173542
4.43967	60.8441	28041.4	0.014679	0.013607			0.43173	0.0049568	0.00562283	0.00276113		4.87577e-05	4.8852e-05	0.000168775	1.41395e-05		0.000731627		0.000171813	0		2.31887	1		0.024541	0.00722504			0.00596026	0.000844031	0.0013895	0.000796118	0		0.000451878	0.000157785	0.000197719	6.12693e-06			9.68324e-05			0.00399805			0.03922	0.0208321
4.43904	60.819	28066.5	0.00411918	0.0123434	0.000819696		0.435659	0.0048362	0.00662247	0.00372013		0.000106642	2.38074e-06	0.000148756			0.000663643		0.00013172	0		2.32566	1		0.0245251	0.00722476	0.00271449		0.00597588	0.000843967	0.0013939	0.000800494	0		0.000452392	0.000157575	0.000197681				9.64942e-05			0.00401143			0.0286442	0.0195681	0.00353419
4.4384	60.794	28091.5		0.0209966	0.00280311		0.434118	0.00291453	0.0047049	0.00311678	3.25577e-05	0.000100829		0.00016188			0.00070573		0.000203787	0		2.33049	1			0.00725195	0.00272196		0.00597446	0.000837847	0.00138743	0.000798449	0	0.000705319	0.000452642		0.000197883				9.72356e-05			0.00402227				0.0282486	0.00552507
4.43777	60.7689	28116.6	0.0343805	0.0128979	0.0027632		0.435273	0.00416682	0.00347703	0.00252364	3.29385e-05	5.80383e-05		0.000208117			0.000718868		0.000155326	0		2.34265	1		0.0248277	0.00729309	0.00274532		0.00602988	0.000849443	0.00139467	0.000802813	0	0.000711404	0.000456304		0.000199871				9.76123e-05			0.00407815			0.0592082	0.0201909	0.00550852
4.43714	60.7439	28141.7		0.00749804			0.429402	0.00403658	0.00541554	0.0025396	8.41802e-05	1.31742e-05		7.60509e-05			0.000701951		0.000169422	0		2.29815	1			0.00713489			0.00589126	0.000832201	0.00137442	0.000787005	0	0.0006976	0.000447033		0.000195133				9.58139e-05			0.00392157				0.0146329
4.43651	60.7188	28166.7			0.00112781		0.432694	0.00343664	0.0057818	0.003153	6.15724e-05	0.000296519	0.000140096	0.000192695			0.000658239		0.000150246	0		2.3033	1				0.00268855		0.00590702	0.000830836	0.00137694	0.000790216	0	0.000698061	0.000448975	0.000156826	0.000195989				9.57138e-05			0.00393361					0.00381636
4.43588	60.6937	28191.8		0.0174821	0.00241485		0.424175	0.00470293	0.00499024	0.00253594	0.000312059	3.85685e-05		0.000127269			0.000719164		0.000139633	0		2.29663	1			0.00717196	0.00269424		0.00588317	0.000835785	0.00137496	0.00078822	0.000108066	0.000699855	0.000447873		0.000195743				9.56849e-05			0.0039251				0.0246541	0.00510909
4.43525	60.6687	28216.8		0.00235044			0.428466	0.00286783	0.00451011	0.00236222	0.000203177	7.83719e-05		0.000122695		1.53583e-05	0.0006846		0.000148452	0		2.29048	1			0.00709459			0.00586589	0.000825071	0.00136581	0.00078329	0.000108772	0.000695565	0.000445701		0.000194671		4.70655e-05		9.52561e-05			0.00389369				0.00944504
4.43461	60.6436	28241.9		0.0050824	0.00195148		0.423504	0.00504301	0.00453711	0.00269115	7.28097e-05	0.000158431		0.000192692			0.000722347		0.000226093	0		2.28149	1			0.00709502	0.00267603		0.0058441	0.000831704	0.00136463	0.000783925	0.000106632	0.000694254	0.000445727		0.000194904				9.58894e-05			0.00387479				0.0121774	0.00462751
4.43398	60.6186	28266.9		0.021332			0.434049	0.0039883	0.00515705	0.00309014	0.000133981	0.00018391	2.56624e-05	0.000199765			0.000730949		0.000122416	0		2.32678	1			0.00724705			0.00596946	0.000840889	0.00138805	0.000797699	0	0.000705279	0.000452746	0.000157686	0.000197954				9.63895e-05			0.00401266				0.028579
4.43335	60.5935	28292			0.000800285	0.000353303	0.427392	0.00331335	0.00528357	0.00305279		0.000160838		0.000189306			0.000667596		0.000136114	0		2.287	1				0.00267398	0.00584475	0.00585962	0.000826203	0.00136808	0.000785793	0		0.000445949		0.000194975				9.50969e-05			0.00388597					0.00347426
4.43272	60.5685	28317.1	0.0146893	0.0165294	0.00152489		0.441827	0.00327599	0.00624266	0.00350573				0.000135038			0.00069667		0.000216403	0		2.35452	1		0.0248049	0.00731049	0.00274461		0.00605843	0.000847238	0.00140683	0.000807852	0				0.00019964				9.82994e-05			0.00410319			0.0394943	0.0238398	0.0042695
4.43209	60.5434	28342.1		0.00813418	0.00373392		0.428467	0.00375492	0.00556513	0.00293715				0.000147057			0.000691518		0.000143135	0		2.30167	1			0.00714884	0.00269847		0.00589832	0.000832671	0.00137735	0.000790022	0				0.000195893				9.5733e-05			0.00393435				0.015283	0.00643239
4.43146	60.5183	28367.2		0.0145753	0.000558465		0.426217	0.00299772	0.00546616	0.00320099	8.31003e-05	0.000198105		0.00019066			0.000732139		0.000115731	0		2.29726	1			0.00715967	0.00268711		0.00588603	0.000829395	0.00137585	0.000790475	0.000107191	0.000698222	0.000448462		0.000195992				9.5398e-05			0.00392359				0.021735	0.00324558
4.43083	60.4933	28392.2		0.00893648			0.433235	0.00409458	0.0053523	0.00303613	0.000166163	8.66011e-05		0.000204659		1.70492e-05	0.000708595		0.00016949	0		2.31182	1			0.00717067			0.00593043	0.000836138	0.00138035	0.000792619	0.000108086	0.000701153	0.000449449		0.000196778		4.7468e-05		9.62448e-05			0.00396261				0.0161072
4.43019	60.4682	28417.3	0.0236363	0.0108174	0.00359544		0.428448	0.00398987	0.00527836	0.00276378	0.000188374		1.05832e-05	0.000105217			0.000656056		0.000132903	0		2.3161	1		0.0245732	0.00722069	0.00272254		0.00595174	0.000841033	0.00138875	0.000796455	0.000110816	0.000705676		0.000157622	0.000197417				9.65044e-05			0.00399491			0.0482095	0.0180381	0.00631798
4.42956	60.4432	28442.4		0.00157653	0.00106087		0.426049	0.00303552	0.00526217	0.00271817	0.000157714	0.0002153	2.44473e-05	0.000183293		6.01205e-06	0.000763295		0.00018075	0		2.28458	1			0.00708509	0.00267314		0.00585173	0.000824767	0.00136719	0.000783938	0.000110099	0.000694597	0.000445985	0.000155264	0.000194824		4.69527e-05		9.54556e-05			0.00387956				0.00866162	0.00373401
4.42893	60.4181	28467.4		0.00750692	0.0040779		0.419116	0.00371635	0.00454938	0.00257424	0.000266	6.96815e-05		0.000154355			0.000743578		0.000137051	0		2.27401	1			0.00708634	0.00267647		0.0058174	0.000825448	0.00136181	0.000781791	0.000108921	0.000693772	0.0004443		0.000194267				9.48612e-05			0.00385396				0.0145933	0.00675437
4.4283	60.393	28492.5		0.00623782	0.00302968		0.426355	0.00373709	0.00454746	0.00279157	0.000130716	0.000100937	3.08448e-05	0.000137292			0.000731884		0.000229128	0	2.51898e-06	2.29289	1	2.51898e-06		0.00712076	0.0026877		0.00587223	0.000829911	0.00136905	0.000786856	0	0.000696774	0.000446838	0.000155818	0.0001952				9.62251e-05		1.39441e-05	0.00390663				0.0133586	0.00571739
4.42767	60.368	28517.5		0.0128418			0.424996	0.00428697	0.00459932	0.00320922		0.000108107		0.000214519			0.000647661		0.000169135	0		2.29074	1			0.00713981			0.00586937	0.000832017	0.00136962	0.000788811	0		0.000447		0.000195713				9.56916e-05			0.00390404				0.0199816
4.42704	60.3429	28542.6		0.00991435	0.00386461		0.429346	0.00431981	0.0043765	0.00251139	0.000474057	7.08154e-05		5.95378e-05	4.5008e-05		0.000720486		0.000233988	0		2.30715	1			0.00716526	0.0027033		0.00591096	0.000835983	0.00137512	0.000789544	0.000109584	0.000701952	0.000448863		0.000195693	6.27826e-06			9.67428e-05			0.00395022				0.0170796	0.00656791
4.4264	60.3179	28567.7		0.0158556	0.00171104		0.424388	0.00401727	0.00474698	0.00361968		6.02264e-05		0.000103525			0.000797609		0.000184019	0		2.29467	1			0.00716205	0.00269007		0.00587921	0.000832774	0.00137294	0.000792117	0		0.000447637		0.000195446				9.6024e-05			0.00391864				0.0230177	0.00440111
4.42577	60.2928	28592.7		0.026204			0.423465	0.00421469	0.00438403	0.00277525	0.000118132	7.9638e-05	4.3118e-05	9.29016e-05			0.000698207		0.000211762	0		2.29948	1			0.0072057			0.00588989	0.000835398	0.00137478	0.000790437	0	0.000699941	0.000448791	0.000156613	0.00019584				9.65086e-05			0.00393603				0.0334097
4.42514	60.2677	28617.8			0.00238341		0.426631	0.00295323	0.00552684	0.00248244		0.000169803		0.000194568			0.000754954		0.000170904	0		2.28626	1				0.00267804		0.00585606	0.000824829	0.00136875	0.000783284	0		0.000445918		0.000194972				9.54036e-05			0.00388401					0.00506145
4.42451	60.2427	28642.8	0.00184919	0.00819249	0.00187862		0.428717	0.00386214	0.00475943	0.00305917	0.000274222	6.31394e-05		0.000227696			0.000769166		0.000142057	0		2.30151	1		0.0242988	0.00714897	0.00269312		0.00589913	0.000833036	0.0013743	0.00079053	0.000108805	0.000699772	0.00044808		0.000196373				9.57227e-05			0.00393407			0.026148	0.0153415	0.00457174
4.42388	60.2176	28667.9		0.0159919	0.00373958		0.435493	0.00464341	0.00450095	0.00258447	7.99169e-05	6.2727e-05	1.77922e-05	0.000238481			0.000711027		0.000165867	0		2.3309	1			0.0072374	0.00272414		0.00597787	0.00084366	0.00138638	0.000796046	0	0.000705424	0.000452338	0.000157734	0.000198306				9.6858e-05			0.00402219				0.0232293	0.00646372
4.42325	60.1926	28693		0.0147458			0.428946	0.00271635	0.00473417	0.00274002	0.000339422	3.99315e-05		0.000173175			0.000737675		0.000156574	0		2.30485	1			0.00717207			0.00590489	0.000829814	0.00137537	0.000789867	0.000108872	0.000700699	0.000448331		0.000196214				9.59399e-05			0.00394311				0.0219179
4.42262	60.1675	28718		0.00188069			0.4193	0.00276719	0.00524599	0.00307678	0.000177125	2.28416e-05		0.000162368			0.000740813		0.000186283	0		2.26288	1			0.00703995			0.00579177	0.000818515	0.00135827	0.000780336	0.0001059	0.000690194	0.00044204		0.000193438				9.48882e-05			0.0038178				0.00892064
4.42198	60.1424	28743.1		0.00914699	0.00344105		0.423433	0.00518417	0.00482664	0.00247441	1.2698e-05	5.77256e-05		0.000150756			0.000717833		0.000215475	0		2.28712	1			0.00712289	0.00268685		0.00585816	0.000834221	0.00136907	0.000784941	0	0.000695646	0.000446261		0.000195132				9.6025e-05			0.00389386				0.0162699	0.0061279
4.42135	60.1174	28768.1		0.0139143	0.0037053		0.426992	0.00322325	0.00550009	0.00306458		0.000160322		0.000217484			0.000729679		0.000134456	0		2.30341	1			0.00717303	0.00270185		0.005901	0.000831915	0.00137887	0.000791569	0		0.000449196		0.000196565				9.57744e-05			0.00394238				0.0210873	0.00640715
4.42072	60.0923	28793.2		0.01018	0.001139		0.423061	0.00456953	0.00497693	0.00297237	9.5036e-05	8.04811e-05		0.000136977		2.82096e-05	0.000706316		0.000194616	0		2.28399	1			0.00711849	0.00267758		0.00585112	0.000831298	0.00136827	0.000786232	0.000107169	0.000695374	0.000445943		0.000194857		4.71767e-05		9.57354e-05			0.00388467				0.0172985	0.00381658
4.42009	60.0673	28818.3		0.0121826	0.00161075		0.428734	0.00397024	0.00566486	0.00277184	7.75339e-05	0.000103386		0.000197101			0.000687705		0.000171537	0		2.30365	1			0.00716677	0.00269514		0.00590532	0.000834273	0.00137916	0.00079015	0	0.000699492	0.000448769		0.000196395				9.60984e-05			0.00394182				0.0193494	0.0043059
4.41946	60.0422	28843.3	0.00923397		0.00226592		0.419439	0.00310113	0.00561939	0.00372766	0.00024544	7.53796e-05		0.000187161			0.0007863		0.000204188	0		2.27007	1		0.0241102		0.00267133		0.00581854	0.000823369	0.00136584	0.000786578	0.00011362	0.000693676	0.000444337		0.000194464				9.54855e-05			0.00384734			0.0333442		0.00493725
4.41883	60.0171	28868.4		0.0176053	0.000213527		0.42486	0.00325456	0.00503448	0.00295557		6.30172e-05	9.33606e-06	0.000166372		2.17611e-06	0.000737182		0.000156461	0		2.29524	1			0.00716482	0.0026851		0.00587932	0.000829959	0.00137369	0.000789151	0		0.000447542	0.000156011	0.000195773		4.71795e-05		9.57427e-05			0.00391865				0.0247701	0.00289862
4.41819	59.9921	28893.4			0.00591605		0.42213	0.00388926	0.00564803	0.00344858	0.000173686	0.000133911	5.97757e-06	0.000150927			0.000769993		0.000151108	0		2.2787	1				0.00268518		0.0058348	0.000827099	0.00136769	0.000786423	0.000108307	0.000694197	0.000445227	0.000155048	0.000194497				9.5114e-05			0.00386688					0.00860123
4.41756	59.967	28918.5		0.0105627	0.00275545		0.423671	0.00298987	0.0056083	0.00296526	0.000117108	0.000152007		0.000132312			0.000776691		0.000162108	0		2.28879	1			0.00712928	0.00268591		0.00586119	0.00082705	0.00137254	0.000787284	0	0.000696444	0.000446953		0.000195097				9.5564e-05			0.0038982				0.017692	0.00544136
4.41693	59.942	28943.6		0.0105756			0.42347	0.00300508	0.00611548	0.00292811	2.63871e-05			0.000191517			0.000743468		0.000139307	0		2.28367	1			0.00711698			0.00585038	0.00082567	0.00137207	0.000785767	0	0.000694777			0.000195111				9.51862e-05			0.00388274				0.0176926
4.4163	59.9169	28968.6		0.0130777	0.000180358		0.423525	0.00311284	0.00480628	0.00301863	0.000111586	4.6148e-05		0.000154462			0.000843209		0.000217062	0		2.28702	1			0.00713114	0.00267677		0.00585689	0.000826931	0.00136862	0.000786993	0.000108212	0.000695962	0.000446076		0.000195102				9.6014e-05			0.00389264				0.0202089	0.00285713
4.41567	59.8918	28993.7		0.0266636	0.00150401		0.43229	0.00410197	0.00629778	0.00277321	0.00027551	1.31471e-05		0.000159229			0.000804141		0.000185162	0		2.32898	1			0.00727582	0.00272154		0.00597575	0.000842997	0.00139525	0.000797987	0.000110097	0.000707449	0.00045271		0.000198113				9.71798e-05			0.00402465				0.0339394	0.00422555
4.41504	59.8668	29018.7		0.0118833			0.427274	0.00400667	0.00383351	0.00287801	2.39155e-05	5.35399e-05	8.29016e-06	0.000135631			0.000775714		0.000196447	0		2.29647	1			0.00714475			0.00588299	0.000831924	0.00136815	0.00078825	0	0.000697145	0.000447162	0.000155891	0.000195446				9.60462e-05			0.00391787				0.0190281
4.41441	59.8417	29043.8		0.0117053	0.00320177		0.431595	0.00300619	0.00420832	0.00335113	0.00017409	2.50922e-05		0.000174362			0.000769034		0.000139021	0		2.31453	1			0.00718425	0.00270679		0.00593025	0.000833137	0.00137723	0.000794643	0	0.000701815	0.000449505		0.000196771				9.60439e-05			0.00397077				0.0188896	0.00590856
4.41377	59.8167	29068.8		0.0124685	0.00183471		0.428141	0.00282231	0.00477998	0.00331985	2.7543e-05			0.000146302			0.000732556		0.000226224	0		2.30254	1			0.00716178	0.00269363		0.00589863	0.000829672	0.0013747	0.000791808	0	0.000698677			0.000195934				9.65336e-05			0.00393676				0.0196303	0.00452834
4.41314	59.7916	29093.9		0.00928219	0.000925195		0.418984	0.00351609	0.00366548	0.00373591		1.81147e-05	4.25865e-05	0.000208361			0.00080111		0.000200541	0		2.27093	1			0.00708397	0.00266485		0.00581128	0.000823962	0.00135716	0.000785833	0		0.000443582	0.00015491	0.000194397				9.53571e-05			0.00384497				0.0163662	0.00359005
4.41251	59.7666	29119		0.00760405			0.434697	0.00371814	0.00536773	0.00297011	6.58189e-05	0.000138639	2.15305e-06	0.000173957			0.000752131		0.000147092	0		2.31469	1			0.00717041			0.00593794	0.000835218	0.00138103	0.000792697	0	0.000700951	0.00044994	0.000156658	0.000196683				9.60775e-05			0.0039693				0.0147745
4.41188	59.7415	29144		0.0226688	0.000281973		0.434725	0.00261361	0.00496958	0.00262311		0.000134712	1.189e-05	0.00012432			0.000766637		0.00018374	0		2.32999	1			0.00725394	0.00271372		0.00597451	0.000836529	0.00138799	0.000796104	0		0.000452682	0.000157678	0.000197592				9.7014e-05			0.00402008				0.0299228	0.0029957
4.41125	59.7164	29169.1					0.420129	0.00265227	0.00494589	0.00250071	3.3718e-05	0.00028946	3.33108e-05	0.000113877			0.00074426		0.000156765	0		2.26328	1						0.00579143	0.000817697	0.00135644	0.000777552	0	0.000689108	0.000443268	0.000154228	0.000193051				9.45657e-05			0.00381647
4.41062	59.6914	29194.1		0.00918825	0.000686032		0.43064	0.00401124	0.00476287	0.00287543	0.000187995	3.91971e-05		0.000140287			0.000700147		0.00019919	0		2.30512	1			0.0071559	0.00269131		0.00590908	0.000834053	0.00137515	0.000790242	0.00011139	0.000699755	0.000448218		0.000195971				9.63159e-05			0.00394263				0.0163441	0.00337734
4.40998	59.6663	29219.2	0.010032				0.426765	0.00543023	0.00646901	0.00333507	4.86057e-05	0.000115622		0.000135793	3.19924e-05	6.09551e-06	0.00080729		0.00019978	0		2.28858	1		0.0242631				0.00587916	0.000836485	0.00137761	0.000789867	0	0.000697016	0.000447343		0.000195376	6.1721e-06	4.71543e-05		9.60422e-05			0.00390299			0.0342951
4.40935	59.6413	29244.3		0.0102769			0.429664	0.00394831	0.00530193	0.00290505	0.000159465	0.000110368	4.98122e-05	0.000161331			0.000774345		0.000222443	0		2.30255	1			0.00715617			0.00590374	0.000833539	0.0013767	0.000790083	0	0.000699359	0.000448454	0.000156475	0.000196026				9.64992e-05			0.00393682				0.0174331
4.40872	59.6162	29269.3					0.42281	0.00260505	0.0042969	0.00308801	7.88828e-05	6.15918e-05		0.000133665	2.94085e-05		0.000741942		0.000207048	0		2.27143	1						0.00581389	0.00081947	0.00135721	0.000781817	0.000112215	0.000690966	0.000443065		0.000193624	6.10115e-06			9.52548e-05			0.00383927
4.40809	59.5911	29294.4			0.00335849		0.429355	0.00349882	0.0072535	0.00328433	0.000189614	0.00013738	2.34832e-05	0.000102115			0.000710143		0.000146958	0		2.29639	1				0.00269182		0.00588906	0.000830075	0.00138089	0.000789837	0.000109196	0.000697896	0.000447566	0.000155959	0.00019522				9.55709e-05			0.00391721					0.00605031
4.40746	59.5661	29319.4					0.424071	0.00437009	0.00339537	0.0028089	0.000133993	3.86389e-05		0.000178397			0.000827556		0.000191232	0		2.27523	1						0.00582547	0.000826507	0.00135557	0.000781664	0.000111941	0.00069213	0.000443506		0.000194137				9.52302e-05			0.00385062
4.40683	59.541	29344.5		0.00712829	0.00198751		0.426847	0.00427647	0.00558853	0.00340185		0.000195664		0.000169048		2.51469e-05	0.000746661		0.000199131	0		2.29386	1			0.007131	0.0026877		0.0058804	0.00083268	0.00137451	0.000790276	0		0.000447861		0.000195606		4.72912e-05		9.60521e-05			0.00391265				0.0142593	0.00467521
4.4062	59.516	29369.6	0.00769429				0.425548	0.00331447	0.0053171	0.00304455	9.03833e-05	0.000213364		0.000159907			0.000734962		0.000154827	0		2.28365	1		0.024179				0.00585616	0.000826574	0.00136882	0.000786108	0	0.000694976	0.000446437		0.000194888				9.53134e-05			0.00388199			0.0318733
4.40556	59.4909	29394.6		0.0107561	0.00248621		0.424606	0.00418142	0.00559639	0.00337491		8.96931e-05		0.000143166			0.000692003		0.000151787	0		2.29119	1			0.00713798	0.00268823		0.00587102	0.000832073	0.00137407	0.000789897	0		0.000447122		0.000195386				9.55775e-05			0.00390677				0.017894	0.00517444
4.40493	59.4658	29419.7		0.0154446	0.00128122		0.427189	0.00474485	0.00590022	0.00305333		3.93913e-05		0.000186657			0.000749758		0.000167819	0		2.30172	1			0.00717776	0.00269514		0.00590226	0.000837222	0.00138054	0.000791604	0		0.00044857		0.000196401				9.60972e-05			0.00393989				0.0226224	0.00397636
4.4043	59.4408	29444.7		0.0143243			0.429991	0.00363856	0.00523642	0.00299535	0.000121619	9.10284e-05		0.000109199			0.000782493		0.000228246	0		2.30735	1			0.00718			0.0059158	0.000834025	0.00137901	0.00079193	0	0.000700466	0.00044918		0.000196079				9.67331e-05			0.00395236				0.0215043
4.40367	59.4157	29469.8		0.00599221	0.00153539		0.426037	0.00263096	0.00551109	0.00273535	0.000149049			0.000182872			0.000767269		0.000202188	0		2.28932	1			0.00711063	0.00267983		0.00586336	0.000825033	0.00137086	0.000785573	0.000109188	0.000695939			0.00019521				9.58458e-05			0.00389535				0.0131028	0.00421522
4.40304	59.3907	29494.9		0.0104422			0.428516	0.00366893	0.00560569	0.00325768		0.000125948		0.000170822			0.000764816		0.000100974	0		2.29893	1			0.00714919			0.00589383	0.000831721	0.00137642	0.000790738	0		0.000448076		0.00019588				9.52632e-05			0.00392657				0.0175914
4.40241	59.3656	29519.9		0.00783419			0.429323	0.00406948	0.00482617	0.00338916	0.000151888		1.22188e-05	0.000167155			0.00070019		0.000188148	0		2.29897	1			0.00713906			0.00589372	0.000832699	0.00137282	0.000790914	0	0.000698268		0.000156019	0.000195766				9.60333e-05			0.00392478				0.0149732
4.40177	59.3405	29545	0.00725458	0.0130397	0.00136628		0.431537	0.00352283	0.00522079	0.00331898	6.85022e-05		3.32024e-05	6.59385e-05			0.000769149		0.000174094	0		2.31623	1		0.0244588	0.00720479	0.00270789		0.00594413	0.000836896	0.00138435	0.000796394	0.000108304	0.000702938		0.000157282	0.000196588				9.66023e-05			0.00398314			0.0317134	0.0202445	0.00407417
4.40114	59.3155	29570			0.000182807		0.434155	0.00296258	0.00559809	0.0031395	9.42359e-05	6.84385e-05	4.05187e-05	0.000107907			0.000785496		0.000189891	0		2.30582	1				0.00268665		0.00591364	0.000829466	0.00137666	0.0007904	0	0.00069844	0.000447845	0.000156289	0.000195543				9.61138e-05			0.00393911					0.00286945
4.40051	59.2904	29595.1		0.00938085	0.00132731		0.43389	0.00204148	0.00657088	0.00310955	4.77769e-05	0.000209862	3.92332e-05	0.000159305			0.000720125		0.000148384	0		2.3162	1			0.0071809	0.00270238		0.00594011	0.000830133	0.00138673	0.00079393	0	0.000701431	0.000450705	0.000157004	0.000196756				9.61682e-05			0.00397513				0.0165618	0.00402969
4.39988	59.2654	29620.2		0.01641			0.4301	0.00331504	0.00504666	0.00343264	0.000255601	2.22333e-05		0.000116209		2.96906e-06	0.000714985		0.000219858	0		2.31008	1			0.007193			0.00592239	0.000833792	0.00137974	0.000794597	0.000107234	0.000701891	0.00044927		0.000196327		4.7391e-05		9.67562e-05			0.00396121				0.023603
4.39925	59.2403	29645.2		0.00720061	0.00714269		0.430298	0.00357492	0.00474157	0.00306131		0.000108423		0.000164776			0.000697745		0.000163996	0		2.31161	1			0.00716675	0.00271601		0.00592118	0.000834422	0.00137815	0.000792791	0		0.000449608		0.000196556				9.62013e-05			0.00396259				0.0143674	0.0098587
4.39862	59.2152	29670.3		0.0137744	0.00187075		0.42802	0.00311201	0.00570494	0.00290094	0.000110913	0.000127336		0.000120898			0.000790802		0.000147044	0		2.30362	1			0.00717132	0.00269605		0.00590329	0.000831377	0.00137939	0.000790736	0.000107076	0.000699704	0.000448928		0.000195951				9.58744e-05			0.003942				0.0209457	0.0045668
4.39799	59.1902	29695.3		0.0100324			0.425307	0.00281768	0.00587508	0.00302502	5.6917e-05	6.30088e-05	1.69753e-05	0.000261667			0.000745069		0.000190485	0		2.28904	1			0.00712595			0.00586497	0.000826235	0.00137317	0.000787316	0	0.000695946	0.000446338	0.000155636	0.000195812				9.58023e-05			0.00389754				0.0171583
4.39735	59.1651	29720.4		0.00764304			0.422418	0.00166505	0.00508521	0.00326672		5.91378e-05		0.000111642			0.000694513		0.000179768	0		2.27768	1			0.00708835			0.00582961	0.000818673	0.00136414	0.000784843	0		0.000444347		0.00019406				9.528e-05			0.00386108				0.0147314
4.39672	59.1401	29745.4		0.0147946	0.00143656		0.426493	0.00360996	0.00451036	0.00327334	1.52899e-05	6.13563e-05		0.000186541			0.000742351		0.00020822	0		2.29942	1			0.00716488	0.00269138		0.00589076	0.000832029	0.00137312	0.000791289	0	0.000698328	0.000447993		0.000196094				9.63255e-05			0.00392982				0.0219594	0.00412794
4.39609	59.115	29770.5	0.0348139	0.012098	0.00311718		0.433487	0.00303485	0.00567922	0.00348722	4.57198e-05	0.000113745		0.000142967			0.000693536		0.00015129	0		2.33771	1		0.0248135	0.00728649	0.00274467		0.00602015	0.000844973	0.0014023	0.000806415	0	0.000711033	0.000456338		0.000199353				9.75137e-05			0.00406703			0.0596274	0.0193845	0.00586185
4.39546	59.0899	29795.6		0.00110439			0.427747	0.00436223	0.0059635	0.00400726		0.000126701		0.000127215			0.000696913		0.000192034	0		2.2877	1			0.00709715			0.00586829	0.000830838	0.0013724	0.000790768	0		0.000446331		0.000194856				9.57398e-05			0.00389213				0.00820154
4.39483	59.0649	29820.6		0.0117098	0.00109143		0.434218	0.004818	0.00463509	0.0028753		9.29022e-05		9.41681e-05			0.000682326		0.000228844	0		2.31863	1			0.00719492	0.00270469		0.00594777	0.000840612	0.00138089	0.000793824	0		0.00045055		0.000196583				9.70316e-05			0.00398372				0.0189047	0.00379612
4.3942	59.0398	29845.7		0.0294178			0.43491	0.00471007	0.00544522	0.0030702	0.000209807	2.20538e-05		0.00011744			0.000816775		0.000202517	0		2.33733	1			0.007302			0.00600009	0.000847303	0.00139561	0.000801322	0.000111661	0.000708949	0.000453938		0.000198376				9.75974e-05			0.0040496				0.0367198
4.39356	59.0148	29870.7		0.0173593	0.00208434		0.441824	0.00412466	0.00520823	0.00258609	0.000174855			0.000121564			0.000658773		0.00020127	0		2.34865	1			0.00727808	0.00273326		0.00602975	0.000846179	0.0013962	0.000800132	0.000111305	0.00070953			0.000198614				9.76905e-05			0.00407358				0.0246373	0.0048176
4.39293	58.9897	29895.8		0.00244842	0.00127892		0.42923	0.00458943	0.00425674	0.00300829	3.68764e-05	7.95937e-05		0.000117807			0.0007189		0.000166845	0		2.29482	1			0.00711024	0.0026824		0.00588113	0.000832738	0.00136781	0.000787679	0	0.000696226	0.000446675		0.000195064				9.56344e-05			0.00390953				0.00955866	0.00396132
4.3923	58.9647	29920.9					0.423607	0.00349609	0.00439407	0.00329361	0.000257942	9.76125e-05		0.000118634			0.000728271		0.000208381	0		2.27425	1						0.00582375	0.000823514	0.00135927	0.000783642	0.000107491	0.000692734	0.000443815		0.000193777				9.53859e-05			0.00384882
4.39167	58.9396	29945.9		0.0140233	0.00530752		0.425556	0.00399569	0.00596798	0.00285061	4.7745e-05	7.77783e-05		0.000147059			0.000759455		0.000241267	0		2.30151	1			0.00717405	0.00270675		0.00589684	0.00083465	0.00138079	0.000790754	0	0.000699583	0.000448783		0.000196164				9.67855e-05			0.00393953				0.0211974	0.00801427
4.39104	58.9145	29971		0.00136343			0.43443	0.00437786	0.00444291	0.00309033	9.93496e-05			0.00011836			0.000840614		0.000198821	0		2.30762	1			0.00713232			0.00591894	0.00083493	0.00137331	0.000790781	0.000108819	0.000698984			0.000195751				9.62687e-05			0.0039451				0.00849575
4.39041	58.8895	29996			0.00530786		0.425568	0.00384681	0.00564048	0.00297655	4.07739e-05	4.00196e-05		0.000101292			0.000738806		0.000148685	0		2.28734	1				0.00268913		0.0058585	0.00082871	0.00137057	0.000786131	0	0.000694994	0.000445653		0.000194615				9.52932e-05			0.00388978					0.007997
4.38978	58.8644	30021.1		0.011379	0.00186371		0.42677	0.00363903	0.00482947	0.00340568	7.22612e-05	0.000122972		0.000128988			0.000733735		0.00017129	0		2.29762	1			0.00715008	0.00269038		0.00588679	0.000831439	0.00137319	0.000791185	0.000109909	0.00069804	0.000447963		0.000195588				9.59002e-05			0.00392348				0.018529	0.00455409
4.38914	58.8394	30046.2			0.00354272		0.425846	0.00444807	0.00579308	0.00322293		8.0477e-05	9.03793e-05	0.000184079		2.04634e-05	0.00074972		0.000164415	0		2.28601	1				0.00268386		0.00585894	0.000830693	0.00137103	0.000787092	0		0.000445841	0.000155858	0.000195091		4.71135e-05		9.54321e-05			0.00388721					0.00622657
4.38851	58.8143	30071.2		0.0199752			0.428415	0.00489759	0.00538146	0.00313546				0.000163531			0.00078435		0.000157837	0		2.3081	1			0.0072069			0.00592059	0.000839768	0.0013819	0.000793859	0.000115049				0.000196737				9.62353e-05			0.00396034				0.0271821
4.38788	58.7892	30096.3		0.0094727	0.00221082		0.420907	0.00437219	0.00532694	0.00321509	8.43229e-05			0.000120808			0.000736636		0.000172524	0		2.27838	1			0.00710593	0.00267661		0.00583522	0.000829372	0.00136753	0.000786053	0.000110196	0.000694271			0.000194467				9.53856e-05			0.00386928				0.0165786	0.00488743
4.38725	58.7642	30121.3	0.0321504	0.0209801	0.0024908		0.429903	0.00503648	0.00531213	0.00303101	0.000166654			6.77426e-05			0.000736378		0.0001706	0		2.33336	1		0.0248044	0.00730922	0.00274255		0.00600748	0.000851866	0.00140074	0.000804394	0.000110092	0.000711591			0.000198876				9.76878e-05			0.00405906			0.0569548	0.0282893	0.00523335
4.38662	58.7391	30146.4		0.00430262	0.00091826		0.421376	0.00296054	0.0051698	0.00330807	6.59376e-06			0.000169459			0.000795026		0.000155551	0		2.27268	1			0.00707038	0.00266454		0.00581848	0.000821986	0.00136265	0.000783976	0	0.000691703			0.000194145				9.49295e-05			0.00384752				0.011373	0.0035828
4.38599	58.7141	30171.5		0.0211209	0.0011148		0.428108	0.00286752	0.00668562	0.00254292	2.78248e-05	0.000202541		0.00024839			0.000759629		0.000191927	0		2.31007	1			0.00721299	0.00270233		0.00592212	0.000833146	0.00138745	0.000791716	0	0.000701474	0.000450757		0.00019733				9.65973e-05			0.00396544				0.0283339	0.00381712
4.38535	58.689	30196.5		0.00678405	0.00419765		0.427164	0.00461023	0.00499828	0.00295799		7.90631e-06	2.41985e-05	0.000222547			0.000691331		0.000159989	0		2.2973	1			0.00713591	0.00269625		0.00588624	0.0008345	0.00137339	0.000789068	0		0.000447184	0.00015608	0.000196084				9.57644e-05			0.0039217				0.01392	0.0068939
4.38472	58.6639	30221.6			0.000550135		0.429202	0.00308501	0.00510074	0.00275386	0.000107968	1.32728e-05		0.000125459			0.000759765		0.000172887	0		2.29117	1				0.00267554		0.00587057	0.000826129	0.00136856	0.00078522	0.000112374	0.000695349	0.000445513		0.000194763				9.55205e-05			0.00389636					0.00322568
4.38409	58.6389	30246.6		0.00210604	0.00272571		0.430956	0.00480859	0.00519346	0.00276089	0.000113678	5.94094e-05		0.000173174			0.000746798		0.000155885	0		2.30192	1			0.00712777	0.00269352		0.00590207	0.000835646	0.0013749	0.000788687	0	0.000698422	0.00044772		0.0001959				9.57796e-05			0.00393179				0.00923381	0.00541923
4.38346	58.6138	30271.7			0.00130376		0.427408	0.00391606	0.00460498	0.0029772			9.97872e-06	0.000197692			0.000809833		0.000174443	0		2.28699	1				0.00267531		0.00585944	0.000828222	0.00136547	0.000785447	0			0.000155265	0.000195017				9.54498e-05			0.0038858					0.00397907
4.38283	58.5888	30296.8		0.00382409			0.42802	0.00363751	0.00465127	0.0026746	0.000156506	7.29491e-05		0.000240981			0.000748698		0.000169693	0		2.29093	1			0.00710471			0.00586963	0.000828429	0.00136755	0.000785286	0	0.000695946	0.000446068		0.000195547				9.55388e-05			0.00389792				0.0109288
4.3822	58.5637	30321.8	0.0485278		0.00435653		0.433128	0.0035488	0.00572362	0.00292769	9.38834e-05	5.34634e-05		0.000171107			0.000781409		0.00017315	0		2.33313	1		0.0248411		0.00274756		0.00601731	0.000846535	0.00140209	0.000803818	0	0.00071109	0.000455873		0.000199469				9.76954e-05			0.00405796			0.0733688		0.00710409
4.38157	58.5386	30346.9			0.00136597		0.425084	0.00523619	0.00418405	0.0026582	4.42208e-05			0.000128419			0.000711283		0.000143384	0		2.27977	1				0.00267		0.00583977	0.000831007	0.00136109	0.000782513	0	0.000692979			0.000194207				9.49653e-05			0.00386556					0.00403597
4.38093	58.5136	30371.9		0.012147	0.000535105		0.429411	0.00396867	0.00435004	0.00287249	0.000110023	7.96906e-05		0.000151917			0.000713279		0.0002069	0		2.30411	1			0.00716339	0.0026908		0.00590485	0.000833884	0.00137354	0.000790208	0.000106901	0.000699337	0.000448431		0.000196035				9.63855e-05			0.00394079				0.0193104	0.00322591
4.3803	58.4885	30397		0.0140463	0.00207708		0.423051	0.00444011	0.00669253	0.00282553	0.000160152	3.86189e-05	4.09875e-05	0.000220828			0.000780043		0.000173407	0		2.28948	1			0.00714953	0.00268819		0.00586837	0.00083331	0.0013788	0.000787941	0.000107347	0.00069776	0.000447028	0.000156065	0.000195931				9.58199e-05			0.0039055				0.0211959	0.00476527
4.37967	58.4635	30422.1		0.00552866	0.00296012		0.428802	0.00312844	0.00545338	0.0026838				0.00013745			0.000744336		0.00014436	0		2.29881	1			0.00712987	0.00269164		0.00588935	0.000829106	0.00137458	0.000787617	0				0.000195501				9.55809e-05			0.00392275				0.0126585	0.00565176
4.37904	58.4384	30447.1		0.00446101	0.00516667		0.430944	0.00294467	0.00483982	0.00294482		8.64857e-05		0.000131531	1.92446e-05	2.84284e-05	0.00076876		0.000182415	0		2.30788	1			0.00714649	0.00270533		0.00591247	0.000830731	0.00137599	0.00079085	0		0.000448662		0.000195997	6.11252e-06	4.74622e-05		9.61975e-05			0.00394894				0.0116075	0.007872
4.37841	58.4133	30472.2					0.423099	0.00458373	0.00395326	0.00298064	0.000135553	0.000318826	8.22262e-05	0.000201165			0.00080293		0.000217295	0		2.27303	1						0.00582158	0.000827131	0.0013575	0.000782279	0.000110978	0.000692054	0.000444993	0.000155056	0.000194248				9.54602e-05			0.00384642
4.37778	58.3883	30497.2		0.00486758	0.00212481		0.428112	0.00307111	0.00470724	0.00294424	6.07968e-05			0.000181115		1.05852e-06	0.000752519		0.000200808	0		2.29521	1			0.00711852	0.0026856		0.00587912	0.00082779	0.0013699	0.000787637	0	0.000696546			0.000195496		4.70843e-05		9.59786e-05			0.00391131				0.0119861	0.00481041
4.37714	58.3632	30522.3		0.0139715	0.00194839		0.430585	0.00295947	0.00420277	0.00309285	0.000133545	3.87047e-05		0.000182805			0.000742673		0.000200375	0		2.31174	1			0.00718498	0.00270122		0.00592263	0.000832377	0.00137621	0.000792989	0.000107405	0.000701102	0.000449257		0.00019668				9.65509e-05			0.00396314				0.0211565	0.00464961
4.37651	58.3382	30547.3		0.0186088	0.00252203		0.432392	0.00200605	0.00644082	0.0031046		2.55846e-05		0.000198726			0.000718376		0.000175988	0		2.32238	1			0.00722839	0.00271464		0.00595444	0.000832711	0.00139074	0.000796491	0		0.00045114		0.000197632				9.67413e-05			0.00399871				0.0258372	0.00523667
4.37588	58.3131	30572.4		0.00621964	0.00701736		0.428114	0.0045967	0.00529129	0.00274951				0.000203264			0.000716777		0.000179888	0		2.30375	1			0.00715085	0.00271058		0.00590291	0.000836371	0.00137766	0.00079001	0.000107246				0.00019642				9.61709e-05			0.00394175				0.0133705	0.00972794
4.37525	58.2881	30597.5		0.0101027	0.00118474		0.435727	0.00402069	0.00640001	0.00307983	0.000218571	4.18442e-06		0.000182254			0.00077491		0.000124884	0		2.32222	1			0.00720039	0.0027086		0.00596079	0.000838993	0.00138948	0.000795751	0.000107399	0.00070403	0.00045066		0.000197376				9.61825e-05			0.00399525				0.0173031	0.00389333
4.37462	58.263	30622.5	0.0351601	0.0208364	0.00154882		0.437214	0.00453415	0.00484662	0.00311411	6.14809e-05			0.000169367	2.14001e-05		0.00074178		0.00020181	0		2.35528	1		0.0249708	0.00735566	0.00275734		0.00607074	0.000855561	0.00140791	0.000809903	0.000112908	0.000715598			0.000200771	6.26802e-06			9.86129e-05			0.00412344			0.0601309	0.028192	0.00430616
4.37399	58.2379	30647.6		0.0131665	0.0103751		0.436129	0.00310957	0.0047532	0.0024733	0.000131962	0.000116695	1.92647e-05	0.000262483			0.000772742		0.000223785	0		2.34022	1			0.00724971	0.00275093		0.0059963	0.000840641	0.00139113	0.000797747	0.000110536	0.000707616	0.000453875	0.000158173	0.000198991				9.76709e-05			0.00404929				0.0204162	0.013126
4.37336	58.2129	30672.6	0.00657629	0.0111668			0.427206	0.00411149	0.00446582	0.00310647		9.85883e-05		0.000150458			0.000801021		0.00015607	0		2.29896	1		0.0243183	0.00715903			0.00589605	0.000834162	0.00137364	0.000790986	0		0.000448423		0.000195976				9.58851e-05			0.00393098			0.0308946	0.0183259
4.37272	58.1878	30697.7		0.0154843			0.436462	0.00370955	0.00539417	0.00282741	2.66387e-05	9.80213e-05	1.85032e-05	0.0001389			0.000773867		0.000103221	0		2.32761	1			0.00722565			0.00597249	0.00083922	0.00138779	0.000795923	0.0001098	0.000704133	0.000451884	0.000157511	0.000197421				9.61273e-05			0.00401073				0.0227099
4.37209	58.1628	30722.8			0.00467931		0.423842	0.00360069	0.00649864	0.00287031		2.5537e-05		0.000139167			0.000826393		0.000135759	0		2.28119	1				0.00268299		0.00584335	0.000826532	0.00137158	0.000784419	0		0.000444852		0.000194525				9.5019e-05			0.00387305					0.00736229
4.37146	58.1377	30747.8		0.000797442	0.00288198		0.427301	0.00352568	0.0052847	0.00295806	0.000148078	8.51966e-05		0.000176108			0.000774958		0.000160552	0		2.29013	1			0.00709671	0.00268351		0.00586712	0.000828026	0.00136991	0.000786444	0	0.000695885	0.000446124		0.000195156				9.54512e-05			0.00389646				0.00789415	0.00556549
4.37083	58.1126	30772.9		0.00960304			0.43117	0.00400877	0.00555883	0.00276948	8.20627e-05		2.25743e-06	0.000156045			0.000781607		0.000169247	0		2.30585	1			0.00716013			0.00591344	0.000834412	0.00137877	0.000790147	0	0.000699522		0.00015632	0.000196151				9.60778e-05			0.00394562				0.0167632
4.3702	58.0876	30797.9		0.0204172			0.423863	0.00447372	0.00652128	0.00270746		4.62729e-05	8.05592e-05	0.000210663			0.000706918		0.000166383	0		2.29479	1			0.00718094			0.00588326	0.000835158	0.00138102	0.000789086	0		0.000448	0.000156621	0.000196278				9.59534e-05			0.0039227				0.0275981
4.36957	58.0625	30823		0.0172553	0.00415532		0.42695	0.0036358	0.00533588	0.00225609	0.000123857	9.82374e-05		0.000172967			0.000781459		0.000183116	0		2.30709	1			0.00719232	0.00270714		0.00590957	0.000834561	0.00138029	0.000789351	0.000112072	0.000700935	0.000449513		0.000196588				9.63726e-05			0.0039545				0.0244477	0.00686246
4.36893	58.0375	30848.1		0.00666016	0.000462561		0.429464	0.00270181	0.00590743	0.00246471		2.38957e-05		0.000137321			0.000718985		0.000193474	0		2.29813	1			0.00713025	0.00268349		0.00588943	0.000827351	0.0013758	0.000786421	0		0.000446938		0.00019543				9.60055e-05			0.00392019				0.0137904	0.00314605
4.3683	58.0124	30873.1		0.00638707			0.423867	0.00307132	0.00495174	0.00241296	0.000144187	0.000118804		0.000150045		8.00294e-06	0.000771718		0.000162474	0		2.28083	1			0.00709188			0.00583993	0.000824237	0.00136494	0.000782052	0.00011188	0.000693979	0.0004451		0.000194473		4.69289e-05		9.52103e-05			0.00387011				0.013479
4.36767	57.9873	30898.2		0.0220801	0.00334385		0.431176	0.00215329	0.00623182	0.0024503	0.000221035	0.000175412	2.25173e-05	0.000145847			0.000785995		0.000158744	0		2.32376	1			0.0072437	0.00271937		0.0059555	0.000833936	0.00139114	0.000794421	0.000110252	0.000705212	0.000452367	0.000157552	0.000197484				9.66618e-05			0.00400454				0.0293238	0.00606322
4.36704	57.9623	30923.2		0.0164032	0.000599092		0.431226	0.00365316	0.00622486	0.0025254	5.36754e-05	0.000200134	8.4391e-05	0.000110713			0.000695414		0.000222924	0		2.31391	1			0.00720343	0.00270186		0.00593474	0.000836167	0.00138623	0.000791943	0	0.000701873	0.000450915	0.000157363	0.00019658				9.69255e-05			0.00397353				0.0236066	0.00330095
4.36641	57.9372	30948.3			0.000578773		0.428217	0.00161551	0.00608577	0.00283821	0.000107383	9.24176e-05		0.00014613			0.00079242		0.000173466	0		2.28848	1				0.00267337		0.0058624	0.00082043	0.00137112	0.00078491	0.000107914	0.000694761	0.000445576		0.000194721				9.54456e-05			0.00388852					0.00325215
4.36578	57.9122	30973.4		0.0141058	0.000480615		0.432696	0.00350998	0.00546453	0.0024704	7.854e-05	5.11338e-05		0.000145316			0.000816752		0.000126507	0		2.31555	1			0.00719496	0.00270059		0.00593758	0.000835387	0.00138286	0.000791441	0.000108999	0.00070176	0.000449929		0.000196719				9.59858e-05			0.00397498				0.0213007	0.0031812
4.36515	57.8871	30998.4		0.00720861	0.00214722		0.433702	0.00329183	0.00437273	0.00249926	0.000115333			0.000132598			0.000737569		0.000209073	0		2.31417	1			0.00716462	0.00270076		0.0059307	0.0008332	0.00137633	0.000790199	0.000110942	0.00070074			0.000196305				9.65955e-05			0.00396578				0.0143732	0.00484798
4.36451	57.862	31023.5		0.0052997			0.428265	0.00471959	0.00528782	0.00343238				0.000109239			0.000853818		0.00013531	0		2.29303	1			0.00712108			0.00588081	0.000833589	0.00137237	0.000789829	0				0.000195108				9.53866e-05			0.00390839				0.0124208
4.36388	57.837	31048.5		0.0048226	0.0022103		0.430006	0.00325557	0.00479957	0.00252269	0.000172089	2.33802e-05	1.79351e-05	0.000206498			0.000734682		0.00018509	0		2.30106	1			0.00713022	0.0026903		0.00589513	0.000829795	0.00137253	0.000787185	0.000108046	0.00069827	0.000447232	0.00015603	0.000195972				9.59909e-05			0.00392779				0.0119528	0.00490061
4.36325	57.8119	31073.6		0.00163992	0.000626145		0.42937	0.00276615	0.00396909	0.00245327	0.000190329	0.000125727		0.000100721			0.00072429		0.000180124	0		2.29354	1			0.00709768	0.00267658		0.00587294	0.000825297	0.00136472	0.000784213	0	0.000695982	0.000446272		0.000194676				9.56173e-05			0.00390161				0.0087376	0.00330273
4.36262	57.7869	31098.7		0.00749414	0.00167975		0.424525	0.00392504	0.00389753	0.00247617	1.49071e-05	1.73515e-05		0.000174575			0.000849958		0.000185704	0		2.28618	1			0.00710791	0.00267776		0.00585294	0.000828676	0.00136351	0.000783767	0	0.00069461	0.000445366		0.00019498				9.56033e-05			0.00388641				0.0146021	0.00435751
4.36199	57.7618	31123.7		0.0150279	0.00022095		0.430507	0.00386448	0.00410098	0.00169131		0.000105385		0.000178243	6.1272e-05		0.000779443		0.000163795	0		2.30916	1			0.0071803	0.00269343		0.00591624	0.000834622	0.0013744	0.000786303	0		0.000449164		0.00019645	6.38196e-06			9.61079e-05			0.00395461				0.0222082	0.00291438
4.36136	57.7367	31148.8	0.0191895				0.429262	0.0044182	0.00312393	0.00291444	0.000218912	7.52759e-05	7.45836e-05	0.000111562		5.53144e-06	0.000748693		0.000184165	0		2.30064	1		0.0243693				0.00590769	0.000835897	0.00136967	0.00079083	0.000108569	0.00070029	0.00044866	0.000156761	0.000195905		4.7313e-05		9.6227e-05			0.00393708			0.0435588
4.36072	57.7117	31173.8	0.00293815	0.00608075			0.423417	0.00457771	0.00422018	0.00196264		2.73678e-05		0.000163914			0.000761578		0.000189578	0		2.28003	1		0.0241309	0.00709335			0.00584031	0.000829624	0.00136263	0.000780433	0		0.000444737		0.000194617				9.54926e-05			0.00387			0.0270691	0.0131741
4.36009	57.6866	31198.9		0.00416113			0.430618	0.00206772	0.00553311	0.00303044	8.92322e-05	0.000108971	1.19262e-05	0.000174502			0.000739231		0.000203289	0		2.2991	1			0.00712225			0.00589198	0.000825007	0.00137409	0.000788611	0	0.000697235	0.000447314	0.000155858	0.00019561				9.60767e-05			0.003921				0.0112834
4.35946	57.6616	31224		0.0219262	0.00327589		0.427486	0.00399477	0.00573597	0.00293423		0.000216845	7.33581e-05	0.000236418			0.000715179		0.000175721	0		2.31252	1			0.00722452	0.00271212		0.00592779	0.000838118	0.00138565	0.000794394	0		0.000451426	0.000157443	0.000197516				9.6571e-05			0.00397483				0.0291507	0.00598801
4.35883	57.6365	31249		0.00607215	0.000492082		0.431372	0.00299066	0.00385972	0.00254481	1.71965e-05	9.59157e-05		0.000108056			0.000744399		0.000194136	0		2.30348	1			0.00713467	0.00268581		0.00590064	0.000829028	0.0013692	0.000787411	0.000115726	0.000697597	0.00044771		0.000195418				9.60917e-05			0.00393258				0.0132068	0.00317789
4.3582	57.6114	31274.1		0.0119934	0.000821502		0.438012	0.00273832	0.00595572	0.00189511	0.000131097	8.97632e-05		0.000122226			0.000757088		0.000197393	0		2.32975	1			0.00721506	0.0027112		0.00597646	0.000835698	0.00138966	0.000791838	0	0.00070453	0.000451748		0.000197281				9.69965e-05			0.00401361				0.0192085	0.0035327
4.35757	57.5864	31299.1		0.00234053	0.000791484		0.434584	0.00330405	0.00523499	0.00184199		9.44964e-05		6.24448e-05	3.02981e-05		0.000805762		0.00020048	0		2.30947	1			0.00713651	0.00269102		0.00592082	0.000831443	0.00137663	0.000785747	0		0.000448426		0.000195462	6.17804e-06			9.63066e-05			0.0039492				0.00947705	0.0034825
4.35694	57.5613	31324.2	0.0138489	0.0116901	0.00515317		0.423943	0.00404603	0.00537657	0.00246475	9.65296e-05	0.000210797	0.000104181	9.44354e-05	1.50861e-05		0.000751996		0.00017746	0		2.30121	1		0.0244089	0.00718177	0.00271151		0.00590283	0.000836428	0.0013812	0.000790658	0	0.000701178	0.000450387	0.000157274	0.000196226	6.10042e-06			9.63723e-05			0.00394659			0.0382578	0.0188719	0.00786468
4.3563	57.5363	31349.2		0.00396794	0.000129617		0.428201	0.00399953	0.00500954	0.00261459	3.55329e-05	4.03135e-05	4.56743e-05	0.000180871			0.000698199		0.0001506	0		2.29142	1			0.00710748	0.00267658		0.00587221	0.000829943	0.00136937	0.000785301	0	0.000695565	0.000446038	0.000155743	0.000195256				9.53931e-05			0.00390007				0.0110754	0.0028062
4.35567	57.5112	31374.3		0.0047056			0.433928	0.0035073	0.00546124	0.00255189		6.36329e-05		0.000128469			0.000680824		0.000124312	0		2.30886	1			0.0071453			0.00592084	0.000832448	0.001378	0.000789006	0		0.000448421		0.000195929				9.56287e-05			0.00394961				0.0118509
4.35504	57.4862	31399.4		0.0033369			0.426459	0.00437414	0.00555216	0.00229752	0.000154379			6.85836e-05			0.000783628		0.000182505	0		2.28524	1			0.00709399			0.00585668	0.000829834	0.00136912	0.000782674	0.000119092	0.000695008			0.000194264				9.55307e-05			0.00388307				0.0104309
4.35441	57.4611	31424.4			0.00145547		0.430821	0.00429393	0.00464493	0.00261516		9.87838e-05		0.000128893			0.000790302		0.000187777	0	9.6729e-07	2.29728	1	9.6729e-07			0.00268383		0.00588839	0.000832014	0.00136975	0.000786311	0		0.000446934		0.000195197				9.58624e-05		1.39132e-05	0.00391506					0.0041393
4.35378	57.436	31449.5			0.00201376		0.427699	0.00262288	0.00559212	0.00283711		4.60039e-05		0.000118337			0.000841769		0.00015344	0		2.28881	1				0.00267865		0.00586324	0.000824218	0.00136985	0.000785246	0		0.000445513		0.000194641				9.53006e-05			0.00389077					0.00469241
4.35315	57.411	31474.5					0.434044	0.00321016	0.00481812	0.00299323	0.000134258	0.000134405	3.75696e-05	0.000131383			0.000798461		0.000138838	0		2.30533	1						0.00591103	0.000829998	0.00137319	0.00078949	0.000111646	0.000698379	0.000448041	0.000156213	0.000195609				9.55999e-05			0.00393678
4.35251	57.3859	31499.6		0.023548			0.430702	0.00421617	0.00597465	0.00308624	4.38572e-05	9.19275e-05		0.000212796	2.7732e-05		0.000693521		0.000167402	0		2.31863	1			0.00724095			0.00594851	0.000840296	0.0013889	0.000796374	0	0.000703657	0.000451488		0.000197707	6.20422e-06			9.66554e-05			0.00399206				0.030789
4.35188	57.3609	31524.7		0.0166813	0.000472672		0.429236	0.00432466	0.00495747	0.00241493		6.83945e-05		0.000210308			0.000828162		0.000174621	0		2.30773	1			0.00718921	0.00269589		0.00591582	0.000836739	0.00137854	0.000789839	0		0.000449246		0.000196768				9.62712e-05			0.0039547				0.0238705	0.00316856
4.35125	57.3358	31549.7		0.00630675	0.00136958		0.420763	0.00398846	0.00371282	0.0026431	0.000130445	0.000150198	2.50432e-05	0.000203493			0.000754197		0.000171954	0		2.27374	1			0.00707789	0.00266671		0.0058184	0.000825747	0.00135764	0.000781485	0	0.000692561	0.000444408	0.000154843	0.000194411				9.51132e-05			0.00385059				0.0133846	0.00403629
4.35062	57.3107	31574.8	0.00102606	0.0106647	0.00374353		0.435742	0.00436726	0.00612709	0.00196744		3.68642e-06		0.000120449			0.000719178		0.000184334	0		2.32609	1		0.0244844	0.00721064	0.00271933		0.00596811	0.000841213	0.00139013	0.000792039	0		0.000451207		0.000197245				9.68606e-05			0.00400679			0.0255105	0.0178753	0.00646286
4.34999	57.2857	31599.8		0.00726791	0.00231535		0.428415	0.00217865	0.00479648	0.00201088	5.01775e-05	9.7529e-06	3.58636e-05	0.000114633			0.000785575		0.000135376	0		2.29827	1			0.00712886	0.0026877		0.00588352	0.000825219	0.00137103	0.000784203	0.000110047	0.000696895	0.000446673	0.000155967	0.000195214				9.54231e-05			0.00391879				0.0143968	0.00500305
4.34936	57.2606	31624.9		0.0193231	0.00427197		0.431325	0.00512493	0.00430284	0.00160546	0.000122861	6.07031e-05		0.000170428			0.000780561		0.000214012	0		2.3221	1			0.00723047	0.0027198		0.00595105	0.000843498	0.00138263	0.000790206	0	0.00070412	0.000451349		0.000197468				9.71026e-05			0.00399834				0.0265535	0.00699177
4.34873	57.2356	31650		0.00426861	0.000282402		0.421805	0.00444547	0.00522258	0.00211943	0.000115109	4.96616e-05	5.17081e-05	0.000146365			0.0007667		0.000169531	0		2.27273	1			0.00707109	0.00266302		0.00582054	0.000827117	0.00136301	0.000779146	0.000112222	0.000692331	0.000443757	0.000154964	0.000194031				9.50698e-05			0.00384804				0.0113397	0.00294543
4.34809	57.2105	31675		0.00755047			0.42554	0.00234005	0.00571839	0.00271024	5.79775e-05		8.46278e-06	8.2867e-05			0.00069765		0.000129155	0		2.28661	1			0.00710793			0.00585618	0.000823262	0.00137034	0.000784726	0	0.000694817		0.000155333	0.000194432				9.50753e-05			0.00388707				0.0146584
4.34746	57.1854	31700.1		0.0136011	0.00334493		0.426335	0.00350079	0.00647212	0.00240881	0.000227608	8.583e-05		0.000155452			0.000713814		0.000136924	0		2.3005	1			0.00716719	0.00269892		0.00589468	0.000832283	0.00138159	0.000788272	0.000113762	0.000699941	0.000448467		0.000196056				9.57303e-05			0.00393462				0.0207683	0.00604384
4.34683	57.1604	31725.1		0.00382406	0.00146176		0.430941	0.00556148	0.00547602	0.00225256	7.44515e-05	2.92535e-05		0.000108675			0.000771624		0.000141237	0		2.30124	1			0.00713252	0.00268999		0.00590227	0.000838258	0.00137603	0.000786598	0	0.000698251	0.000447571		0.000195523				9.56466e-05			0.00393078				0.0109566	0.00415175
4.3462	57.1353	31750.2		0.00987261			0.425635	0.00497544	0.00563503	0.00250551		0.000152431	8.62952e-06	8.49128e-05			0.000715677		0.000145062	0		2.28927	1			0.00712833			0.00586835	0.000833925	0.0013728	0.000785463	0		0.000447008	0.000155648	0.000194838				9.54162e-05			0.00389946				0.0170009
4.34557	57.1103	31775.3					0.420889	0.00391245	0.00473054	0.0028893	0.000139934	0.000146359		0.000123239			0.000750942		0.00017639	0		2.26573	1						0.00580103	0.000822966	0.0013573	0.000780112	0	0.000690492	0.000443028		0.000193344				9.48635e-05			0.00382529
4.34494	57.0852	31800.3		0.00421096	0.000852536		0.422608	0.004303	0.00437905	0.00206533	0.000308733	4.97143e-05		0.000128837			0.000703887		0.000156786	0		2.27609	1			0.00707518	0.00266625		0.00582666	0.000827128	0.00136066	0.000779389	0.000107092	0.000693727	0.000444023		0.000194043				9.50085e-05			0.00385604				0.0112861	0.00351878
4.3443	57.0601	31825.4		0.0140846			0.428894	0.00502494	0.005932	0.00179939	3.88397e-05			9.4697e-05	1.04417e-06		0.000702105		0.000186306	0		2.30279	1			0.00717097			0.00590524	0.000837803	0.00138003	0.000786003	0.000107219	0.000699222			0.000195763	5.99783e-06			9.62269e-05			0.00393994				0.0212555
4.34367	57.0351	31850.4		0.0155615	0.00179098		0.428717	0.00251077	0.00380715	0.00237498	0.000220663	0.000134032	2.27584e-05	0.0001519			0.000695033		0.000206377	0		2.30741	1			0.00717791	0.00269655		0.0059072	0.000829539	0.00137257	0.000788749	0.000116409	0.000700455	0.000449087	0.000156491	0.000196189				9.64565e-05			0.00394954				0.0227394	0.00448752
4.34304	57.01	31875.5		0.00621164			0.430431	0.00222809	0.00532937	0.00249754	0.000204844	2.27377e-05		0.000123752			0.000856914		0.000173923	0		2.30042	1			0.00713105			0.00589425	0.000825959	0.001374	0.000786775	0.000111545	0.000698167	0.000447054		0.000195403				9.58493e-05			0.00392516				0.0133427
4.34241	56.985	31900.6			0.00206047		0.429389	0.00360175	0.00567396	0.00228372	9.78622e-05	9.48822e-06	2.14197e-05	0.000191482			0.000731044		0.000183983	0		2.29385	1				0.00268311		0.00587829	0.000828891	0.00137238	0.000784214	0.000113341	0.000696138	0.000446031	0.000155658	0.00019539				9.57394e-05			0.00390565					0.00474358
4.34178	56.9599	31925.6		0.00971434			0.426934	0.00437695	0.00543427	0.00270289	0.000149201			7.46565e-05			0.000768821		0.000216975	0		2.29327	1			0.00713499			0.00587846	0.000832707	0.0013734	0.000787064	0	0.00069738			0.00019497				9.61823e-05			0.00391015				0.0168493
4.34115	56.9348	31950.7		0.00456205	0.00473817		0.42192	0.00411156	0.00394589	0.00250404	0.000183524	1.25684e-05	6.45647e-06	0.000251056			0.000673253		0.000145578	0		2.28028	1			0.00708794	0.00268184		0.00583417	0.000827864	0.00136131	0.000782515	0.000108518	0.000694254	0.000444562	0.000155053	0.000195092				9.50636e-05			0.0038696				0.01165	0.00742001
4.34052	56.9098	31975.7	0.0109077	0.00114237	0.00603737		0.430805	0.00430916	0.0054286	0.00313375	7.18856e-05			9.45507e-05		2.30921e-05	0.000744756		0.000194807	0		2.31087	1		0.0244254	0.00716125	0.00271671		0.00593137	0.000838147	0.00138274	0.000794234	0	0.000701734			0.000196418		4.75813e-05		9.66291e-05			0.00396701			0.035333	0.00830361	0.00875407
4.33988	56.8847	32000.8		0.000563475	0.000276221		0.427721	0.00396735	0.00470915	0.00231082	0.000129207	6.67686e-05		0.000127302			0.000726468		0.000182374	0		2.28676	1			0.00708391	0.00267143		0.00585842	0.000828107	0.00136539	0.000782406	0.000112705	0.000694594	0.000445256		0.000194532				9.54901e-05			0.00388404				0.00764739	0.00294766
4.33925	56.8597	32025.9			0.00623851		0.428269	0.00347136	0.00585296	0.00223125	2.64843e-05	4.01622e-05		0.000215255			0.000757859		0.000176113	0		2.29665	1				0.00269875		0.00588253	0.000829565	0.00137491	0.000785053	0	0.000696714	0.000446803		0.000195796				9.57952e-05			0.00391569					0.00893726
4.33862	56.8346	32050.9					0.431656	0.00283068	0.00379587	0.00215624		3.64344e-05		0.000151792			0.00072965		0.00017972	0		2.29724	1						0.00588351	0.000825944	0.00136477	0.000783384	0		0.00044601		0.00019508				9.56631e-05			0.00390992
4.33799	56.8095	32076		0.0200949	0.000551184		0.427343	0.00437788	0.00642555	0.003272	8.79752e-05	5.48765e-05		0.000189224			0.000782369		0.000149125	0		2.30606	1			0.00720477	0.00269862		0.00591502	0.000837697	0.0013854	0.000794163	0.000113696	0.000701242	0.000449587		0.000196824				9.61209e-05			0.00395551				0.0272997	0.0032498
4.33736	56.7845	32101		0.0175717	0.00400533		0.428608	0.00322867	0.0056134	0.00282307	3.44534e-05	6.56871e-05		0.000144379			0.000744459		0.00020933	0		2.31216	1			0.00720496	0.00271115		0.00592479	0.000834531	0.00138361	0.000793026	0	0.000701627	0.00045007		0.00019674				9.67774e-05			0.00396969				0.0247767	0.00671649
4.33673	56.7594	32126.1		0.00998602			0.42623	0.00226631	0.00456259	0.00256693		3.60819e-05	3.05103e-06	0.000112191			0.000833823		0.000145772	0		2.29117	1			0.00712329			0.00586592	0.000824059	0.00136773	0.00078513	0		0.00044603	0.000155499	0.000194854				9.53513e-05			0.00389978				0.0171093
4.33609	56.7344	32151.1	0.00786028	0.0199446	0.000280232		0.427349	0.00307015	0.00601283	0.00237018	8.71414e-05	2.91514e-05		0.000174946			0.000747644		0.000192034	0		2.30895	1		0.0244308	0.0072141	0.00270147		0.00592303	0.000834327	0.0013857	0.00079145	0	0.000702185	0.00045005		0.000197004				9.66543e-05			0.00396581			0.0322911	0.0271587	0.00298171
4.33546	56.7093	32176.2		0.0142111	0.00270532		0.43022	0.00448673	0.00629799	0.00303596		3.93406e-05		0.000141163			0.000749696		0.000133834	0		2.3116	1			0.00719503	0.00270695		0.00592919	0.000838724	0.00138599	0.000793791	0		0.00044985		0.000196689				9.6052e-05			0.0039681				0.0214061	0.00541227
4.33483	56.6843	32201.3		0.0036709			0.426056	0.00512432	0.00729047	0.0026422	1.53477e-05	0.00011858	2.965e-05	0.000173694			0.000737508		0.000156775	0		2.28459	1			0.00710163			0.00586095	0.000833184	0.00137698	0.000784854	0	0.000694965	0.000446151	0.000155538	0.000195073				9.53824e-05			0.00388566				0.0107725
4.3342	56.6592	32226.3		0.0088695	0.00239165		0.427823	0.00415742	0.00495183	0.00304015		9.41005e-05		0.000124793			0.000700517		0.000151751	0		2.29863	1			0.00714354	0.00269189		0.00589024	0.000833209	0.00137365	0.000789656	0		0.000447801		0.000195562				9.57171e-05			0.00392519				0.016013	0.00508354
4.33357	56.6341	32251.4		0.0115067			0.430098	0.00217597	0.00493456	0.00245191	3.35649e-05	0.000102179		0.000196141			0.000714967		0.000171787	0		2.30443	1			0.00715702			0.00590325	0.000827196	0.00137486	0.000787933	0	0.000698487	0.000448262		0.00019617				9.59936e-05			0.00393875				0.0186637
4.33294	56.6091	32276.4	0.0370639	0.0261388	0.000809284		0.439296	0.000964548	0.00533034	0.00300209				0.000145353			0.000726871		0.000160677	0		2.36643	1		0.0250536	0.00739278	0.00276376		0.00609678	0.000845669	0.00141419	0.000811951	0.000109013				0.000201251				9.85252e-05			0.00415591			0.0621175	0.0335316	0.00357305
4.33231	56.584	32301.5		0.0151627			0.431961	0.00305047	0.00481493	0.00284226	0.000122304	1.24545e-05		0.000135163			0.000731684		0.000168066	0		2.31383	1			0.00719275			0.00593104	0.00083323	0.00137943	0.000792453	0	0.0007015	0.000449402		0.000196523				9.631e-05			0.0039693				0.0223554
4.33167	56.559	32326.6		0.00777671	0.00184608		0.43394	0.00274655	0.00539851	0.00254442		9.45792e-05		0.000155466			0.000759861		0.00015233	0		2.31493	1			0.00716945	0.00270115		0.00593426	0.000831715	0.00138087	0.000790758	0		0.000449606		0.000196533				9.61078e-05			0.00396893				0.0149462	0.00454723
4.33104	56.5339	32351.6			0.000727316		0.430301	0.00381881	0.00523657	0.00273464	0.000145775	1.38732e-05		9.22184e-05	2.36638e-05		0.000779231		0.000139674	0		2.29476	1				0.00267966		0.00588212	0.000829749	0.00137092	0.0007862	0.000106953	0.00069648	0.000446118		0.000194828	6.11094e-06			9.53397e-05			0.00390774					0.00340698
4.33041	56.5088	32376.7		0.00556223			0.425717	0.00459828	0.00596996	0.00292701	0.000290212	3.92234e-05		0.000111272			0.000716522		0.000182191	0		2.28588	1			0.00710723			0.00586042	0.000831474	0.00137214	0.000786117	0.000112417	0.000696433	0.000445757		0.000194722				9.56287e-05			0.00388825				0.0126695
4.32978	56.4838	32401.7		0.00745039	0.00139388		0.430702	0.00375887	0.00735147	0.0027991				0.000117673	1.04361e-05		0.000701827		0.000179517	0		2.30415	1			0.00715412	0.00269439		0.00591155	0.000833507	0.00138549	0.000790226	0				0.000195911	6.05711e-06			9.61685e-05			0.00394248				0.0146045	0.00408827
4.32915	56.4587	32426.8		0.0200175	0.00297278		0.433752	0.0040771	0.00625299	0.00282094	9.26282e-05	6.02619e-05		0.000160585			0.000719407		0.000125212	0		2.32851	1			0.00725034	0.00272281		0.00597402	0.000841979	0.00139354	0.000797306	0.000108045	0.000705722	0.000452474		0.000197902				9.65056e-05			0.00401939				0.0272678	0.00569559
4.32852	56.4337	32451.9		0.00160584	0.00543947		0.423686	0.00390504	0.00566452	0.00287026	2.13272e-05	2.02701e-05	5.29689e-06	9.25109e-05			0.00073073		0.000160287	0		2.28337	1			0.00708883	0.00268707		0.00584699	0.000828155	0.00136941	0.000784975	0	0.000694264	0.000445139	0.000155232	0.000194387				9.53146e-05			0.00387951				0.00869467	0.00812654
4.32788	56.4086	32476.9		0.0108443	0.00186665		0.43332	0.00194925	0.00541906	0.00238859	0.00017451			9.32288e-05			0.000747311		0.000194026	0		2.31623	1			0.00718128	0.00270265		0.00593538	0.00082942	0.00138169	0.000790528	0.000111485	0.000701747			0.000196266				9.6551e-05			0.00397329				0.0180256	0.0045693
4.32725	56.3835	32502		0.00638059			0.429637	0.00344138	0.00674824	0.00331618	0.000120206	0.000138586		0.000135958			0.000684842		0.000168213	0		2.29846	1			0.00713622			0.00589553	0.000830659	0.00138028	0.000790713	0	0.000698198	0.000447994		0.000195606				9.58595e-05			0.00392442				0.0135168
4.32662	56.3585	32527		0.0201524			0.431911	0.00447222	0.00393194	0.00266434	0.000128104	0.000125786	3.20627e-05	0.000105162			0.00069904		0.0001287	0		2.31871	1			0.0072221			0.00594433	0.00084002	0.0013792	0.000793504	0	0.000703121	0.000451055	0.000157248	0.000196789				9.61578e-05			0.0039867				0.0273745
4.32599	56.3334	32552.1		0.000307202	0.000535025		0.424172	0.00522902	0.00641775	0.00298095	0.00011121	3.27065e-05		0.000125404		8.82641e-06	0.000764067		0.000189969	0		2.27654	1			0.00707193	0.00266791		0.0058374	0.000831071	0.00136963	0.000783933	0.000111492	0.000693392	0.000444356		0.00019421		4.69061e-05		9.5408e-05			0.0038605				0.00737913	0.00320293
4.32536	56.3084	32577.2		0.00486562			0.435117	0.00254177	0.00458751	0.00313238		3.91547e-05		0.000172569			0.000733223		0.000175995	0		2.31301	1			0.00715177			0.0059298	0.00082984	0.00137585	0.000792103	0		0.000448664		0.000196358				9.61942e-05			0.00396006				0.0120174
4.32473	56.2833	32602.2	0.0228698	0.00556387	0.00523141		0.430755	0.00221433	0.00669144	0.00275495	0.000311952	0.000190814	0.000103619	0.000181071			0.000729418		0.000157971	0		2.32077	1		0.02459	0.00721242	0.00272938		0.00596399	0.000835533	0.00139521	0.000797026	0.000108523	0.000706853	0.000453205	0.000158294	0.000198025				9.6815e-05			0.00400601			0.0474598	0.0127763	0.00796079
4.3241	56.2582	32627.3		0.0180704			0.433571	0.0039993	0.00603048	0.00267908	0.000155422	0.000130887		0.000145752			0.000741305		0.000141641	0		2.32173	1			0.00722562			0.00595724	0.000839431	0.00138892	0.000794551	0.000107925	0.000704134	0.000451644		0.000197277				9.63992e-05			0.00399684				0.0252961
4.32346	56.2332	32652.3	0.0184589	0.00199287	0.000119689		0.42819	0.00352902	0.00414685	0.00280514	0.000258877	9.06013e-05		0.000176207	5.19172e-05		0.000726545		0.000218802	0		2.29929	1		0.0243648	0.00714026	0.00269083		0.0059035	0.000832757	0.0013734	0.000790287	0.000107832	0.000700419	0.000448697		0.000196269	6.31777e-06			9.6541e-05			0.00393434			0.0428237	0.00913314	0.00281052
4.32283	56.2081	32677.4		0.00810711			0.430128	0.00264764	0.00451462	0.00353373	2.00269e-05			0.000201217			0.000690815		0.000197881	0		2.30151	1			0.00714125			0.00589761	0.000828007	0.00137193	0.000791682	0.000107263	0.00069774			0.00019601				9.61444e-05			0.00392994				0.0152484
4.3222	56.1831	32702.5	0.0177691	0.0130023			0.43516	0.00304921	0.00497725	0.00274825	0.00015681			0.000194304			0.000782467		0.00019142	0		2.33032	1		0.0246206	0.00724463			0.00598922	0.000839894	0.0013911	0.000798398	0.000108032	0.000707292			0.000198452				9.73019e-05			0.00402958			0.0423897	0.0202469
4.32157	56.158	32727.5		0.0017633	0.00174252		0.430774	0.00284126	0.00597413	0.00312135	0.000165008	9.23036e-05	3.03419e-05	0.000198478			0.000741209		0.000201855	0		2.30003	1			0.00712052	0.00268829		0.0058962	0.000828171	0.00137663	0.000789486	0	0.000698061	0.000447503	0.000156064	0.000195876				9.61237e-05			0.00392506				0.00888381	0.00443081
4.32094	56.1329	32752.6		0.0118287			0.426653	0.00259041	0.00674371	0.00318666		0.000250495	6.9614e-05	0.000151748			0.000743636		0.000147828	0		2.29502	1			0.00714716			0.00588304	0.000827377	0.00137964	0.000789819	0		0.000448414	0.000156306	0.000195612				9.56261e-05			0.0039168				0.0189759
4.32031	56.1079	32777.6					0.426381	0.00253348	0.00419743	0.00254409	5.63691e-05	0.000192148	6.18399e-05	0.000197653			0.000700139		0.000137761	0		2.28214	1						0.00584247	0.000821603	0.00136077	0.00078183	0.000115707	0.000692855	0.000445069	0.000155207	0.000194564				9.48877e-05			0.00386855
4.31967	56.0828	32802.7		0.0015572			0.432061	0.00237825	0.00488326	0.00369206	0.000264905			0.000160984			0.000733417		0.000161992	0		2.30125	1			0.00711751			0.0058984	0.0008263	0.00137202	0.000791591	0.000106717	0.000698328			0.000195584				9.57179e-05			0.00392578				0.00867471
4.31904	56.0578	32827.7		0.0170885	0.00217587		0.426585	0.00295068	0.00664455	0.00314238		4.46203e-05		0.000172308			0.00070244		0.000200966	0		2.30291	1			0.00718488	0.00269879		0.0059026	0.000831396	0.00138391	0.00079229	0		0.000448777		0.000196393				9.6446e-05			0.00394348				0.0242734	0.00487465
4.31841	56.0327	32852.8		0.0152607			0.431455	0.00352779	0.00525924	0.00279341		0.000130113		0.00016123			0.000640642		0.000172815	0		2.31228	1			0.00719202			0.00592855	0.000834757	0.00138093	0.00079214	0		0.000449997		0.000196652				9.63414e-05			0.00396609				0.0224528
4.31778	56.0076	32877.9		0.00668204	0.00386917		0.423901	0.00473835	0.0061606	0.00306434	0.000114165	0.000126838	4.99609e-05	9.1378e-05			0.000712304		0.000150056	0		2.28724	1			0.00711855	0.00268885		0.00586138	0.000832938	0.00137449	0.000787621	0	0.000696362	0.000446771	0.000155857	0.000194835				9.54423e-05			0.00389518				0.0138006	0.00655802
4.31715	55.9826	32902.9		0.00165797			0.420348	0.00361529	0.00574463	0.00381635	9.31613e-05	3.84312e-05		0.000233961			0.00071584		0.000166367	0		2.26609	1			0.00705107			0.00580481	0.000822747	0.00136239	0.000784686	0.000107586	0.000690915	0.000442859		0.000194182				9.48614e-05			0.00382956				0.00870903
4.31652	55.9575	32928	0.0221415				0.428588	0.00331879	0.00641507	0.00382895	0.000109033	6.68274e-05		0.000138099			0.000751391		0.000161947	0		2.3002	1		0.0244159				0.005915	0.000833471	0.00138438	0.000795939	0.000111248	0.000700858	0.000449338		0.00019638				9.61739e-05			0.00394269			0.0465574
4.31589	55.9325	32953		0.00886906	0.000865304		0.423783	0.00364724	0.00492828	0.00308762		5.33169e-05		9.48284e-05			0.000715774		6.21621e-05	0		2.28406	1			0.0071101	0.00267491		0.00584938	0.000827572	0.00136713	0.000786157	0		0.00044548		0.000194469				9.44352e-05			0.00388206				0.0159792	0.00354022
4.31525	55.9074	32978.1		0.00304505	0.00460327		0.43165	0.00409426	0.00654392	0.00318651	8.84655e-05	2.58124e-05		0.000138287			0.000759265		0.00015159	0		2.30783	1			0.00714798	0.00270566		0.00591909	0.000835278	0.00138345	0.000792435	0.000107112	0.000700034	0.000448649		0.00019618				9.59781e-05			0.00395171				0.010193	0.00730893
4.31462	55.8824	33003.2	0.0351411	0.022496	0.00197818		0.426633	0.00498361	0.00630807	0.0031775	0.000134112	6.60648e-06		0.000124667			0.000642589		0.00015767	0		2.32579	1		0.0247866	0.00730578	0.00273826		0.00599036	0.000850815	0.00140315	0.000804198	0.000109898	0.000710697	0.000455222		0.000199019				9.74654e-05			0.00404177			0.0599277	0.0298018	0.00471644
4.31399	55.8573	33028.2		0.00874309			0.427986	0.00312018	0.00538785	0.00299124		0.00010033		0.000158704			0.000769437		0.000156695	0		2.29564	1			0.00713494			0.00588396	0.000828698	0.0013737	0.000788537	0		0.000447317		0.000195538				9.56524e-05			0.00391555				0.015878
4.31336	55.8322	33053.3					0.426328	0.00261893	0.00573529	0.0032516		0.000100773		0.000144651		6.41387e-06	0.000735288		0.000179518	0		2.2819	1						0.00584645	0.000822479	0.00136752	0.00078532	0		0.000444882		0.000194389		4.69057e-05		9.53432e-05			0.0038709
4.31273	55.8072	33078.3		0.0114586	0.00029549		0.422613	0.0059073	0.0061359	0.00308442	5.46837e-05	0.000211391	0.00011865	0.00021978	1.04715e-05		0.000724146		0.000147273	0		2.28316	1			0.0071282	0.00267757		0.00585491	0.000836609	0.00137388	0.000787405	0	0.000695794	0.000447069	0.000156199	0.000195524	6.02661e-06			9.53801e-05			0.00388675				0.0185868	0.00297306
4.3121	55.7821	33103.4		0.00772791	0.00344355		0.428227	0.00294991	0.00619067	0.00321182	6.63432e-05	5.97631e-05		0.000152193			0.000754438		0.000166158	0		2.30055	1			0.00714557	0.0026968		0.0058957	0.000829657	0.0013793	0.000790925	0.000106576	0.000698495	0.000447923		0.000195863				9.59189e-05			0.00393122				0.0148735	0.00614036
4.31146	55.7571	33128.5	0.00146449	0.0183277	0.00185684		0.432475	0.00359086	0.0049283	0.0024434	0.000135246	0.000136708	1.217e-06	0.000218103			0.000720391		0.000174008	0		2.32219	1		0.0244724	0.00722684	0.00271241		0.00595404	0.000838086	0.00138482	0.000793619	0	0.000704084	0.000451711	0.000157273	0.000197727				9.67117e-05			0.00399794			0.0259369	0.0255545	0.00456925
4.31083	55.732	33153.5		0.000218127			0.426079	0.00377638	0.0064602	0.0037566		0.000112539		0.000226469			0.000757799		0.000152858	0		2.28175	1			0.00708043			0.00585087	0.000827154	0.00137148	0.000788119	0		0.000445345		0.000195048				9.51807e-05			0.00387412				0.00729855
4.3102	55.7069	33178.6					0.422781	0.00611269	0.00647992	0.00348778		8.49803e-05		0.000131258			0.000702401		0.000126385	0		2.2714	1						0.00582716	0.000833264	0.00136853	0.000785269	0		0.000444212		0.000194055				9.47254e-05			0.00384804
4.30957	55.6819	33203.6			0.000557079		0.434961	0.0037061	0.00640812	0.00292372	0.00013316	3.35855e-05		0.000201161			0.00074563		0.000153138	0		2.3087	1				0.00269135		0.00592428	0.000833133	0.00138159	0.000790563	0.000108878	0.000699581	0.000448255		0.000196364				9.58991e-05			0.00394935					0.00324843
4.30894	55.6568	33228.7		0.000962833	0.00418999		0.426038	0.00538282	0.00631066	0.00367891	6.67962e-05	0.000245826	8.50955e-05	0.000147455	2.3364e-05	1.35504e-05	0.00078792		0.000190972	0		2.28911	1			0.00710654	0.00269082		0.00587072	0.000835464	0.00137559	0.000790487	0.00010927	0.000696393	0.000447604	0.000156123	0.000195244	6.11183e-06	4.71563e-05		9.58614e-05			0.00389988				0.00806937	0.00688081
4.30831	55.6318	33253.8	0.0307683	0.0220903	0.00247355		0.434533	0.00234144	0.00616091	0.00373229	8.01147e-05	9.18767e-05	3.15804e-05	9.08441e-05			0.000660708		0.000172314	0		2.34798	1		0.0248925	0.00733917	0.00275264		0.00604532	0.000845583	0.0014092	0.000810359	0.000111111	0.000713768	0.000457854	0.000159682	0.000199751				9.80652e-05			0.00409959			0.0556608	0.0294295	0.00522619
4.30768	55.6067	33278.8		0.01851	0.00215843		0.425935	0.00459146	0.00750257	0.00321312		7.19642e-05		0.000166183			0.000677227		0.000165506	0		2.30236	1			0.00719546	0.00270132		0.0059061	0.000837829	0.00138849	0.000793346	0		0.000449359		0.000196544				9.62056e-05			0.00394633				0.0257055	0.00485975
4.30704	55.5816	33303.9		0.0173642	0.0040385		0.431376	0.00439254	0.00679061	0.00411254	0.000287408	0.000107197		0.0002019			0.000755204		0.00017411	0		2.32158	1			0.00723394	0.00272236		0.0059583	0.00084197	0.00139377	0.000801707	0.00011907	0.000705806	0.000452146		0.000197892				9.68413e-05			0.0040022				0.0245982	0.00676086
4.30641	55.5566	33328.9		0.0133413	0.00271722		0.424901	0.00354892	0.00684546	0.00376345	8.51371e-05			0.000196368			0.000760506		0.000213627	0		2.29544	1			0.00716021	0.00269473		0.00588476	0.000831716	0.00138179	0.000793236	0	0.000698597			0.000196128				9.6364e-05			0.00392253				0.0205015	0.00541196
4.30578	55.5315	33354	0.0195584	0.0162917	0.00382665		0.427896	0.00333992	0.00479331	0.00318816	2.00286e-05	7.56691e-05		0.000153219	2.78238e-07		0.000719731		0.000159612	0		2.31836	1		0.0245758	0.00723878	0.00272462		0.00595298	0.000839221	0.00138761	0.000798657	0	0.000705172	0.000452448		0.000197808	6.04486e-06			9.68068e-05			0.00400088			0.0441342	0.0235305	0.00655128
4.30515	55.5065	33379.1			0.000754208		0.421953	0.00334399	0.00595711	0.00342747	8.92978e-05	4.28019e-05	7.5819e-06	0.000114909			0.000810503		0.000146616	0		2.27009	1				0.00266159		0.00581495	0.00082252	0.00136434	0.00078374	0	0.000691478	0.000443256	0.000154546	0.000193642				9.47583e-05			0.00383956					0.0034158
4.30452	55.4814	33404.1		0.0114305			0.422565	0.00326635	0.00715231	0.00386868		0.000143525		0.000168557	3.61601e-06		0.000710323		0.000157711	0		2.28243	1			0.00712411			0.00585145	0.000827132	0.00137693	0.000790221	0		0.000446441		0.000195109	5.98042e-06			9.54236e-05			0.00388332				0.0185546
4.30389	55.4563	33429.2	0.00863348	0.0129722	0.00145244		0.42203	0.00363603	0.00660145	0.00330542		0.000202697		0.000189862			0.000760927		0.00023163	0		2.28887	1		0.0242963	0.00715573	0.00268976		0.00587236	0.000831605	0.00138019	0.000790934	0		0.0004485		0.000195993				9.64849e-05			0.00390936			0.0329298	0.020128	0.0041422
4.30326	55.4313	33454.2			0.000600694		0.417284	0.00359827	0.00608253	0.00312988	8.73491e-06	3.1017e-05	4.96086e-06	0.000168201			0.000724803		0.00015437	0		2.25555	1				0.00264982		0.00577496	0.000819875	0.00135899	0.000779176	0.000110585	0.000688126	0.000441303	0.000153872	0.000193131				9.44262e-05			0.00379871					0.00325051
4.30262	55.4062	33479.3		0.013672	0.000135413		0.423577	0.00270262	0.00576124	0.0035136	9.18236e-05		1.82839e-05	0.000173021			0.000772717		0.000204177	0		2.28782	1			0.00713746	0.00267843		0.00586099	0.000826085	0.00137314	0.000789581	0	0.000696328		0.000155689	0.000195343				9.59581e-05			0.00389662				0.0208094	0.00281385
4.30199	55.3812	33504.4		0.0160133	0.00220074		0.427484	0.00303954	0.00689632	0.00347998	3.42487e-05	4.38593e-05		9.59601e-05			0.000696133		0.000150227	0		2.30467	1			0.00718638	0.00270047		0.00590911	0.000832198	0.00138569	0.000794178	0.000113949	0.000700211	0.000449041		0.000196054				9.60277e-05			0.00394887				0.0231996	0.00490122
4.30136	55.3561	33529.4					0.419113	0.00332251	0.00729841	0.0033796	0.000120132	0.000145044	2.07059e-05	0.00011116			0.000805914		0.000201441	0		2.2607	1						0.00579264	0.000820604	0.00136629	0.000781786	0.00011299	0.000690084	0.000442823	0.000154275	0.000193186				9.50527e-05			0.00381511
4.30073	55.331	33554.5		0.0237462	0.00479759		0.426513	0.00413285	0.00743093	0.00365645	0.000188981	0.000100775		0.000185151			0.000730535		0.000152687	0		2.314	1			0.00724202	0.00272132		0.005935	0.000840073	0.00139456	0.000798834	0	0.000704459	0.000451573		0.000197556				9.65241e-05			0.00398439				0.0309882	0.00751891
4.3001	55.306	33579.5		0.001301			0.423175	0.00220556	0.00421355	0.00303571	0.000186607	9.97316e-05		0.000205394		3.56628e-06	0.000701975		0.000151072	0		2.27403	1			0.00705647			0.00581927	0.000818706	0.00135788	0.000782163	0	0.000692008	0.000443593		0.000194187		4.67513e-05		9.48048e-05			0.00384643				0.00835747
4.29947	55.2809	33604.6		0.0232987	0.000908014		0.422524	0.00396833	0.00730154	0.00421913				0.000139338			0.000797286		0.000123228	0		2.29547	1			0.00719828	0.0026941		0.00588689	0.00083457	0.00138587	0.000796492	0				0.000196121				9.56805e-05			0.00392925				0.030497	0.00360211
4.29883	55.2559	33629.6		0.017588	0.00208554		0.423008	0.00329111	0.00705213	0.0035243	6.3419e-05	0.000134223	1.66078e-05	0.000150134		6.75485e-06	0.000727106		0.000163158	0		2.29298	1			0.00716934	0.0026922		0.00587694	0.000830614	0.00138221	0.000792029	0	0.000698302	0.000448223	0.000156153	0.000195801		4.72407e-05		9.58664e-05			0.00391729				0.0247573	0.00477774
4.2982	55.2308	33654.7		0.0123157	0.00184747		0.421886	0.00318958	0.00734034	0.00319546	9.46937e-06	6.18547e-05	8.09457e-06	0.000197276			0.000807234		0.000179986	0		2.28375	1			0.0071306	0.00268209		0.00585266	0.000827359	0.00137845	0.000787887	0	0.000695582	0.000446253	0.000155557	0.000195395				9.56876e-05			0.00388786				0.0194463	0.00452956
4.29757	55.2058	33679.8	0.0122683		0.00586132		0.424952	0.00482611	0.00540669	0.00357395		0.000130988		0.000183766			0.000716173		0.00013431	0		2.29292	1		0.0243123		0.00270326		0.00588376	0.000835924	0.00137607	0.000792288	0		0.000448234		0.000196014				9.56027e-05			0.00391743			0.0365806		0.00856457
4.29694	55.1807	33704.8		0.00986547	0.00429188		0.423019	0.00345453	0.00660231	0.00457948	1.60122e-05	3.93033e-05	1.74052e-05	0.000120557			0.000744612		0.000172577	0		2.28887	1			0.00713591	0.00269351		0.00586597	0.000829617	0.00137792	0.000794942	0	0.000696752	0.000446857	0.000155866	0.000195258				9.57748e-05			0.00390295				0.0170014	0.00698538
4.29631	55.1556	33729.9		0.0162643	0.00289148		0.422691	0.00359872	0.00676933	0.00295171				0.000170721			0.000771269		0.000191348	0		2.29145	1			0.00716108	0.00269271		0.00587193	0.000831106	0.00138021	0.000789106	0				0.000195791				9.60653e-05			0.00391203				0.0234254	0.00558418
4.29568	55.1306	33754.9		0.00541821			0.42065	0.00385608	0.00670293	0.00388851	0.000143967	4.93831e-05	7.32312e-06	0.000176189			0.00080639		0.000145959	0		2.27091	1			0.00707852			0.00582043	0.000825638	0.00136942	0.000786962	0.000110074	0.000692914	0.000444035	0.000154803	0.00019433				9.49111e-05			0.00384737				0.0124967
4.29505	55.1055	33780	0.0152578	0.0101914	0.000514885		0.424818	0.00435396	0.00594761	0.00357934	0.000102537	0.000166218		0.000115123	7.57728e-06	1.45584e-05	0.000797205		0.000137718	0		2.29642	1		0.0243824	0.00716907	0.00269479		0.0058985	0.000836461	0.00138167	0.000794355	0	0.000700351	0.000449587		0.00019611	6.04576e-06	4.74188e-05		9.58815e-05			0.00393354			0.0396403	0.0173605	0.00320968
4.29441	55.0805	33805.1		0.00519086	0.00254249		0.423698	0.00322792	0.00614786	0.00345337	0.000101046	7.58884e-05	5.8018e-05	0.000266442			0.000787681		0.000179408	0		2.28363	1			0.00710263	0.00268048		0.00585077	0.000826378	0.00137211	0.000787901	0	0.000695114	0.000445731	0.000155639	0.000195543				9.55537e-05			0.00388242				0.0122935	0.00522297
4.29378	55.0554	33830.1		0.0153065	0.00522414		0.424502	0.00407479	0.00607467	0.0040461		0.000111657		0.000113438			0.000795041		0.000177987	0		2.29999	1			0.00717892	0.00270709		0.0058946	0.000835099	0.00138149	0.000795925	0		0.000449067		0.000196005				9.62128e-05			0.00393775				0.0224854	0.00793123
4.29315	55.0303	33855.2	0.00248943				0.423216	0.00485023	0.00594298	0.00377792	0.000149306	0.000116584	5.10698e-05	0.000194875			0.000814975		0.000216333	0		2.27468	1		0.0241066				0.00583404	0.000829752	0.00136779	0.000787206	0.000108451	0.000693559	0.000444802	0.000155196	0.000194613				9.56493e-05			0.00385721			0.0265961
4.29252	55.0053	33880.2		0.00396976	0.0019416		0.42281	0.00374389	0.00559524	0.00354774		0.00019323		8.79922e-05			0.000755825		0.000160061	0		2.27861	1			0.00708816	0.00267449		0.00583852	0.000826817	0.00136785	0.000787036	0.000107156		0.000445668		0.000194174				9.52216e-05			0.00386773				0.0110579	0.00461609
4.29189	54.9802	33905.3		0.01013	0.00464213		0.421669	0.00197056	0.00481486	0.00439739	2.78714e-05	5.23904e-05		0.000147392			0.000779279		0.000144994	0		2.28558	1			0.0071215	0.00268881		0.00584912	0.000822801	0.00136827	0.000792504	0	0.000695339	0.000445985		0.000195004				9.53152e-05			0.00388909				0.0172515	0.00733094
4.29126	54.9552	33930.4					0.418444	0.00249197	0.00628721	0.00374731	0.000230384	7.22703e-05		0.000191322		1.01748e-05	0.00081722		0.000157459	0		2.25904	1						0.00578447	0.00081695	0.00136111	0.000782493	0	0.000689927	0.000441967		0.000193458		4.664e-05		9.45484e-05			0.00380836
4.29062	54.9301	33955.4	0.0163929	0.0131148	0.000851178		0.41817	0.0026008	0.00691206	0.00357407	3.26054e-05	4.23928e-05	2.23731e-05	0.000138369			0.000766346		0.000196051	0		2.28026	1		0.024283	0.00714658	0.00268446		0.00585181	0.00082696	0.00137952	0.000791002	0.000108156	0.000697057	0.000447015	0.000155944	0.000195426				9.60243e-05			0.00388948			0.0406759	0.0202614	0.00353564
4.28999	54.905	33980.5		0.00639654	0.00131679		0.421586	0.00344711	0.00724149	0.00348645	0.000181524	7.12617e-05		0.000172824			0.000748069		0.000162731	0		2.27651	1			0.00709425	0.00267264		0.00583437	0.000825788	0.00137401	0.000786764	0.000109246	0.000694398	0.000444985		0.000194672				9.52442e-05			0.00386407				0.0134908	0.00398943
4.28936	54.88	34005.5	0.0627226	0.0138336	0.00289525		0.426775	0.00312424	0.00583405	0.00342913	0.000152584			0.000184225		9.3922e-07	0.000784474		0.000173231	0		2.33312	1		0.024994	0.00732351	0.00275623		0.00602423	0.000849046	0.00140914	0.000809755	0.000110622	0.000714755			0.000200491		4.82819e-05		9.81576e-05			0.00407711			0.0877166	0.0211571	0.00565148
4.28873	54.8549	34030.6		0.00139127	0.0021519		0.413102	0.00290842	0.00562053	0.00379047	6.67796e-05	9.94136e-05		0.000277379	1.23714e-05		0.000764368		0.000122009	0		2.24742	1			0.00701156	0.00264867		0.00574927	0.000815836	0.00135443	0.000780259	0.00010961	0.000686979	0.000440754		0.000193367	5.96144e-06			9.39308e-05			0.0037771				0.00840283	0.00480057
4.2881	54.8299	34055.7			0.00348662		0.424905	0.00227396	0.00595046	0.00378117	1.24418e-05			0.00019156			0.000766098		0.000141801	0		2.28306	1				0.00267972		0.00584717	0.000822063	0.00136959	0.000788241	0	0.000693764			0.000194846				9.50804e-05			0.00387643					0.00616633
4.28747	54.8048	34080.7		0.00868083	0.000112532		0.426168	0.00288979	0.00725815	0.00377354	0.000153612	0.000121185		0.000151152		2.31571e-06	0.00076155		0.000183013	0		2.2909	1			0.00713094	0.00268077		0.0058748	0.000827466	0.00138003	0.000791373	0	0.000697269	0.000447192		0.000195388		4.71096e-05		9.58467e-05			0.00390537				0.0158118	0.00279331
4.28684	54.7797	34105.8		0.0150023	0.00102975		0.422836	0.00538038	0.00672865	0.00348572	0.000195677	1.20008e-05	4.85248e-06	0.000280664	3.41279e-05		0.000792482		0.000160626	0		2.28863	1			0.00715475	0.0026862		0.00586991	0.000836845	0.00137946	0.000790996	0.000107332	0.000698209	0.000447052	0.000155913	0.000196363	6.18938e-06			9.57372e-05			0.00390555				0.022157	0.00371595
4.2862	54.7547	34130.8	0.00308324	0.000841305	0.0052282		0.422191	0.00401419	0.00676059	0.00387411	0.000121474	1.71796e-05		0.000137472			0.000720891		0.00014102	0		2.28007	1		0.0241642	0.00708949	0.00268746		0.00584424	0.000828835	0.00137405	0.000789437	0	0.000695031	0.000445287		0.000194726				9.51708e-05			0.00387535			0.0272474	0.0079308	0.00791567
4.28557	54.7296	34155.9	0.025789		0.0016992		0.418876	0.00338272	0.00524232	0.00402526	0.000212123	0.000186824	1.2417e-05	0.000236047			0.000814704		0.000168524	0		2.27615	1		0.0242733		0.00268329		0.00584627	0.000828517	0.00137137	0.000791817	0	0.000697035	0.000447214	0.000155676	0.000195744				9.56384e-05			0.00387726			0.0500623		0.00438249
4.28494	54.7046	34181		0.00952315	0.00165813		0.417036	0.00310584	0.00583778	0.00336254	0.000275526	0.00010492		0.000146374			0.000841114		0.000130393	0		2.2667	1			0.00708106	0.00266562		0.00580201	0.00082216	0.00136463	0.000783897	0.000108604	0.000692797	0.000443839		0.000193934				9.46595e-05			0.00383591				0.0166042	0.00432375
4.28431	54.6795	34206	0.0254778				0.420157	0.00232366	0.00747552	0.00337273	0.000130671	0.000149976	4.52053e-05	0.000170296			0.00086008		0.000187052	0		2.27678	1		0.0242762				0.00585136	0.000825024	0.00138	0.000789217	0.000110927	0.000696722	0.000447076	0.000155891	0.000195381				9.58254e-05			0.0038789			0.049754
4.28368	54.6544	34231.1		0.00142634	0.00150812		0.418191	0.00404442	0.00740195	0.00395976		6.0214e-05		0.000225736			0.000801749		0.000210428	0		2.2617	1			0.00704923	0.00266103		0.00579673	0.000824055	0.00136836	0.000785141	0		0.000442901		0.000194099				9.52524e-05			0.00382147				0.00847558	0.00416916
4.28305	54.6294	34256.1		0.00782355	0.00224917	0.000230482	0.422906	0.00239752	0.00636987	0.00386446	0.000181745	0.00010526		4.69802e-05			0.000817957		0.000125654	0		2.28384	1			0.00711134	0.00268037	0.00584926	0.00584974	0.000823771	0.00137332	0.000789822	0.000107328	0.000695712	0.000446014		0.000194293				9.50789e-05			0.00388384				0.0149349	0.00492954
4.28241	54.6043	34281.2	0.00708165	0.0166167	0.00515828		0.424642	0.00347241	0.00689282	0.00379913	6.23822e-05	1.80733e-05		0.000209049			0.000817018		0.000208509	0		2.30521	1		0.0244276	0.00720505	0.00271546		0.00591372	0.000835668	0.00138897	0.000797407	0	0.000702021	0.000449965		0.000197198				9.68043e-05			0.00395919			0.0315093	0.0238217	0.00787374
4.28178	54.5793	34306.3		0.00862736	0.00290373		0.421726	0.00228412	0.00767526	0.00385048	0.000284417	8.1355e-05		0.000259015	6.99052e-05	3.36772e-05	0.000802565		0.000220811	0		2.28228	1			0.00711659	0.00268344		0.00584846	0.000823751	0.00137885	0.000790115	0.000107425	0.000696544	0.00044608		0.000195639	6.39392e-06	4.72276e-05		9.60078e-05			0.00388291				0.0157439	0.00558716
4.28115	54.5542	34331.3					0.419721	0.00406546	0.00645206	0.00347621	5.29645e-05	0.000164937	4.43128e-05	0.000195743			0.000870818		0.000155867	0		2.26266	1						0.00579798	0.000823592	0.00136392	0.000782636	0	0.000690143	0.000443188	0.000154501	0.000193797				9.46861e-05			0.00382062
4.28052	54.5291	34356.4		0.00863839			0.424083	0.003976	0.00654217	0.00330097	8.91292e-05	5.92716e-05		0.000184051			0.000798245		0.000123714	0		2.284	1			0.00711549			0.00585529	0.000829388	0.00137436	0.000787705	0.000108216	0.00069544	0.000445887		0.000195163				9.5088e-05			0.00388523				0.0157539
4.27989	54.5041	34381.4			0.000445114		0.417299	0.00358382	0.00658698	0.00359116		0.000210557	0.000147417	0.000134236			0.000807517		0.000141489	0		2.25615	1				0.00265116		0.0057789	0.000820378	0.00136179	0.000781601	0.000113044		0.000442584	0.0001548	0.000193061				9.43709e-05			0.00380229					0.00309627
4.27926	54.479	34406.5					0.420068	0.00295935	0.00579967	0.00376363	0.000177949	0.000114373	5.89583e-05	0.000189363			0.000795979		0.000171158	0		2.26399	1						0.00579816	0.000819714	0.00136125	0.000783693	0.000109072	0.000690661	0.000442838	0.000154561	0.000193727				9.4812e-05			0.00382223
4.27863	54.454	34431.5		0.0102592			0.425162	0.00124151	0.00738033	0.0045343				0.000182962	8.42485e-06		0.000807366		0.000150042	0		2.28925	1			0.00713094			0.00586811	0.000821363	0.0013797	0.000794086	0				0.000195465	6.01876e-06			9.54841e-05			0.00390032				0.0173902
4.27799	54.4289	34456.6					0.417596	0.0030132	0.00744009	0.00363068	0.00010117	1.96559e-05		0.000193123			0.000822649		0.000149253	0		2.2561	1						0.00577976	0.000818436	0.00136495	0.000781749	0	0.000689043	0.00044153		0.000193404				9.44408e-05			0.00380213
4.27736	54.4039	34481.7		0.00328889			0.423779	0.00412449	0.00637906	0.00409086	0.000214586	0.00011843		0.000171577	2.63814e-05		0.000754144		0.000161836	0		2.27848	1			0.00708693			0.00584215	0.000828173	0.0013709	0.000789348	0.000111519	0.000694635	0.000445289		0.000194684	6.10861e-06			9.52452e-05			0.00386779				0.0103758
4.27673	54.3788	34506.7		0.0026535			0.420082	0.00140938	0.00635971	0.00398312	0.000170611	0.00010116		0.000130387		2.40376e-05	0.000827957		0.000165235	0		2.26659	1			0.0070531			0.00580351	0.000815216	0.0013646	0.000785317	0.000114276	0.000691256	0.000443171		0.000193557		4.68434e-05		9.48439e-05			0.00383012				0.0097066
4.2761	54.3537	34531.8	0.0174282	0.00999372			0.424505	0.00395345	0.00702269	0.00416977	0.000143284	8.81186e-05	6.47813e-06	0.000152754			0.000764987		0.000231912	0		2.29597	1		0.0244059	0.00717389			0.00590185	0.000835707	0.00138678	0.000797419	0.000114164	0.00070108	0.000449487	0.000156623	0.000196481				9.6837e-05			0.00393569			0.0418341	0.0171676
4.27547	54.3287	34556.8		0.0107513	0.00285854		0.419295	0.00486859	0.00874957	0.0038665	0.000140811	0.000118513		0.000149175	2.97683e-05		0.000796932		0.000138625	0		2.27651	1			0.00712061	0.00268275		0.00583924	0.000832392	0.00138262	0.000790018	0	0.000695669	0.000446193		0.000194946	6.14214e-06			9.52224e-05			0.00387229				0.0178719	0.0055413
4.27484	54.3036	34581.9			0.000571414		0.426573	0.00232488	0.00782412	0.00370825	0.000127484	0.000174908		0.000183486	5.98964e-05	2.69546e-05	0.000881838		0.000180433	0		2.28436	1				0.00267396		0.00585831	0.000823031	0.00137797	0.000788701	0.000107017	0.00069502	0.000446132		0.000194987	6.32485e-06	4.7133e-05		9.55319e-05			0.0038824					0.00324537
4.2742	54.2786	34607					0.426488	0.00488844	0.00699637	0.00424506		0.000212625		0.000132808			0.000753677		0.000171931	0		2.28303	1						0.00585895	0.000831894	0.00137507	0.000791054	0		0.00044641		0.000194717				9.54677e-05			0.00388075
4.27357	54.2535	34632	0.00224149	0.00996508	0.00235471		0.422232	0.00214409	0.00645244	0.00406977		0.000137995	4.43545e-05	0.000157679	1.19229e-05		0.000787406		0.000173847	0		2.28486	1		0.0242025	0.00712495	0.00268371		0.00585415	0.000823841	0.00137519	0.000791572	0		0.000446701	0.000155778	0.000195171	6.03619e-06			9.56361e-05			0.00388997			0.026444	0.01709	0.00503842
4.27294	54.2284	34657.1	0.0254044	0.0220898	0.00178006		0.41822	0.00226737	0.00620514	0.00399457	9.395e-05	1.67926e-05	5.24795e-05	0.000213897	1.11088e-05	2.11e-05	0.000843666		0.000166892	0		2.29579	1		0.0244897	0.00722429	0.00270754		0.00589642	0.000832092	0.00138731	0.000798776	0	0.000702666	0.000450267	0.000157306	0.000197363	6.0884e-06	4.76232e-05		9.64791e-05			0.00394572			0.049894	0.0293141	0.0044876
4.27231	54.2034	34682.1			0.00381038		0.419376	0.00413391	0.00686694	0.0040506	0.000230631	8.03541e-05		0.000126747			0.000742244		0.000124353	0		2.26751	1				0.00267167		0.00580947	0.000825618	0.00136844	0.000786715	0.000112718	0.000692545	0.000443688		0.000193811				9.46002e-05			0.00383714					0.00648204
4.27168	54.1783	34707.2		0.00474231	0.00290983		0.418803	0.0034364	0.00713977	0.0038941	5.0051e-05	0.000193092	7.73621e-05	0.000169486		8.84068e-06	0.000779733		0.000166508	0		2.26921	1			0.00707576	0.00267183		0.00581354	0.000824095	0.00137087	0.000786873	0	0.000692339	0.000444763	0.000155189	0.000194262		4.68559e-05		9.50882e-05			0.00384396				0.0118181	0.00558166
4.27105	54.1533	34732.3		0.0113928	0.00316764		0.422865	0.00222057	0.00665009	0.00429558				0.000144998			0.000799641		0.000149466	0		2.28806	1			0.00713508	0.00268847		0.00586153	0.000824846	0.00137718	0.000793227	0				0.000195272				9.54949e-05			0.00389893				0.0185279	0.00585611
4.27042	54.1282	34757.3		0.00696658			0.420047	0.00238866	0.00485824	0.00387869	8.63418e-05	6.54253e-05	2.80718e-05	0.000206154			0.000737738		0.000143218	0		2.27057	1			0.00707445			0.00581184	0.000819723	0.00136095	0.000786028	0	0.000691835	0.000443619	0.000154748	0.000194286				9.47779e-05			0.00384243				0.014041
4.26978	54.1031	34782.4	0.0185935	0.0222201	0.00432353		0.425888	0.00551402	0.00705869	0.00406627	0.000157556	8.02158e-05		0.000114754		1.22254e-05	0.000772661		0.000121174	0		2.31923	1		0.0246481	0.00727637	0.00273435		0.00596435	0.000849314	0.00140052	0.0008048	0.000107716	0.000708028	0.000453849		0.000198177		4.79033e-05		9.67367e-05			0.00401454			0.0432416	0.0294965	0.00705788
4.26915	54.0781	34807.4		0.0185129	0.00151929		0.41838	0.00486657	0.00720374	0.00380061	0.000265502	0.000119981		9.50221e-05			0.000788408		0.000213901	0		2.27969	1			0.00715051	0.00268261		0.00584428	0.000833533	0.00137869	0.000790834	0	0.000697265	0.000446817		0.000194893				9.60559e-05			0.00388305				0.0256634	0.0042019
4.26852	54.053	34832.5					0.422212	0.00456799	0.0077512	0.00381607	3.79984e-05	2.40062e-05	1.47358e-05	8.24096e-05			0.000778891		0.000189122	0		2.26978	1						0.00582224	0.000827584	0.00137258	0.000786215	0	0.000691984	0.000443643	0.000154758	0.000193665				9.52574e-05			0.00384328
4.26789	54.028	34857.6		0.0147704	0.00418082		0.422096	0.00397662	0.00741191	0.00424089	0.000199784			0.000150232			0.000636054		0.000181674	0		2.2909	1			0.0071607	0.00269774		0.00587283	0.000832806	0.00138331	0.000794872	0.000112013	0.000698869			0.000195765				9.60218e-05			0.003913				0.0219311	0.00687856
4.26726	54.0029	34882.6					0.416127	0.00274733	0.00645911	0.00439813	0.000186394			0.000189874			0.000702935		0.00013098	0		2.25207	1						0.0057666	0.000816353	0.00135932	0.000783773	0.000107497	0.000688474			0.000193105				9.41356e-05			0.00378984
4.26663	53.9778	34907.7		0.0208937			0.427923	0.00342444	0.00733524	0.00391245	0.00029037	0.000117452		0.000157804			0.000773398		0.00015029	0		2.30854	1			0.00721496			0.00592361	0.000835359	0.00139042	0.000797744	0.000107182	0.000703071	0.000450442		0.000196857				9.62401e-05			0.00396421				0.0281086
4.26599	53.9528	34932.7		0.00722129	0.000117151		0.421388	0.00357855	0.00700527	0.00369488	3.77379e-05	4.83609e-05		0.00011067	3.48282e-05		0.000811502		0.000130341	0		2.2747	1			0.00709232	0.00266768		0.00583038	0.000825762	0.00137233	0.000787178	0	0.000693272	0.000444604		0.000194193	6.15708e-06			9.48888e-05			0.00385879				0.0143136	0.00278483
4.26536	53.9277	34957.8		0.005261			0.417645	0.00410526	0.00766227	0.00459876	9.72889e-05	0.000143177		0.000166179		2.04067e-05	0.000843467		0.000248865	0		2.26226	1			0.00706625			0.00580084	0.000825099	0.00137073	0.00078858	0.000110041	0.000691517	0.000443807		0.000193945		4.68618e-05		9.57053e-05			0.0038263				0.0123273
4.26473	53.9027	34982.9		0.0030263			0.422368	0.00300799	0.00593882	0.00457145		5.31498e-05		0.000147197	3.99199e-05		0.00068895		0.00024234	0		2.27369	1			0.00707286			0.00582647	0.000822816	0.00136665	0.000789846	0		0.000444088		0.000194172	6.18121e-06			9.58121e-05			0.00385236				0.0100992
4.2641	53.8776	35007.9		0.0142609			0.424412	0.00424045	0.00590639	0.00345759	0.000154908	0.000112162		0.000110841			0.000767429		0.000128265	0		2.29077	1			0.00714948			0.00587236	0.000832556	0.00137571	0.000790508	0	0.000697674	0.000447398		0.00019526				9.53901e-05			0.00390737				0.0214104
4.26347	53.8525	35033		0.0153456			0.42633	0.00458897	0.00583013	0.0039188	0.000173964	6.5259e-05		0.000148801			0.000737285		0.000137056	0		2.29786	1			0.0071701			0.00589333	0.000835824	0.00137885	0.000794404	0.000108602	0.000699509	0.000448251		0.000195972				9.571e-05			0.00392923				0.0225157
4.26284	53.8275	35058		0.0133694			0.427509	0.00361998	0.00921112	0.00323446	0.000161319		2.34013e-05	0.000189865		2.21576e-05	0.000736798		0.000184982	0		2.2991	1			0.00717084			0.00590207	0.000833186	0.0013928	0.000792193	0	0.000700017		0.000156465	0.000196378		4.74275e-05		9.62376e-05			0.00393457				0.0205402
4.26221	53.8024	35083.1		0.0108528			0.430626	0.0034514	0.00641031	0.00389707	0.000124335	5.91152e-05		9.72628e-05			0.000794583		0.000200255	0		2.30616	1			0.00716965			0.00591682	0.00083323	0.00138321	0.000795559	0	0.000700351	0.00044892		0.000195972				9.64528e-05			0.0039496				0.0180224
4.26157	53.7774	35108.2		0.0118389	0.0038268		0.423029	0.00278318	0.00731621	0.00450246		0.000105488		0.000101071		1.74841e-05	0.000723833		0.000184528	0		2.29015	1			0.00714561	0.0026939		0.00586977	0.000827854	0.0013815	0.000795131	0		0.000447511		0.000195267		4.72552e-05		9.5948e-05			0.00390762				0.0189845	0.00652069
4.26094	53.7523	35133.2		0.00963733	0.000345132		0.421211	0.0043182	0.00613425	0.00387049	8.78052e-05	4.5091e-05		0.000149876			0.000847652		0.000171537	0		2.27721	1			0.007107	0.00267151		0.00583674	0.000829264	0.00137069	0.000788844	0	0.000694352	0.000445116		0.000194657				9.5385e-05			0.00386765				0.0167443	0.00301664
4.26031	53.7272	35158.3		0.0073704	0.000343887		0.432427	0.00218027	0.00695257	0.00380397		3.0469e-05		9.67101e-05			0.000781222		0.000235011	0		2.30828	1			0.00715935	0.0026934		0.00592176	0.000828723	0.00138503	0.000795031	0		0.000448682		0.000195934				9.67619e-05			0.00395254				0.0145297	0.00303729
4.25968	53.7022	35183.3		0.0191544			0.426951	0.00340119	0.00740977	0.0034266		5.4871e-05		0.000140722			0.000812667		0.000167427	0		2.303	1			0.00719531			0.00590797	0.000833528	0.00138779	0.000794038	0		0.00044915		0.000196342				9.61992e-05			0.00394641				0.0263498
4.25905	53.6771	35208.4			0.000184441		0.425313	0.00463389	0.00753521	0.00383163		0.000154176	2.71028e-05	0.000166858			0.000740695		0.000212883	0		2.27962	1				0.00267063		0.00584932	0.000830209	0.00137575	0.00078856	0		0.000445648	0.000155279	0.000194727				9.57547e-05			0.00387114					0.00285508
4.25842	53.6521	35233.4		0.0148621	0.00173661		0.426139	0.00491939	0.00678461	0.00432809	8.87614e-05	3.65954e-05	5.97971e-05	0.000209783			0.000812113		0.000208802	0		2.29974	1			0.00717916	0.00269755		0.00590118	0.000838161	0.00138445	0.00079726	0.000112581	0.000700079	0.000448737	0.000156776	0.000196619				9.65206e-05			0.00393809				0.0220412	0.00443416
4.25778	53.627	35258.5		0.0105781	0.00133557		0.434125	0.00285539	0.00709299	0.00443714	0.000127124	5.60663e-05		0.000108153			0.000716134		0.000168654	0		2.31856	1			0.00719696	0.00270727		0.00595159	0.000834433	0.00139122	0.000800938	0.000114403	0.000703103	0.000450657		0.000196803				9.65322e-05			0.00398636				0.0177751	0.00404285
4.25715	53.602	35283.6					0.418188	0.00529908	0.00637623	0.0040858				0.000120196		6.26898e-06	0.000777333		0.000150692	0		2.25778	1						0.0057879	0.000827043	0.00136244	0.000784465	0				0.000193182		4.66482e-05		9.45555e-05			0.00380905
4.25652	53.5769	35308.6		0.00422569	0.00129608		0.426782	0.00399445	0.00683446	0.00461471	4.056e-05		4.27433e-06	3.46731e-05			0.000805368		0.000177429	0		2.28995	1			0.00711666	0.00268314		0.00587456	0.00083092	0.0013779	0.000794571	0	0.000696423		0.000155687	0.00019462				9.57576e-05			0.00390224				0.0113423	0.00397922
4.25589	53.5518	35333.7		0.00703365	0.00074776		0.424624	0.00313087	0.00756471	0.00486604	3.54459e-05			7.65887e-05			0.000834932		0.000161799	0		2.28564	1			0.00711844	0.0026795		0.00586292	0.000827332	0.00137959	0.000795004	0	0.00069586			0.000194719				9.55381e-05			0.00389189				0.0141521	0.00342726
4.25526	53.5268	35358.7					0.41902	0.00302814	0.00609878	0.00475427		2.03186e-05		9.73782e-05		6.5064e-05	0.000786987		0.000130334	0		2.26056	1						0.00579125	0.000819455	0.00136155	0.000787308	0		0.000442057		0.000193069		4.70474e-05		9.43778e-05			0.00381416
4.25463	53.5017	35383.8		0.0160425	0.00687241		0.426627	0.00311184	0.0071512	0.00436348	0.000241412	1.0415e-05		0.000173866			0.000858564		0.000161691	0		2.31019	1			0.00720632	0.00272147		0.0059226	0.000834748	0.00139049	0.000800083	0.000106559	0.000703212	0.000450096		0.000197063				9.6401e-05			0.00396927				0.0232488	0.00959389
4.254	53.4767	35408.9		0.00403044			0.419659	0.00532823	0.00726745	0.00408022	0.000187878	0.000189698	3.2783e-05	0.000189211	5.38766e-05		0.000842638		0.000194467	0		2.26715	1			0.00707293			0.00581552	0.0008304	0.00137115	0.000787532	0.00010844	0.000692939	0.000444681	0.000154907	0.000194351	6.26573e-06			9.5334e-05			0.00383992				0.0111034
4.25336	53.4516	35433.9		0.000357923	0.00313243		0.422319	0.00190367	0.0061916	0.00428708	8.75144e-05	7.57885e-05	1.00759e-05	0.000142307			0.000822362		0.000152401	0		2.27566	1			0.00706727	0.00267352		0.00582737	0.000819214	0.00136785	0.000788811	0	0.000692802	0.000444292	0.000154858	0.000194178				9.49947e-05			0.00385639				0.00742519	0.00580595
[truncated: 2,133 more rows]
[truncated: 104 more columns]

## Sheet: Sheet2
H	T (yr)
[truncated: 43 more rows]

## Sheet: Sheet3
Na	Mg	Al	Si	P	S	Cl	K	Ti	Cr	Mn	Fe	Ni	Cu	Zn	Rb	Sr	Rh	Pb	O	Ca
[truncated: 3,688 more rows]
