# Supplementary material for: Seasonal Cyclicity in Trace Elements and Stable Isotopes of Modern Horse Enamel
Source: PLoS One. 2016 Nov 22;11(11):e0166678. doi: 10.1371/journal.pone.0166678 (PMC5119779; doi:10.1371/journal.pone.0166678)
Supplement: S4 File — (XLSX) [file pone.0166678.s004.xlsx]

## Sheet: S7URM1
sample	c	l	u	D	W		W vial	W full vial	preT W	mL reagent	W full vial after	preT W after	D	D (%)	W massspec	transducer P	est CO3 weight	CO3 %	W massspec	transducer P	est CO3 weight	CO3 %	avCO3%	d13C	d13C 3pt calib	SD_int	SD_ext	SD_std	SD_tot	d18O	d18O 3pt calib	SD_int	SD_ext	SD_std	SD_tot	d13C lincorr	d13C 3pt calib	SD_int	SD_ext	SD_std	SD_tot	d18O lincorr	d18O 3pt calib	SD_int	SD_ext	SD_std	SD_tot	Bad run	Good run
1	2.94	4.24	2.13	1.3	33.79				10.84	0.4		6.82	4.02	0.370849	1690	0.25	9.3323	0.00552207	1990				0.0262024	-16.6147		0.042	0.232155		0.235924	2.90071		0.048	0.10271		0.113372	-18.2563		0.003	0.0186278		0.0188679	1.30638		0.005	0.0621148		0.0623157	2015-09-09	2016-01-19
2	5.24	6.21	4.66	0.97	31.85				10.93	0.4		6.84	4.09	0.374199	1310	0.69	24.5352	0.0187291	1230				0.0187291													-16.1961		0.006	0.232155		0.232233	-0.132615		0.015	0.10271		0.103799		2015-09-09
3	7.53	8.37	6.73	0.84	24.62				10.05	0.4		6.08	3.97	0.395025	1460	0.3	11.0599	0.00757527	1270				0.0147298	-16.2515		0.014	0.232155		0.232577	3.41275		0.008	0.10271		0.103021	-18.2425		0.021	0.0186278		0.0280713	2.09478		0.023	0.0621148		0.0662363	2015-09-09	2016-01-19
4	8.55	9.99	8.22	1.44	26.86				8.81	0.4		4.76	4.05	0.459705	920	0.31	11.4054	0.0123972	560				0.0123972						0						0
5	10.47	11.54	9.47	1.07	39.07				9.43	0.4		5.79	3.64	0.386002	1720	0.5	17.9703	0.0104478	1110				0.00304513	-13.452		0.014	0.232155		0.232577	0.0695735		0.013	0.10271		0.103529	-17.7579		0.005	0.0186278		0.0192872	2.73194		0.009	0.0621148		0.0627634	2015-09-09	2016-01-19
6	12.38	13	11.55	0.62	30.86				9.62	0.4		5.62	4	0.4158	1090	0.77	27.2993	0.0250453	1770				0.0250453													-15.036		0.004	0.232155		0.23219	3.23237		0.005	0.10271		0.102831		2015-09-09
7	13.96	15.04	13.52	1.08	29.3				9.1	0.4		5.37	3.73	0.40989	1660	1.12	39.3925	0.0237304	1760				0.0237304													-17.3027		0.007	0.232155		0.232261	0.606635		0.013	0.10271		0.103529		2015-09-09
8	15.56	16.17	14.88	0.61	26.79				9.82	0.4		8.08	1.74	0.177189	1220	0.58	20.7345	0.0169955	1020				0.011693	-16.6994		0.009	0.232155		0.23233	0.648922		0.008	0.10271		0.103021	-18.0178		0.01	0.0186278		0.0211423	1.57984		0.009	0.0621148		0.0627634	2015-09-09	2016-01-19
9	16.67	18.15	16.22	1.48	27.38				11.62	0.4		7.87	3.75	0.322719	1210	0.79	27.9904	0.0231325	1880				0.0231325													-18.1553		0.007	0.232155		0.232261	-1.05369		0.005	0.10271		0.102831		2015-09-09
10	18.47	19.93	17.72	1.46	34.47				10.15	0.4		6.63	3.52	0.346798	1530	0.71	25.2262	0.0164877	1490				0.0164877													-18.0804		0.006	0.232155		0.232233	-2.26735		0.012	0.10271		0.103408		2015-09-09
11	20.07	21.49	19.59	1.42	31.29				9.6	0.4		6.63	2.97	0.309375	1390	1.69	59.0872	0.0425088	930				0.0425088													-17.9652		0.004	0.232155		0.23219	-3.86321		0.006	0.10271		0.102885		2015-09-09
12	22.03	22.86	20.63	0.83	38.38				10.15	0.4		6.68	3.47	0.341872	1570	1.68	58.7417	0.0374151	1050				0.0374151													-17.602		0.003	0.232155		0.232175	-4.33846		0.005	0.10271		0.102831		2015-09-09
13	23.61	24.39	22.85	0.78	39.17				10.36	0.4		6.89	3.47	0.334942	1240	1.18	41.4657	0.03344	1300				0.03344													-17.4728		0.007	0.232155		0.232261	-3.6086		0.011	0.10271		0.103297		2015-09-09
14	24.94	26.22	24.69	1.28	30.04				9.52	0.4		6.07	3.45	0.362395	1360	1.08	38.0105	0.0279489	1440				0.0279489													-17.837		0.005	0.232155		0.232209	-2.81232		0.008	0.10271		0.103021		2015-09-09
15	26.72	27.53	26.11	0.81	37.94				11	0.4		7.81	3.19	0.29	1640	1.19	41.8112	0.0254946	1690				0.0254946													-17.1664		0.005	0.232155		0.232209	-4.93393		0.005	0.10271		0.102831		2015-09-09
16	28.27	28.83	27.53	0.56	31.87				9.77	0.4		6.12	3.65	0.373593	1640	2.16	75.3266	0.0459309	1120				0.0459309													-18.0196		0.004	0.232155		0.23219	-4.21226		0.004	0.10271		0.102787		2015-09-09
17	29.87	30.79	29.38	0.92	25.68				9.83	0.4		6.35	3.48	0.354018	1200	1.46	51.1402	0.0426168	1000				0.0426168													-17.9043		0.004	0.232155		0.23219	-3.83454		0.029	0.10271		0.106725		2015-09-09
18	31.4	32.26	31.04	0.86	29.64				9.75	0.4		6.31	3.44	0.352821	1920	2.12	73.9445	0.0385128	1020				0.0385128													-17.6956		0.004	0.232155		0.23219	-3.51512		0.006	0.10271		0.102885		2015-09-09
19	33.06	33.51	32.5	0.45	32.79				9.68	0.4		6.1	3.58	0.369835	1100	1.45	50.7947	0.046177	1180				0.046177													-17.4087		0.005	0.232155		0.232209	-4.69573		0.046	0.10271		0.11254		2015-09-09
20	34.59	35.06	33.37	0.47	33.39				10.22	0.4		6.52	3.7	0.362035	990	1.4	49.0671	0.0495627	1400				0.0495627													-17.3029		0.005	0.232155		0.232209	-4.18734		0.007	0.10271		0.102948		2015-09-09
21	36.41	36.63	35.3	0.22	33.48				9.63	0.4		6.02	3.61	0.37487	1410	1.78	62.1969	0.0441112	870				0.0441112													-16.749		0.005	0.232155		0.232209	-4.4445		0.005	0.10271		0.102831		2015-09-09
22	37.89	38.01	37.29	0.12	33.58				9.17	0.4		5.69	3.48	0.379498	1600	2.52	87.7653	0.0548533	1170				0.0548533													-15.4841		0.029	0.232155		0.23396	-4.38268		0.006	0.10271		0.102885		2015-09-09
23	39.22	40	38.89	0.78	36.04				11	0.4		7.04	3.96	0.36	1480	2.17	75.6721	0.0511298	1070				0.0511298													-16.7841		0.006	0.232155		0.232233	-5.31923		0.007	0.10271		0.102948		2015-09-09
24	40.63	41.71	40.36	1.08	40.46				11.15	0.4		7.21	3.94	0.353363	1700	2.5	87.0743	0.0512202	1560				0.0512202													-16.2328		0.004	0.232155		0.23219	-5.07322		0.003	0.10271		0.102753		2015-09-09
25	42.68	43.13	41.56	0.45	45.61				10.89	0.4		6.73	4.16	0.382002	1610	2.34	81.546	0.0506497	1080				0.0506497													-16.2763		0.006	0.232155		0.232233	-5.66696		0.007	0.10271		0.102948		2015-09-09
26	44.25	44.81	43.22	0.56	40.65				9.97	0.4		6.17	3.8	0.381143	870	1.14	40.0836	0.0460731	1360				0.0460731													-15.2539		0.009	0.232155		0.23233	-5.53017		0.005	0.10271		0.102831		2015-09-09
27	45.49	46.11	44.73	0.62	41.08				10.34	0.4		6.34	4	0.386847	1220	1.62	56.6685	0.0464496	1230				0.0464496													-16.0121		0.006	0.232155		0.232233	-6.68254		0.07	0.10271		0.124295		2015-09-09
28	47.18	48.18	46.68	1	42.8				10.69	0.4		6.76	3.93	0.367633	1350	1.9	66.3431	0.049143	1420				0.049143													-16.1555		0.003	0.232155		0.232175	-6.34266		0.003	0.10271		0.102753		2015-09-09
29	49.15	49.77	48.43	0.62	30.88				9.74	0.4		5.8	3.94	0.404517	1150	1.7	59.4327	0.0516806	1040				0.0516806													-15.8518		0.027	0.232155		0.23372	-5.59052		0.029	0.10271		0.106725		2015-09-09
30	50.14	51.09	49.78	0.95	32.48				11.04	0.4		6.92	4.12	0.373188	1260	1.89	65.9976	0.052379	1250				0.0501237	-16.1024		0.041	0.232155		0.235748	-5.85628		0.039	0.10271		0.109865	-17.0106		0.003	0.0186278		0.0188679	-5.92413		0.005	0.0621148		0.0623157	2015-09-09
31	51.56	52.27	50.47	0.71	25.45				9.75	0.4		5.56	4.19	0.429744	1250	1.67	58.3961	0.0467169					0.0467169													-16.2158	-16.992	0.003	0.095527		0.0955741	-6.25853	-6.80875	0.016	0.114177		0.115293		2015-09-19
32	53.11	53.94	52.26	0.83	23.64				9.26	0.4		5.85	3.41	0.368251	1520	2.02	70.4893	0.0463746					0.0463746													-15.7623	-16.5346	0.004	0.095527		0.0956107	-6.30499	-6.85669	0.005	0.114177		0.114286		2015-09-19
33	54.76	55.7	54.17	0.94	28.71				10.14	0.4		5.9	4.24	0.418146	1860	2.69	93.6392	0.0503436					0.0503436													-15.8452	-16.6182	0.004	0.095527		0.0956107	-6.36697	-6.92064	0.005	0.114177		0.114286		2015-09-19
34	56.89	57.89	55.68	1	34.46				10.46	0.4		6.88	3.58	0.342256	1450	2.02	70.4893	0.0486133					0.0486133													-15.7749	-16.5473	0.003	0.095527		0.0955741	-5.5837	-6.11246	0.006	0.114177		0.114335		2015-09-19
35	58.18	58.84	57.43	0.66	36.17				10.35	0.4		6.88	3.47	0.335266	1020	1.36	47.685	0.04675					0.04675													-15.903	-16.6764	0.011	0.095527		0.0961582	-5.97838	-6.51969	0.006	0.114177		0.114335		2015-09-19
36	60.27	61.34	59.49	1.07	41.77				10.73	0.4		7.14	3.59	0.334576	1090	1.55	54.2499	0.0497706					0.0497706													-16.0652	-16.8401	0.004	0.095527		0.0956107	-6.82547	-7.39372	0.01	0.114177		0.114614		2015-09-19
37	62.17	63.13	61.56	0.96	37.67				10.82	0.4		6.92	3.9	0.360444	1530	2.63	91.5661	0.0598471					0.0598471													-16.0811	-16.8561	0.006	0.095527		0.0957152	-5.4936	-6.01949	0.041	0.114177		0.121315		2015-09-19
38	67.17	68.42	63.69	1.25	23.83	dentine?			8.8	0.4		4.86	3.94	0.447727	930	0.45	16.2427	0.0174653					0.0174653													-18.2595	-19.0532	0.015	0.095527		0.0966975	-1.53921	-1.93935	0.008	0.114177		0.114457		2015-09-19
Doubles
1	2.94	4.24	2.13	1.3	33.79				10.84	0.4		6.82	4.02	0.370849	1690																																		2016-01-18
3	7.53	8.37	6.73	0.84	24.62				10.05	0.4		6.08	3.97	0.395025	1460																																		2016-01-18
5	10.47	11.54	9.47	1.07	39.07				9.43	0.4		5.79	3.64	0.386002	1720																																		2016-01-18
8	15.56	16.17	14.88	0.61	26.79				9.82	0.4		8.08	1.74	0.177189	1220																																		2016-01-18
30	50.14	51.09	49.78	0.95	32.48				11.04	0.4		6.92	4.12	0.373188	1260																																		2016-01-18
T	Position [mm] (top to bottom)	Position [µm] (bottom to top)	divCa	Na	Mg	Al	Si	P	S	Cl	K	Ca	Ti	Cr	Mn	Fe	Ni	Cu	Zn	Rb	Sr	Rh	Ba	Pb	O		SDs	Na	Mg	Al	Si	P	S	Cl	K		Ti	Cr	Mn	Fe	Ni	Cu	Zn	Rb	Sr	Rh	Ba	Pb	O
				22.9897	24.305	26.9815	28.0855	30.9738	32.065	35.453	39.0983	40.078	47.867	51.9961	54.938	55.845	58.6934	63.546	65.39	85.4678	87.62	102.906	137.327	207.2	15.9994			22.9897	24.305	26.9815	28.0855	30.9738	32.065	35.453	39.0983	40.078	47.867	51.9961	54.938	55.845	58.6934	63.546	65.39	85.4678	87.62	102.906	137.327	207.2	15.9994
		0						2.23861				1			0.00820227		0.00199984					0			7.73426							0.0450642				0.025098			0.000508555		4.56894e-05								0.0970573
		24.8148						1.19344	0.00449905			1										0			4.58034							0.0205678	0.00188679			0.0161577													0.0370039
		49.6296							0.240641			1	0.236972		0.106917	0.00110309						0			1.6893								0.00232258			0.00988988	0.00272041		0.000688533	0.000171179									0.00835351
		74.4444						0.536369	0.151966		0.0197682	1		0.0234852			0.0102627	0.00161263	0.00652747			0			2.67182							0.0108954	0.00219783		0.00103171	0.0115368		0.00119601			6.86654e-05	0.000110894	0.000140419						0.0154121
		99.2593						14.0639	4.61007			1	0.204816		0.383405	0.0811824						0			44.49							1.13457	0.356137			0.147191	0.0381212		0.0305957	0.00844111									3.27425
		124.074						0.578038				1		0.0239019	0.00690959	0.0600891	0.0228367	0.000823874				0	0.0200162		2.91718							0.0117926				0.0122173		0.00126911	0.00023966	0.000571788	0.000149526	0.000112617					0.000147725		0.0178201
		148.889						1.76206	0.334798			1			0.0267991		0.00672794					0			6.3465							0.0349151	0.006321			0.022421			0.000662793		9.38206e-05								0.0711475
		173.704					1.89077	2.76799	0.722911			1				0.0339403	0.0248495					0			13.1613						0.0479268	0.0920363	0.0212635			0.0446731				0.0015067	0.000591708								0.293978
		198.519						0.2094				1				0.000156357						0			1.62843							0.0060902				0.00779875				0.000131293									0.00634987
		223.333										1			0.06191	0.0269315						0			1.16422											0.00683052			0.000321832	0.000206437									0.0039761
		248.148						0.632523				1										0			2.89757							0.0113				0.0113855													0.0164952
		272.963						2.11596	1.13733			1	0.378794			0.035536						0			8.15856							0.0545131	0.0214755			0.0314342	0.0108756			0.00108526									0.128229
		297.778								1.02302		1		0.0660764	0.042334	0.0771899		0.00908744				0			1.30411									0.00812889		0.0115823		0.00144739	0.000432353	0.000641105		0.00015462							0.00755231
		322.593						1.40846				1										0			5.22539							0.0248006				0.0179656													0.0469386
		347.407						0.837779		0.0312128		1										0			3.51334							0.0145047		0.00272753		0.013245													0.0232671
		372.222							0.448918			1				0.149608						0			1.2244								0.00300002			0.00885007				0.000810323									0.00541803
		397.037										1					0.0302464	0.0313451				0			1.04592											0.00650508					0.000103715	0.000159234							0.00340189
		421.852						0.377476	0.295883			1	0.103961	0.050761		0.0278045					0.00736249	0			2.4655							0.0102649	0.00311481			0.0118675	0.00247514	0.00139215		0.000363849					0.000106178				0.0146297
		446.667							0.298351			1	0.561982			0.189622						0			2.40808								0.0035583			0.0134938	0.00590454			0.00150547									0.0162471
		471.481								2.1553		1	0.276389		0.164363	0.15467						0			2.11335									0.0246715		0.0194574	0.00573564		0.00191351	0.00183079									0.0205602
		496.296							0.288937			1										0			1								0.00181723			0.00701653													0.00350827
		521.111										1	0.217991			0.160608			0.0333032			0			1.71007											0.00955903	0.00253868			0.000927807			0.000244322						0.00817331
		545.926
		570.741						0.288628	0.110966			1	0.0978225		0.0852244	0.0113681						0			2.24898							0.00868393	0.00179922			0.0105833	0.00217481		0.000622019	0.000237499									0.0119008
		595.556								0.599766		1										0			1									0.00407114		0.00830497													0.00415249
		620.37								1.32121		1	0.255541					0.00482254				0			1.51335									0.0113002		0.0132799	0.00377619					0.000148962							0.0100486
		645.185						0.3283	0.288783			1	0.202411		0.0367446	0.00735063						0			2.47413							0.0100355	0.00309191			0.0119418	0.00307846		0.000412397	0.000243998									0.0147728
		670								0.826857		1	0.0753868			0.0430175	0.00116194	0.00881697				0			1.22083									0.0061956		0.0102618	0.00199364			0.000392677	1.43819e-05	0.000135604							0.00626396
		694.815						1.55017	0.151012			1	0.205792			0.0272267		0.00237034				0			6.10402							0.0314986	0.00412433			0.0217036	0.00563166			0.000659147		0.000216842							0.0662397
		719.63						1.81173	0.782992			1			0.0367895	0.00701324	2.9295e-05				0.00333824	0			6.52266							0.0387964	0.0124088			0.0245223			0.000847403	0.00049691	2.04802e-05				0.000170057				0.0799753
		744.444					1.50432	2.62235				1									0.00860691	0			11.8843						0.0334787	0.0756425				0.0380611									0.000364211				0.226165
		769.259				0.0974643	1.1241	1.03695				1							0.00210359	0.00104175	0.00371925	0			6.51161					0.00679306	0.015632	0.0270856				0.0226716							0.000225797	1.40679e-05	0.000161542				0.0738142
		794.074					0.523934	0.984333	0.0570821			1				0.00703707			0.00120977			0		0.00176269	5.0144						0.00703244	0.0210999	0.00258361			0.018059				0.000366156			0.000171787					1.67776e-05	0.0452776
		818.889				0.202934	0.21931	0.654108	0.0118015	0.0133223		1	0.0204394			0.0102362	0.000735006		0.000755699			0			3.76306					0.00509566	0.00342882	0.0145087	0.0017415	0.00284866		0.0144614	0.00241221			0.000316344	1.71804e-05		0.000134281						0.0272095
		843.704			0.0326675		0.0853154	0.480205	0.00867597	0.0286111		1		0.00087726	0.00140139	0.00506939	0.00053273		0.000481627			0	0.00153403		2.65819				0.00694667		0.00187489	0.0100997	0.00131008	0.0022554		0.0110219		0.00101805	0.000185856	0.000212632	1.19796e-05		0.000100834				3.14167e-05		0.0146492
		868.519		0.393105		0.0569572	0.103442	0.549036		0.00457464		1			0.000836967	0.00404664			0.000816349			0			3.14454			0.020902		0.0036408	0.00233491	0.01239		0.00251009		0.013032			0.000216071	0.000244744			0.000121404						0.0204898
		893.333					0.10044	0.427586		0.00568495		1		0.000456513		0.00485064			0.00033144		0.000558636	0			2.49249						0.00184272	0.00923101		0.00200346		0.0103718		0.000955814		0.000198954			9.41069e-05		5.75112e-05				0.0129258
		918.148					0.0211747	0.371562		0.00387693		1		0.000422264		0.00344832			0.000469649		0.00045316	0			2.16377						0.00129284	0.00807359		0.00180074		0.0093661		0.000862977		0.000173096			8.56294e-05		5.14409e-05				0.010133
		942.963					0.0665317	0.422922	0.0121635	0.00689245	0.00190633	1	0.000105236	0.000411308		0.00414809			0.00106646		0.00147204	0	0.000197392		2.41257						0.00163668	0.00904005	0.00122823	0.00197332	0.000819775	0.0101839	0.00159517	0.000938271		0.000191773			9.6145e-05		6.11205e-05		2.22218e-05		0.0122847
		967.778					0.0446994	0.394226	0.00148249		0.00754241	1	0.000817165			0.00518915			0.00124412		0.00153119	0			2.28804						0.00146439	0.00853755	0.00112681		0.000814474	0.00977581	0.00153473			0.000189177			9.31607e-05		5.89605e-05				0.0111837
		992.593					0.0315496	0.407971	0.00908799	0.0179558	0.00774528	1	7.80944e-05			0.00351684			0.00108667		0.00174126	0	0.000141876		2.29929						0.00141585	0.00870147	0.00117707	0.00197023	0.000824634	0.00988572	0.00154833			0.000183038			9.34299e-05		6.06617e-05		2.12968e-05		0.0113651
		1017.41					0.0118203	0.423102	0.00271719	0.0160097	0.0125165	1	1.70631e-05			0.00239177	1.4084e-05		0.000890067		0.00169294	0			2.30543						0.00131582	0.00875954	0.00114339	0.00195688	0.000846602	0.00986688	0.00154508			0.000177139	8.16545e-06		9.22819e-05		6.03077e-05				0.0113737
		1042.22					0.00571219	0.415767	0.00256247	0.0176433	0.0146606	1				0.00119287			0.000523379		0.000841019	0			2.26921						0.00127158	0.0086276	0.00113009	0.00194337	0.000847771	0.00975858				0.000169345			8.94798e-05		5.5489e-05				0.0110721
		1067.04					0.000958047	0.413015	0.00541893	0.0213756	0.0136016	1	0.000607333	6.29743e-05		0.000687523			0.000636796		0.000866364	0			2.25161						0.0012442	0.00858534	0.0011402	0.00195501	0.000839783	0.00972592	0.00152588	0.000894383		0.000166321			8.97319e-05		5.54265e-05				0.0109495
		1091.85					0.00149495	0.41455	0.0041566	0.0229862	0.0159112	1	0.000202133			0.000212202	2.38541e-05		0.000748488		0.000562498	0			2.25665						0.00124933	0.00861018	0.00113635	0.00196681	0.000852735	0.00974558	0.00152699			0.000164341	8.11267e-06		9.04576e-05		5.40579e-05				0.0109962
		1116.67						0.425805	0.00335458	0.0222778	0.0139158	1	0.000364827			0.000108385	0.000131396		0.000639278		0.000508591	0			2.28655							0.00872732	0.00114059	0.00197748	0.000849073	0.00981565	0.00153876			0.000165013	8.69879e-06		9.05719e-05		5.4182e-05				0.011222
		1141.48						0.428293	0.00286531	0.0249484	0.0155919	1	9.36573e-05			0.000111894	0.000102117		0.000627432		0.000651543	0			2.29441							0.00877249	0.00114248	0.00199809	0.000860531	0.00985266	0.00154323			0.000165652	8.58736e-06		9.08551e-05		5.50905e-05				0.011303
		1166.3		0.0478569				0.417354	0.00287638	0.0303237	0.0157315	1				6.3553e-05			0.000385873		0.000641172	0			2.28498			0.0142213				0.00879242	0.00115221	0.00204171	0.000868512	0.00993609				0.000166815			9.04244e-05		5.55055e-05				0.0113519
		1191.11					0.00107924	0.379781	0.00373722	0.0376775	0.0190374	1	0.000198205			0.000165614			0.000498793		0.000422266	0			2.15259						0.00121766	0.00824017	0.00110735	0.00198996	0.000847342	0.00951399	0.00149068			0.000160214			8.71201e-05		5.21062e-05				0.0102398
		1215.93				0.00362001		0.359297	0.00321441	0.0389422	0.0192394	1	5.80155e-05	7.33746e-05		0.00011106	7.48766e-05		0.000573189		0.000557725	0			2.09454					0.00236505		0.00800995	0.00108685	0.00196343	0.000834471	0.00935885	0.00146572	0.000860677		0.000157346	8.0295e-06		8.60477e-05		5.18904e-05				0.00980124
		1240.74		0.11901				0.387429	0.00234209	0.0300964	0.0130188	1		8.34611e-05		0.000109436	0.000228546		0.000477967		0.000416129	0			2.22974			0.0145277				0.00861584	0.00114584	0.00203399	0.000852273	0.009904		0.00091086		0.000166503	9.25818e-06		9.05883e-05		5.42118e-05				0.0110417
0.807479	65.7096	1265.56			0.00977521	0.000179755		0.386924	0.0036075	0.025555	0.00973436	1	0.00013199			8.65004e-05			0.000514372		0.000374187	0			2.17697				0.00588837	0.00238829		0.00827556	0.00110692	0.00193262	0.000803224	0.0095156	0.00149062			0.000159864			8.7209e-05		5.18863e-05				0.0103576
0.807037	65.6848	1290.37		0.00317273				0.391624	0.00236021	0.0195401	0.0100701	1		0.000123396		2.48265e-05			0.000581193		0.000345212	0	1.24298e-05		2.18266			0.0133807				0.00828173	0.00109884	0.00190029	0.000803251	0.00949704		0.000873622		0.00015926			8.73562e-05		5.16475e-05		1.98448e-05		0.0103644
0.806596	65.66	1315.19						0.403252	0.0027504	0.0160654	0.00588568	1					1.31552e-05		0.000496835		0.00031431	0			2.21353							0.00838312	0.00110679	0.00189423	0.00078772	0.00954964					7.89848e-06		8.74373e-05		5.1786e-05				0.0105692
0.806155	65.6352	1340			0.0127329			0.413351	0.00144678	0.0129959	0.00421898	1				4.46906e-06			0.000429749		0.000288047	0	0.000103452		2.25572				0.00599607			0.00853455	0.00111404	0.00190258	0.000789307	0.00966654				0.000162004			8.81833e-05		5.2293e-05		2.06389e-05		0.0109025
0.805714	65.6104	1364.81			0.0318641			0.427258	0.00141595	0.0103699	0.00440911	1	6.88872e-05	2.25136e-05		5.66703e-05			0.000472232		0.00028063	0			2.31685				0.00620908			0.00877208	0.00113594	0.0019273	0.000805873	0.00985794	0.00154393	0.000906324		0.000165469			9.01388e-05		5.32918e-05				0.0114197
0.805272	65.5856	1389.63			0.00786619	0.000148029		0.429565	0.00339236	0.00862276	0.00564822	1				0.000144708			0.000567648		0.000245417	0			2.30064				0.00604345	0.00245482		0.00871517	0.00113678	0.00190378	0.000805668	0.0097813				0.000164613			8.99047e-05		5.27053e-05				0.0112516
0.804831	65.5607	1414.44			0.0200004	0.00136858		0.433648	0.00210396	0.00875675	0.00758062	1	0.00012451			0.000273915			0.000710137		0.000233755	0			2.32839				0.00616703	0.00248669		0.00882708	0.00114238	0.00192448	0.000823698	0.00988425	0.00154833			0.000166984			9.15552e-05		5.32024e-05				0.0115072
0.80439	65.5359	1439.26		0.0148018	0.0208358	0.00287672		0.439275	0.0038233	0.00892667	0.00865139	1	0.000162531			0.000377827			0.00060734		0.000249301	0			2.35645			0.0141554	0.0062469	0.00252476		0.00896358	0.001165	0.00194895	0.000839165	0.0100056	0.00156752			0.000169553			9.21646e-05		5.39332e-05				0.0117888
0.803949	65.5111	1464.07		0.0438373	0.0318613	0.0056468		0.438484	0.0050629	0.00892362	0.00744767	1	5.81629e-05	9.35208e-05		0.000326323	2.56049e-05		0.00069171		0.000207697	0			2.3831			0.0145163	0.00639709	0.00257689		0.00909472	0.00118886	0.00197832	0.000845706	0.0101564	0.00159063	0.000934129		0.000171849	8.46359e-06		9.39828e-05		5.45352e-05				0.0121019
0.803507	65.4863	1488.89		0.0258795	0.0183607			0.427072	0.00574854	0.0073042	0.00640711	1	1.63926e-05			0.000310105			0.000724451		0.000276832	0			2.31722			0.0140624	0.00616942			0.00880957	0.00116237	0.00192056	0.000819292	0.00990109	0.00155043			0.000167448			9.1782e-05		5.35063e-05				0.0114715
0.803066	65.4615	1513.7		0.00409866	0.0242215	0.00213042		0.431688	0.00453764	0.00709661	0.00867755	1	0.000276214			0.000357768	3.98117e-06		0.00081339		0.000202946	0			2.33098			0.0139727	0.00620647	0.00249793		0.00884387	0.00115787	0.00192203	0.000831609	0.00991393	0.00155373			0.000167901	8.15431e-06		9.23419e-05		5.32095e-05				0.0115546
0.802625	65.4367	1538.52			0.0219916	0.00160708	0.000205131	0.421104	0.00545978	0.0105479	0.0106171	1				0.000752642			0.000832666		0.000291031	0			2.29569				0.00614146	0.00247361	0.00125351	0.00871485	0.00115232	0.00192225	0.000833898	0.0098276				0.000168379			9.16325e-05		5.31789e-05				0.0112805
0.802184	65.4119	1563.33		0.0379802	0.0174203	0.00865123	0.00428909	0.432795	0.00670297	0.0125429	0.0137713	1	0.000281538			0.00109329			0.000785367		0.000194078	0			2.36642			0.0144487	0.00630724	0.00258538	0.00131276	0.00904216	0.00119407	0.00199149	0.000875527	0.0101299	0.00158761			0.000175285			9.42118e-05		5.43238e-05				0.0119858
0.801743	65.387	1588.15		0.0685192	0.0178771	0.00632722	0.00449322	0.434439	0.00523317	0.0160323	0.0151997	1	0.000348328			0.00133115			0.000782768		0.000232359	0			2.38524			0.014783	0.00638716	0.00260527	0.00132995	0.00916181	0.00120122	0.00203387	0.00089362	0.0102545	0.00160748			0.00017866			9.53573e-05		5.51883e-05				0.0122298
0.801301	65.3622	1612.96		0.0193263	0.0142497	0.00742837	0.00551214	0.421799	0.00408709	0.0132909	0.0121946	1	0.000333081			0.00116754			0.000719895		0.000244671	0			2.32096			0.0140979	0.00617883	0.00253313	0.00129539	0.00882598	0.00115973	0.00195964	0.000852048	0.00994902	0.00155951			0.000172524			9.22036e-05		5.36053e-05				0.0115456
0.80086	65.3374	1637.78			0.0218201	0.00858551	0.00303084	0.420579	0.00368477	0.008969	0.00809708	1	0.000339049			0.000872473		8.91205e-07	0.000665761		0.000214543	0			2.30943				0.00615817	0.00251506	0.00127101	0.00873716	0.00114686	0.00191996	0.000823862	0.00985568	0.00154491			0.000169451		8.67925e-05	9.10718e-05		5.29539e-05				0.0113805
0.800419	65.3126	1662.59			0.0185348	0.00387434	0.00147899	0.427497	0.00323422	0.00732478	0.00587136	1	9.85946e-05	4.21303e-05	5.52707e-06	0.000627774	4.67146e-05		0.000609363		0.000195709	0			2.3148				0.00613288	0.00248816	0.0012615	0.00875827	0.00114295	0.00190903	0.00081169	0.00984109	0.00154144	0.000904871	0.000159075	0.000167996	8.30466e-06		9.06595e-05		5.27829e-05				0.0113901
0.799978	65.2878	1687.41		0.0135006	0.0118662	0.00187903		0.43481	0.00428271	0.00463255	0.00533546	1	0.000115315			0.000384608			0.000657442		0.000198848	0			2.33021			0.0139814	0.00612862	0.00248994		0.00883541	0.00115348	0.00190465	0.00081284	0.00988715	0.00154874			0.00016758			9.13215e-05		5.30454e-05				0.0115196
0.799536	65.263	1712.22			0.01037		0.000706476	0.438553	0.00503763	0.00586529	0.00506819	1		5.85177e-05		0.000517123			0.000597805		0.000198685	0			2.33164				0.00610921		0.0012611	0.00883654	0.00115494	0.001907	0.000809926	0.00986775		0.000907403		0.000167905			9.0848e-05		5.29405e-05				0.011504
0.799095	65.2381	1737.04			0.0264506	0.00307991	0.00223706	0.444089	0.00341134	0.00543829	0.00583387	1	8.70776e-05			0.00046595			0.0006027		0.000211507	0			2.37242				0.00627632	0.00252631	0.00128665	0.00898956	0.00116319	0.0019319	0.000825244	0.0100077	0.00156748			0.00017003			9.21609e-05		5.37555e-05				0.0118712
0.798654	65.2133	1761.85			0.0183755	0.00547356	0.00263021	0.44233	0.00556281	0.00670416	0.00567343	1	8.35526e-05	3.35436e-05		0.000500501	5.84838e-06		0.000497313		0.00028893	0			2.36344				0.00622203	0.00253263	0.00128574	0.00896076	0.00117134	0.00193392	0.000822606	0.00998541	0.00156397	0.000918098		0.000169824	8.22242e-06		9.14295e-05		5.40224e-05				0.0117999
0.798213	65.1885	1786.67			0.0165907	0.000682922	0.000482273	0.432888	0.00264843	0.00789252	0.00556157	1	2.47197e-05			0.00040164			0.000406098		0.000260167	0			2.32134				0.00612803	0.00247436	0.00125756	0.00879155	0.00114094	0.00191329	0.000810789	0.00984866	0.00154226			0.000167012			8.97283e-05		5.31409e-05				0.0114311
0.797771	65.1637	1811.48		0.0313041	0.0146992	0.00377407		0.429742	0.00249817	0.00827651	0.00539699	1				0.000304444			0.000445154		0.000297668	0	5.59502e-05		2.32919			0.014134	0.00617082	0.00251078		0.00885079	0.00114991	0.00193149	0.000816876	0.00993252				0.000167951			9.06863e-05		5.37797e-05		2.09709e-05		0.0115674
0.79733	65.1389	1836.3		0.0683953	0.0206646	0.00378059		0.43835	0.00364893	0.00765195	0.00592386	1	3.75446e-05			0.000237261			0.000515178		0.00022374	0			2.37972			0.0146427	0.00634099	0.00256772		0.00909512	0.00118182	0.0019721	0.000838068	0.0101577	0.00159072			0.000171417			9.30975e-05		5.46232e-05				0.0120862
0.796889	65.1141	1861.11		0.00566059	0.0173075	0.000481794		0.427433	0.00389233	0.00711551	0.00511584	1				0.000231725			0.000448466		0.000216987	0			2.30673			0.0138443	0.00611211	0.00246552		0.00873689	0.00114343	0.00190341	0.00080603	0.00981742				0.000165648			8.96516e-05		5.27604e-05				0.0113231
0.796448	65.0893	1885.93			0.0167959			0.420705	0.00400043	0.00542115	0.00458392	1	0.000114621			0.00021671			0.000507453		0.000180525	0			2.28245				0.0060545			0.00862536	0.00113364	0.001878	0.000796173	0.00972888	0.00152394			0.000164081			8.913e-05		5.21072e-05				0.0111028
0.796007	65.0644	1910.74		0.00157239	0.0133202	0.000322751		0.422316	0.00544893	0.00461965	0.00443266	1		2.2392e-05		0.00020653			0.000570852		0.000199723	0			2.28488			0.013709	0.00604176	0.0024442		0.00863916	0.00114148	0.00187539	0.000795987	0.0097356		0.000895076		0.000164145			8.95002e-05		5.22366e-05				0.0111224
0.795565	65.0396	1935.56		0.016579	0.0100418	0.0011911		0.431086	0.00287935	0.0043593	0.0039734	1	0.000145527			0.000166014			0.00052991		0.000271946	0			2.31671			0.0139291	0.00609006	0.00247454		0.00877444	0.00114101	0.00189411	0.000802215	0.00983942	0.00154141			0.000165696			9.02532e-05		5.3149e-05				0.0113975
0.795124	65.0148	1960.37		0.0556802	0.0177682	0.00259182		0.436383	0.0026417	0.00444926	0.00435438	1	0.000140635	1.74158e-05		0.000243499			0.00057137		0.0002527	0			2.36232			0.014435	0.00626416	0.00253653		0.00899594	0.00116515	0.00193663	0.000821947	0.0100579	0.00157562	0.000924685		0.000169765			9.2466e-05		5.42325e-05				0.01188
0.794683	64.99	1985.19		0.00507396	0.0288016	0.000566807		0.435672	0.00436328	0.00371862	0.00417623	1	2.84108e-05	4.5253e-05		0.000277916			0.00065807		0.00019518	0			2.34269			0.013989	0.00623429	0.00249223		0.0088709	0.00115796	0.00190685	0.000809961	0.00992208	0.00155378	0.000912334		0.000167643			9.16472e-05		5.32147e-05				0.0116222
0.794242	64.9652	2010			0.017855			0.430055	0.00344088	0.00392728	0.00418968	1	3.72647e-05			0.0004134			0.000665357		0.000216375	0			2.31169				0.00610765			0.00873953	0.00113988	0.00188555	0.000800546	0.00980594	0.00153564			0.000166345			9.06102e-05		5.26957e-05				0.0113342
0.7938	64.9404	2034.81			0.0156984			0.443169	0.00556075	0.00440599	0.00451531	1				0.000501914	1.52215e-05		0.000633192		0.000225081	0			2.34909				0.00616736			0.00890531	0.00116354	0.00190966	0.00081139	0.00991898				0.000168701	8.21421e-06		9.14952e-05		5.33463e-05				0.0116503
0.793359	64.9156	2059.63		0.0233693	0.0250898	0.00753932		0.441101	0.00368225	0.003982	0.00439788	1				0.000629392			0.000629483		0.000232114	0	0.000156152		2.37556			0.0142699	0.00629981	0.00256094		0.00901799	0.00117017	0.00193392	0.000822013	0.0100561				0.000171674			9.2741e-05		5.41189e-05		2.17356e-05		0.0119444
0.792918	64.8907	2084.44		0.0263244	0.0210812	0.00409703	0.0015447	0.44838	0.00446878	0.002727	0.00437899	1				0.000606415			0.000602382		0.00028122	0	7.4268e-06		2.39263			0.0143428	0.00630519	0.00255397	0.00129462	0.0090914	0.0011789	0.00193545	0.000825259	0.0100969				0.000172256			9.29812e-05		5.45869e-05		2.10731e-05		0.0120791
0.792477	64.8659	2109.26			0.00910486	0.000778295	0.000840453	0.438826	0.00322287	0.0045633	0.0045421	1	0.000223933			0.000672495	3.43039e-05		0.000639027		0.000322418	0			2.33316				0.00609857	0.00247784	0.00126085	0.00883152	0.00114516	0.0018992	0.000806749	0.00986063	0.00154512			0.00016855	8.25997e-06		9.09858e-05		5.35124e-05				0.0115032
0.792035	64.8411	2134.07		0.0216931	0.0156232	0.00589589	0.00021046	0.442264	0.00271108	0.0038405	0.00424961	1	0.000110472	1.24494e-05		0.000497418			0.000646272		0.000263768	0			2.36655			0.0141889	0.00622041	0.00253969	0.00127615	0.00897792	0.00115936	0.00192337	0.000817089	0.0100049	0.00156716	0.000919786		0.00017014			9.23532e-05		5.4002e-05				0.0118385
0.791594	64.8163	2158.89		0.0623965	0.0427106	0.00277661		0.443695	0.0045709	0.00588997	0.00378606	1	0.000100628	1.93251e-05		0.000509087	2.03868e-05		0.00070693		0.000248639	0			2.41302			0.0147649	0.00652035	0.00258939		0.00921755	0.0011989	0.00198365	0.00083585	0.0102637	0.00160765	0.000943617		0.000174602	8.52622e-06		9.50539e-05		5.53215e-05				0.0123833
0.791153	64.7915	2183.7		0.0210232	0.0185787	0.00312631		0.437697	0.00327299	0.00443427	0.0032112	1	6.91413e-05	4.84312e-05	6.86186e-06	0.000340474			0.000666278		0.000268258	0			2.35015			0.0141191	0.00620599	0.00251401		0.00891314	0.00115673	0.00191732	0.000808092	0.00995804	0.00155961	0.000915657	0.000160972	0.000168562			9.20203e-05		5.37714e-05				0.0117014
0.790712	64.7667	2208.52		0.019581	0.0179471	0.00232861		0.429593	0.00510529	0.00375536	0.00344284	1		2.57035e-05		0.000361955			0.000623203		0.000245615	0			2.32318			0.0140028	0.00615487	0.00249062		0.00880417	0.00115683	0.00189914	0.000802987	0.00988103		0.000908463		0.000167365			9.10958e-05		5.32437e-05				0.0114777
0.790271	64.7419	2233.33			0.0286142	0.00391839		0.430294	0.00476584	0.00484214	0.00379257	1		1.73584e-05		0.000338879			0.000707098		0.000264435	0		1.15599e-06	2.32878				0.00620827	0.00249876		0.00880862	0.00115529	0.00190472	0.000804804	0.00988213		0.000908523		0.000167269			9.15205e-05		5.33426e-05			4.7707e-07	0.0115067
0.789829	64.717	2258.15			0.0190642	0.00177948		0.429998	0.00403289	0.00409278	0.00378717	1	3.9795e-05	4.37701e-05		0.000355987			0.000657894		0.000238553	0	6.05381e-06		2.31521				0.00612311	0.00247285		0.00875288	0.00114457	0.0018893	0.000799818	0.00982123	0.00153804	0.000903054		0.000166322			9.07149e-05		5.28868e-05		2.04909e-05		0.0113691
0.789388	64.6922	2282.96		0.0427014	0.0269712	0.00466574	0.00122855	0.431169	0.00523446	0.00606854	0.00490752	1	0.000117635	9.67938e-06		0.00045732			0.000665532		0.000204257	0			2.35555			0.0143575	0.00630508	0.0025448	0.00128694	0.00896209	0.00117719	0.00194312	0.000824027	0.0100494	0.00157416	0.00092386		0.000170695			9.28605e-05		5.3943e-05				0.0118359
0.788947	64.6674	2307.78			0.0176546	0.00180572		0.426527	0.00472185	0.0048063	0.00556109	1	0.000120736			0.000591987			0.000705959		0.000225606	0		1.28997e-05	2.30481				0.0061047	0.00246834		0.00871942	0.00114579	0.00188925	0.00080701	0.00980278	0.00153555			0.000167167			9.078e-05		5.2724e-05			5.308e-07	0.0112968
0.788506	64.6426	2332.59			0.0197062	0.00532049	0.00355316	0.434521	0.00316226	0.00539083	0.0054951	1	0.000208177	2.29717e-05		0.000710529			0.00066044		0.000236779	0			2.34352				0.00618754	0.00251515	0.00128183	0.00886287	0.0011517	0.00191464	0.00081629	0.00991948	0.00155426	0.000911984		0.000169745			9.16349e-05		5.3407e-05				0.0116232
0.788064	64.6178	2357.41			0.0316526	0.00400644	0.00229609	0.440492	0.00380049	0.0057702	0.00615517	1	0.000179429			0.000621907			0.000654129		0.000237316	0			2.36899				0.00630522	0.00253209	0.00128753	0.00897564	0.00116566	0.00193444	0.000827228	0.0100122	0.00156865			0.000170888			9.24603e-05		5.39092e-05				0.0118595
0.787623	64.593	2382.22		0.0112489	0.0106873	0.00448141	0.00183252	0.434966	0.0047421	0.00408315	0.00482045	1	0.000297387	5.02409e-05		0.000802361			0.000693632		0.000270423	0			2.33684			0.0139961	0.00613412	0.00250744	0.0012715	0.00885252	0.00115789	0.00190545	0.000811793	0.00990544	0.00155251	0.000910828		0.000169959			9.16696e-05		5.34981e-05				0.0115737
0.787182	64.5681	2407.04			0.0016997	0.00343541	0.00197596	0.432069	0.00472492	0.00349674	0.00406519	1	0.000232933	9.69159e-06		0.000697024			0.000595938		0.000247588	0			2.31142				0.0060191	0.00247328	0.00125748	0.00873584	0.0011444	0.00188052	0.000798696	0.00979074	0.00153421	0.000900083		0.000167476			9.01299e-05		5.27668e-05				0.0113152
0.786741	64.5433	2431.85			0.0217675	0.00388543	0.000951208	0.441903	0.00239436	0.00296766	0.00483448	1	0.000243077	2.19946e-05		0.000645664			0.00054512		0.000257772	0			2.35992				0.00621691	0.00251578	0.00127285	0.00892696	0.00115143	0.0019085	0.000815524	0.0099501	0.00155923	0.000914795		0.000169946			9.13441e-05		5.36764e-05				0.0117407
0.786299	64.5185	2456.67		0.0281885	0.0392516	0.00919095	0.000715662	0.446146	0.00328724	0.00332872	0.004809	1	0.000174366	3.27394e-05		0.000534766		1.77316e-05	0.000606878		0.000323661	0			2.41155			0.0144807	0.0064542	0.00260279	0.001302	0.00916142	0.00118344	0.00195584	0.000834839	0.0101874	0.00159606	0.000936662		0.000173433		8.97991e-05	9.38367e-05		5.52918e-05				0.0122836
0.785858	64.4937	2481.48			0.00833197	0.000351213	0.000449931	0.433044	0.00406619	0.00423816	0.00431468	1				0.000583103	1.07773e-05		0.000601539		0.000335444	0	4.28582e-05		2.31292				0.00605825	0.0024609	0.00125139	0.00875027	0.00114244	0.00188623	0.000800801	0.00980156				0.000167102	8.09519e-06		9.0257e-05		5.32557e-05		2.06302e-05		0.0113351
0.785417	64.4689	2506.3			0.00815154	0.00351781		0.432221	0.00544271	0.00346758	0.00402934	1		9.52654e-06		0.000491735	2.37963e-05		0.000556022		0.000322511	0	4.59054e-05		2.31381				0.00606104	0.00247792		0.00875154	0.00114988	0.0018836	0.000799887	0.0098075		0.000901623		0.000166755	8.16393e-06		9.00885e-05		5.32245e-05		2.06577e-05		0.0113463
0.784976	64.4441	2531.11			0.0172515	0.00331227	0.00135701	0.437653	0.00357092	0.00426962	0.00459622	1		2.05327e-05	1.06891e-05	0.000460927			0.000529258		0.00028403	0	4.97133e-05		2.3418				0.00616274	0.00250007	0.00126834	0.00886024	0.00115136	0.00190518	0.000810171	0.00989919		0.000910107	0.00016004	0.000168162			9.07982e-05		5.35317e-05		2.08697e-05		0.011591
0.784535	64.4193	2555.93		0.00261673	0.0338322	0.00360967		0.437134	0.00438309	0.0048542	0.00430449	1	8.20155e-05	3.23782e-05		0.000474181			0.000555508		0.0003261	0			2.35592			0.0140477	0.00629098	0.00252003		0.00892316	0.00116393	0.00192217	0.000814706	0.00997237	0.00156192	0.000916894		0.000169471			9.16004e-05		5.41372e-05				0.011747
0.784093	64.3944	2580.74			0.000686518			0.430454	0.00384009	0.00591839	0.00361819	1	4.75012e-05	4.49433e-05	2.425e-05	0.000443287			0.000531939		0.000342538	0			2.29561				0.00598435			0.00868471	0.00113442	0.001883	0.000792564	0.00974226	0.00152571	0.000895798	0.000157569	0.00016541			8.93719e-05		5.2968e-05				0.0111822
0.783652	64.3696	2605.56			0.0164767	0.000867698		0.445746	0.00315832	0.00352643	0.00471595	1	7.15557e-05			0.000457005		1.69047e-05	0.000552585		0.000306919	0			2.35908				0.00618357	0.00249793		0.00893594	0.00115393	0.00190911	0.000814011	0.00993883	0.00155662			0.000168816		8.76043e-05	9.12778e-05		5.38598e-05				0.0117233
0.783211	64.3448	2630.37			0.0212741	0.00326681		0.43551	0.00398108	0.00368959	0.00420374	1	8.71361e-05			0.000329266			0.000514846		0.000333478	0			2.33632				0.00617416	0.00249641		0.00883749	0.00115181	0.00189969	0.000807119	0.0098856	0.00154836			0.00016728			9.06024e-05		5.37026e-05				0.011548
0.78277	64.32	2655.19		0.00318783	0.0162953	0.00491504		0.426708	0.00239816	0.00458818	0.00419571	1				0.000411356			0.000517854		0.000276642	0			2.3089			0.0138166	0.00610024	0.00248447		0.00872346	0.00113481	0.00188886	0.000800607	0.00980633				0.000166341			8.98906e-05		5.29933e-05				0.0113209
0.782328	64.2952	2680			0.0120525			0.42173	0.00293739	0.00413118	0.00316842	1		9.07273e-05		0.000403979			0.000554181		0.000268934	0	4.9072e-05		2.28044				0.00601654			0.00860905	0.00112569	0.0018671	0.000787339	0.00970487		0.000892582		0.000164585			8.91368e-05		5.24076e-05		2.04569e-05		0.0110657
0.781887	64.2704	2704.81			0.0129221	0.00257631		0.425246	0.00321977	0.00387535	0.00395497	1	0.000120257	2.13063e-05		0.000436404			0.000603498		0.000201564	0			2.29624				0.00605257	0.00246035		0.00867169	0.00113301	0.00187572	0.000795336	0.00975614	0.00152824	0.000896959		0.000165612			8.98483e-05		5.23558e-05				0.0112012
0.781446	64.2456	2729.63			0.0261493	0.00534431		0.436866	0.00359237	0.00467174	0.0037989	1	0.000196314	0.000114785		0.000436997			0.00059088		0.000253371	0			2.34873				0.00622767	0.00251857		0.00888615	0.00115534	0.00191358	0.000808938	0.0099325	0.00155624	0.000913637		0.000168609			9.14098e-05		5.35595e-05				0.0116644
0.781005	64.2207	2754.44		0.0139594	0.0178452	0.00275488		0.431232	0.00387903	0.00486618	0.00404631	1		3.76429e-05		0.000464871			0.000644788		0.0002895	0	5.56167e-05		2.32642			0.0139789	0.00615606	0.00249341		0.00881469	0.00115109	0.00190515	0.00080619	0.00988375		0.000908772		0.000167919			9.12276e-05		5.34752e-05		2.08663e-05		0.0114969
0.780563	64.1959	2779.26			0.0245802	0.0103744	0.000680075	0.436187	0.00500677	0.00327642	0.00447778	1	0.000218851	3.83065e-05		0.000451855			0.000586992		0.000207345	0			2.35427				0.00623335	0.00254906	0.00127199	0.00890201	0.00116489	0.00191078	0.000814069	0.00995401	0.00155973	0.000915236		0.000169048			9.15884e-05		5.34465e-05				0.0117172
0.780122	64.1711	2804.07		0.0137011	0.00839702	0.00445731		0.427471	0.00386005	0.00382664	0.00413558	1				0.000454486			0.000636437		0.000275403	0	5.77627e-05		2.30807			0.0138807	0.00606704	0.00248449		0.00873516	0.00114302	0.00188685	0.000801042	0.00981526				0.000166705			9.05544e-05		5.30355e-05		2.07322e-05		0.0113271
0.779681	64.1463	2828.89			0.0172007	0.000521214		0.428716	0.00529112	0.0040634	0.00413398	1	9.98505e-05			0.000500191			0.000641066		0.000277119	0			2.30807				0.00610258	0.00246208		0.00873031	0.0011486	0.00188564	0.00080003	0.00980296	0.00153547			0.00016672			9.04636e-05		5.29774e-05				0.0113129
0.77924	64.1215	2853.7			0.0101949	0.0032535		0.428823	0.00550452	0.00456747	0.00433351	1	5.78723e-05			0.000438838			0.000631573		0.000284717	0			2.3054				0.00606102	0.00247253		0.00872044	0.00114828	0.00188587	0.000800054	0.00979129	0.00153344			0.000166221			9.03094e-05		5.29515e-05				0.0112864
0.778799	64.0967	2878.52			0.0246951	0.00398001	0.000387221	0.426467	0.00523295	0.00381221	0.00423257	1	6.11068e-05	8.10215e-05		0.000503062			0.000653119		0.00026441	0			2.31487				0.00616089	0.00248775	0.00125566	0.00874992	0.00115235	0.00189103	0.000803326	0.00983741	0.00154068	0.000904725		0.00016732			9.08408e-05		5.31011e-05				0.0113862
0.778357	64.0719	2903.33			0.0263241	0.00401619		0.437502	0.00436988	0.00401574	0.00379986	1	0.000191464	4.25908e-05	1.43883e-05	0.00051919			0.0006679		0.000298797	0			2.34898				0.00622882	0.00251209		0.00888971	0.00115926	0.00191041	0.000808979	0.00993295	0.00155629	0.00091332	0.000160604	0.000169025			9.17964e-05		5.37875e-05				0.0116661
0.777916	64.047	2928.15		0.0676728	0.0231557	0.00268084		0.453163	0.00535516	0.00432028	0.00447616	1	0.000113802			0.000376424			0.00068988		0.000250592	0			2.42447			0.0148084	0.00642715	0.00259178		0.00927645	0.00120426	0.0019778	0.000840326	0.0102752	0.00160951			0.000174115			9.50721e-05		5.53931e-05				0.0124559
0.777475	64.0222	2952.96			0.00986272	0.00193644		0.431431	0.00417523	0.0041773	0.00376051	1	0.000320128			0.000435518			0.00064696		0.000214215	0			2.3111				0.00606316	0.00246761		0.00873863	0.00114248	0.00188513	0.000797744	0.00979737	0.00153568			0.000166308			9.04409e-05		5.2639e-05				0.0113213
0.777034	63.9974	2977.78			0.0159651	0.00468561		0.434814	0.00363537	0.00428124	0.00447562	1	0.000103991	3.18472e-05		0.00039303			0.000691475		0.000269693	0			2.33148				0.00613742	0.00249915		0.00881896	0.00114814	0.00189937	0.000807082	0.00986871	0.00154579	0.000907361		0.000167309			9.13191e-05		5.32961e-05				0.0115044
0.776592	63.9726	3002.59			0.0116769	0.00505622	8.22845e-05	0.437262	0.00577184	0.00587472	0.00396359	1	0.000121815	4.77079e-05		0.000392558			0.00074451		0.000273973	0			2.33512				0.00612641	0.00250513	0.00126023	0.0088457	0.0011606	0.0019104	0.000805891	0.00988509	0.00154845	0.000908945		0.000167585			9.17328e-05		5.34057e-05				0.0115414
0.776151	63.9478	3027.41			0.0254019	0.00601688	0.000620462	0.433754	0.00561716	0.0054918	0.00466433	1				0.000469665			0.000802783		0.00027039	0			2.34104				0.00621908	0.00251994	0.00126796	0.00886375	0.00116449	0.00191615	0.000812599	0.00992472				0.000168639			9.23898e-05		5.36021e-05				0.0116171
0.77571	63.923	3052.22			0.00239632			0.428345	0.00342862	0.00572941	0.00461835	1	0.000201812	1.34966e-05		0.000471821			0.000759263		0.000219335	0			2.29185				0.00598907			0.00866922	0.00113174	0.00188095	0.000796955	0.00973639	0.00152554	0.000895106		0.00016545			9.04247e-05		5.23364e-05				0.0111572
0.775269	63.8981	3077.04		0.0155159	0.0126763	0.0065571		0.438216	0.00305752	0.00539927	0.00418548	1	0.000126329	7.45059e-05		0.000492649			0.000739877		0.000232674	0			2.34909			0.0140766	0.00617	0.00252838		0.0089062	0.00115442	0.00192007	0.000812074	0.0099474	0.00155823	0.000914808		0.000169139			9.2288e-05		5.3537e-05				0.0116837
0.774827	63.8733	3101.85		0.0148987				0.432692	0.00570087	0.00406313	0.00515502	1	0.000141967	2.49972e-05		0.000484839			0.000712589		0.000243192	0			2.31011			0.013888				0.00876163	0.00115217	0.00188819	0.000806123	0.00981621	0.00153776	0.0009025		0.00016687			9.0937e-05		5.28825e-05				0.0113383
0.774386	63.8485	3126.67			0.0107497	0.00201382	0.000317749	0.437349	0.00525474	0.00638757	0.00479927	1	0.000270956	4.02008e-05		0.00063423	7.68046e-05		0.000738402		0.000248095	0			2.33147				0.00611536	0.00248746	0.00126007	0.00883677	0.00115682	0.00191091	0.000809165	0.00987465	0.00154755	0.000907948		0.000168601	8.48155e-06		9.16057e-05		5.32215e-05				0.0115112
0.773945	63.8237	3151.48			0.0231478	0.00506727		0.432234	0.00555241	0.00526509	0.00470342	1				0.000480249			0.000793568		0.000214304	0	0.000140067		2.33167				0.00618848	0.00250736		0.0088285	0.00116053	0.00190904	0.000810251	0.00989368				0.000168164			9.20552e-05		5.31569e-05		2.1305e-05		0.0115344
0.773504	63.7989	3176.3			0.0199669	0.0013357		0.442053	0.00516342	0.00503546	0.00461336	1	0.000131818			0.000518786			0.000750395		0.000273775	0			2.3525				0.00620135	0.00250043		0.00891822	0.00116397	0.00191675	0.000813558	0.00993953	0.00155703			0.000169135			9.22672e-05		5.36988e-05				0.0116914
0.773063	63.7741	3201.11			0.0428206	0.00195822		0.439183	0.00490158	0.00517909	0.00452452	1	9.72493e-05	0.000113192		0.000503026			0.00079025		0.000268334	0			2.36775				0.00636445	0.00252316		0.00897378	0.00117179	0.0019325	0.000819493	0.0100175	0.00156906	0.000921446		0.000170382			9.31905e-05		5.40927e-05				0.0118594
0.772621	63.7493	3225.93			0.00177819	0.00230993	7.16039e-05	0.440246	0.00504995	0.00456996	0.00450698	1	7.5604e-05			0.000422132			0.000764359		0.000264158	0			2.33019				0.00605424	0.00248202	0.00125536	0.00882654	0.00115261	0.00189666	0.000805483	0.00984728	0.0015423			0.000167089			9.14796e-05		5.31531e-05				0.011473
0.77218	63.7244	3250.74			0.0136546	0.00278747		0.435877	0.00525232	0.00538121	0.00494822	1		9.94222e-06		0.000514066			0.000859862		0.000281188	0	5.44208e-05		2.32992				0.00612802	0.0024906		0.00882709	0.0011565	0.00190542	0.000809679	0.00987194		0.000907549		0.000167961			9.21801e-05		5.33703e-05		2.08354e-05		0.0115004
0.771739	63.6996	3275.56			0.010526	0.00759936	0.000447905	0.440897	0.00374302	0.00619229	0.00521489	1				0.000566158			0.000837849		0.000309354	0			2.35012				0.00614793	0.00252889	0.00126765	0.00890306	0.00115569	0.00192046	0.000815685	0.00992904				0.000169191			9.2604e-05		5.38188e-05				0.0116672
0.771298	63.6748	3300.37			0.0234971	0.00237529		0.438782	0.00426109	0.00529554	0.00507135	1	0.000179518			0.000591775			0.000928746		0.000306123	0			2.34842				0.00621663	0.00250469		0.00889872	0.00115906	0.00191734	0.000815537	0.00993591	0.0015567			0.000169436			9.31197e-05		5.384e-05				0.0116669
0.770856	63.65	3325.19			0.0223061	0.00552636		0.435209	0.00502568	0.00675331	0.00540745	1	5.68951e-05			0.000540834			0.000860517		0.000276561	0			2.34099				0.006204	0.00251762		0.00887137	0.00116161	0.0019225	0.000816323	0.00992517	0.0015544			0.000169			9.26804e-05		5.36351e-05				0.0116174
0.770415	63.6252	3350				0.000347398		0.429348	0.00477517	0.00525373	0.00576613	1	0.000108524			0.000449782			0.00096306		0.000318338	0			2.29362					0.00244714		0.00868341	0.00113951	0.00188065	0.000803404	0.00974684	0.00152673			0.00016552			9.1515e-05		5.2875e-05				0.0111778
0.769974	63.6004	3374.81			0.00671208	0.00113237		0.425874	0.00622637	0.00571744	0.00555792	1	0.000133985	0.000102198		0.000598105			0.000982581		0.000307015	0			2.29142				0.00602392	0.00245398		0.00867712	0.00114799	0.00188522	0.000803375	0.00975881	0.00152873	0.000897599		0.000166447			9.17226e-05		5.28847e-05				0.0111808
0.769533	63.5756	3399.63			0.0159154	0.00274102		0.430359	0.00517965	0.00632857	0.00621235	1	8.79675e-05		3.74884e-06	0.000642987		8.63799e-06	0.00104131		0.000281099	0			2.31669				0.00612367	0.00248407		0.00877761	0.00115321	0.00190527	0.000813856	0.00984699	0.00154231		0.000159162	0.000168172		8.67541e-05	9.28406e-05		5.3235e-05				0.0114062
0.769091	63.5507	3424.44			0.00292876			0.411576	0.00440726	0.00718598	0.00605254	1	4.55682e-05	4.64298e-05		0.000442529			0.00103622		0.000296528	0			2.24284				0.00591673			0.00848018	0.00112229	0.00186443	0.000793883	0.00961462	0.00150571	0.000884069		0.000163239			9.06252e-05		5.20529e-05				0.010782
0.76865	63.5259	3449.26			0.0126774	7.50221e-05	0.000238209	0.428234	0.00411877	0.00711467	0.00620432	1		1.70258e-05		0.00064917			0.000949735		0.000289312	0			2.30331				0.00607847	0.00245911	0.00125013	0.00872516	0.00114249	0.00189999	0.000809919	0.00979983		0.000900955		0.000167396			9.19472e-05		5.30202e-05				0.011286
0.768209	63.5011	3474.07			0.0106068	0.00403325		0.429014	0.00522943	0.00799225	0.00574956	1	0.000142652			0.000515062			0.000940782		0.000261069	0			2.30883				0.00608207	0.00248412		0.00874875	0.00115054	0.00190861	0.00080952	0.00982202	0.00153867			0.000167117			9.21114e-05		5.30016e-05				0.0113387
0.767768	63.4763	3498.89				0.00150354		0.425793	0.00504834	0.00637138	0.00629266	1				0.000621083			0.000970176		0.00033934	0			2.28502					0.00244897		0.00865264	0.00113908	0.00188317	0.00080472	0.00973172				0.000166096			9.14076e-05		5.28952e-05				0.0111186
0.767327	63.4515	3523.7				0.00336548		0.431661	0.00512019	0.00629864	0.00604134	1	0.000157376	7.35587e-05		0.000521476			0.000947985		0.000308209	0			2.30552					0.00247299		0.00873401	0.00114636	0.00189427	0.000808386	0.00979093	0.00153387	0.000900414		0.000166619			9.18551e-05		5.30646e-05				0.0112866
0.766885	63.4267	3548.52			0.0050052	0.00360604		0.426011	0.00654367	0.00668063	0.00636924	1		1.09768e-05		0.000561723			0.000862438		0.000281649	0	3.69942e-05		2.29367				0.00602376	0.0024694		0.00868957	0.0011511	0.00189249	0.00080843	0.00977206		0.000898372		0.000166495			9.12601e-05		5.28326e-05		2.05395e-05		0.011207
0.766444	63.4019	3573.33			0.0220089	0.00436114		0.429701	0.00343535	0.00852913	0.00613951	1	6.13173e-05	9.63344e-05		0.000603067			0.000874338		0.000249838	0			2.32302				0.0061724	0.00249964		0.00880108	0.00114811	0.00192193	0.000815974	0.00987697	0.00154688	0.000908438		0.000168486			9.22986e-05		5.32426e-05				0.0114722
0.766003	63.377	3598.15			0.0154358	0.00568529	0.000250952	0.435635	0.00578616	0.00670704	0.00609963	1	0.000111994	2.18e-05		0.000520432			0.000789475		0.000273888	0			2.33652				0.0061588	0.00251387	0.0012639	0.00885752	0.00116328	0.00191881	0.000818283	0.00990731	0.00155188	0.00091086		0.000168595			9.21618e-05		5.35253e-05				0.0115743
0.765562	63.3522	3622.96		0.0036951	0.0167749	0.00226704		0.430426	0.00451161	0.00629973	0.00553486	1	0.00021842			0.000497836			0.000827798		0.000214337	0			2.3183			0.0138838	0.00613121	0.00248308		0.00878269	0.00115055	0.00190615	0.000810959	0.00985232	0.00154379			0.000167548			9.18389e-05		5.29349e-05				0.0114203
0.76512	63.3274	3647.78		0.0295815		0.0035172		0.437247	0.00608012	0.00554183	0.00519974	1		2.99297e-05		0.000493753			0.000818584		0.000304384	0			2.33632			0.0141227		0.00250902		0.00888636	0.00116748	0.00191754	0.00081574	0.00993062		0.000913043		0.000168859			9.25231e-05		5.38027e-05				0.0116005
0.764679	63.3026	3672.59		0.0255086	0.000184142	0.00429182		0.438853	0.00284168	0.00819125	0.00564741	1	4.24693e-05			0.000438156			0.000849684		0.000256091	0			2.34061			0.0141106	0.00610105	0.00251431		0.00889942	0.00115206	0.0019318	0.000818431	0.0099363	0.00155608			0.000168679			9.27306e-05		5.35936e-05				0.0116285
0.764238	63.2778	3697.41		0.0303955	0.0234301	0.0045036		0.443861	0.00316615	0.00596278	0.00508241	1	0.000118223			0.00048169	4.73514e-05		0.000797931		0.000279708	0			2.38159			0.0143503	0.00631131	0.00255371		0.00906035	0.00117126	0.00195001	0.000828059	0.0100878	0.00158018			0.00017147	8.51606e-06		9.38832e-05		5.45297e-05				0.0120125
0.763797	63.253	3722.22		0.0193137	0.00686912			0.432936	0.00493959	0.00571523	0.00496377	1				0.000433173			0.000793288		0.00033547	0	7.90281e-06		2.3196			0.0139793	0.00609049			0.00880673	0.00115419	0.0019058	0.000809219	0.0098654				0.000167451			9.17907e-05		5.36027e-05		2.05922e-05		0.0114419
0.763355	63.2281	3747.04			0.00935135	0.000504592		0.435701	0.00544966	0.00559112	0.00559622	1	8.39382e-05	8.5956e-05		0.000481287			0.000710025		0.000283444	0			2.32202				0.00608885	0.00247205		0.00880031	0.00115407	0.00190086	0.000810491	0.00984296	0.00154166	0.000905259		0.000167307			9.11721e-05		5.32247e-05				0.0114278
0.762914	63.2033	3771.85			0.00799563	0.00190592		0.437346	0.00291004	0.00465565	0.00446331	1	0.000141722			0.000497634			0.000696321		0.000276548	0			2.32713				0.00608061	0.00247831		0.00880613	0.00114128	0.00189576	0.000804707	0.00984042	0.00154155			0.000167344			9.10811e-05		5.3177e-05				0.01145
0.762473	63.1785	3796.67			0.0185312	0.00327233		0.440496	0.00468524	0.00651017	0.00420133	1	0.000328997			0.000538267			0.000688176		0.000283276	0			2.34947				0.00619078	0.00250867		0.00890553	0.00116095	0.00192301	0.00081106	0.00993401	0.00155714			0.000169138			9.1907e-05		5.37162e-05				0.0116698
0.762032	63.1537	3821.48		0.0308236	0.0129644	0.00565729	0.000570258	0.436717	0.00467535	0.00623731	0.00446247	1	0.000112754			0.000544882			0.000659777		0.000306525	0	3.5107e-05		2.35243			0.0142222	0.00620172	0.00253629	0.00127684	0.00894241	0.00116817	0.00193368	0.000817444	0.00999622	0.00156581			0.00017023			9.23406e-05		5.41688e-05		2.10012e-05		0.0117577
0.761591	63.1289	3846.3			0.0042061	0.00113224		0.434875	0.00411747	0.00439365	0.00536327	1	0.00023385	9.54136e-05		0.000525443			0.000642667		0.000271892	0			2.31553				0.00604189	0.0024663		0.00876484	0.00114342	0.0018882	0.000806455	0.00980783	0.00153689	0.000902074		0.000166926			9.05164e-05		5.29781e-05				0.0113551
0.761149	63.1041	3871.11		0.0509374		0.00815651	0.00106528	0.439185	0.0031379	0.00598939	0.00475314	1	6.10651e-05	8.50873e-05		0.000600909			0.000565507		0.00027057	0			2.36176			0.0143841		0.0025597	0.00128479	0.00899308	0.00116545	0.00194072	0.000822402	0.010039	0.00157225	0.000923286		0.00017124			9.22627e-05		5.42202e-05				0.0118548
0.760708	63.0793	3895.93			0.00120647	0.004517		0.434685	0.00459964	0.00289616	0.00501394	1	0.000204824		3.50144e-05	0.000498304			0.000638688		0.000283233	0			2.31669				0.00602551	0.00248221		0.00876149	0.00114547	0.00188034	0.00080452	0.00980511	0.00153633		0.000158638	0.000166747			9.04718e-05		5.3019e-05				0.0113577
0.760267	63.0544	3920.74				0.000821617		0.43009	0.00363972	0.00423974	0.00528593	1	0.000458617			0.000594669			0.000728274		0.000254728	0			2.29694					0.0024495		0.00868718	0.001134	0.00187574	0.000801079	0.00974702	0.00152846			0.000166229			9.03724e-05		5.2566e-05				0.0111941
0.759826	63.0296	3945.56			0.00719125	0.00450652	0.00258115	0.434965	0.00526686	0.00539259	0.00549663	1	9.79238e-05	1.97612e-05		0.000566051			0.000688871		0.000306962	0		8.68409e-06	2.32884				0.00609161	0.00249723	0.00126995	0.00881606	0.00115571	0.00190406	0.000811785	0.00986464	0.00154513	0.000906926		0.000168094			9.12686e-05		5.34579e-05			5.13357e-07	0.0114866
0.759384	63.0048	3970.37			0.00974768	0.00832464	0.00157693	0.438323	0.0058973	0.00582513	0.00496973	1	7.56515e-05	2.86528e-05		0.000559588	4.54374e-05		0.000673924		0.000324913	0			2.34492				0.00613835	0.00253014	0.00127207	0.00888202	0.0011653	0.00191686	0.000813711	0.0099198	0.00155366	0.000912042		0.000169002	8.36475e-06		9.17048e-05		5.38459e-05				0.0116306
0.758943	62.98	3995.19		0.0136068	0.0132636	0.00333594	0.000651433	0.424597	0.00292648	0.00475491	0.00541321	1	0.000146036		8.65055e-05	0.000555071			0.000707063		0.000355559	0			2.30523			0.0138869	0.00609384	0.00248018	0.00125473	0.00872523	0.00113899	0.00189231	0.000807699	0.00981997	0.00153837		0.000159131	0.000167278			9.09446e-05		5.34545e-05				0.0113187
0.758502	62.9552	4020			0.0131469	0.00207141	0.000603846	0.429975	0.00412791	0.00490499	0.00524997	1	2.67423e-05	2.2586e-05		0.000547673			0.000641462		0.000282599	0			2.31185				0.00608916	0.0024723	0.00125365	0.00874573	0.00114411	0.00189177	0.000806353	0.00981334	0.00153674	0.000902224		0.000167129			9.05614e-05		5.30604e-05				0.0113435
0.758061	62.9304	4044.81				0.00407199	0.000742694	0.433847	0.003704	0.00602892	0.00495469	1	0.000113946	1.07727e-05		0.000630818			0.000638374		0.000340581	0			2.31378					0.00247986	0.00125319	0.00875678	0.001141	0.00189557	0.000804174	0.00980444	0.00153578	0.000901348		0.000167385			9.04641e-05		5.32965e-05				0.0113427
0.757619	62.9056	4069.63		0.010065		0.00230821	0.00121641	0.433049	0.00545281	0.00576118	0.00503701	1	0.000169142	4.65485e-05		0.000627922		7.15748e-06	0.000729039		0.000284121	0			2.31496			0.013885		0.0024779	0.00125891	0.00877653	0.00115268	0.00189937	0.000806753	0.00983094	0.0015402	0.00090396		0.000167824		8.66054e-05	9.11543e-05		5.31631e-05				0.0113791
0.757178	62.8807	4094.44			0.0119736	0.00140178	8.9823e-05	0.435306	0.00401436	0.00484024	0.00558348	1	0.000121631			0.000577306			0.000685576		0.000321354	0			2.32508				0.00610565	0.00247804	0.0012557	0.00880398	0.00114774	0.00189837	0.000810945	0.00984924	0.00154283			0.000167887			9.11099e-05		5.34454e-05				0.0114502
0.756737	62.8559	4119.26		0.0324245	0.0151789	0.00555513		0.440157	0.00481681	0.0063942	0.00527273	1	7.30858e-05			0.000597346	7.06081e-06		0.000613871		0.000252649	0			2.36475			0.0142923	0.00623989	0.00254685		0.0089987	0.00117398	0.00194291	0.000825078	0.0100398	0.00157244			0.000171236	8.27332e-06		9.2513e-05		5.41347e-05				0.0118708
0.756296	62.8311	4144.07			0.00383211	0.00277771	0.00111028	0.431675	0.00365179	0.00511652	0.00462754	1	0.000273933	8.80069e-05		0.000677699			0.000658699		0.000326988	0			2.31024				0.00603216	0.00247114	0.00125378	0.00873772	0.00113964	0.00188927	0.000801798	0.00979501	0.00153508	0.000900859		0.000167454			9.04766e-05		5.31787e-05				0.0113144
0.755855	62.8063	4168.89			0.00959449			0.434866	0.00333575	0.00365479	0.00516975	1		0.000133447		0.000515721			0.000739718		0.000267693	0			2.31876				0.00607425			0.00877337	0.0011407	0.00188642	0.000806294	0.00981741		0.000903143		0.000167042			9.10813e-05		5.30093e-05				0.0113821
0.755413	62.7815	4193.7		0.0135893	0.00704537	0.00380359	0.0014342	0.43509	0.00392966	0.00543958	0.00502429	1			2.94841e-05	0.000545753			0.000696884		0.000324461	0	8.0028e-05		2.33218			0.0139897	0.00610823	0.00250087	0.00126789	0.00884178	0.00115239	0.00190972	0.00081176	0.00989273			0.000160029	0.000168472			9.15681e-05		5.36967e-05		2.1006e-05		0.0115358
0.754972	62.7567	4218.52			0.00350264	0.00622286		0.426519	0.00473001	0.00539439	0.00456515	1		4.7976e-05		0.000468267			0.000696178		0.000269071	0	4.64581e-05		2.29647				0.00601022	0.00247963		0.0086831	0.00114106	0.00188426	0.000798791	0.00976199		0.000897627		0.000165867			9.03546e-05		5.27167e-05		2.05645e-05		0.011209
0.754531	62.7319	4243.33				0.00249323		0.431855	0.00516224	0.00521419	0.00582579	1	6.53586e-05	3.483e-05		0.000438482			0.000635689		0.000299209	0			2.304					0.00246548		0.0087235	0.00114506	0.00188649	0.000806271	0.00977808	0.00153141	0.000899042		0.000165995			9.02077e-05		5.2951e-05				0.0112643
0.75409	62.707	4268.15		0.0127629	0.0147919	0.00260915		0.444018	0.00634645	0.0039794	0.00480398	1	6.97879e-05	5.3849e-05		0.000448855			0.00067218		0.000289638	0			2.3614			0.0141134	0.00620267	0.00251774		0.00896708	0.00117497	0.00191987	0.000818072	0.00998306	0.00156353	0.000917984		0.000169526			9.22809e-05		5.40132e-05				0.011787
0.753648	62.6822	4292.96			0.0264718	0.00534275		0.432919	0.0048552	0.00523394	0.0045161	1	1.75465e-05			0.000326441			0.000645436		0.000297601	0			2.33697				0.00621395	0.00251237		0.00884474	0.00115876	0.00191166	0.000810501	0.00990808	0.00155153			0.000167647			9.14553e-05		5.36469e-05				0.0115774
0.753207	62.6574	4317.78			0.011478			0.426115	0.0033028	0.00551716	0.00479391	1				0.000421936			0.000700364		0.000305785	0			2.29386				0.00604457			0.00867456	0.00113324	0.00188343	0.000799303	0.00975461				0.000165516			9.03067e-05		5.28559e-05				0.0111879
0.752766	62.6326	4342.59			0.0164345	0.00591828	0.000309918	0.437624	0.00310545	0.00519154	0.00426556	1	0.000123282	2.76396e-05		0.000416674	5.27665e-06		0.000695665		0.000244956	0			2.3428				0.00616171	0.0025142	0.00126378	0.00886443	0.00114962	0.00191067	0.00080893	0.00990403	0.00155142	0.000910587		0.000168025	8.15258e-06		9.16667e-05		5.33644e-05				0.0116016
0.752325	62.6078	4367.41				0.000648455		0.433645	0.00534002	0.00570516	0.00372874	1				0.000432237			0.000739777		0.000299051	0			2.30546					0.0024557		0.00872954	0.00114557	0.0018883	0.000795771	0.00977505				0.000165913			9.06885e-05		5.29337e-05				0.011268
0.751883	62.583	4392.22			0.00310828	0.000853531		0.427051	0.00462002	0.00537348	0.00488899	1	9.38434e-05			0.000401937		1.23196e-05	0.00075444		0.000232392	0			2.28977				0.00599221	0.00244685		0.00866245	0.00113747	0.00187911	0.000798229	0.00973586	0.00152494			0.0001651		8.57929e-05	9.03963e-05		5.23971e-05				0.0111465
0.751442	62.5581	4417.04			0.0224333	0.000803744		0.43722	0.00420037	0.00614158	0.00449387	1	3.09813e-05	2.03627e-05	1.47408e-05	0.00036839			0.000649496		0.000251936	0			2.33912				0.00619116	0.00248876		0.00886206	0.001155	0.0019153	0.000810027	0.00990362	0.0015509	0.000910513	0.000160132	0.000167779			9.14342e-05		5.33967e-05				0.0115829
0.751001	62.5333	4441.85			0.0162581	0.00073781		0.43124	0.00495716	0.00627265	0.0051546	1	0.000121603			0.000399807			0.000641063		0.000309527	0			2.31546				0.00611701	0.00247084		0.00876998	0.00115055	0.0019024	0.000807547	0.00983358	0.00154038			0.000166747			9.07461e-05		5.33022e-05				0.0113846
0.75056	62.5085	4466.67				0.000762025		0.428922	0.00510498	0.00723729	0.0049525	1				0.000377758			0.000756247		0.000231552	0			2.29194					0.00244889		0.00868037	0.00114099	0.00189011	0.00079935	0.00974576				0.00016515			9.0497e-05		5.24462e-05				0.0111684
0.750119	62.4837	4491.48			0.000408461			0.428528	0.00426582	0.00679359	0.00522348	1		8.82988e-05		0.000369535	5.77476e-06		0.000706069		0.000271149	0			2.29027				0.00598007			0.00867109	0.00113594	0.00188634	0.000799992	0.0097375		0.000895571		0.00016497	8.01792e-06		9.0176e-05		5.25946e-05				0.0111508
0.749677	62.4589	4516.3			0.00604608	0.000288409		0.428542	0.00396582	0.00633451	0.00501899	1	9.0433e-05	8.81363e-05		0.000358881	1.36467e-05		0.000656982		0.000294741	0			2.29643				0.00602163	0.00245025		0.00869152	0.00113714	0.00188853	0.000800872	0.00976036	0.00152876	0.000897673		0.000165306	8.07516e-06		9.01482e-05		5.28332e-05				0.011207
0.749236	62.4341	4541.11		0.0407926	0.0147606	0.00407063		0.439989	0.00804657	0.00588314	0.00522392	1				0.00037872			0.000713598		0.000301134	0			2.36543			0.014369	0.00625287	0.00254553		0.0090196	0.00119307	0.00194503	0.000826827	0.0100641				0.00017055			9.32384e-05		5.45095e-05				0.0119029
0.748795	62.4093	4565.93		0.0534834	0.0157947	0.00235505		0.442664	0.0047381	0.0061725	0.00514676	1				0.000403365			0.000668769		0.000306678	0			2.37822			0.0145034	0.00628867	0.0025493		0.00907722	0.00118217	0.001956	0.000830478	0.0101133				0.000171508			9.34676e-05		5.4804e-05				0.0120258
0.748354	62.3844	4590.74			0.017583	0.00222628		0.439698	0.00255607	0.00678683	0.00551306	1	9.99289e-05			0.000394039			0.00073182		0.000266733	0			2.34456				0.00617408	0.00249862		0.00888433	0.00114815	0.00192065	0.000815992	0.00991477	0.00155299			0.000168095			9.19453e-05		5.35302e-05				0.0116229
0.747912	62.3596	4615.56		0.000417036	0.0143852	0.00262871		0.429352	0.00326351	0.00720526	0.00468062	1	0.0001399	0.000106207		0.000433112			0.000752917		0.000248893	0			2.31103			0.0138196	0.00609821	0.00247624		0.00874695	0.00114043	0.00190399	0.000803952	0.00981814	0.00153805	0.000903076		0.000166649			9.11527e-05		5.29209e-05				0.011345
0.747471	62.3348	4640.37						0.425328	0.00382332	0.00587694	0.00499478	1		7.88621e-05		0.000379072			0.000737682		0.000315442	0			2.28022							0.00862499	0.00112979	0.00187524	0.000796061	0.00970316		0.000892367		0.000164435			9.00114e-05		5.2624e-05				0.0110627
0.74703	62.31	4665.19		0.00868038				0.434322	0.00261076	0.00582998	0.00518613	1		0.000105475		0.000411622			0.000799489		0.000306476	0	4.47688e-05		2.31183			0.0138439				0.00876104	0.00113589	0.00189501	0.000805486	0.0098066		0.000902011		0.000166347			9.1274e-05		5.3141e-05		2.06502e-05		0.0113356
0.746589	62.2852	4690			0.0232514	0.000955738		0.43643	0.00272605	0.00610667	0.00460044	1	9.80052e-05		4.66695e-06	0.000304898		5.81458e-06	0.000734839		0.000308792	0			2.33799				0.00619158	0.00248806		0.00885296	0.00114702	0.001914	0.00081008	0.00989782	0.00155032		0.000159988	0.000167367		8.71879e-05	9.1803e-05		5.36468e-05				0.0115705
0.746147	62.2604	4714.81		0.00961112	0.0223457	0.00362719		0.433742	0.00315101	0.0054094	0.00500113	1		0.000106167		0.000402352	1.79011e-05		0.000796052		0.000294268	0			2.33819			0.0140083	0.00620086	0.00250684		0.00885932	0.00115168	0.0019148	0.000813869	0.00991983		0.00091243		0.000168222	8.2282e-06		9.23109e-05		5.36941e-05				0.0115972
0.745706	62.2356	4739.63			0.0110742			0.430245	0.00270271	0.00490162	0.00505799	1	0.000159242			0.000340028			0.000771867		0.00029492	0			2.30624				0.00606204			0.00872267	0.00113395	0.00188648	0.000803166	0.00978599	0.00153311			0.000165647			9.0947e-05		5.29728e-05				0.0112844
0.745265	62.2107	4764.44		0.00108911	0.0226484			0.437929	0.00390781	0.00734904	0.00499727	1	2.18658e-05			0.000368759			0.000740506		0.000293001	0			2.34112			0.0139619	0.00620049			0.00887741	0.00115509	0.00192384	0.000813604	0.00991684	0.00155293			0.000168005			9.20076e-05		5.36716e-05				0.0116083
0.744824	62.1859	4789.26		0.03039	0.0106575			0.431674	0.00192906	0.00661736	0.00493721	1	7.52248e-05			0.000370954			0.000797272		0.00029723	0			2.32515			0.0140839	0.0061309			0.0088318	0.00114339	0.00191705	0.000811965	0.00990048	0.00155063			0.000167738			9.21368e-05		5.3604e-05				0.01151
0.744383	62.1611	4814.07			0.0169973	0.00172101		0.43741	0.00448091	0.00701465	0.00481367	1	9.21851e-05	1.93313e-05		0.000423225			0.000846003		0.000314659	0			2.33623				0.00615943	0.00249136		0.00885609	0.00115548	0.00191812	0.000810978	0.0098959	0.00154999	0.000909798		0.000167919			9.23353e-05		5.36654e-05				0.0115595
0.743941	62.1363	4838.89		0.0392733	0.0188742	0.00152637		0.434231	0.00376422	0.00612016	0.00498464	1		0.000104178	1.14988e-05	0.000457695			0.000801547		0.000308417	0	6.71727e-05		2.34803			0.0142736	0.00623525	0.00251726		0.00893571	0.00116436	0.00193434	0.00082058	0.0100026		0.000920035	0.000161716	0.000169903			9.31088e-05		5.4213e-05		2.11751e-05		0.0117432
0.7435	62.1115	4863.7			0.0132617	0.000821271		0.432747	0.00254743	0.00524908	0.00483662	1	0.000108349	1.81128e-05		0.000438206	2.37468e-06		0.000902647		0.000271982	0			2.31723				0.00609527	0.00246841		0.00876732	0.00113739	0.00189519	0.000805058	0.00982229	0.00153855	0.000903025		0.000166744	8.07104e-06		9.19267e-05		5.30567e-05				0.0113803
0.743059	62.0867	4888.52		0.0106488	0.0177818	0.00194576		0.428955	0.00391931	0.00460235	0.00476193	1	0.000146375			0.00043322			0.000898		0.00027872	0			2.31739			0.0139195	0.00613681	0.00248175		0.00877635	0.00114775	0.00189799	0.000807235	0.00985333	0.00154359			0.000167246			9.21943e-05		5.32575e-05				0.011417
0.742618	62.0619	4913.33		0.0180732	0.0308924	0.000276127		0.4335	0.00210755	0.00641819	0.00566243	1	8.89022e-05			0.000385669			0.000942234		0.000242094	0			2.34562			0.0141192	0.00627387	0.00250244		0.00890157	0.00115213	0.00192922	0.000821157	0.00996849	0.00156135			0.000168964			9.34922e-05		5.36974e-05				0.0116911
0.742176	62.037	4938.15			0.0174266	0.00192124		0.432875	0.00423378	0.00766795	0.00578851	1	0.000103051	0.000124003		0.000545173			0.000991856		0.00027711	0			2.32431				0.00614531	0.00248578		0.00881036	0.00115122	0.00191629	0.00081365	0.00986981	0.00154596	0.000907916		0.000168079			9.28116e-05		5.33386e-05				0.0114702
0.741735	62.0122	4962.96			0.00675901			0.432211	0.00209778	0.00689473	0.00530468	1		4.00869e-05		0.000539945			0.000907711		0.000250775	0			2.3081				0.00604477			0.00873785	0.00113171	0.00189744	0.000804885	0.00979222		0.000900368		0.000166732			9.167e-05		5.27904e-05				0.0113007
0.741294	61.9874	4987.78			0.0263882	0.00219222		0.427878	0.00487549	0.00664427	0.005764	1	9.35588e-05	4.09263e-05		0.000551645			0.000909757		0.000232288	0			2.31841				0.00618588	0.00248565		0.00878051	0.0011537	0.00191011	0.000813049	0.00986397	0.001545	0.00090697		0.000168011			9.23518e-05		5.3086e-05				0.0114344
0.740853	61.9626	5012.59		0.0194039	0.00916683	0.00418102		0.428431	0.00542138	0.00615544	0.00623102	1	9.74201e-05	5.35622e-05		0.000483557		2.58358e-05	0.00101551		0.000247113	0			2.31583			0.0139903	0.00610641	0.00249769		0.00879111	0.00115743	0.00190941	0.000816082	0.00987281	0.0015464	0.000907845		0.000167826		8.70665e-05	9.29566e-05		5.32068e-05				0.0114319
0.740411	61.9378	5037.41			0.0125079	0.00612733		0.427899	0.00576308	0.00629902	0.00584532	1	0.000156693			0.000640894			0.0010196		0.00030054	0			2.31091				0.00609664	0.00249655		0.00875078	0.00115415	0.00190192	0.000810686	0.00983046	0.00154006			0.000167879			9.2578e-05		5.32411e-05				0.0113587
0.73997	61.913	5062.22			0.0109346	0.000699893		0.429942	0.00384388	0.00590182	0.00664314	1	0.000108296		6.45464e-05	0.000632199			0.0010401		0.000280969	0			2.30775				0.00607453	0.00246404		0.00874014	0.00114201	0.00189548	0.000812684	0.00980726	0.00153619		0.000158818	0.00016744			9.246e-05		5.30195e-05				0.0113163
0.739529	61.8881	5087.04			0.0118889	0.00376771		0.427662	0.00228963	0.00657953	0.0054364	1	0.000112579	3.85332e-05		0.000646382			0.00105788		0.000283161	0	6.44688e-06		2.30585				0.00607479	0.00247728		0.00872262	0.00113356	0.00189743	0.000806181	0.00980013	0.00153509	0.000901088		0.000167388			9.24799e-05		5.29917e-05		2.04488e-05		0.0112988
0.739088	61.8633	5111.85		0.00486346	0.0250915	0.00453689		0.429967	0.00505601	0.00622824	0.00621997	1	0.000134703			0.000615726			0.00105291		0.000258939	0			2.32985			0.0139689	0.00620741	0.0025085		0.00883055	0.00115981	0.00191668	0.000818982	0.00990856	0.00155219			0.000169088			9.34785e-05		5.3458e-05				0.0115427
0.738647	61.8385	5136.67			0.0193303	0.0023202		0.429429	0.00526481	0.00784224	0.00597183	1	9.87382e-05	4.24478e-05		0.000641204			0.000983204		0.000269754	0			2.31656				0.00614617	0.0024843		0.00878116	0.0011547	0.00191449	0.000813425	0.00985611	0.00154379	0.000906255		0.000168319			9.26402e-05		5.32284e-05				0.0114161
0.738205	61.8137	5161.48			0.0159016	0.000902668		0.42693	0.00442119	0.0085593	0.00679794	1	9.66378e-05	2.31577e-05		0.00067582			0.00104614		0.000330078	0			2.30406				0.00610536	0.00246765		0.00873464	0.00114606	0.00191054	0.000814307	0.00981767	0.00153776	0.000902625		0.000167832			9.25878e-05		5.33169e-05				0.0113103
0.737764	61.7889	5186.3		0.0516617	0.0112528	0.00420574	0.000390448	0.432303	0.00519789	0.00729855	0.00654166	1	0.00024123	4.44242e-05		0.000639706			0.00103513		0.00029802	0			2.34719			0.0143789	0.00621586	0.00253831	0.00128062	0.00895304	0.00117507	0.00194609	0.00083087	0.0100329	0.00157219	0.000922515		0.000171329			9.45619e-05		5.43246e-05				0.0117745
0.737323	61.7641	5211.11			0.00217712	0.00379097		0.430591	0.00331711	0.00707689	0.00578511	1	0.000119788	5.89927e-05		0.000664172			0.00108332		0.000263814	0			2.3052				0.00602131	0.00247497		0.00872842	0.00113748	0.00189801	0.000807099	0.00979054	0.00153363	0.000900306		0.000167311			9.25139e-05		5.28451e-05				0.0112846
0.736882	61.7393	5235.93		0.0140948	0.0129327	0.00364467		0.42631	0.00566667	0.0080187	0.00630161	1		9.37415e-05		0.000699297			0.0010009		0.000281742	0	1.98862e-05		2.31002			0.0139467	0.00611739	0.00249195		0.00876972	0.0011572	0.00191622	0.000815416	0.00986054		0.000906914		0.000168681			9.27691e-05		5.33114e-05		2.06411e-05		0.011389
0.73644	61.7144	5260.74				0.00134564		0.423803	0.00325365	0.00819286	0.00640749	1	0.000104551	3.56761e-05	5.82644e-05	0.000704333			0.00103063		0.000330488	0	8.3342e-06		2.27944					0.00244483		0.00863107	0.00112879	0.00188943	0.000804171	0.00971833	0.00152224	0.000893553	0.000157347	0.000166272			9.15756e-05		5.27794e-05		2.02873e-05		0.0110762
0.735999	61.6896	5285.56		0.0136096	0.0236278	0.00181875	0.000884272	0.427126	0.00337371	0.0068948	0.00631153	1		3.18109e-05		0.000689966			0.00106615		0.00031075	0			2.32193			0.013994	0.00619212	0.0024918	0.00126555	0.00880504	0.00114998	0.00191749	0.000818373	0.0098957		0.000909842		0.000169236			9.34227e-05		5.3645e-05				0.0114885
0.735558	61.6648	5310.37			0.00702251	0.00214728		0.430414	0.0044667	0.00958467	0.00653777	1	0.000101294	0.00014924		0.000712065			0.00105027		0.000301276	0	2.79765e-05		2.30763				0.00606315	0.00247432		0.00875373	0.00114654	0.00191601	0.000813215	0.0098199	0.00153813	0.000903449		0.000168048			9.26291e-05		5.31875e-05		2.05958e-05		0.0113303
0.735117	61.64	5335.19		0.00171847	0.0113551			0.425566	0.00474337	0.00819834	0.00669116	1	0.000162925	8.57241e-05		0.00073646			0.00109611		0.000257064	0		7.37563e-06	2.29518			0.0137833	0.00606454			0.00870139	0.00114415	0.00190296	0.000811307	0.0097878	0.00153341	0.000900185		0.000167618			9.25506e-05		5.27973e-05			5.02955e-07	0.0112324
0.734675	61.6152	5360			0.0110333	0.00456701	0.00133386	0.442364	0.00364578	0.00823002	0.00717368	1		4.54124e-05		0.000700376			0.0010192		0.000288976	0	8.18039e-07		2.35366				0.0061653	0.0025199	0.00127512	0.00893186	0.001158	0.00193524	0.000827403	0.00995301		0.000915179		0.000170268			9.37301e-05		5.38473e-05		2.07398e-05		0.011713
0.734234	61.5904	5384.81			0.00264682	0.00125597	0.000294858	0.436883	0.00368801	0.00890719	0.00703219	1	3.76106e-05	4.58433e-05		0.000666959			0.00103266		0.00032141	0			2.32179				0.00605891	0.00247699	0.00125654	0.00881056	0.00114598	0.00191814	0.00081797	0.00984792	0.00154221	0.000905518		0.000168305			9.28067e-05		5.34385e-05				0.0114324
0.733793	61.5656	5409.63		0.0540073	0.0181324	0.001954		0.43848	0.00487055	0.00976745	0.00617222	1	0.000221941			0.000717197	3.00559e-05		0.00098797		0.000149976	0			2.36928			0.0145052	0.00630011	0.00254712		0.00905552	0.00118277	0.00197407	0.000835614	0.0101127	0.00158461			0.000173085	8.44963e-06		9.5076e-05		5.40084e-05				0.0119799
0.733352	61.5407	5434.44			0.0125494	0.00663445	0.000423341	0.432682	0.00349922	0.00871907	0.00713709	1	0.000164023	6.88999e-05		0.000772321			0.00101479		0.000294094	0			2.32786				0.00613147	0.00251323	0.00126207	0.00882414	0.00114951	0.00192469	0.000821676	0.0098863	0.00154885	0.000909161		0.000169482			9.30801e-05		5.35117e-05				0.011507
0.732911	61.5159	5459.26		0.0172774	0.0164933	0.00289099	0.000216369	0.440316	0.0041378	0.00891611	0.00708806	1	0.000150069	4.84191e-05		0.000686765			0.000968258		0.000267607	0			2.35703			0.0141666	0.00622467	0.00252462	0.00127616	0.00896805	0.00116648	0.00194874	0.000831276	0.0100048	0.00156733	0.000919952		0.000171085			9.39625e-05		5.40204e-05				0.0117908
0.732469	61.4911	5484.07			0.00115573	0.00478222	0.000800237	0.430972	0.00497094	0.0104486	0.00618428	1		1.32188e-05		0.000596703			0.000952744		0.000308898	0	1.05633e-05		2.30813				0.00603321	0.00248679	0.00125521	0.00875481	0.0011488	0.00191989	0.000811326	0.00981804		0.00090261		0.00016745			9.21328e-05		5.32149e-05		2.05064e-05		0.0113306
0.732028	61.4663	5508.89		0.00691046	0.0075915	0.00529202	0.000479632	0.429816	0.00465097	0.00948891	0.00712135	1	0.000318503	2.40648e-05	3.1676e-05	0.000657559			0.000959467		0.000251164	0			2.31589			0.0139143	0.00609237	0.00250061	0.00125934	0.00878891	0.00115244	0.00192389	0.000819635	0.00986267	0.00154591	0.000906767	0.000159553	0.000168511			9.25848e-05		5.31721e-05				0.0114204
0.731587	61.4415	5533.7			0.0240028	0.00100009	9.29312e-05	0.435952	0.00379541	0.00881899	0.00677287	1	0.000191244	0.000164168	2.33067e-05	0.000708121			0.000965862		0.000263511	0			2.3399				0.0062155	0.00249639	0.00126602	0.00887946	0.00115607	0.00193371	0.000823508	0.00993009	0.00155584	0.000913661	0.000160602	0.000169914			9.32495e-05		5.35969e-05				0.0116177
0.731146	61.4167	5558.52			0.0180239	0.00788356	0.000162042	0.432871	0.0053815	0.00816744	0.00688828	1	0.000306481	0.000171466	3.08079e-05	0.000716994	3.55218e-05		0.000797017		0.000283857	0		3.43318e-06	2.33536				0.00617958	0.00252802	0.00126509	0.00885523	0.00116278	0.00192853	0.00082325	0.00992009	0.00155485	0.000912777	0.000160478	0.000169787	8.31581e-06		9.2318e-05		5.36438e-05			4.90198e-07	0.0115835
0.730704	61.3919	5583.33		0.00450604	0.00247217	0.00452889	0.00168656	0.433421	0.0045077	0.00845569	0.00665583	1	0.000118397	2.31085e-05		0.000675665			0.000884848		0.000268328	0			2.32092			0.0138953	0.006064	0.00249556	0.00126464	0.00880215	0.00115114	0.0019178	0.000816918	0.00985759	0.00154412	0.000906295		0.000168514			9.21693e-05		5.32293e-05				0.0114393
0.730263	61.367	5608.15		0.0570566	0.00790847	0.000483412	0.00129203	0.446368	0.00328986	0.00880831	0.0071314	1	9.77309e-05		3.93076e-05	0.000688881			0.000760796		0.000265656	0			2.38475			0.0145593	0.00626507	0.00254645	0.00129882	0.00911965	0.00117791	0.00197446	0.000842704	0.0101396	0.0015882		0.000164073	0.000173402			9.41776e-05		5.47388e-05				0.0120903
0.729822	61.3422	5632.96		0.00638946	0.0145698	0.00598381	0.00368078	0.443467	0.0053804	0.00832244	0.00724939	1	0.000177264	6.32613e-05		0.00061516			0.000817329		0.000236937	0			2.37055			0.0141437	0.00622893	0.00254577	0.00129638	0.00900389	0.00117531	0.00195011	0.000833942	0.0100271	0.00157097	0.000922082		0.000171108			9.34158e-05		5.39873e-05				0.0118849
0.729381	61.3174	5657.78			0.00598274	0.0047188		0.438511	0.00333695	0.00796107	0.00616918	1	0.000157066			0.000603984			0.000699394		0.000272773	0	6.20571e-05		2.33393				0.00609618	0.0025026		0.00884884	0.00114818	0.00192005	0.000816513	0.00988171	0.00154809			0.000168572			9.14786e-05		5.33815e-05		2.08938e-05		0.0115316
0.728939	61.2926	5682.59			0.00155765	0.00390796	0.000427062	0.433152	0.00306112	0.0067328	0.00670771	1	0.000110324			0.000629485			0.000796855		0.000316725	0			2.31336				0.00603188	0.00248114	0.00125269	0.00876073	0.0011388	0.00190061	0.00081345	0.00981267	0.00153705			0.000167519			9.13176e-05		5.32242e-05				0.0113501
0.728498	61.2678	5707.41			0.00733551	0.00126195		0.441753	0.00337771	0.00738232	0.00615068	1		2.12001e-05		0.00060595			0.000734605		0.000259456	0			2.3395				0.00610921	0.00248811		0.00887407	0.00114957	0.00191918	0.00081727	0.00989198		0.000909448		0.000168757			9.17478e-05		5.33711e-05				0.0115712
0.728057	61.243	5732.22			0.00817309	0.00651536	0.000437124	0.44068	0.00510351	0.00640264	0.00553215	1	0.000242404	4.95796e-05		0.000535648			0.000766443		0.000264507	0			2.34602				0.00613017	0.00252101	0.00126634	0.00889316	0.00116129	0.0019196	0.00081645	0.00991919	0.00155439	0.00091209		0.000168872			9.21581e-05		5.3543e-05				0.0116353
0.727616	61.2181	5757.04			0.0312205	0.0061707		0.446317	0.00407247	0.00696138	0.00617634	1	0.000152475	1.91767e-05		0.000581601			0.000730912		0.000294022	0			2.38475				0.00633518	0.00255589		0.00905069	0.00117297	0.0019503	0.00083155	0.0100633	0.00157651	0.000925185		0.000171556			9.33179e-05		5.44692e-05				0.0119992
0.727175	61.1933	5781.85			0.0138455			0.446662	0.00241814	0.00744614	0.00521889	1	0.0002366	1.08281e-05	2.18902e-06	0.000534639			0.000638684		0.000276993	0			2.35865				0.00617606			0.00894856	0.00115128	0.00193033	0.000817246	0.0099478	0.00155884	0.000914527	0.000160784	0.000169354			9.17883e-05		5.37595e-05				0.0117317
0.726733	61.1685	5806.67		0.00522614		0.00304922		0.438975	0.00413148	0.00705217	0.00479431	1				0.000545898			0.000680301		0.00031676	0	4.86144e-05		2.32837			0.0139002		0.00248852		0.00883041	0.00114941	0.00191108	0.000807825	0.00985859				0.000167891			9.11703e-05		5.34734e-05		2.07786e-05		0.0114772
0.726292	61.1437	5831.48			0.00558738	0.00205259		0.433581	0.00378352	0.0071953	0.00504737	1		0.000206879		0.00055788			0.000690537		0.000272223	0	9.48258e-05		2.31414				0.00605429	0.00247312		0.00876664	0.00114284	0.00190371	0.000805655	0.00981695		0.000903461		0.000167241			9.08355e-05		5.3029e-05		2.09177e-05		0.0113589
0.725851	61.1189	5856.3			0.0086769	0.000499386		0.438107	0.00351052	0.0054981	0.00512882	1	0.000338794	8.99184e-05		0.000596031	9.08775e-05		0.000813433		0.000293341	0			2.32922				0.00609359	0.00247529		0.00882381	0.00114604	0.00190291	0.00080926	0.00985598	0.00154496	0.000906477		0.000168094	8.53487e-06		9.18024e-05		5.33439e-05				0.0114784
0.72541	61.0941	5881.11			0.0218813	0.00467605		0.446635	0.00329463	0.00623559	0.00444204	1				0.000585645			0.000745707		0.00030422	0	7.12528e-06		2.37296				0.00624995	0.00253287		0.00899725	0.00116195	0.00193481	0.000817821	0.0100021				0.000170533			9.28244e-05		5.4189e-05		2.08736e-05		0.0118673
0.724968	61.0693	5905.93		0.04398	0.0175535	0.00846676		0.450917	0.00530966	0.00628347	0.00559199	1	0.000186302	1.4838e-05		0.000426963			0.000664334		0.000229731	0			2.40972			0.014577	0.00635056	0.00260192		0.00919569	0.00119503	0.00197303	0.000839737	0.0101984	0.00159786	0.000937587		0.000173072			9.42315e-05		5.48728e-05				0.0122877
0.724527	61.0444	5930.74			0.00945692	0.00483422		0.442847	0.00509684	0.00354505	0.0051118	1	0.000100999	5.66928e-05		0.000486575		3.68941e-05	0.000697431		0.000312342	0			2.34985				0.006135	0.00251204		0.00890168	0.00116097	0.00190496	0.000814162	0.00991671	0.0015533	0.000911897		0.000168587		8.75085e-05	9.17928e-05		5.37668e-05				0.0116514
0.724086	61.0196	5955.56			0.019008	0.00350792		0.447605	0.00456031	0.00633311	0.00463848	1	0.000220485	6.27901e-05	2.16001e-05	0.00041847		1.2646e-06	0.000760066		0.000241593	0			2.37161				0.00623284	0.00252592		0.00899815	0.00116777	0.00193445	0.000818444	0.00999769	0.00156658	0.000919374	0.000161687	0.000169623		8.80449e-05	9.28554e-05		5.38522e-05				0.0118553
0.723645	60.9948	5980.37			0.00112029	0.00289694		0.447245	0.00430633	0.0060251	0.00421448	1	0.000250249			0.000402391			0.000584988		0.000303381	0			2.3513				0.00608847	0.0025003		0.00891587	0.00115606	0.00191562	0.000809022	0.00990825	0.00155271			0.000168026			9.11574e-05		5.36765e-05				0.0116487
0.723203	60.97	6005.19			0.0160049			0.44258	0.00318303	0.00530149	0.00427895	1	0.000101479			0.000432684			0.000639112		0.000239057	0			2.34762				0.00616309			0.00889404	0.00115066	0.00191231	0.000809458	0.00990968	0.0015522			0.0001682			9.14387e-05		5.33655e-05				0.0116321
0.722762	60.9452	6030			0.0146506	0.00110713		0.438486	0.00539964	0.00624843	0.00478311	1	0.000367024	9.25616e-05		0.000459469			0.000673952		0.000262936	0			2.33666				0.00614589	0.00248754		0.00885862	0.00115967	0.00191373	0.000810571	0.00989278	0.00155087	0.000909874		0.000168046			9.14551e-05		5.33927e-05				0.011558
0.722321	60.9204	6054.81			0.00610591	0.00203572		0.443287	0.00393507	0.00590124	0.00396859	1				0.000380882			0.000698071		0.000277956	0			2.34255				0.0061	0.00249066		0.00887711	0.00115174	0.00191088	0.000806064	0.00988691				0.000167558			9.15202e-05		5.34353e-05				0.0115803
0.72188	60.8956	6079.63			0.00780518	0.00326489		0.445172	0.00317625	0.0052867	0.00413171	1		5.90675e-05		0.000345611			0.000613682		0.00032026	0	5.15239e-05		2.35188				0.0061249	0.00250348		0.00891042	0.00115109	0.00191299	0.000809049	0.00991362		0.000911624		0.000167835			9.1349e-05		5.37893e-05		2.0909e-05		0.0116578
0.721439	60.8707	6104.44		0.0487401	0.0198506	0.00252336		0.45744	0.00176437	0.00544293	0.00470127	1	6.72907e-05	9.59857e-05		0.000357516			0.000609224		0.00027607	0			2.42438			0.0146409	0.00637957	0.0025786		0.00925404	0.00118015	0.0019741	0.000837466	0.0102261	0.00160159	0.000940551		0.000173187			9.42059e-05		5.52589e-05				0.012396
0.720997	60.8459	6129.26			0.0121138	0.00216013		0.451851	0.00382853	0.00739436	0.00414922	1	0.000146281	1.5129e-05		0.000333716			0.00066784		0.000240484	0			2.37471				0.00619531	0.00251794		0.00901492	0.00116353	0.00193879	0.000815595	0.00999275	0.00156543	0.000918681		0.000169116			9.23488e-05		5.382e-05				0.0118649
0.720556	60.8211	6154.07		0.0156247	0.00289516			0.443576	0.00417984	0.00549601	0.00490808	1	0.000225279	6.19923e-05		0.000342814			0.00061862		0.000275366	0			2.34584			0.0140409	0.00610557			0.00890983	0.00115701	0.0019156	0.000813566	0.00992176	0.0015547	0.000912388		0.000167959			9.14486e-05		5.36107e-05				0.0116374
0.720115	60.7963	6178.89			0.0138605	0.00305866		0.438736	0.00346118	0.00633083	0.00469059	1		2.3192e-05	2.34536e-05	0.000349458			0.000600255		0.000319797	0			2.33853				0.0061408	0.00249672		0.00885817	0.00114986	0.00191377	0.000809958	0.00989089		0.000909357	0.000159969	0.00016747			9.10732e-05		5.36637e-05				0.0115651
0.719674	60.7715	6203.7			0.0241142	0.00327176		0.450274	0.0026728	0.00486065	0.00501314	1	0.000155206	3.41715e-05		0.000308353			0.000622792		0.00030432	0			2.3841				0.00627764	0.00253252		0.00903924	0.0011619	0.00193302	0.000822843	0.0100285	0.00157107	0.000922061		0.000169593			9.24531e-05		5.43325e-05				0.0119545
0.719232	60.7467	6228.52		0.00348225				0.438326	0.00211568	0.00476417	0.0049387	1	8.54458e-05	2.90269e-05		0.000261208			0.000657865		0.000310771	0			2.32076			0.0138276				0.00878651	0.00113422	0.00189104	0.000804808	0.00981313	0.001537	0.000902236		0.00016572			9.06399e-05		5.31975e-05				0.011387
0.718791	60.7219	6253.33		0.0367098	0.000586294			0.45173	0.00260719	0.00679806	0.00436329	1				0.000315683			0.000607881		0.000289166	0			2.37769			0.0143216	0.00616997			0.00906168	0.00116351	0.00194599	0.000820956	0.0100453				0.000169914			9.25329e-05		5.43473e-05				0.0119422
0.71835	60.697	6278.15		0.00696308	0.012052	6.05603e-05		0.447102	0.00189869	0.00486117	0.00438641	1	0.00014417	9.96325e-06		0.000276842			0.000567656		0.000258878	0			2.36067			0.0140343	0.006167	0.00249612		0.00895055	0.00114868	0.00191743	0.000813088	0.00994758	0.00155835	0.000914503		0.000168068			9.1433e-05		5.36682e-05				0.0117415
0.717909	60.6722	6302.96			0.000701356			0.443343	0.00164949	0.0056397	0.00529236	1	5.4911e-05		1.84394e-05	0.000381722	3.05632e-05		0.000602539		0.000247883	0			2.33498				0.00605086			0.00884461	0.00113623	0.00190253	0.000809608	0.00985041	0.00154269		0.00015929	0.000166943	8.23298e-06		9.07117e-05		5.30898e-05				0.0115002
0.717467	60.6474	6327.78			0.00970753			0.434938	0.0021942	0.00606057	0.00449209	1	0.000151306	2.96057e-05		0.000389914			0.000723138		0.0003217	0			2.31875				0.00607649			0.00877616	0.00113541	0.00189876	0.00080319	0.00982014	0.00153842	0.000902884		0.00016647			9.10251e-05		5.32892e-05				0.0113852
0.717026	60.6226	6352.59		0.0185738	0.00696271	0.0051455		0.441937	0.00397208	0.00589519	0.00399381	1	0.000232476	2.03949e-05		0.000298846			0.000584805		0.000267059	0			2.35357			0.0141077	0.00614849	0.0025242		0.00893474	0.00116027	0.0019247	0.000812033	0.00995859	0.00156051	0.000915567		0.000168364			9.16196e-05		5.37684e-05				0.0117191
0.716585	60.5978	6377.41			0.00891131	0.00446973	0.000328818	0.436978	0.00316078	0.00514813	0.00483513	1	0.000220175	6.32389e-05	1.38665e-05	0.000354224			0.000683459		0.000282588	0			2.33169				0.00609851	0.0024964	0.00125852	0.0088237	0.00114503	0.00190237	0.000808312	0.00986208	0.00154533	0.000906906	0.000159456	0.000167005			9.12182e-05		5.33239e-05				0.0114976
0.716144	60.573	6402.22			0.0101433	7.74727e-05		0.443244	0.00386667	0.00573993	0.00376412	1	0.000173931	1.01959e-05		0.00038759			0.000729436		0.00030747	0			2.34386				0.00612413	0.00248267		0.00888295	0.00115218	0.00191138	0.000805602	0.00989366	0.00155005	0.000909547		0.000167705			9.17377e-05		5.36177e-05				0.0115947
0.715703	60.5481	6427.04		0.0405301	0.0149971			0.445924	0.00320497	0.00505177	0.00494039	1	0.000225224	2.01816e-05		0.000340348			0.000677819		0.000295175	0			2.37747			0.0143795	0.00625923			0.00905694	0.00116967	0.00194245	0.000826081	0.0100724	0.00157831	0.000926031		0.000170497			9.31353e-05		5.45245e-05				0.0119734
0.715261	60.5233	6451.85			0.00271121	0.000827096	0.000244367	0.447359	0.00279439	0.00558756	0.00441478	1	0.000248943			0.000417219			0.000695592		0.000302757	0			2.35085				0.00609222	0.00248836	0.00126313	0.00891041	0.0011478	0.00191215	0.000809466	0.00990155	0.00155166			0.000167986			9.16434e-05		5.36371e-05				0.0116385
0.71482	60.4985	6476.67			0.00140487	0.00535638	0.000166628	0.440559	0.00423304	0.00675003	0.00448789	1	0.000188596	4.06947e-05		0.000369996			0.0007343		0.000310389	0			2.33573				0.00606766	0.00250332	0.00125899	0.00885035	0.00115148	0.00191221	0.00080742	0.00987211	0.00154674	0.000907716		0.000167253			9.15619e-05		5.35153e-05				0.0115293
0.714379	60.4737	6501.48				0.000108636		0.438142	0.00336749	0.00552752	0.00488623	1	3.92163e-05	5.77758e-05		0.000350242			0.00068815		0.000267787	0			2.3187					0.00246133		0.00878104	0.00113976	0.0018938	0.000804132	0.00980802	0.00153597	0.000901908		0.00016607			9.07412e-05		5.2959e-05				0.0113709
0.713938	60.4489	6526.3			0.00911032			0.442922	0.00233086	0.00540994	0.00458911	1			5.79898e-05	0.000392625			0.000723741		0.00021922	0			2.34185				0.00611168			0.0088707	0.00114321	0.00190746	0.000808712	0.00988179			0.000159992	0.000167529			9.15995e-05		5.31173e-05				0.0115709
0.713496	60.4241	6551.11		0.01792	0.000585789	0.0044345		0.446786	0.00465303	0.00648943	0.00448981	1	0.000276984	2.40017e-05	2.93822e-06	0.000428485			0.000747855		0.000282719	0			2.36107			0.0141295	0.00612762	0.00252514		0.00897482	0.00116573	0.00193109	0.000815952	0.0099763	0.00156351	0.000917214	0.000161248	0.00016931			9.25959e-05		5.39421e-05				0.0117774
0.713055	60.3993	6575.93			0.00963174			0.445393	0.00413446	0.00603584	0.00497578	1		2.17329e-05		0.00047742			0.000677255		0.000254859	0			2.34998				0.00613527			0.00891344	0.00115609	0.00191712	0.000813408	0.00991575		0.000911635		0.000168525			9.16839e-05		5.34766e-05				0.0116509
0.712614	60.3744	6600.74			0.0045981	0.00379375		0.44316	0.00293175	0.0063104	0.00462244	1	6.1307e-05			0.000355139	4.10372e-05		0.000701311		0.000252468	0			2.34373				0.0060949	0.00250031		0.0088799	0.00114722	0.00191364	0.000809608	0.00989073	0.00154903			0.000167495	8.31847e-06		9.15715e-05		5.33298e-05				0.0115906
0.712173	60.3496	6625.56				0.00443684		0.448787	0.00515757	0.0067923	0.00453903	1	0.000225244	0.00012985		0.000415253			0.000755636		0.000252126	0			2.35756					0.00251451		0.00894694	0.00116332	0.00192446	0.000812758	0.00993426	0.00155666	0.000913875		0.000168531			9.22444e-05		5.35629e-05				0.0117103
0.711731	60.3248	6650.37			0.0165936	0.00200901		0.446871	0.00421336	0.00739656	0.00478976	1	0.000183683			0.000453973			0.000715285		0.000301495	0			2.36468				0.00620726	0.00251296		0.00897495	0.0011635	0.00193555	0.000817421	0.00997597	0.00156299			0.000169432			9.24304e-05		5.4034e-05				0.011795
0.71129	60.3	6675.19			0.0166231			0.440054	0.00336225	0.00663247	0.00558449	1	3.56348e-05	2.23772e-05	1.76832e-05	0.000468953			0.000677584		0.000280168	0			2.34138				0.00616269			0.00887654	0.0011509	0.00191782	0.000815468	0.00990411	0.001551	0.000910569	0.000160154	0.000168285			9.15779e-05		5.35392e-05				0.0115947
0.710849	60.2752	6700				0.00182801	5.13998e-05	0.438306	0.00450343	0.00743486	0.00472852	1		0.000117804		0.00047284			0.000749542		0.000301097	0	5.25282e-06		2.32207					0.00247571	0.00125327	0.00880298	0.00114809	0.00190773	0.000805292	0.00983163		0.000904374		0.000167073			9.12614e-05		5.32502e-05		2.05087e-05		0.0114149
0.710408	60.2504	6724.81			0.00675352	0.000647606		0.444185	0.00534844	0.00682139	0.00503463	1	8.63672e-05	2.82553e-05		0.00046106			0.000803476		0.000323044	0			2.34483				0.00611534	0.00248873		0.0088992	0.00116103	0.00191924	0.000812947	0.00990657	0.00155164	0.000910824		0.000168288			9.22242e-05		5.37648e-05				0.0116146
0.709967	60.2256	6749.63		0.0574593	0.00590191	0.00187217		0.450103	0.00547809	0.00749232	0.00514267	1	0.000101643			0.000451656			0.000769339		0.000231746	0			2.3922			0.0145806	0.00626316	0.00255687		0.00915066	0.00119057	0.00197039	0.000833721	0.010153	0.00159032			0.000172427			9.43454e-05		5.4639e-05				0.0121441
0.709525	60.2007	6774.44		0.0237758		0.00546765		0.437629	0.00201993	0.00761313	0.00585036	1	0.000291718	3.21669e-05	6.15825e-05	0.000520091			0.000763997		0.000224342	0			2.33843			0.014085		0.00251712		0.00888266	0.0011466	0.00192661	0.000818455	0.00992437	0.00155544	0.00091248	0.0001607	0.000168883			9.2194e-05		5.33716e-05				0.0116037
0.709084	60.1759	6799.26			0.00478725			0.437907	0.00287279	0.00802086	0.00522906	1	0.000173439	2.88972e-05		0.000459672			0.00073999		0.00034465	0			2.32329				0.00606379			0.00880738	0.0011409	0.00191199	0.000808337	0.00983874	0.00154144	0.00090459		0.000167129			9.12804e-05		5.3503e-05				0.0114291
0.708643	60.1511	6824.07				0.00172377		0.435712	0.00554454	0.00826644	0.00529884	1	0.000207121			0.000536812			0.000775586		0.000372943	0			2.31474					0.00247243		0.00878042	0.00115192	0.00190969	0.000807194	0.00982066	0.00153877			0.000167201			9.12875e-05		5.35436e-05				0.0113661
0.708202	60.1263	6848.89			0.00778114	0.0024597		0.444334	0.00143006	0.00978153	0.00574931	1	3.26522e-05	8.11053e-05		0.000533804			0.000712641		0.000259211	0			2.34931				0.00613039	0.00250177		0.00891443	0.00114348	0.00193705	0.000817816	0.00992269	0.0015539	0.000912568		0.000168923			9.19236e-05		5.35356e-05				0.0116557
0.70776	60.1015	6873.7			0.0169344	0.00223459		0.441187	0.00445735	0.00851337	0.00593088	1	0.000118187	3.13845e-05		0.000518874			0.000730809		0.000307068	0			2.34891				0.00618768	0.00250547		0.00891593	0.00116073	0.00193447	0.000820292	0.00994179	0.00155731	0.000914077		0.000169174			9.21908e-05		5.38765e-05				0.0116762
0.707319	60.0767	6898.52		0.039973	0.00372941	0.00119702		0.437952	0.00242251	0.00818662	0.00555939	1	0.000218543	3.35155e-05		0.000472112			0.000749751		0.000361883	0			2.34445			0.0142386	0.0061429	0.00250883		0.00893018	0.00115453	0.00193943	0.000821234	0.00997566	0.00156312	0.000917202		0.000169517			9.25995e-05		5.43335e-05				0.0116937
0.706878	60.0519	6923.33			0.00523044			0.443305	0.00324363	0.00885204	0.00526092	1	0.000313844	1.36465e-05		0.000629475			0.000778361		0.000309521	0			2.34046				0.00609974			0.00888312	0.00114908	0.00192675	0.000812995	0.00989351	0.00155072	0.000909551		0.000168899			9.19784e-05		5.3627e-05				0.0115777
0.706437	60.027	6948.15			0.031115	0.000747957		0.435815	0.00276794	0.00602108	0.00510661	1	3.18754e-05	5.60891e-05	6.89823e-05	0.000562611	2.11054e-05		0.000766422		0.000312914	0			2.34447				0.0062514	0.00249537		0.00887961	0.00115108	0.00192	0.000815311	0.00993102	0.0015552	0.00091321	0.000160844	0.000169208	8.25339e-06		9.22678e-05		5.38472e-05				0.0116415
0.705995	60.0022	6972.96			0.00855925	0.00449375		0.427324	0.00416244	0.00916385	0.00508668	1	0.000292336	0.000111305		0.000574367	1.46712e-06		0.000722569		0.000245947	0			2.3024				0.00605804	0.00248066		0.00872033	0.00114266	0.00190995	0.000804409	0.00979942	0.00153586	0.000901379		0.000167023	8.0478e-06		9.08303e-05		5.28055e-05				0.0112811
0.705554	59.9774	6997.78			0.0258056	0.000465592		0.437884	0.00375639	0.00875127	0.00558515	1	9.40147e-05	1.15651e-05		0.000502745	5.36148e-06		0.000849927		0.000276217	0			2.34504				0.00623033	0.00249609		0.00889744	0.00115697	0.0019352	0.000818382	0.00993947	0.00155683	0.000913765		0.000169054	8.18217e-06		9.27613e-05		5.37106e-05				0.0116542
0.705113	59.9526	7022.59			0.013794	0.00351877		0.437363	0.000802673	0.00930169	0.00606224	1	8.53612e-05			0.000508721			0.000662595		0.000273867	0	4.0211e-06		2.33607				0.00614139	0.00249936		0.00885269	0.00113688	0.00192875	0.000816863	0.00989236	0.00154941			0.000168282			9.13951e-05		5.34445e-05		2.06293e-05		0.0115546
0.704672	59.9278	7047.41			0.00299752	0.00305283		0.428125	0.00357662	0.0077995	0.00541659	1	0.000139968	4.91019e-05	0.00010426	0.000534398			0.00070107		0.00026469	0			2.29699				0.00601117	0.00246555		0.00869588	0.00113608	0.00189708	0.000803403	0.00976754	0.00153012	0.000898143	0.000158369	0.000166284			9.04298e-05		5.27253e-05				0.011218
0.704231	59.903	7072.22						0.441307	0.00274621	0.00828272	0.00501619	1	8.1435e-05	3.19222e-05		0.000408532	3.38811e-05		0.00079365		0.000287344	0			2.32837							0.00882993	0.00114103	0.00191454	0.000807823	0.00984523	0.001542	0.000905202		0.000166987	8.24498e-06		9.16048e-05		5.32562e-05				0.0114617
0.703789	59.8781	7097.04		0.038716	0.0360882	0.000618272		0.449997	0.00411824	0.0102088	0.00541786	1	0.000120901	1.31114e-05	3.0287e-06	0.000482015			0.00074699		0.00025135	0			2.41106			0.0145826	0.00645946	0.00256762		0.00921152	0.00119161	0.0019975	0.000840723	0.0102212	0.00160109	0.000939672	0.000165207	0.00017374			9.48644e-05		5.51059e-05				0.012322
0.703348	59.8533	7121.85				0.00160983		0.437223	0.00378342	0.00827704	0.00580062	1			4.0458e-06	0.00048839	1.67677e-05	2.15684e-05	0.000704363		0.000251385	0			2.31871					0.0024731		0.00879221	0.00114384	0.00191069	0.00081006	0.00982554			0.000158817	0.000167046	8.14442e-06	8.66286e-05	9.09829e-05		5.2973e-05				0.0113913
0.702907	59.8285	7146.67			0.00772031	0.000259778		0.435444	0.00513267	0.00811035	0.00564502	1	0.000177828		9.45941e-05	0.000517221	3.27335e-05	1.8218e-05	0.000776668		0.000279724	0			2.31968				0.00608108	0.00247095		0.0087994	0.00115256	0.00191333	0.000810764	0.00984337	0.00154219		0.00015955	0.000167491	8.23777e-06	8.67693e-05	9.15039e-05		5.32086e-05				0.0114167
0.702466	59.8037	7171.48				0.00379939		0.437758	0.000857815	0.00766244	0.00533736	1	0.000143799	0.000198704		0.000522076			0.00082907		0.000319678	0			2.32416					0.00248548		0.00880058	0.00113021	0.00190891	0.000808313	0.00983196	0.00154023	0.000904802		0.000167321			9.16555e-05		5.33434e-05				0.0114255
0.702024	59.7789	7196.3			0.00842936			0.433876	0.00318669	0.00721601	0.00503126	1	4.01833e-05	8.89145e-05	2.50708e-05	0.000455818			0.000771709		0.000227683	0			2.31452				0.00606756			0.00876712	0.00113979	0.0019036	0.000805486	0.00981586	0.0015372	0.000902781	0.000158763	0.000166721			9.12238e-05		5.28045e-05				0.0113595
0.701583	59.7541	7221.11			0.00750073	0.00432898		0.440507	0.00372845	0.00742711	0.00501836	1		8.07441e-05		0.000447526			0.000754341		0.000247929	0			2.33982				0.0061111	0.00250372		0.00886947	0.00115151	0.00191974	0.000811812	0.00989373		0.000909902		0.000168003			9.18616e-05		5.33235e-05				0.0115748
0.701142	59.7293	7245.93			0.0165013	0.00117644		0.436287	0.00471327	0.00773789	0.00494277	1	0.00013659			0.000450706			0.000687455		0.000279349	0			2.33153				0.0061497	0.00248573		0.00884007	0.00115527	0.00191943	0.000810657	0.0098842	0.00154838			0.000167857			9.14425e-05		5.34274e-05				0.0115226
0.700701	59.7044	7270.74			0.014851	0.00245538		0.438828	0.00431318	0.00812794	0.00472052	1	5.05186e-05			0.000342297			0.000737705		0.000289789	0			2.33902				0.00615348	0.00249689		0.00886984	0.00115553	0.00192509	0.000811132	0.00990341	0.00155097			0.000167646			9.18691e-05		5.3583e-05				0.0115822
0.700259	59.6796	7295.56			0.00946692	0.00340837		0.447761	0.00364822	0.00759404	0.00501219	1	0.000184853			0.000426197			0.000743843		0.00027808	0			2.3624				0.00616185	0.00251591		0.00896504	0.00115883	0.00193344	0.000817222	0.00996003	0.0015605			0.000169023			9.24249e-05		5.3831e-05				0.0117648
0.699818	59.6548	7320.37			0.00633883	0.00461023		0.44257	0.00301743	0.0066434	0.00389186	1	6.76183e-05	0.00010738		0.000368455	3.0443e-05		0.00070675		0.000333174	0			2.34483				0.00610768	0.00250606		0.00888306	0.00114843	0.0019166	0.000806547	0.0098975	0.00155012	0.000910381		0.000167676	8.27174e-06		9.16611e-05		5.37657e-05				0.011604
0.699377	59.63	7345.19			0.0177821			0.444573	0.00364102	0.00752346	0.00516448	1	0.000418107	0.000107193		0.000445614			0.000734199		0.000282914	0			2.35677				0.00619938			0.00894356	0.00115807	0.00193188	0.000817469	0.0099538	0.00156069	0.000915559		0.000169014			9.23191e-05		5.38214e-05				0.0117294
0.698936	59.6052	7370			0.00813811			0.443654	0.00379537	0.00839265	0.00431978	1	0.000110348	1.50923e-05		0.000422248			0.000729007		0.000292152	0			2.34316				0.00611832			0.00889095	0.00115261	0.0019258	0.000808894	0.00990031	0.00155077	0.000910183		0.00016799			9.17973e-05		5.35779e-05				0.011599
0.698495	59.5804	7394.81				0.00117616		0.442673	0.00329545	0.00742025	0.00416453	1	0.00026224	2.13504e-05		0.000396632			0.000729209		0.000264804	0			2.33401					0.00247909		0.00884796	0.0011452	0.00191274	0.000804659	0.00985783	0.00154487	0.000906308		0.000167142			9.14044e-05		5.32132e-05				0.0115041
0.698053	59.5556	7419.63			0.0172607	0.0110991		0.447612	0.00320599	0.00585194	0.00421223	1		5.07281e-05		0.000350067			0.000733518		0.000294225	0	0.000110167		2.38059				0.00623954	0.00257023		0.0090205	0.00116387	0.00193683	0.000818337	0.0100225		0.000921593		0.000169701			9.29527e-05		5.42495e-05		2.14325e-05		0.0119297
0.697612	59.5307	7444.44		0.00160103	0.00248636			0.436795	0.00361896	0.00549568	0.00398371	1	9.02511e-05	0.000104278		0.000361412			0.000700825		0.000297881	0			2.31754			0.0138133	0.0060345			0.00877578	0.00114117	0.00189393	0.000799829	0.00980952	0.00153646	0.000902274		0.000166151			9.08173e-05		5.31147e-05				0.011367
0.697171	59.5059	7469.26			0.00303287	0.00345525		0.448513	0.00150091	0.0049188	0.00325682	1		6.44396e-05	3.15189e-05	0.000284806			0.000631052		0.000323324	0	5.2108e-05		2.35698				0.00609948	0.0025037		0.0089244	0.00114245	0.00191062	0.00080448	0.00991075		0.000911387	0.00016033	0.000167486			9.14087e-05		5.37889e-05		2.09059e-05		0.0116797
0.69673	59.4811	7494.07			0.0138887	0.00186523		0.45013	0.000714853	0.00602471	0.00371262	1	0.000361229	5.21087e-05		0.000407373			0.000732087		0.000251739	0			2.37133				0.00618978	0.00251062		0.00898541	0.00114531	0.00192746	0.000811524	0.00996954	0.00156287	0.000916732		0.00016909			9.24546e-05		5.37511e-05				0.0118205
0.696288	59.4563	7518.89			0.00280216			0.442663	0.00182755	0.00734308	0.00356908	1	0.000289697	0.000126593	5.05225e-05	0.000447988		3.25128e-05	0.000737865		0.000233898	0			2.33511				0.0060653			0.00884723	0.00113787	0.00191222	0.000801661	0.00985706	0.00154488	0.000906757	0.000159555	0.000167383		8.69605e-05	9.144e-05		5.30568e-05				0.0115086
0.695847	59.4315	7543.7			0.0101391	0.00142442		0.455094	0.0038903	0.00604126	0.0036962	1		0.000108372	9.83871e-05	0.000304291			0.00063232		0.000268342	0	1.13479e-05		2.38114				0.00619044	0.00251629		0.00903841	0.00116478	0.00193359	0.000813987	0.0100008		0.000919888	0.000162121	0.000169105			9.22456e-05		5.40027e-05		2.0892e-05		0.0119066
0.695406	59.4067	7568.52		0.0288306	0.000985481	0.00165562		0.442075	0.00255654	0.00619882	0.00346897	1	0.000180804	3.86965e-05	1.12611e-05	0.000276263			0.000673154		0.000242335	0			2.34762			0.0141361	0.00610893	0.00250281		0.00892112	0.00115138	0.00192313	0.000808124	0.00994265	0.00155776	0.000914193	0.000160746	0.000167982			9.19122e-05		5.35594e-05				0.0116708
0.694965	59.3819	7593.33			0.000140844	0.00453661		0.448062	0.00291741	0.00547397	0.00346547	1	4.3432e-05	9.47348e-05		0.000389891	2.74644e-06		0.000674367		0.000243876	0			2.3546				0.00608362	0.00250843		0.00891994	0.00114918	0.00191289	0.000805312	0.00990827	0.00155169	0.000911309		0.000167964	8.14353e-06		9.16004e-05		5.33818e-05				0.011665
0.694523	59.357	7618.15			0.0131872			0.447774	0.00313683	0.00566015	0.00307136	1		4.5307e-05		0.000315601			0.000569376		0.000249636	0			2.35941				0.00616462			0.00894225	0.00115333	0.00191891	0.000805498	0.00993464		0.000913489		0.000168042			9.13227e-05		5.35525e-05				0.0117199
0.694082	59.3322	7642.96		0.0160552	0.00794163	0.00373091		0.438237	0.00392288	0.00571435	0.00442465	1	0.000175584	7.72141e-05		0.000282641		6.46916e-06	0.000638031		0.000250571	0			2.34027			0.014036	0.00612755	0.00250659		0.00887891	0.00115516	0.00191573	0.000810763	0.00991681	0.00155368	0.000912008		0.000167577		8.73585e-05	9.14992e-05		5.34611e-05				0.011604
0.693641	59.3074	7667.78			0.00555952	0.000851749		0.440727	0.0027567	0.00718033	0.00339238	1	0.000272464	0.000109409		0.00022277			0.000643884		0.000260322	0			2.33266				0.0060779	0.0024769		0.00883625	0.00114227	0.0019111	0.00080066	0.00985546	0.00154455	0.000906525		0.000166246			9.0962e-05		5.31784e-05				0.0114947
0.6932	59.2826	7692.59				0.00142251		0.442069	0.00205813	0.00740574	0.00384677	1	7.0397e-05	2.61703e-05		0.000322243			0.000697968		0.000439193	0			2.33207					0.00247772		0.00883577	0.00113791	0.00191068	0.000802256	0.00984756	0.00154232	0.000905388		0.000166602			9.11553e-05		5.40164e-05				0.0114826
0.692759	59.2578	7717.41			0.00844808	0.00034273		0.445707	0.0042397	0.00693542	0.00464722	1	0.000121176			0.000398264			0.000674603		0.000258936	0			2.35018				0.00613048	0.00248996		0.00891656	0.00115681	0.00192192	0.000811922	0.00991749	0.00155352			0.000168162			9.16868e-05		5.35062e-05				0.0116539
0.692317	59.233	7742.22				0.00331042		0.443227	0.00130925	0.00732168	0.00497209	1	5.58581e-05	8.28198e-05		0.000417869	0.000148113		0.000551342		0.000249876	0			2.33895					0.00249255		0.00886115	0.00113675	0.00191452	0.000809593	0.00986947	0.00154568	0.000907682		0.000167445	8.82899e-06		9.06346e-05		5.32024e-05				0.0115421
0.691876	59.2081	7767.04			0.00828006	0.00407657		0.445198	0.00317682	0.00891329	0.00514046	1	0.000132157			0.000392392			0.000721426		0.00023451	0			2.35438				0.00614325	0.00251405		0.00893382	0.00115409	0.00193601	0.000816175	0.0099395	0.00155702			0.000168506			9.2123e-05		5.35035e-05				0.0117007
0.691435	59.1833	7791.85						0.440451	0.00183806	0.00885553	0.00512877	1		0.00022556	3.72336e-05	0.000449705	0.000165098		0.000658502		0.000260013	0	9.61102e-05		2.32619							0.00882132	0.00113599	0.00191641	0.000807974	0.00984033		0.000905704	0.000159219	0.000167107	8.88648e-06		9.08942e-05		5.30952e-05		2.09738e-05		0.0114452
0.690994	59.1585	7816.67				0.00166879		0.44581	0.00171409	0.0117123	0.00637293	1	0.000257989	0.000169585	0.000128243	0.000352182		1.22558e-05	0.000696567		0.00023214	0			2.34561					0.00249481		0.00891091	0.00114349	0.00194426	0.000819912	0.00991063	0.00155312	0.000911897	0.000160808	0.000167818		8.73327e-05	9.17322e-05		5.33364e-05				0.0116232
0.690552	59.1337	7841.48		0.0105704	0.0105923	0.0010859		0.44376	0.00400992	0.00971962	0.0051711	1	0.000100025	0.000107936		0.000193001	6.21307e-05		0.00063408		0.00027653	0	3.90187e-05		2.35304			0.0140725	0.00616861	0.00250481		0.00894678	0.00116084	0.00194439	0.000818166	0.00996189	0.00156037	0.000916307		0.000167893	8.48339e-06		9.18954e-05		5.38334e-05		2.09486e-05		0.0117203
0.690111	59.1089	7866.3						0.437842	0.00377451	0.0109105	0.00580446	1	5.26149e-05	1.1531e-05		0.0003206			0.000633805		0.00029773	0			2.31796							0.00879984	0.0011444	0.00192463	0.000810502	0.00983066	0.00153958	0.000903762		0.000166308			9.06835e-05		5.32284e-05				0.0113936
0.68967	59.0841	7891.11			0.00243648			0.436275	0.00317624	0.010078	0.00606895	1		4.41411e-05	1.64518e-05	0.000332074			0.000675103		0.000241449	0	0.000104565		2.31592				0.00604411			0.00878756	0.00114086	0.00191954	0.000811379	0.00982555		0.000903452	0.000158878	0.000166278			9.08393e-05		5.29242e-05		2.09839e-05		0.0113776
0.689229	59.0593	7915.93			0.0031642	0.00254962		0.431197	0.00342478	0.0112943	0.00631626	1	0.000162085	5.99392e-05	0.000102721	0.000433524	1.19024e-05		0.000712821		0.000205925	0			2.30594				0.00603678	0.00247326		0.00874681	0.00114002	0.00192204	0.000811129	0.00980783	0.00153654	0.000901901	0.000159014	0.000166476	8.10588e-06		9.08604e-05		5.26546e-05				0.0113081
0.688787	59.0344	7940.74						0.439625	0.00438605	0.0122502	0.0072289	1	0.000114957	2.82495e-05	9.11376e-06	0.000431526	5.83696e-05		0.000756755		0.000243095	0			2.32449							0.00883742	0.00115116	0.00193753	0.000820178	0.00986283	0.00154493	0.000906802	0.000159444	0.000167399	8.38049e-06		9.15866e-05		5.31332e-05				0.011463
0.688346	59.0096	7965.56		0.0176652				0.436338	0.00412766	0.012201	0.00634571	1	0.000112419	1.6423e-05		0.000391039	4.41442e-05		0.000645678		0.000268724	0			2.32281			0.0140016				0.00884269	0.00115268	0.00194201	0.000817809	0.00988684	0.00154868	0.000908952		0.000167607	8.33057e-06		9.12605e-05		5.33892e-05				0.0114827
0.687905	58.9848	7990.37			0.0146706	0.00173941		0.433675	0.00290468	0.0116786	0.00740125	1	0.000355678	4.74285e-05		0.000484805			0.000729097		0.000238246	0			2.32448				0.00613855	0.00248766		0.00882414	0.00114594	0.00193824	0.000822525	0.00988081	0.00154893	0.00090855		0.000167968			9.1617e-05		5.32061e-05				0.0114839
0.687464	58.96	8015.19			0.00638784	0.000708922		0.426269	0.00445834	0.0111295	0.00637223	1	0.000226961	0.000199264	2.23726e-05	0.000363122			0.000678654		0.000242212	0			2.29171				0.0060314	0.0024556		0.0086921	0.00114108	0.0019145	0.000808562	0.00977348	0.00153148	0.000899423	0.000158065	0.000165549			9.03753e-05		5.26475e-05				0.011199
0.687023	58.9352	8040						0.43228	0.00311782	0.0109972	0.0068428	1	0.000182903	3.94586e-05		0.000450103			0.000689893		0.000246494	0			2.3023							0.00873549	0.00113635	0.00191693	0.000812165	0.00978919	0.00153373	0.000900086		0.00016624			9.05755e-05		5.27531e-05				0.0112688
0.686581	58.9104	8064.81			0.00334545	0.00424635		0.430333	0.00268603	0.0115042	0.00752141	1	6.07793e-05	8.70398e-05	6.3174e-06	0.000576957	0.00020713	6.89476e-06	0.000673585		0.000236167	0			2.30673				0.00604284	0.0024837		0.00875006	0.00113737	0.00192472	0.000817738	0.00981622	0.00153736	0.000902806	0.000158677	0.000167322	9.07102e-06	8.64745e-05	9.07456e-05		5.28481e-05				0.0113217
0.68614	58.8856	8089.63						0.421323	0.00484683	0.0116528	0.00889391	1		7.45433e-05		0.000356831			0.000629007		0.000206063	0			2.2699							0.00861344	0.00113579	0.00190501	0.000815725	0.00971205		0.000893164		0.000164477			8.95661e-05		5.2141e-05				0.0110227
0.685699	58.8607	8114.44			0.0145523	0.00166419		0.419536	0.00489235	0.0117829	0.00711202	1	3.0968e-05	8.53737e-05		0.00052691	9.40648e-05		0.000647001		0.000230307	0			2.28117				0.00606516	0.00245778		0.00865044	0.00114205	0.00191576	0.000811356	0.0097636	0.00152897	0.000897958		0.000166181	8.47043e-06		9.01294e-05		5.25362e-05				0.0111362
0.685258	58.8359	8139.26						0.41824	0.00396655	0.0117304	0.00772224	1		9.66118e-05		0.000556712			0.000633142		0.000270674	0	2.63366e-05		2.26049							0.00857037	0.00112782	0.00189916	0.000807388	0.00968031		0.000890352		0.000164907			8.92934e-05		5.22834e-05		2.02951e-05		0.0109411
0.684816	58.8111	8164.07			0.00341063			0.425178	0.00246902	0.0119025	0.00787913	1		3.10168e-05	1.84905e-05	0.000531538	6.28799e-05		0.000627632		0.000290912	0	0.000120834		2.28487				0.00600353			0.00866754	0.00112886	0.00191404	0.00081412	0.00975185		0.000896612	0.000157696	0.000166003	8.30818e-06		8.99265e-05		5.27685e-05		2.09058e-05		0.0111408
0.684375	58.7863	8188.89		0.00455983	0.00158547	0.00198483		0.411126	0.00414945	0.0130876	0.00779327	1		2.80972e-05	2.36236e-05	0.000600162	0.00020633		0.000639653		0.000300558	0			2.24627			0.0136181	0.00593863	0.00243344		0.0085187	0.00112643	0.00190188	0.000806101	0.00966076		0.000888223	0.000156248	0.000164784	8.92349e-06		8.91445e-05		5.23222e-05				0.0108504
0.683934	58.7615	8213.7			0.00964937	0.00126315		0.421602	0.00209812	0.0127541	0.00846638	1				0.000501834	4.31456e-05		0.000599083		0.000314461	0			2.28232				0.00603756	0.00245433		0.00865528	0.00112772	0.00191934	0.000817472	0.00975769				0.000165958	8.21687e-06		8.9841e-05		5.29149e-05				0.0111351
0.683493	58.7367	8238.52			0.00990571			0.411043	0.00144938	0.0130087	0.00762168	1	0.000233175	4.10647e-05		0.000477615			0.000617909		0.000272431	0			2.24898				0.00597721			0.00851601	0.00111308	0.00190099	0.000805055	0.00965816	0.00151344	0.000888046		0.000164148			8.90155e-05		5.21722e-05				0.0108605
0.683051	58.7119	8263.33			0.0179769	0.00042192		0.420104	0.00400873	0.0147067	0.00769419	1	4.46917e-05		1.37138e-05	0.000527147			0.000664182		0.000265713	0			2.28461				0.00609633	0.00245754		0.00867378	0.00114044	0.00193462	0.000816134	0.00978681	0.00153268		0.000158238	0.000166577			9.04277e-05		5.28343e-05				0.0111795
0.68261	58.687	8288.15				2.5904e-05		0.411422	0.00229716	0.0130718	0.00833454	1	0.000119718	3.0778e-05	3.73252e-05	0.000533563			0.000707411		0.000233849	0			2.24058					0.00241514		0.00848906	0.00111341	0.00189487	0.000805766	0.00962553	0.00150778	0.000884997	0.000155744	0.000163863			8.91456e-05		5.18103e-05				0.0107834
0.682169	58.6622	8312.96		0.000295926	0.0103691	0.0013561		0.407065	0.00247075	0.0124882	0.00803215	1	0.000506047	9.34544e-05		0.000462469	8.69814e-05		0.000680095		0.00027909	0			2.24066			0.0135717	0.0059697	0.00242579		0.00848294	0.00111619	0.00189538	0.000805721	0.0096424	0.00151228	0.00088685		0.000163807	8.33113e-06		8.91701e-05		5.21192e-05				0.0108027
0.681728	58.6374	8337.78		0.0390468				0.410328	0.00314542	0.0150407	0.00901182	1				0.000440853	6.55523e-05	1.14913e-05	0.000673136		0.000227407	0			2.25665			0.013923				0.0086003	0.00113283	0.0019305	0.000820136	0.00975771				0.000165661	8.32621e-06	8.59815e-05	9.02025e-05		5.24903e-05				0.0110099
0.681287	58.6126	8362.59			0.00605902			0.411062	0.00299311	0.0132139	0.00780582	1	6.54576e-05	0.000169159		0.000468666			0.000658105		0.000220912	0			2.24511				0.00595237			0.00850714	0.00111936	0.00189998	0.000805097	0.009648	0.00151104	0.000887731		0.000163932			8.91158e-05		5.18689e-05				0.0108304
0.680845	58.5878	8387.41			0.00235177			0.416178	0.00188773	0.0155126	0.00794152	1	0.000134207	0.000115784		0.000436684	5.88665e-05		0.000657041		0.000198905	0			2.25687				0.00595483			0.00856107	0.00111785	0.00191762	0.000808513	0.00968108	0.00151655	0.000890515		0.000164339	8.22845e-06		8.94162e-05		5.19401e-05				0.0109245
0.680404	58.563	8412.22			0.00628701			0.4253	0.000381319	0.0125101	0.00775215	1	0.000156104	7.87325e-05	0.000135665	0.000578622		3.31754e-05	0.000706052		0.000302254	0			2.28866				0.00602358			0.00867682	0.0011198	0.00191892	0.000814316	0.00976162	0.00152927	0.000897743	0.000158426	0.000166399		8.61217e-05	9.03993e-05		5.28767e-05				0.0111705
0.679963	58.5381	8437.04			0.0193781	0.00171392		0.419514	0.00275657	0.0111059	0.00780544	1	0.00023825	3.12836e-05		0.000509934	2.19291e-05		0.00065384		0.000209552	0			2.28657				0.00609806	0.0024618		0.00866362	0.00113336	0.00191539	0.000815992	0.00977859	0.00153233	0.000899072		0.000166353	8.13074e-06		9.03012e-05		5.25154e-05				0.0111797
0.679522	58.5133	8461.85						0.422409	0.00325484	0.0122096	0.00683837	1	0.000294569	9.81854e-05		0.00047115	1.34427e-05		0.000668943		0.000258159	0			2.27303							0.00861887	0.00112808	0.00190775	0.000805757	0.00971222	0.00152221	0.000893294		0.000165035	8.03434e-06		8.97616e-05		5.23949e-05				0.0110381
0.67908	58.4885	8486.67			0.00328888			0.416782	0.00314278	0.0124543	0.00681939	1	0.000156323			0.000480225			0.000576659		0.000279226	0			2.25894				0.00595661			0.00856003	0.0011234	0.00190194	0.00080271	0.0096766	0.00151596			0.000164474			8.89859e-05		5.23047e-05				0.0109294
0.678639	58.4637	8511.48			0.0192383			0.410179	0.00344702	0.0106493	0.00590533	1	0.000130777	0.000110738		0.000452279			0.000659768		0.000284311	0			2.25478				0.00603615			0.00853144	0.00112532	0.00189395	0.000798602	0.00968041	0.00151643	0.000890429		0.000164404			8.94232e-05		5.23499e-05				0.0109136
0.678198	58.4389	8536.3				0.00303467		0.418253	0.00358819	0.0121001	0.00628172	1	0.000227059	9.1302e-05		0.000482979	8.79754e-05		0.000765081		0.000162385	0			2.26478					0.00244623		0.0085802	0.00112727	0.00190312	0.000801328	0.00969134	0.00151861	0.000891341		0.000164738	8.37823e-06		9.00345e-05		5.18182e-05				0.0109744
0.677757	58.4141	8561.11		0.00246455	0.000583475			0.421427	0.00131597	0.0115129	0.00644443	1	5.05738e-05	0.000146881		0.000382316			0.000680269		0.000210205	0			2.27111			0.0136637	0.00595808			0.00860353	0.00111729	0.00190203	0.000802858	0.0097003	0.00151916	0.000892434		0.000164402			8.97064e-05		5.20981e-05				0.0110152
0.677315	58.3893	8585.93				0.00513405		0.422679	0.00284	0.010291	0.00539924	1	8.91184e-05			0.000384437			0.000665419		0.000271843	0			2.28013					0.00246451		0.00863003	0.00112736	0.0019006	0.000799681	0.00972331	0.00152295			0.000164802			8.9847e-05		5.25213e-05				0.0110852
0.676874	58.3644	8610.74		0.00389743	0.0248091	0.00149741		0.425416	0.00377477	0.00849461	0.00601497	1	0.000114652		1.19192e-05	0.000322389			0.000725691		0.000231433	0			2.30995			0.0138764	0.00616704	0.00247778		0.00875268	0.00114622	0.0019158	0.000812829	0.00984632	0.00154234		0.000159191	0.000166582			9.12804e-05		5.29868e-05				0.0113723
0.676433	58.3396	8635.56						0.419411	0.000167046	0.0085964	0.00523403	1	0.000423086		3.22097e-05	0.000289216			0.000673395		0.000199771	0			2.26307							0.00855153	0.00110626	0.00187861	0.000793071	0.00965264	0.00151349		0.000156158	0.000163145			8.92324e-05		5.17917e-05				0.0109223
0.675992	58.3148	8660.37			0.00908549			0.416083	0.00413401	0.00938231	0.00513483	1	0.000145297			0.000408905			0.000633635		0.000220802	0			2.26166				0.00598558			0.00855798	0.00112838	0.00188737	0.000794683	0.0096781	0.00151614			0.000164154			8.92754e-05		5.20301e-05				0.0109443
0.675551	58.29	8685.19						0.41399	0.00333427	0.00908935	0.00524788	1	0.000356558			0.000365792			0.000590352		0.000254722	0			2.24671							0.00849582	0.00111766	0.00187447	0.00079039	0.00961919	0.00150793			0.000162948			8.85239e-05		5.18766e-05				0.0108058
0.675109	58.2652	8710			0.00839788	0.00202506		0.417601	0.00316858	0.00956095	0.00453103	1		0.000141092	4.12961e-05	0.000463164			0.00061878		0.000212989	0			2.26835				0.0059921	0.00244201		0.00857941	0.00112555	0.00189134	0.000793063	0.00969402		0.000891828	0.000156871	0.000164687			8.93502e-05		5.20778e-05				0.0109947
0.674668	58.2404	8734.81			0.00206439	0.00204511		0.419675	0.00246366	0.00836735	0.00446238	1	0.000287051	7.9208e-05		0.000416496			0.000666589		0.000282116	0			2.26866				0.00595231	0.00243839		0.00857637	0.00112042	0.00188268	0.000791523	0.00967924	0.001517	0.00089017		0.000164211			8.94455e-05		5.2333e-05				0.0109794
0.674227	58.2156	8759.63			0.0176573			0.4271	0.00273457	0.00837701	0.00427946	1		0.000131891	0.000109306	0.000367355			0.00066852		0.00028895	0			2.30302				0.00610124			0.00871726	0.00113541	0.00190567	0.000800273	0.0097972		0.000901276	0.000158874	0.000165971			9.0545e-05		5.30042e-05				0.0112816
0.673786	58.1907	8784.44		0.00385641	0.00740874	0.000497485		0.41505	0.00182011	0.00891552	0.00476306	1		3.85469e-05	0.000107194	0.00042627		1.14457e-06	0.00065846		0.000261839	0			2.25945			0.0136234	0.00597056	0.0024278		0.00854309	0.00111589	0.00188293	0.000791968	0.00966691		0.000888839	0.000156751	0.000164049		8.51314e-05	8.92922e-05		5.21683e-05				0.010921
0.673344	58.1659	8809.26			0.0168639	0.00494727		0.424942	0.00267075	0.00980609	0.00603488	1	0.00031506	1.06397e-05		0.000338451	4.95774e-05		0.000530323		0.000235264	0			2.3041				0.00610885	0.002487		0.00872312	0.00113723	0.00191628	0.000810398	0.00981569	0.00153853	0.000902382		0.000166142	8.29728e-06		9.00376e-05		5.28408e-05				0.0113082
0.672903	58.1411	8834.07			0.0124558			0.415414	0.0027154	0.00902504	0.00607938	1	0.000486031	0.000107242	1.0238e-05	0.000488773		1.15363e-05	0.000683521		0.000261801	0			2.26458				0.00600996			0.00856623	0.00112302	0.00188817	0.000800327	0.0096911	0.00151983	0.000891396	0.000156674	0.000164762		8.53947e-05	8.9637e-05		5.22987e-05				0.0109731
0.672462	58.1163	8858.89		0.0274109	0.0156732	0.00185484		0.412878	0.00154502	0.0121705	0.00704215	1	0.00012465			0.000520127	1.1754e-06		0.000693553		0.000229784	0			2.27627			0.0139172	0.00608925	0.00246625		0.00864438	0.00112916	0.00192353	0.000813503	0.00979356	0.00153412			0.000166657	8.04156e-06		9.06338e-05		5.26948e-05				0.0111464
0.672021	58.0915	8883.7			0.000399008			0.407727	0.00170786	0.0105128	0.00668413	1		0.000218921		0.000519655	4.27708e-05		0.000723803		0.000304101	0	0.000108951		2.22921				0.00588255			0.00843012	0.00110517	0.00187341	0.000793947	0.00957877		0.000881598		0.000163	8.06441e-06		8.8791e-05		5.18951e-05		2.04779e-05		0.0106766
0.671579	58.0667	8908.52			0.00560301	0.00165606		0.415025	0.00407455	0.0106736	0.00728157	1	0.000251108	1.54389e-05		0.000534613	4.76105e-05		0.000706705		0.000281177	0			2.25917				0.00597144	0.00243732		0.00855674	0.0011286	0.00189447	0.000805437	0.00968249	0.00151734	0.00089016		0.000164838	8.17516e-06		8.96697e-05		5.2346e-05				0.0109372
0.671138	58.0419	8933.33			0.00801185			0.415094	0.00418493	0.0136099	0.00807419	1		3.91314e-05		0.000529358	5.50188e-05		0.000643063		0.000260924	0			2.25914				0.00599224			0.00857013	0.00113086	0.0019116	0.000810509	0.00969727		0.000891633		0.000165064	8.22356e-06		8.9498e-05		5.23277e-05				0.0109538
0.670697	58.017	8958.15						0.405637	0.00241223	0.0129407	0.00754834	1	4.99425e-05	0.000147155		0.000598303			0.000680894		0.000233007	0	7.65119e-05		2.22289							0.00841577	0.00110798	0.00188406	0.000797674	0.00957383	0.00149935	0.0008808		0.000163293			8.85398e-05		5.1528e-05		2.0312e-05		0.0106408
0.670256	57.9922	8982.96			0.0110583	0.00765451	0.000402006	0.416408	0.00387965	0.014064	0.00886416	1	0.00035721			0.000585526	7.37365e-05		0.000715426		0.000311356	0			2.27969				0.00605537	0.00249001	0.0012478	0.00864555	0.00113847	0.00192921	0.000820895	0.00977534	0.00153241			0.000166667	8.38125e-06		9.05722e-05		5.29955e-05				0.0111424
0.669815	57.9674	9007.78		0.0192714	0.00719875	0.00159517		0.418729	0.00164945	0.0125447	0.00808027	1	0.000350567	0.000167154		0.000639038	2.83571e-05		0.000680946		0.000271392	0			2.28235			0.0138722	0.0060455	0.00246407		0.0086698	0.00112925	0.00192465	0.000818282	0.00978991	0.00153466	0.000900778		0.000167178	8.17162e-06		9.05384e-05		5.28789e-05				0.011172
0.669373	57.9426	9032.59		0.0182643	0.0110018			0.420398	0.00243626	0.0148729	0.00831283	1	9.80557e-05			0.000644368			0.000707061		0.000347711	0			2.28771			0.0139078	0.00608188			0.00870339	0.00113642	0.00194172	0.00082182	0.00981859	0.00153791			0.000167693			9.09318e-05		5.34084e-05				0.011231
0.668932	57.9178	9057.41			0.00245221	0.00484663		0.412892	0.00292067	0.015763	0.0102488	1	0.000206229	0.000120307		0.000573211	2.86828e-05		0.000605187		0.000196762	0			2.25581				0.0059654	0.00245656		0.00855963	0.00112475	0.00192208	0.000821069	0.00969747	0.00151947	0.000892045		0.00016528	8.09603e-06		8.93161e-05		5.20177e-05				0.0109378
0.668491	57.893	9082.22		0.0103262	0.0188285	0.00578103		0.421942	0.00346922	0.0167455	0.0097026	1	0.000198148			0.000679803			0.000632282		0.000294241	0			2.30569			0.0139675	0.00616382	0.00250955		0.00877291	0.00114961	0.00196478	0.000834535	0.0098884	0.00154934			0.000169061			9.12086e-05		5.35238e-05				0.0113998
0.66805	57.8681	9107.04			0.0200074	0.00409281	0.000566419	0.410676	0.00506004	0.0152137	0.0100187	1	0.000138414	2.51243e-05		0.0006707			0.00074747		0.000281962	0			2.26667				0.00608937	0.00246866	0.00124661	0.00860378	0.00114241	0.00193174	0.000825218	0.00975973	0.00152889	0.000897308		0.000166817			9.05839e-05		5.27674e-05				0.011061
0.667608	57.8433	9131.85			0.0127286	0.000810319		0.419655	0.0017621	0.0154715	0.00988799	1		6.75093e-05		0.000804411			0.000728887		0.000314615	0			2.28021				0.00606159	0.00245577		0.00865865	0.00112776	0.00193547	0.000825635	0.00977221		0.000898663		0.000167683			9.0609e-05		5.29945e-05				0.0111413
0.667167	57.8185	9156.67			0.00731542	0.00126687		0.40904	0.00346062	0.0156811	0.0100821	1	0.000171102	0.000125073		0.000771194	4.86231e-05		0.000653563		0.000232594	0			2.244				0.00597163	0.00243214		0.0085162	0.0011241	0.00191611	0.000817884	0.00966937	0.00151489	0.000889483		0.000165758	8.16898e-06		8.92912e-05		5.20402e-05				0.010849
0.666726	57.7937	9181.48				0.00015589		0.411421	0.00284831	0.0154662	0.0100905	1	0.000290226	8.04636e-05		0.000714243	0.00017936		0.000659063		0.000141712	0			2.2423					0.0024217		0.00850992	0.0011188	0.00191108	0.000816219	0.00964919	0.00151231	0.000887412		0.000165137	8.78269e-06		8.91314e-05		5.14931e-05				0.0108182
0.666285	57.7689	9206.3			0.00136723			0.411852	0.00306003	0.0177425	0.0106889	1	0.000324742	7.50733e-05	8.68082e-06	0.000665361			0.000688153		0.000300577	0			2.24503				0.00594376			0.00853108	0.00112233	0.00192637	0.000820942	0.00967082	0.00151586	0.000889375	0.000156338	0.000165271			8.94719e-05		5.23767e-05				0.0108557
0.665843	57.7441	9231.11			0.0219376	0.00142475		0.407396	0.00263976	0.0180489	0.0105007	1	0.000402689	8.32838e-05	8.05733e-05	0.000749223	2.59934e-05		0.000620252		0.000296332	0			2.25467				0.00608041	0.00244824		0.00856189	0.00112719	0.00193971	0.000825077	0.00973032	0.00152557	0.000894887	0.00015765	0.000166696	8.11038e-06		8.96921e-05		5.26783e-05				0.0109693
0.665402	57.7193	9255.93			0.00729408	0.000354029		0.411208	0.00335244	0.0162163	0.0108322	1	0.000228552			0.000684995			0.000678225		0.000268907	0			2.2493				0.00598247	0.00243217		0.00854231	0.00112564	0.00192222	0.000823016	0.00968708	0.00151795			0.000165644			8.95743e-05		5.23114e-05				0.0108946
0.664961	57.6944	9280.74					0.00150629	0.418275	0.00389158	0.017228	0.0110705	1	0.000281594	8.4804e-05	6.62048e-05	0.000762013			0.000626709		0.000236986	0			2.2662						0.00124762	0.0086161	0.00113345	0.00193601	0.000827972	0.00973176	0.00152521	0.000895027	0.000157603	0.000166783			8.97367e-05		5.23974e-05				0.0110271
0.66452	57.6696	9305.56						0.415642	0.00402833	0.01549	0.0113433	1	0.000175233		3.6119e-06	0.000718566			0.000682023		0.000262232	0			2.25499							0.0085692	0.00112962	0.00191991	0.000826014	0.00969321	0.00151865		0.000156676	0.000165912			8.96493e-05		5.23121e-05				0.010929
0.664079	57.6448	9330.37		0.00229968			0.00200412	0.413406	0.00335043	0.0162042	0.0104224	1	0.000355089	8.43602e-05		0.000718272	1.9197e-05		0.000675356		0.000188501	0			2.25338			0.0136511			0.00124493	0.00855727	0.00112619	0.00192313	0.000821445	0.00969197	0.00151933	0.000891365		0.000165889	8.04547e-06		8.96055e-05		5.19481e-05				0.0109199
0.663637	57.62	9355.19						0.419977	0.00420708	0.0171672	0.0110054	1	0.000388693	2.53318e-05	5.30114e-05	0.000789357			0.000662844		0.000248493	0			2.26845							0.0086299	0.00113571	0.00193695	0.000828184	0.00973799	0.0015267	0.00089531	0.00015764	0.000167023			8.99701e-05		5.24869e-05				0.0110451
0.663196	57.5952	9380			0.0199624	0.0021073		0.423262	0.00248291	0.0170626	0.0103297	1	0.000428472	0.000121133		0.00067679		2.21042e-06	0.000663954		0.000216036	0			2.30101				0.00614756	0.00248256		0.00874832	0.00114067	0.00195938	0.000834667	0.00985336	0.00154499	0.000906389		0.000168447		8.67785e-05	9.10414e-05		5.29488e-05				0.0113363
0.662755	57.5704	9404.81		0.033847	0.0154493			0.41681	0.00352087	0.0179483	0.0108403	1	0.00019819	7.436e-05		0.000816695	9.588e-05		0.000674743		0.000253462	0			2.29098			0.0140858	0.00614801			0.00874881	0.00115003	0.00197102	0.000840283	0.00988984	0.00154957	0.000909514		0.000169762	8.58892e-06		9.14319e-05		5.333e-05				0.0113287
0.662314	57.5456	9429.63			0.0239	0.0043531		0.416981	0.00486133	0.0185456	0.0100697	1		0.000113267	2.99242e-05	0.000679925	1.2883e-05		0.000734583		0.000221569	0			2.28863				0.00615815	0.00249006		0.00870493	0.00115074	0.00196388	0.000832196	0.00983928		0.000905055	0.000159166	0.000168222	8.1367e-06		9.12589e-05		5.29004e-05				0.0112592
0.661872	57.5207	9454.44			0.0068733			0.418972	0.0046886	0.0179536	0.0102889	1	0.0002077	0.000128617	7.33853e-05	0.000861466	0.000192878		0.000717784		0.000294486	0			2.27219				0.00602722			0.00864705	0.00114097	0.00194574	0.000826804	0.00976288	0.00152972	0.000898102	0.000158142	0.000167802	8.95215e-06		9.04682e-05		5.28456e-05				0.0110915
0.661431	57.4959	9479.26			0.0218825	0.00264994		0.425055	0.00348921	0.0187481	0.0102091	1	0.000296728	5.78075e-05	2.60028e-05	0.000844438	4.65333e-05		0.000705663		0.000272552	0			2.30915				0.00618023	0.0024946		0.00879016	0.00114995	0.0019751	0.000837217	0.00989049	0.00155016	0.000909492	0.000159975	0.000169911	8.34546e-06		9.15908e-05		5.34279e-05				0.0114193
0.66099	57.4711	9504.07				0.00231645	4.87251e-05	0.413721	0.00538921	0.0167316	0.0101641	1	0.000244445	3.14403e-05		0.000811881	0.000110214		0.000712181		0.000205297	0			2.2526					0.00244378	0.00123589	0.00856185	0.00113648	0.00192637	0.000820487	0.00969543	0.00151933	0.000891427		0.000166402	8.48957e-06		8.98161e-05		5.20481e-05				0.01092
0.660549	57.4463	9528.89			0.0148883	0.00446667		0.428462	0.00422606	0.0190616	0.0112381	1	0.000332294			0.000613907			0.000679044		0.000223344	0			2.31508				0.00615431	0.00250711		0.00881944	0.00115522	0.00197944	0.000843494	0.00990445	0.00155252			0.000169009			9.15883e-05		5.32596e-05				0.0114648
0.660107	57.4215	9553.7			0.0058225		0.000301344	0.415057	0.00549558	0.0201254	0.0100369	1	0.00011075	7.62173e-05		0.000823028			0.000713601		0.000191916	0			2.25909				0.00600295		0.00124176	0.00860051	0.00114127	0.00195012	0.00082295	0.00973185	0.00152439	0.000894993		0.000167081			9.01603e-05		5.21785e-05				0.0109926
0.659666	57.3967	9578.52		0.0517394		0.00301909	0.000387122	0.425643	0.00420785	0.0183161	0.0111643	1	0.000236126			0.000793538			0.000665197		0.000208245	0			2.31622			0.0143035		0.00251902	0.00127386	0.00887265	0.00116394	0.00199082	0.000849561	0.00998001	0.00156389			0.000171195			9.22179e-05		5.35905e-05				0.011558
0.659225	57.3719	9603.33						0.420135	0.0033985	0.0165373	0.010417	1	0.000353307	5.02442e-05	4.19542e-05	0.000772617			0.000691102		0.000216042	0			2.26855							0.00862421	0.00113093	0.00193244	0.000824702	0.00973071	0.00152539	0.000894762	0.000157468	0.000166816			9.00403e-05		5.22898e-05				0.0110373
0.658784	57.347	9628.15				0.00223512	0.00284655	0.422326	0.00374348	0.0191374	0.0106293	1	0.00039059	6.89694e-05		0.000765084			0.000760061		0.000269537	0			2.2844					0.00246804	0.00126206	0.00869039	0.00113989	0.00195759	0.000831044	0.00979327	0.00153538	0.000900606		0.000167852			9.09568e-05		5.28879e-05				0.0111859
0.658343	57.3222	9652.96		0.0516571	0.00808046	0.000856842		0.42974	0.00261152	0.0155169	0.0105427	1	0.000184867	0.000260196		0.000637555	6.33242e-05		0.000721077		0.000233494	0			2.33242			0.0143568	0.00619043	0.00251764		0.00892646	0.00116032	0.00198427	0.000849635	0.0100175	0.0015695	0.00092218		0.000171056	8.53669e-06		9.28438e-05		5.39181e-05				0.0116825
0.657901	57.2974	9677.78			0.00795324	0.00415098		0.42786	0.00461154	0.0172672	0.00970499	1	0.000160033		5.80335e-05	0.000669311			0.000684995		0.000255322	0			2.30499				0.00608898	0.00249286		0.00877181	0.00115127	0.00196058	0.000831669	0.0098543	0.00154381		0.000159548	0.000168426			9.11538e-05		5.31475e-05				0.0113571
0.65746	57.2726	9702.59			0.00122629			0.431994	0.00452205	0.0156334	0.0103682	1	8.11859e-05	5.52255e-05		0.000686764			0.000719474		0.000299797	0			2.30469				0.00604368			0.00877454	0.00114852	0.00194861	0.000833261	0.00983452	0.00154033	0.000904332		0.000168174			9.11404e-05		5.32595e-05				0.0113328
0.657019	57.2478	9727.41			0.0376879	0.00352547		0.434331	0.00291852	0.0153584	0.00944779	1	0.00022995		3.28671e-05	0.000767395			0.000673089		0.000242808	0			2.35329				0.00634097	0.0025319		0.00895262	0.00116226	0.00198418	0.000844449	0.010021	0.00157028		0.00016212	0.000171767			9.26362e-05		5.39838e-05				0.0117911
0.656578	57.223	9752.22			0.0136025			0.434123	0.00349146	0.0157487	0.00999259	1	0.00020914	1.00406e-05		0.00054737			0.000706333		0.00023668	0			2.32317				0.00614509			0.00884336	0.00115105	0.00196212	0.000836937	0.00989985	0.00155119	0.000910115		0.000168601			9.16808e-05		5.33008e-05				0.0114995
0.656136	57.1981	9777.04						0.423517	0.00597344	0.0138522	0.00959645	1	4.68884e-05	2.60001e-05		0.000615775		8.5216e-06	0.000721038		0.000244229	0			2.27738							0.00865777	0.00114572	0.00192317	0.000822334	0.00974996	0.00152692	0.000896414		0.000166382		8.58987e-05	9.03644e-05		5.25307e-05				0.0111022
0.655695	57.1733	9801.85			0.00718623	0.000901441		0.432434	0.00614642	0.0119552	0.00897994	1	0.000107678	0.000137475		0.0005753	1.99359e-05		0.000692936		0.000220669	0			2.31255				0.00608412	0.00247641		0.00879278	0.00115863	0.00193406	0.000827949	0.00985254	0.00154328	0.000906394		0.000167933	8.18241e-06		9.11767e-05		5.29673e-05				0.0113922
0.655254	57.1485	9826.67			0.0293814			0.436846	0.00346046	0.0164896	0.0086517	1		5.59454e-05		0.000636033			0.000769025		0.000185816	0			2.34626				0.0062777			0.00893441	0.00116098	0.00198301	0.000837572	0.00998656		0.000918316		0.000170521			9.27968e-05		5.35137e-05				0.0117155
0.654813	57.1237	9851.48		0.00060846	0.019611	0.00230491		0.437071	0.00331748	0.0151781	0.00877021	1	0.000323333	0.000158649		0.000531101	2.1485e-05		0.000665341		0.000211401	0			2.34155			0.0140176	0.00621118	0.00250994		0.00891009	0.00115696	0.00197083	0.000835777	0.00995812	0.00156089	0.000916213		0.000169513	8.27781e-06		9.20164e-05		5.34887e-05				0.0116587
0.654371	57.0989	9876.3			0.0163582			0.43264	0.00278188	0.0136205	0.00869989	1		4.33809e-05		0.00049191	2.57351e-05	1.01094e-05	0.000681437		0.00024537	0	0.000215327		2.3206				0.00614876			0.00882171	0.00114568	0.00194843	0.000829194	0.00988382		0.000908807		0.000168054	8.23705e-06	8.70859e-05	9.14093e-05		5.32575e-05		2.16557e-05		0.0114682
0.65393	57.0741	9901.11						0.426717	0.00442507	0.0110577	0.00892905	1	0.000193321	2.82371e-05		0.00055351	0.000200309		0.000727397		0.000307065	0			2.28711							0.00868299	0.00113944	0.00191167	0.00081999	0.00976079	0.00152932	0.00089742		0.000166263	8.9865e-06		9.04958e-05		5.28956e-05				0.011162
0.653489	57.0493	9925.93			0.00894649	0.00486219		0.430714	0.00452007	0.0134586	0.00865858	1	0.000419469	0.000141388		0.000574306			0.000641358		0.000247886	0			2.31551				0.00610243	0.00249987		0.00879821	0.00115244	0.00194454	0.000827674	0.00986814	0.00154726	0.000907849		0.000168194			9.10666e-05		5.31854e-05				0.0114249
0.653048	57.0244	9950.74			0.0116724	0.00778447		0.432266	0.00443861	0.0135166	0.00895487	1	4.24356e-05		2.90847e-05	0.000552326	8.64646e-06		0.000692456		0.000260627	0			2.32657				0.00613993	0.00252418		0.00884049	0.00115656	0.00195247	0.000832396	0.00990694	0.00155148		0.000160256	0.000168746	8.17166e-06		9.16777e-05		5.34576e-05				0.0115246
0.652607	56.9996	9975.56			0.00777394	0.00550777		0.43495	0.00448335	0.0129307	0.00816926	1	7.42733e-05			0.00053928			0.00066463		0.000198389	0			2.32679				0.0061121	0.0025094		0.00884146	0.00115518	0.00194685	0.000827351	0.00989315	0.00154948			0.000168447			9.14125e-05		5.30754e-05				0.0115096
0.652165	56.9748	10000.4			0.00486238	0.00442432		0.439447	0.00433439	0.0140915	0.0080929	1	0.000169073	0.000160138	3.9098e-05	0.000494478			0.00070173		0.000226692	0			2.33621				0.00611364	0.00251059		0.00888688	0.00115746	0.0019577	0.000829136	0.00991901	0.001554	0.000912622	0.000160501	0.000168665			9.18354e-05		5.33545e-05				0.0115865
0.651724	56.95	10025.2				0.000148288		0.427961	0.00288955	0.0115904	0.00819997	1	0.000174012		2.17968e-05	0.000462546			0.00058697		0.000252431	0			2.29013					0.00244968		0.00868907	0.00113194	0.00191427	0.000816433	0.0097608	0.00152923		0.000157857	0.000165819			8.98105e-05		5.26291e-05				0.0111768
0.651283	56.9252	10050			0.0163657	0.00412608	0.00044041	0.433738	0.00517623	0.0147907	0.00815667	1	6.64899e-05	0.000105336	1.3176e-05	0.000530146	3.84224e-06	1.68975e-05	0.000725465		0.00026975	0			2.33085				0.0061757	0.00251115	0.00126736	0.00886576	0.00116257	0.00196276	0.000830125	0.00992707	0.00155475	0.000913091	0.000160503	0.000168979	8.16442e-06	8.75006e-05	9.20278e-05		5.36115e-05				0.0115693
0.650842	56.9004	10074.8			0.0116221			0.431907	0.00309862	0.0127494	0.00768091	1	0.000168472	7.68655e-05		0.000503203	1.01403e-05		0.000660549		0.000250899	0			2.31331				0.00610295			0.00878584	0.00114305	0.00193701	0.000821144	0.00984768	0.00154282	0.000905648		0.000167495	8.13014e-06		9.09722e-05		5.309e-05				0.0113904
0.6504	56.8756	10099.6			0.0101715			0.434884	0.00305557	0.0120208	0.00710325	1	0.000219072	0.000100409	0.000133243	0.00044145			0.00061365		0.000195419	0			2.3207				0.00610408			0.00881244	0.00114439	0.00193605	0.000819409	0.00986103	0.00154516	0.000906993	0.000160027	0.000167418			9.08644e-05		5.28884e-05				0.0114423
0.649959	56.8507	10124.4			0.0108374			0.438864	0.00300536	0.0115005	0.00773707	1	3.37196e-05	0.000155308	1.79685e-05	0.000510094			0.000662134		0.00023626	0			2.3333				0.00613024			0.00886514	0.00114842	0.00194072	0.000825615	0.00989797	0.00155003	0.000910662	0.000160056	0.000168385			9.14446e-05		5.32886e-05				0.0115475
0.649518	56.8259	10149.3			0.0159073	0.00092829		0.436411	0.00340434	0.0124776	0.00709553	1	0.000265174	0.000123861		0.00044798	7.01598e-05		0.000634599		0.000290737	0			2.33247				0.00616156	0.00249048		0.00886197	0.00115156	0.00194753	0.000823273	0.00990799	0.00155275	0.000911428		0.000168247	8.47727e-06		9.14009e-05		5.36125e-05				0.011555
0.649077	56.8011	10174.1			0.00570058	0.00208025		0.430944	0.0024393	0.011636	0.006358	1	0.000317588	0.00012162		0.000490332	1.61101e-05		0.00063293		0.000259825	0			2.30729				0.00605272	0.00247238		0.00875063	0.00113585	0.00192483	0.000811804	0.00981351	0.0015382	0.000902726		0.000166851	8.13122e-06		9.0521e-05		5.29496e-05				0.0113213
0.648635	56.7763	10198.9			0.00796019			0.428189	0.00418961	0.0111043	0.00640348	1				0.000400901			0.000622653		0.000207464	0			2.29716				0.00604773			0.00871395	0.0011414	0.00191712	0.000809873	0.00978749				0.000165971			9.02307e-05		5.25529e-05				0.0112417
0.648194	56.7515	10223.7			0.0243728	0.000413757		0.433502	0.00299568	0.0129362	0.00675426	1	6.00378e-05	0.000116278		0.000438904			0.000658636		0.000195618	0			2.33069				0.00620629	0.00248905		0.00885154	0.00115006	0.00195068	0.000821952	0.00991245	0.00155243	0.000911801		0.000168278			9.15611e-05		5.31652e-05				0.0115514
0.647753	56.7267	10248.5			0.00962097	0.00269162		0.436778	0.00240782	0.0129885	0.00733485	1	0.00018076		2.81916e-05	0.000401585		1.53346e-05	0.00067988		0.000262144	0			2.32963				0.00611993	0.00249494		0.00884862	0.00114467	0.00194673	0.000823048	0.00989104	0.00154967		0.000159995	0.00016773		8.71753e-05	9.14684e-05		5.33794e-05				0.0115212
0.647312	56.7019	10273.3		0.00500858	0.0158391	0.00100114		0.426584	0.00409605	0.0110436	0.00621046	1				0.000446963	9.61651e-05		0.00064375		0.000207596	0	0.000152093		2.30447			0.0138623	0.00611425	0.00247185		0.00874609	0.00114618	0.00192563	0.000812645	0.00983245				0.00016696	8.54048e-06		9.0749e-05		5.2795e-05		2.12323e-05		0.0113293
0.646871	56.677	10298.1			0.0212398			0.424729	0.00214118	0.0115152	0.00619444	1	0.000164867	1.5114e-05		0.000318294			0.000643392		0.000215101	0			2.30021				0.00612689			0.00871718	0.001134	0.00192358	0.000810725	0.00981017	0.00153692	0.000901896		0.00016595			9.05416e-05		5.27122e-05				0.0112828
0.646429	56.6522	10323			0.00826173	0.000410108		0.421997	0.00260808	0.0099457	0.00706706	1	0.000224085	8.19705e-05		0.000587295	3.14953e-06		0.000545125		0.000263844	0			2.28067				0.00601751	0.00244478		0.00863814	0.00112772	0.00190144	0.00080886	0.0097362	0.00152562	0.000895421		0.000166008	8.00407e-06		8.93805e-05		5.2552e-05				0.0111025
0.645988	56.6274	10347.8			0.0273022			0.435327	0.00247481	0.0102189	0.00526551	1	0.000179859	0.000102447		0.000653075	0.000236515		0.000661737		0.000228206	0			2.33854				0.00622787			0.00887064	0.00114878	0.00193941	0.000815499	0.00992371	0.00155478	0.000912768		0.000169532	9.31615e-06		9.16805e-05		5.33873e-05				0.0116035
0.645547	56.6026	10372.6			0.0114888			0.436518	0.00389585	0.00977272	0.00698992	1	0.000485298	0.00010011		0.000581255			0.000636729		0.000189484	0			2.32736				0.0061203			0.00883453	0.00115036	0.00192803	0.000820154	0.00987673	0.00154893	0.000908435		0.000168375			9.11229e-05		5.29433e-05				0.0114933
0.645106	56.5778	10397.4				0.00084638		0.430445	0.00453309	0.0101168	0.00659026	1	0.000214417	8.09316e-05		0.000537052	5.4966e-05		0.000657567		0.000254402	0			2.29822					0.00245793		0.0087184	0.00114222	0.00191085	0.000810176	0.0097801	0.00153246	0.000899454		0.000166511	8.29355e-06		9.03334e-05		5.27428e-05				0.0112384
0.644664	56.553	10422.2						0.430897	0.00362313	0.0115923	0.00608508	1	0.000307121	9.17544e-05	8.21224e-05	0.000623795	5.28167e-05		0.00066898		0.000240973	0			2.29855							0.00872192	0.00113794	0.00191835	0.000807826	0.00978156	0.00153314	0.000899641	0.000158488	0.00016696	8.28427e-06		9.04027e-05		5.2685e-05				0.0112417
0.644223	56.5281	10447			0.0187777	0.000153435		0.433394	0.00237546	0.0100799	0.00678149	1	0.000246447	0.000139659	2.64639e-05	0.000786639			0.000651508		0.000230088	0		1.60795e-05	2.32542				0.00615756	0.0024793		0.00882091	0.00114308	0.00192994	0.000819292	0.00987875	0.00154807	0.000908816	0.000159788	0.000169424			9.12146e-05		5.31547e-05			5.5062e-07	0.0114861
0.643782	56.5033	10471.9					0.000270754	0.431946	0.00131197	0.011717	0.00725789	1	0.000333574	5.98704e-05		0.000935458			0.000675484		0.00020932	0			2.30306						0.00124927	0.00873622	0.00112782	0.00192098	0.000814417	0.00979184	0.00153488	0.00090043		0.000168662			9.05295e-05		5.25854e-05				0.0112756
0.643341	56.4785	10496.7				0.000734552		0.432984	0.00354133	0.0124971	0.00741947	1	0.00053416	0.000195667		0.000849779	1.31716e-05		0.000635875		0.000331421	0			2.30738					0.0024668		0.00876425	0.00114172	0.00192985	0.000817349	0.00981755	0.00153989	0.000903461		0.000168684	8.12015e-06		9.05728e-05		5.33228e-05				0.0113264
0.642899	56.4537	10521.5			0.0270252	0.00142578		0.435432	0.00337076	0.0115978	0.00753298	1	0.000311528	0.00019158	3.08115e-05	0.000938326	0.000149243		0.000732947		0.000255901	0			2.34275				0.00624666	0.00250498		0.00889989	0.00115696	0.00195256	0.000829426	0.00995583	0.00156047	0.000916166	0.000161056	0.000171501	8.91187e-06		9.23317e-05		5.36979e-05				0.011662
0.642458	56.4289	10546.3			0.00198229	3.33343e-05		0.433112	0.00447418	0.0127733	0.00716621	1	0.000387916	0.000205555		0.000924044	6.08878e-05		0.000699296		0.000292951	0			2.30848				0.00604237	0.00246556		0.00877273	0.00114733	0.00193293	0.000816836	0.00982634	0.00154055	0.000904318		0.0001692	8.36185e-06		9.09655e-05		5.31815e-05				0.0113419
0.642017	56.4041	10571.1				0.000957521	0.00184831	0.435127	0.0044153	0.0157566	0.00761048	1	0.000441217	7.93853e-05		0.000923097	6.29323e-05		0.000770688		0.000290977	0			2.31783					0.00247989	0.00126642	0.00881742	0.00115158	0.00195531	0.000822263	0.00986527	0.00154692	0.000907279		0.000169866	8.40507e-06		9.1678e-05		5.33825e-05				0.011433
0.641576	56.3793	10595.9		0.0165536	0.00562455	0.000211232		0.428599	0.00321482	0.0144947	0.00803852	1	0.00027545	7.14565e-05	3.83625e-05	0.000877433			0.000686265		0.000256554	0			2.30703			0.0139629	0.00608312	0.00247574		0.00878356	0.00114545	0.00194872	0.000824219	0.00986341	0.00154581	0.000907068	0.000159598	0.000169608			9.12443e-05		5.32027e-05				0.0113776
0.641135	56.3544	10620.7		0.0295491	0.00703236	0.00361956	0.00317287	0.435662	0.00614791	0.0138044	0.00862154	1	0.000212325	6.27355e-05		0.000985258		1.15933e-05	0.0006499		0.000216611	0			2.34775			0.0142518	0.00618766	0.00253249	0.00129311	0.00895971	0.0011785	0.00197649	0.000840349	0.0100215	0.00157026	0.000921561		0.000172867		8.83061e-05	9.25243e-05		5.38551e-05				0.0117639
0.640693	56.3296	10645.6		0.0303476	0.0199755	0.00439831	0.00208713	0.444242	0.00449171	0.0135849	0.00782957	1	0.000245504	9.36132e-05	6.64987e-05	0.00104068			0.000712314		0.00022385	0	2.56022e-05		2.38585			0.0144275	0.00632785	0.00256695	0.00130318	0.00911117	0.0011843	0.00199919	0.000846457	0.0101422	0.00158935	0.00093282	0.000164252	0.00017523			9.39556e-05		5.45407e-05		2.12597e-05		0.0120989
0.640252	56.3048	10670.4			0.00133676		0.00065456	0.433154	0.00140024	0.014566	0.00854206	1	1.54402e-05	9.21227e-05		0.000986015	1.49095e-05		0.000668415		0.000220039	0			2.30893				0.00603905		0.00125552	0.00877272	0.0011322	0.0019417	0.000823576	0.0098261	0.00153868	0.000903739		0.0001695	8.13575e-06		9.08115e-05		5.2822e-05				0.0113439
0.639811	56.28	10695.2			0.00710472	0.00138514	0.000757709	0.43068	0.00459437	0.0129802	0.00814473	1	0.000393393			0.000951015			0.000741074		0.000180499	0			2.30995				0.00607816	0.00247653	0.00125826	0.00877612	0.00114993	0.00193734	0.000823083	0.00984355	0.00154328			0.000169629			9.13304e-05		5.27212e-05				0.011369
0.63937	56.2552	10720		0.00983162	0.00697567	0.00142603	0.00125226	0.437263	0.0053718	0.0152043	0.00833157	1	0.000384796	2.69034e-05	0.000129987	0.00104749			0.000749771		0.000250439	0			2.33613			0.0140521	0.0061433	0.00250354	0.00127434	0.00890385	0.00116624	0.00196937	0.00083292	0.00995008	0.00155994	0.000914817	0.000161456	0.000171945			9.23621e-05		5.36397e-05				0.0116224
0.638928	56.2304	10744.8			0.00910639	0.00310066	0.000959544	0.437261	0.00627806	0.0134621	0.0076691	1	0.000453798	4.73616e-05		0.000819562			0.000728572		0.00024236	0			2.33447				0.00613795	0.00250536	0.00126958	0.00888076	0.00116772	0.00195562	0.000827474	0.00992429	0.00155624	0.000912548		0.000170368			9.20175e-05		5.34606e-05				0.011584
0.638487	56.2056	10769.6			0.00518311	0.00364206	0.000128746	0.437151	0.00403129	0.01356	0.00849115	1	0.000515434	0.000123108	5.69454e-05	0.000874095	8.20436e-05		0.000722203		0.000208729	0			2.33026				0.00610545	0.0025027	0.00126277	0.0088613	0.00115411	0.00195194	0.000829782	0.00990315	0.00155323	0.000910979	0.000160333	0.000170275	8.53197e-06		9.179e-05		5.31802e-05				0.0115384
0.638046	56.1807	10794.4		0.00738619	0.00577798	0.000861182		0.436563	0.00278075	0.0117634	0.00696146	1	5.76354e-05	0.000111352		0.000899542	0.000140744		0.000617638		0.000203729	0	7.58859e-05		2.3266			0.0139507	0.00609831	0.00248482		0.00884377	0.00114602	0.00193984	0.00082085	0.0098868	0.0015484	0.000909417		0.00017012	8.80806e-06		9.11215e-05		5.30677e-05		2.09729e-05		0.0115013
0.637605	56.1559	10819.3						0.436652	0.00477054	0.0121425	0.0069381	1	0.000280032	4.91578e-05		0.000659486			0.000718899		0.00022215	0			2.31599							0.00880188	0.00115032	0.00193242	0.000816806	0.00983949	0.00154208	0.000904759		0.000168125			9.11836e-05		5.29044e-05				0.0113941
0.637163	56.1311	10844.1			0.0119512	0.00136635		0.443256	0.00289821	0.0119897	0.00676292	1	0.000467046	0.000106095		0.000707364	8.68071e-05		0.000737933		0.000281314	0			2.35041				0.00616849	0.00250342		0.00893429	0.00115402	0.00195351	0.000825174	0.00995078	0.00156046	0.000915276		0.000170264	8.5967e-06		9.23097e-05		5.37971e-05				0.0116942
0.636722	56.1063	10868.9			0.0128036	0.00435835	0.00139611	0.441968	0.00578903	0.0102722	0.00624812	1	0.000211737			0.000724909	2.66681e-05		0.000729347		0.000215843	0			2.35365				0.00618189	0.00252204	0.00127704	0.00894114	0.00117014	0.00194786	0.000823833	0.00996555	0.0015615			0.000170605	8.30981e-06		9.24039e-05		5.35508e-05				0.0117277
0.636281	56.0815	10893.7			0.00887417	0.00358186		0.443146	0.00514758	0.0114765	0.00597725	1	0.000256272		1.48449e-05	0.000518929	0.000130365		0.000718189		0.000235011	0			2.34908				0.00615022	0.00251323		0.00892946	0.00116465	0.00195002	0.00082087	0.009946	0.00155866		0.000160817	0.000169246	8.80919e-06		9.21671e-05		5.3541e-05				0.011682
0.63584	56.0567	10918.5			0.0167211	0.0007396		0.441271	0.00235017	0.00971694	0.00559017	1		7.31027e-05		0.000408452	1.69458e-05	1.04099e-05	0.000741754		0.000255789	0			2.34618				0.0061775	0.00249435		0.0089032	0.00114855	0.00193759	0.000817391	0.00992712		0.000912936		0.000168376	8.22951e-06	8.74689e-05	9.21092e-05		5.35425e-05				0.0116454
0.635399	56.0319	10943.3			0.0227824	0.00306333		0.445976	0.00607078	0.00928107	0.00532484	1	0.000175435	7.49888e-05		0.000403978	6.13572e-05		0.000750853		0.000274355	0			2.37013				0.0062643	0.00252878		0.00900812	0.00117768	0.00195311	0.00082353	0.0100178	0.00156951	0.000921287		0.000169892	8.52715e-06		9.29964e-05		5.41248e-05				0.0118718
0.634957	56.007	10968.1			0.0361296	0.000179733		0.448384	0.00324062	0.00771361	0.00436592	1	0.000274701	6.76937e-05		0.000402105	0.000177439		0.000693726		0.000218907	0			2.38608				0.00635797	0.00252499		0.00905839	0.00116844	0.0019535	0.000822195	0.0100603	0.00157666	0.000925152		0.000170602	9.14718e-06		9.31029e-05		5.40751e-05				0.0120023
0.634516	55.9822	10993			0.00751251	0.00134578		0.444563	0.00283848	0.00819359	0.00315581	1	0.000104235	4.64482e-05		0.00032051			0.00080069		0.000179029	0			2.34654				0.00611593	0.0024909		0.00889647	0.001148	0.00192504	0.000803225	0.00990144	0.00155092	0.000910442		0.000167505			9.21627e-05		5.3024e-05				0.0116171
0.634075	55.9574	11017.8			0.018655	0.00120603		0.448658	0.00249393	0.00815878	0.00396057	1				0.000276564	8.42573e-05		0.000667474		0.000209213	0			2.36981				0.00622293	0.00251113		0.00899165	0.00115592	0.00194103	0.00081399	0.00998462				0.000168693	8.61321e-06		9.22719e-05		5.36201e-05				0.0118308
0.633634	55.9326	11042.6			0.0251337		0.000653318	0.45382	0.00359166	0.00758459	0.00277627	1	0.000230448	0.000112273		0.000302741	5.81491e-05		0.000776347		0.000220753	0			2.39143				0.00629848		0.00128458	0.0090797	0.00116943	0.00195155	0.000813659	0.0100536	0.00157539	0.000924763		0.00016999	8.54146e-06		9.34565e-05		5.40485e-05				0.0120212
0.633192	55.9078	11067.4			0.00641722			0.446135	0.00228373	0.00680614	0.00305002	1		0.000100163		0.000354994	4.7212e-05		0.000721706		0.000182834	0	3.56413e-05		2.34802				0.00610658			0.00889853	0.00114452	0.00191694	0.000802186	0.00989509		0.000910124		0.000167568	8.35269e-06		9.17128e-05		5.30088e-05		2.07914e-05		0.0116169
0.632751	55.883	11092.2						0.45011	0.00371156	0.0064031	0.00299165	1	7.97274e-05	7.40992e-05		0.000323661			0.000871391		0.000228272	0			2.35368							0.00892728	0.00115276	0.00191689	0.000802713	0.00990516	0.00155138	0.000910921		0.000167584			9.25475e-05		5.32878e-05				0.0116568
0.63231	55.8581	11117			0.0249105	0.00272489		0.452051	0.00338959	0.00802671	0.00288491	1	3.79288e-05	4.97184e-05	2.50208e-06	0.000271821	9.80751e-05		0.000823412		0.00019823	0			2.38828				0.00629383	0.00253469		0.00906572	0.00116775	0.00195268	0.000813748	0.0100479	0.00157354	0.000923929	0.000162404	0.000169739	8.73725e-06		9.36404e-05		5.3905e-05				0.0119986
0.631869	55.8333	11141.9			0.00819201	0.00696364		0.45574	0.00449152	0.00935215	0.00274904	1		0.000133352	2.19427e-05	0.000293393	1.08368e-05		0.000825113		0.000261424	0	1.23073e-05		2.38903				0.00620441	0.00255375		0.00907632	0.00117227	0.00195763	0.000812356	0.0100392		0.000923543	0.00016236	0.000169699	8.29173e-06		9.35673e-05		5.41752e-05		2.0977e-05		0.0119919
0.631427	55.8085	11166.7			0.00622914	0.00568887		0.444855	0.00588349	0.00648338	0.00255795	1	0.000323931	7.044e-05	6.46773e-05	0.000342808			0.000872992		0.000225673	0			2.3531				0.00612541	0.00251892		0.00892098	0.00116609	0.00192154	0.000802339	0.00992711	0.00155603	0.000912922	0.000160759	0.00016805			9.27605e-05		5.3393e-05				0.0116798
0.630986	55.7837	11191.5			0.0132147			0.440581	0.00536752	0.00955347	0.00239992	1		5.72712e-05		0.000349476			0.000758829		0.000237184	0	7.39299e-05		2.33784				0.00614077			0.00887186	0.00115988	0.0019307	0.000799042	0.00989598		0.000909994		0.000167556			9.19048e-05		5.32825e-05		2.09827e-05		0.0115676
0.630545	55.7589	11216.3		0.0404458	0.018717			0.457911	0.00288484	0.00944654	0.00298924	1	6.48023e-05		4.36e-05	0.000430893			0.000876595		0.000204097	0			2.41611			0.0145555	0.006355			0.00922919	0.00118239	0.00198869	0.000826272	0.010196	0.00159686		0.000165007	0.000173051			9.52915e-05		5.47293e-05				0.0123174
0.630104	55.7341	11241.1		0.00224634	0.0134498	0.000775027		0.445132	0.00231006	0.00961531	0.00277349	1	0.000110341	6.97445e-05	0.000126445	0.000454234	0.000122973		0.000819586		0.000192995	0			2.35491			0.0140028	0.0061704	0.00249823		0.00893559	0.00115006	0.00193996	0.000804601	0.00994184	0.00155728	0.000914273	0.000161305	0.000168853	8.76876e-06		9.26327e-05		5.33098e-05				0.0117061
0.629663	55.7093	11265.9			0.0185689	0.00146701		0.447624	0.0038805	0.00873347	0.00304447	1	0.000100672	5.45743e-05		0.000407265	5.61428e-05		0.000847995		0.000259928	0			2.36722				0.00622183	0.00251216		0.00898551	0.00116272	0.00194369	0.000809328	0.00998353	0.00156376	0.000918031		0.000169327	8.47193e-06		9.31629e-05		5.38675e-05				0.0118166
0.629221	55.6844	11290.7		0.141629	0.032205			0.459194	0.00403995	0.00947573	0.00294048	1	0.000125168		3.27636e-05	0.000311789	0.000154791		0.000905331		0.000207015	0			2.48412			0.0156785	0.00668252			0.00960776	0.00123615	0.00206896	0.000859297	0.0106067	0.00166151		0.000171596	0.00017939	9.52394e-06		9.92825e-05		5.69494e-05				0.0131742
0.62878	55.6596	11315.6			0.0118146			0.450105	0.00199938	0.0094646	0.0031425	1			1.27266e-05	0.000357632	0.000203655	4.39526e-05	0.000984192		0.000255999	0	1.20024e-05		2.36574				0.00617684			0.00898151	0.00115123	0.00194379	0.000808343	0.00996536			0.00016112	0.000168771	9.19151e-06	8.79729e-05	9.36719e-05		5.37498e-05		2.08213e-05		0.0117877
0.628339	55.6348	11340.4			0.00246654	0.00387419		0.443773	0.00288645	0.0107172	0.00402431	1	0.000163436			0.000325894		3.53691e-06	0.000968916		0.000245635	0			2.34364				0.0060921	0.00250389		0.00889424	0.00114846	0.0019379	0.000807677	0.00990332	0.00155151			0.000167564		8.72251e-05	9.30132e-05		5.33639e-05				0.0116049
0.627898	55.61	11365.2			0.0193062			0.440761	0.00467125	0.0095556	0.00325068	1	4.84392e-05			0.000295167			0.000954845		0.000255385	0	1.12887e-05		2.34498				0.00618972			0.0088998	0.00115996	0.0019366	0.0008057	0.00992615	0.00155452			0.000167797			9.31578e-05		5.35353e-05		2.07358e-05		0.0116383
0.627456	55.5852	11390			0.0289816			0.43545	0.00457961	0.0115233	0.00412433	1		7.48316e-05	3.76e-05	0.000541466	0.00028688		0.000939553		0.000270933	0			2.33989				0.00624607			0.00888529	0.00116106	0.00194896	0.000811117	0.0099394		0.000914074	0.000160824	0.000169245	9.58118e-06		9.32061e-05		5.3684e-05				0.0116286
0.627015	55.5604	11414.8			0.0176018	0.00497179		0.436988	0.0028246	0.0122969	0.00412651	1		3.20265e-05	2.39672e-05	0.000417618			0.000904583		0.000184398	0			2.3399				0.00617881	0.00251411		0.00887754	0.00115034	0.00194943	0.000809725	0.00992221		0.00091228	0.000160478	0.000168338			9.28714e-05		5.31619e-05				0.0116085
0.626574	55.5356	11439.6			0.00912006			0.442598	0.00426124	0.0143747	0.00487807	1	5.99085e-05	0.000104891	0.000140955	0.000496465			0.000959768		0.000174265	0			2.34179				0.00613893			0.00890857	0.00115788	0.00196044	0.000813745	0.00992577	0.00155451	0.000912969	0.000161116	0.00016879			9.31786e-05		5.31306e-05				0.011622
0.626133	55.5107	11464.4						0.433137	0.00185701	0.0134899	0.00521426	1	0.000246318	5.38859e-05	3.02891e-05	0.000503577		5.13431e-06	0.00100111		0.000241518	0			2.30465							0.00874707	0.00113114	0.00193077	0.000804874	0.00979747	0.00153533	0.000900919	0.000158492	0.000166643		8.63007e-05	9.21767e-05		5.27733e-05				0.0112899
0.625691	55.4859	11489.3			0.0183792			0.438026	0.00517825	0.016281	0.00616243	1	9.65742e-05		2.12018e-05	0.00052295			0.000973916		0.000222621	0	6.77355e-06		2.33776				0.00619582			0.0089016	0.00116449	0.00197338	0.00082157	0.00994332	0.00155744		0.000160806	0.00016922			9.34137e-05		5.3465e-05		2.07492e-05		0.0116226
0.62525	55.4611	11514.1			0.010284	0.00187617		0.430942	0.004234	0.0147651	0.00592609	1	0.000234772	6.67101e-05		0.000599189			0.00100293		0.000220957	0			2.31158				0.00609816	0.00248072		0.00878368	0.00114898	0.00194751	0.000812742	0.00985057	0.0015436	0.000905865		0.000168017			9.26853e-05		5.29581e-05				0.0113852
0.624809	55.4363	11538.9			0.00606433		0.000658203	0.428565	0.00359476	0.0154341	0.00633679	1	0.000207616		5.91168e-05	0.000595279			0.000950213		0.000187236	0			2.29881				0.00605077		0.00125316	0.00873357	0.00114081	0.00194227	0.000811199	0.00980746	0.00153671		0.000158794	0.000167263			9.20211e-05		5.25609e-05				0.0112727
0.624368	55.4115	11563.7						0.431361	0.00411639	0.0173845	0.0064518	1	0.000344118	8.0203e-05	4.07188e-05	0.000686633	6.6401e-05	6.90763e-06	0.00101551		0.000164344	0			2.30048							0.00875296	0.00114411	0.0019531	0.000812289	0.00981382	0.00153837	0.000902551	0.000158807	0.000167819	8.37825e-06	8.64533e-05	9.24012e-05		5.24827e-05				0.0112883
0.623927	55.3867	11588.5		0.00230337	0.0160294	0.00266677		0.441451	0.00434647	0.0163631	0.00726254	1	0.000264713	5.19839e-05		0.000683823			0.000983284		0.000221591	0			2.35201			0.0140716	0.00621346	0.0025199		0.00896092	0.00116586	0.00198315	0.000830961	0.00999047	0.00156567	0.000918656		0.000170826			9.39035e-05		5.37134e-05				0.0117488
0.623485	55.3619	11613.3			0.00219553	0.00298763		0.431566	0.00408888	0.0171526	0.0075371	1	0.000122078			0.000619129			0.000919623		0.000213916	0			2.30745				0.00605276	0.00248391		0.00877868	0.00114721	0.00195747	0.000819924	0.00984153	0.00154163			0.000167961			9.21902e-05		5.28748e-05				0.0113544
0.623044	55.337	11638.1			0.0277335	0.00214734		0.43929	0.00389356	0.0183147	0.00665436	1	0.000239802			0.000648865			0.000947623		0.000212412	0			2.35477				0.00628654	0.00252316		0.00897097	0.0011663	0.00199754	0.000829851	0.0100137	0.00156919			0.000171049			9.39436e-05		5.37925e-05				0.01179
0.622603	55.3122	11663			0.000429753	0.00246572	0.000507536	0.42761	0.00502726	0.0177571	0.00691698	1	0.000158532	3.84416e-05		0.000631944	2.44477e-05	1.16281e-05	0.000948514		0.00018817	0			2.29392				0.00602111	0.00247191	0.001252	0.00872594	0.00114745	0.001953	0.000813769	0.00980415	0.00153595	0.000901457		0.000167386	8.16433e-06	8.63913e-05	9.19817e-05		5.25478e-05				0.011245
0.622162	55.2874	11687.8			0.0113701	0.00100496	5.04637e-05	0.434039	0.00396293	0.0176206	0.00589534	1	0.000402111			0.000577171			0.0009552		0.00023737	0			2.32091				0.00612629	0.00248567	0.00126036	0.00883177	0.00115192	0.0019689	0.000815624	0.00988734	0.00155019			0.000168535			9.27953e-05		5.32369e-05				0.0114738
0.62172	55.2626	11712.6				0.00138324		0.427355	0.00326735	0.0165275	0.00664038	1	0.000229667	0.000170148	8.91297e-06	0.000605791	2.31191e-05		0.000940786		0.000211054	0			2.29028					0.00246064		0.00870357	0.00113606	0.00194226	0.000810447	0.00978041	0.00153258	0.000899919	0.000158111	0.000166853	8.13807e-06		9.17212e-05		5.25325e-05				0.0111999
0.621279	55.2378	11737.4		0.0445481	0.000244874		0.00116767	0.436514	0.00508955	0.0172503	0.00615331	1	0.000165262		1.78847e-05	0.000616529			0.000861594		0.000197074	0			2.33983			0.0143121	0.0061473		0.00128173	0.00895473	0.00117199	0.00199169	0.000827127	0.0100111	0.00156841		0.000161886	0.000170842			9.34885e-05		5.37017e-05				0.0117122
0.620838	55.213	11762.2			0.0146581	0.00175719	0.00203582	0.43011	0.00334704	0.017731	0.0070177	1	0.000266209			0.000527928			0.00090707		0.000200749	0			2.31764				0.00614217	0.00248923	0.0012701	0.0088118	0.00114881	0.00196932	0.000821122	0.00988674	0.00154942			0.000168282			9.25517e-05		5.30526e-05				0.0114569
0.620397	55.1881	11787				0.00548954		0.437005	0.00340964	0.017909	0.0064694	1	0.000160001	0.000165502		0.000517159			0.000949805		0.000194195	0			2.32497					0.00250797		0.00884688	0.00114925	0.00197042	0.000818503	0.00988784	0.00154907	0.00090978		0.000168247			9.27732e-05		5.30261e-05				0.0114945
0.619955	55.1633	11811.9			0.00838723	0.00235285	0.000957336	0.430179	0.00435596	0.0158648	0.00603095	1	0.000220916	6.64237e-05	2.65604e-05	0.000498901			0.000882602		0.000165419	0			2.30978				0.00608686	0.00248227	0.00125974	0.0087771	0.00114921	0.0019523	0.000812998	0.00984741	0.00154303	0.000905573	0.000159281	0.000167469			9.20631e-05		5.26677e-05				0.0113727
0.619514	55.1385	11836.7			0.00413605	0.0033386	0.000943123	0.43923	0.00398323	0.0179308	0.00564539	1	0.000208615	0.000168533	3.19225e-05	0.000543952			0.000848053		0.000260647	0			2.3342				0.00610918	0.00250485	0.00126865	0.00888456	0.00115555	0.00197647	0.000816883	0.00991762	0.00155397	0.000912536	0.000160443	0.000168887			9.25482e-05		5.35154e-05				0.0115749
0.619073	55.1137	11861.5				0.00339709	0.000482377	0.434521	0.00380268	0.0162489	0.00547347	1	0.000264698	4.29701e-05		0.000427256			0.000895632		0.000236033	0			2.31473					0.00248744	0.00125742	0.0087986	0.0011465	0.00195422	0.000810264	0.00984755	0.00154327	0.000905469		0.000167119			9.21285e-05		5.30161e-05				0.0113972
0.618632	55.0889	11886.3			0.00171958		0.000701008	0.441428	0.00455979	0.0165742	0.00528316	1	0.000183354	0.000128691	1.63042e-05	0.000524897			0.000776398		0.000177111	0			2.33238				0.00608547		0.00126501	0.00887835	0.00115618	0.00196595	0.000813518	0.00989854	0.00155086	0.000910583	0.000160057	0.000168468			9.20155e-05		5.2999e-05				0.0115436
0.618191	55.0641	11911.1		0.0413592	0.00856478	0.00478802		0.443812	0.00416177	0.0182867	0.00501192	1	9.30943e-05			0.000378405			0.000824524		0.000211105	0			2.37216			0.014436	0.00624948	0.00256053		0.00907921	0.00117876	0.00201642	0.000829448	0.0101091	0.00158339			0.00017131			9.42156e-05		5.42979e-05				0.0119901
0.617749	55.0393	11935.9		0.0307029		0.000201619		0.433098	0.00294431	0.0161411	0.00554159	1	0.000185852	3.36182e-05		0.000423993			0.000776123		0.000214274	0			2.31977			0.0141017		0.00248788		0.00884909	0.00114974	0.00196647	0.000815901	0.00991195	0.00155297	0.000911345		0.000168196			9.21388e-05		5.3255e-05				0.0114967
0.617308	55.0144	11960.7			0.00020906	0.00340944	0.000615635	0.429763	0.00344023	0.0155863	0.00506227	1	0.000199721	6.9514e-05	1.9699e-05	0.00032127			0.000854752		0.000154406	0			2.30041				0.006018	0.00247571	0.00125211	0.00873356	0.00113929	0.0019417	0.000804407	0.00980085	0.00153563	0.000901306	0.000158494	0.000165807			9.14913e-05		5.23646e-05				0.011273
0.616867	54.9896	11985.6			0.00198365	0.00376059	2.18713e-05	0.430597	0.00364098	0.0166208	0.00482612	1	2.34793e-05		1.82917e-06	0.000349919			0.000907983		0.000191303	0	4.70755e-05		2.3036				0.00603649	0.00248145	0.00125123	0.00875184	0.00114212	0.00194994	0.000804555	0.00981677	0.00153726		0.000158664	0.000166217			9.19012e-05		5.26308e-05		2.0683e-05		0.0113069
0.616426	54.9648	12010.4			0.0184003			0.43464	0.00275563	0.0173063	0.00493511	1		9.64518e-05		0.000402585			0.000843903		0.000200403	0			2.32658				0.00616973			0.0088472	0.00114757	0.00197012	0.00081202	0.00990128		0.000910675		0.000167909			9.23751e-05		5.3129e-05				0.0115181
0.615984	54.94	12035.2		0.0185946		0.00152053	0.000367094	0.428028	0.00262804	0.0159588	0.00412311	1	8.82468e-05	0.000149294	8.14071e-05	0.000339975			0.00083641		0.000138285	0			2.30051			0.0139244		0.00247357	0.0012545	0.00875023	0.00113858	0.00194914	0.000802112	0.00982912	0.00153952	0.000904298	0.000159255	0.000166377			9.16651e-05		5.24365e-05				0.011306
0.615543	54.9152	12060				0.00029957		0.424327	0.00212562	0.0160138	0.00426299	1				0.000365703			0.000791246		0.00014879	0	3.78837e-05		2.27709					0.00244113		0.0086385	0.00112394	0.00192852	0.000794199	0.00972383				0.00016472			9.04636e-05		5.19258e-05		2.04424e-05		0.011071
0.615102	54.8904	12084.8				0.000697466	0.000956774	0.423133	0.00266558	0.0175195	0.00445995	1	0.000384161	0.000126024	1.30712e-05	0.00039817			0.00079576		0.000211644	0			2.27718					0.00244599	0.00124542	0.00864304	0.00112792	0.00193816	0.00079611	0.00973548	0.00152629	0.000895569	0.000157405	0.000165076			9.05939e-05		5.2294e-05				0.0110847
0.614661	54.8656	12109.6			0.00292371		4.58615e-05	0.429635	0.00416297	0.0160082	0.00429833	1	0.000442087	8.17842e-05		0.000398908			0.00087986		0.000280816	0			2.29684				0.0060269		0.0012484	0.00872655	0.00114199	0.00194235	0.000800078	0.00979368	0.0015357	0.000900707		0.000166066			9.15473e-05		5.29454e-05				0.0112472
0.614219	54.8407	12134.4		0.000277885				0.42358	0.00198165	0.0166213	0.00440832	1	0.00010289	5.44504e-05		0.000344945			0.000801452		0.000183438	0			2.27487			0.0136812				0.00863176	0.00112284	0.00193078	0.00079462	0.00972033	0.00152255	0.000893828		0.00016456			9.04806e-05		5.20756e-05				0.0110563
0.613778	54.8159	12159.3			0.0115492	0.000317326	0.00057895	0.425042	0.00240359	0.0164052	0.00457117	1	0.000362332	3.93911e-05		0.000245949			0.000833442		8.92406e-05	0			2.29267				0.00606636	0.00245763	0.00125044	0.00870007	0.00113286	0.00194341	0.000801047	0.0097892	0.0015346	0.000900087		0.000165241			9.12782e-05		5.19835e-05				0.0112217
0.613337	54.7911	12184.1			0.0172003	0.00228746		0.428513	0.00209525	0.0172376	0.00439199	1	0.000251054	2.01143e-05		0.000245923	2.92596e-06		0.000833885		0.000117497	0			2.31022				0.00613222	0.00248274		0.00877171	0.00113844	0.00195969	0.000805187	0.00985058	0.00154368	0.000905635		0.000166277	8.097e-06		9.18527e-05		5.24485e-05				0.0113785
0.612896	54.7663	12208.9			0.00631251		0.000278246	0.421468	0.00141866	0.0168534	0.00457085	1	8.23792e-05	0.000116571	4.11347e-05	0.00033176			0.000891344		0.000172036	0			2.27554				0.00600521		0.00124162	0.00863153	0.00112141	0.00193416	0.000796335	0.00973164	0.00152422	0.00089517	0.000157479	0.000164687			9.10233e-05		5.20807e-05				0.0110724
0.612455	54.7415	12233.7			0.00705937	0.00594421	0.000443215	0.427061	0.00169379	0.0172219	0.00405389	1	0.000145476			0.000280541	8.04104e-05		0.000840432		0.00019822	0			2.30191				0.00606025	0.0024917	0.00125306	0.00873282	0.00113235	0.00195252	0.000800612	0.00981491	0.00153757			0.000165845	8.44793e-06		9.15522e-05		5.26548e-05				0.0112965
0.612013	54.7167	12258.5				0.00303349		0.426455	0.00333073	0.0189621	0.0048739	1	0.000153955	2.13138e-05		0.000188614			0.000949265		0.000209228	0			2.28813					0.00246777		0.00869587	0.00113594	0.00195342	0.000801504	0.00977671	0.00153163	0.00089885		0.00016475			9.17279e-05		5.25037e-05				0.0111852
0.611572	54.6919	12283.3			0.00619264	0.000883759		0.426782	0.00251988	0.0172736	0.00434647	1		9.42655e-05		0.000325396			0.000814724		0.000155093	0			2.29166				0.00603531	0.00245844		0.00870163	0.00113252	0.0019461	0.000799308	0.00978138		0.000899637		0.000165498			9.11138e-05		5.2264e-05				0.0112078
0.611131	54.667	12308.1			0.00100392	0.000388059	0.000568056	0.420192	0.00261607	0.0163493	0.00404492	1	0.000212121	6.99126e-05		0.000220458			0.000897607		0.000179173	0			2.26726				0.00596049	0.00243581	0.00123911	0.00859808	0.00112367	0.00192561	0.00079127	0.00970091	0.00152004	0.000892117		0.000163627			9.07662e-05		5.19508e-05				0.0109972
0.61069	54.6422	12333				0.00170967		0.428345	0.00354572	0.0176304	0.00513335	1	0.000261718			0.000259733			0.00091947		0.000188888	0			2.29219					0.00246297		0.00871102	0.00113777	0.00194824	0.000803318	0.00978334	0.00153319			0.00016521			9.16445e-05		5.24398e-05				0.0112126
0.610248	54.6174	12357.8			0.00439033	0.00138713		0.426151	0.00225649	0.0166269	0.00465975	1	6.06119e-05	5.79885e-05	4.37395e-06	0.000291759			0.000855311		0.000198125	0			2.28896				0.00601944	0.00245802		0.00868836	0.00112991	0.00194066	0.000799902	0.00976993	0.00153011	0.000898406	0.000157919	0.00016514			9.12053e-05		5.2413e-05				0.0111815
0.609807	54.5926	12382.6		0.0157851		0.00434737		0.424797	0.00401103	0.0176763	0.00471392	1	0.000113822	0.000162108	3.22801e-05	0.000368863			0.000970398		0.000186612	0			2.29341			0.0138999		0.00248555		0.00872765	0.0011445	0.00195608	0.000804398	0.00982159	0.00153846	0.000903668	0.000158892	0.000166392			9.22528e-05		5.26336e-05				0.0112625
0.609366	54.5678	12407.4						0.425597	0.00290552	0.0176453	0.00425414	1	0.000243893	9.75781e-05		0.000301511	4.90349e-05		0.000956107		0.000217497	0			2.28123							0.00866449	0.00113032	0.0019409	0.000795977	0.00974612	0.00152727	0.000896409		0.000164785	8.23583e-06		9.14743e-05		5.23797e-05				0.0111166
0.608925	54.543	12432.2			0.000569983	0.0031732		0.429479	0.00416241	0.0168876	0.00475529	1		2.35736e-05		0.000247014			0.000950633		0.000207629	0	6.43496e-06		2.29772				0.00601879	0.00247415		0.00873074	0.00114264	0.00194776	0.000802772	0.00979925		0.000900934		0.000165416			9.19462e-05		5.26169e-05		2.04469e-05		0.011258
0.608483	54.5181	12457				0.00125495	0.000522787	0.427966	0.00258171	0.0151382	0.00507064	1	0.000230771	5.43207e-05	1.2151e-05	0.000325187			0.000897303		0.000213803	0			2.29153					0.0024571	0.00124756	0.00869625	0.00113137	0.00193317	0.000801819	0.00976883	0.00153077	0.000898287	0.00015794	0.000165284			9.14002e-05		5.24837e-05				0.0111928
0.608042	54.4933	12481.9			0.0121394	0.0013727		0.423736	0.00443546	0.0168128	0.00512417	1		4.41778e-05	0.000100885	0.000243212			0.000914663		0.000107384	0			2.28963				0.00607149	0.00246371		0.0086969	0.00114323	0.00194612	0.000804051	0.00979283		0.000900444	0.000158762	0.000165289			9.17098e-05		5.20916e-05				0.011211
0.607601	54.4685	12506.7						0.421737	0.00452089	0.0166727	0.0043373	1		8.65391e-05		0.000314174			0.00100365		0.000166218	0			2.26918							0.00861645	0.00113434	0.00192961	0.00079369	0.00971317		0.000893325		0.000164289			9.13959e-05		5.19536e-05				0.0110205
0.60716	54.4437	12531.5			0.0101896	0.00129422		0.43842	0.00142128	0.0163841	0.00481488	1			2.5103e-06	0.000350133			0.000880523		0.000156439	0	6.88695e-05		2.33145				0.00612581	0.00248927		0.00886118	0.00114036	0.0019645	0.000810991	0.00989599			0.000159948	0.000167559			9.2507e-05		5.28831e-05		2.09577e-05		0.011536
0.606719	54.4189	12556.3			0.00755241			0.436742	0.00412758	0.0166365	0.0045827	1				0.000270198			0.000864245		0.000210412	0	5.37002e-05		2.32162				0.00609786			0.0088313	0.00115094	0.00196096	0.000807869	0.00987187				0.000166756			9.22011e-05		5.30206e-05		2.08317e-05		0.0114594
0.606277	54.3941	12581.1			0.00824308	0.00569037	0.000243202	0.430773	0.00209395	0.0171914	0.0048716	1	0.000146883			0.000219065			0.000926556		0.00010454	0			2.31368				0.00608946	0.00250006	0.00125691	0.0087848	0.00113869	0.0019599	0.000807729	0.00985277	0.00154351			0.000166182			9.23297e-05		5.23964e-05				0.0113981
0.605836	54.3693	12605.9				0.000169855		0.427878	0.00213105	0.016441	0.00484843	1		7.38853e-05	1.03788e-05	0.000289362			0.00085438		0.00015155	0	6.60355e-05		2.28795					0.00244931		0.00868701	0.00112803	0.00193757	0.000799923	0.00975893		0.000897472	0.000157771	0.000164942			9.10982e-05		5.21268e-05		2.06536e-05		0.011164
0.605395	54.3444	12630.7		0.00475002	0.0167628	0.00559835		0.437514	0.00516985	0.0181968	0.00442678	1	0.000202319			0.00022667			0.000932153		0.000173012	0			2.34414			0.0140607	0.00620692	0.00253038		0.00892657	0.00116805	0.00198904	0.000815454	0.00997406	0.00156279			0.000168266			9.34942e-05		5.33829e-05				0.0116903
0.604954	54.3196	12655.6			0.00660118			0.42867	0.00313628	0.0169086	0.00458469	1	0.00021746	3.22959e-05	4.0454e-05	0.00027225			0.00101097		0.000223518	0			2.29711				0.00604876			0.00872739	0.00113769	0.001948	0.000801991	0.00979993	0.00153558	0.000901039	0.000158581	0.000165551			9.22482e-05		5.26984e-05				0.0112558
0.604512	54.2948	12680.4				0.00119954	0.000299479	0.428145	0.00236712	0.0181157	0.00525016	1	0.000149215	0.000101643		0.00015505			0.000862862		0.000131489	0			2.29114					0.00245888	0.00124752	0.0087044	0.00113127	0.00194935	0.000803368	0.009777	0.00153165	0.00089927		0.000164591			9.13083e-05		5.21252e-05				0.0112002
0.604071	54.27	12705.2			0.00396862	0.00306577	0.000330341	0.427767	0.00251356	0.0170138	0.00513508	1		0.000106858		0.000281561			0.000909343		0.000168966	0	5.71136e-05		2.29682				0.00603512	0.00247349	0.00125044	0.00872189	0.0011345	0.00194828	0.000804589	0.00979873		0.000901294		0.000165577			9.1739e-05		5.24247e-05		2.06941e-05		0.0112529
0.60363	54.2452	12730			0.00629196			0.432092	0.0032722	0.0172385	0.00496957	1	0.000129816	0.000169143	1.14265e-05	0.000214237			0.00091463		0.000170251	0			2.307				0.00606546			0.00877049	0.00114178	0.00195549	0.000806298	0.00982945	0.00153977	0.000904425	0.000158916	0.000165765			9.20525e-05		5.25953e-05				0.0113383
0.603189	54.2204	12754.8						0.425257	0.00176531	0.0174773	0.00517101	1	0.000183266			0.000303532			0.000863339		0.000156649	0			2.2802							0.00865751	0.00112407	0.00193889	0.000799953	0.00974014	0.00152604			0.000164694			9.09663e-05		5.20512e-05				0.0111047
0.602747	54.1956	12779.6		0.00395578	0.00563199	0.00288387		0.422553	0.00377083	0.0201585	0.00477544	1	0.000143995	6.03638e-05		0.000246376		5.98317e-05	0.000834277		0.000140915	0			2.28374			0.0137907	0.00603501	0.00246922		0.00868446	0.0011391	0.001961	0.00080173	0.00978533	0.00153293	0.000899834		0.000165178		8.64614e-05	9.12463e-05		5.22158e-05				0.0111736
0.602306	54.1707	12804.4		0.023132	0.0073667	0.00498667		0.433532	0.003166	0.0181179	0.00584025	1	0.000163693	0.000195404		0.000170605	1.37216e-06		0.000836305		0.000124186	0			2.33177			0.0141279	0.0061494	0.00252296		0.0088913	0.00115605	0.00198521	0.00082108	0.00995681	0.00155989	0.000916275		0.000167695	8.17659e-06		9.28554e-05		5.30475e-05				0.0116085
0.601865	54.1459	12829.3						0.425993	0.00326071	0.018695	0.00541701	1	0.000192131	2.70235e-05	1.12314e-05	0.000248394			0.000873273		0.000142295	0			2.28252							0.00867632	0.00113334	0.00194823	0.00080256	0.00975726	0.00152877	0.00089709	0.000157748	0.000164714			9.11747e-05		5.20727e-05				0.0111356
0.601424	54.1211	12854.1		0.00427769	0.000162133	0.00644931		0.433481	0.00429735	0.0183078	0.00589351	1	0.000287373	0.00010398	6.34209e-06	0.000377722			0.000800504		0.000169409	0			2.31765			0.0139225	0.00606495	0.00251013		0.00882038	0.00115245	0.00197037	0.000814818	0.00987768	0.0015481	0.000908541	0.000159671	0.000167386			9.19405e-05		5.28492e-05				0.0114465
0.600983	54.0963	12878.9			0.00473661			0.427959	0.0038368	0.0181424	0.00532643	1	0.000127348			0.000158691		2.99099e-06	0.000915525		0.000184938	0			2.29287				0.00603539			0.00871779	0.00114032	0.00195268	0.000805062	0.00979307	0.00153406			0.000164879		8.62514e-05	9.17162e-05		5.24726e-05				0.0112271
0.600541	54.0715	12903.7				0.000747828		0.42499	0.00444714	0.019489	0.00521897	1	0.00013894			0.000260439			0.00090498		0.000122627	0	1.78769e-06		2.2804					0.00245199		0.00867241	0.00113926	0.00195233	0.000801684	0.00975836	0.00152868			0.000164792			9.13398e-05		5.19826e-05		2.03389e-05		0.0111265
0.6001	54.0467	12928.5			0.0134304			0.424129	0.00278949	0.0181207	0.0058967	1	0.000130889	7.99189e-05	6.32672e-05	0.000299077			0.000850223		0.000176123	0			2.29075				0.00608177			0.00870448	0.00113591	0.00195379	0.000808359	0.00979919	0.00153504	0.000901205	0.000158681	0.00016567			9.14536e-05		5.24622e-05				0.0112238
0.599659	54.0219	12953.3			0.0012218	0.00676527	0.00028311	0.425114	0.00213846	0.0182482	0.00591227	1	0.00017704	4.64127e-05		0.000252256			0.000888572		0.000166075	0			2.29209				0.00601707	0.00248971	0.00124925	0.00870225	0.0011318	0.00195283	0.00080778	0.00979125	0.00153402	0.00090031		0.000165307			9.15672e-05		5.23705e-05				0.0112212
0.599218	53.997	12978.1		0.0018287				0.419953	0.00294922	0.0195454	0.0066847	1	0.000354095	8.58413e-05	1.26315e-05	0.000252278		2.31132e-06	0.000914441		0.000190118	0			2.26646			0.0136933				0.00861696	0.00112791	0.00194563	0.000805948	0.00972353	0.00152427	0.000894274	0.000157209	0.000164163		8.56356e-05	9.10596e-05		5.21251e-05				0.011019
0.598776	53.9722	13003				0.00271155		0.429134	0.00226367	0.0184696	0.0063739	1	0.00013648	5.9261e-05		0.0002638			0.000888614		0.000177822	0			2.29648					0.00247198		0.00872938	0.00113338	0.00195559	0.000810733	0.00979962	0.00153513	0.000901143		0.000165505			9.16458e-05		5.24728e-05				0.0112523
0.598335	53.9474	13027.8			0.00491446	0.000459036		0.427596	0.00221939	0.0177605	0.00576821	1	7.4685e-05			0.000253455			0.000885122		0.000175093	0			2.29287				0.00603342	0.00245814		0.00871191	0.00113187	0.00194989	0.000806844	0.00978845	0.00153308			0.000165265			9.15242e-05		5.23996e-05				0.0112218
0.597894	53.9226	13052.6		0.00651315		0.00503122		0.429414	0.00329417	0.0179049	0.00594546	1	0.000235892	2.68226e-05		0.000235			0.000864917		0.000165735	0			2.30391			0.0138742		0.00249246		0.00876281	0.00114261	0.00195999	0.000811602	0.0098356	0.00154126	0.000904292		0.000165971			9.18657e-05		5.26061e-05				0.0113302
0.597453	53.8978	13077.4		0.0137842		0.000100093		0.425469	0.00262307	0.0186434	0.00664457	1	0.000235854			0.00020481			0.000914736		0.000170948	0			2.28864			0.0138644		0.00246013		0.00871478	0.00113558	0.0019572	0.000812372	0.0098034	0.00153621			0.000165279			9.18091e-05		5.24594e-05				0.0112182
0.597011	53.873	13102.2			0.00930532	0.000843226		0.432951	0.00165166	0.0168554	0.00560345	1	8.68805e-05	0.000177102		0.000264652			0.000905665		0.000156309	0			2.31412				0.0060932	0.00247557		0.00879337	0.00113623	0.00195776	0.000811135	0.00985035	0.00154283	0.000906387		0.000166366			9.22041e-05		5.26385e-05				0.0113975
0.59657	53.8481	13127		0.0764649				0.440479	0.00306874	0.0159044	0.00545697	1	0.000142835			0.000305028			0.000915095		0.00016136	0			2.36422			0.0146348				0.00907557	0.00117494	0.0020073	0.00083291	0.0101238	0.00158595			0.000171188			9.48114e-05		5.41253e-05				0.0119674
0.596129	53.8233	13151.9						0.429591	0.00577188	0.0156929	0.0065918	1	8.82282e-05	1.03909e-05		0.000320056			0.000958491		0.000182161	0			2.29388							0.00872448	0.00114963	0.00194039	0.000811136	0.0097916	0.00153364	0.000900166		0.000165645			9.19128e-05		5.24511e-05				0.0112304
0.595688	53.7985	13176.7				0.0048845		0.431987	0.00239708	0.0178771	0.00587517	1	0.000179845			0.000209727			0.000886651		0.000161209	0			2.30796					0.0024905		0.00877108	0.00113763	0.00195888	0.000810851	0.00983069	0.00154021			0.000165764			9.19266e-05		5.25575e-05				0.0113444
0.595247	53.7737	13201.5			0.000609567			0.428777	0.00463751	0.016807	0.00548163	1	0.000251749	1.8586e-05		0.000302199			0.000942302		0.000148585	0			2.29176				0.00600891			0.0087127	0.00114305	0.00194411	0.000804981	0.00978285	0.00153307	0.000899402		0.000165409			9.17515e-05		5.224e-05				0.01121
0.594805	53.7489	13226.3			0.00691142	0.00122102		0.426124	0.00590134	0.0149882	0.00577889	1	6.73703e-05	0.000189862	9.60492e-05	0.000229221			0.000864564		0.000132114	0			2.29196				0.00604567	0.00246288		0.00870827	0.00115036	0.00193712	0.000807228	0.00979247	0.00153367	0.000901124	0.000158733	0.000165215			9.14611e-05		5.22107e-05				0.011222
0.594364	53.7241	13251.1		0.0534306	0.00766352	0.00159535		0.432393	0.00348329	0.0145678	0.00499055	1	6.54231e-05	0.00010115		0.000183271			0.000957672		0.000122504	0			2.33809			0.01436	0.00618591	0.00252034		0.00893623	0.00116422	0.00197874	0.000821502	0.0100135	0.00156828	0.000921021		0.000168714			9.39918e-05		5.33412e-05				0.0117062
0.593923	53.6993	13275.9			0.0097463	0.0013219		0.438323	0.00343135	0.0165181	0.00549687	1	0.000224172	2.28576e-05		0.000187142			0.00095492		0.000168649	0			2.33134				0.00612892	0.00249157		0.00886836	0.0011513	0.00196687	0.000815071	0.00990456	0.001552	0.000910612		0.000166897			9.29555e-05		5.29893e-05				0.0115454
0.593482	53.6744	13300.7			0.0092132	0.00280794		0.430402	0.00497831	0.0170409	0.00517697	1	0.000193959			0.000213372			0.000915362		0.000171496	0			2.30902				0.00609152	0.00248475		0.00877905	0.00115238	0.00195828	0.000808872	0.00984837	0.00154305			0.00016608			9.22334e-05		5.27027e-05				0.01137
0.59304	53.6496	13325.6			0.0145936	0.00158642		0.429583	0.00263447	0.0159822	0.00524315	1	4.32715e-05			0.000178618	6.03133e-06		0.00083842		0.00018835	0			2.30973				0.00611545	0.00247769		0.00877134	0.00114036	0.00195225	0.000808858	0.00984424	0.00154166			0.000165839	8.10707e-06		9.1816e-05		5.27636e-05				0.0113688
0.592599	53.6248	13350.4			0.0104228	0.00202734		0.432579	0.0010749	0.0155977	0.0045131	1	8.35342e-05	0.000105219	2.29488e-05	0.000239455			0.000882972		0.000119488	0			2.31519				0.00609539	0.00248006		0.00878676	0.00113277	0.00195051	0.000805327	0.009845	0.00154198	0.000905541	0.000159224	0.000166151			9.20423e-05		5.24286e-05				0.0113965
0.592158	53.6	13375.2		0.011047		0.000549974		0.433662	0.00276551	0.0150534	0.0054854	1	7.93363e-05			0.000136977			0.000833271		0.000241347	0			2.31152			0.0139102		0.00247287		0.0087924	0.00114114	0.0019479	0.000810142	0.00984535	0.00154201			0.000165653			9.18009e-05		5.30304e-05				0.0113788
0.591717	53.5752	13400			0.0038565	0.0031203		0.427302	0.00394836	0.0156561	0.00485915	1	0.000117482	9.553e-05	1.70241e-05	0.00023274			0.000922375		0.000157052	0			2.29471				0.00602953	0.00247169		0.00871232	0.00114058	0.00194	0.000802566	0.00979054	0.00153362	0.000900485	0.000158314	0.000165199			9.1726e-05		5.23225e-05				0.0112332
0.591275	53.5504	13424.8			0.00459025	0.00214261		0.441644	0.000416199	0.0151084	0.00495239	1		5.82007e-05		0.000183623			0.000829166		0.000156699	0			2.33656				0.00609656	0.00249284		0.00887489	0.0011351	0.0019577	0.000811467	0.0098935		0.00090977		0.000166694			9.22296e-05		5.2871e-05				0.0115584
0.590834	53.5256	13449.6				0.00103267		0.425082	0.00319078	0.0153942	0.0047678	1		3.9883e-05		0.000115479			0.0008612		0.000184447	0	8.19698e-05		2.28054					0.00244827		0.00865478	0.00113077	0.00192832	0.000797816	0.00973802		0.000895384		0.000163742			9.09362e-05		5.21753e-05		2.06869e-05		0.011104
0.590393	53.5007	13474.4				0.00405057	0.000735704	0.419024	0.00317371	0.0165652	0.00474764	1	0.000149239	4.19374e-05		0.000167256			0.000847704		0.000117318	0			2.26857					0.00245631	0.00124131	0.00860201	0.00112763	0.00192881	0.000795565	0.00971174	0.00152143	0.000892977		0.000163552			9.06252e-05		5.17085e-05				0.0110159
0.589952	53.4759	13499.3				0.000242283		0.430252	0.00193956	0.0171529	0.00429164	1	5.05388e-05	9.73121e-05	3.13481e-06	0.000221528			0.000727446		0.000157769	0	7.87722e-05		2.29482					0.00245441		0.00871544	0.00112927	0.0019448	0.00079875	0.00977784	0.0015313	0.000899325	0.000158041	0.00016493			9.06541e-05		5.22581e-05		2.07559e-05		0.0112192
0.589511	53.4511	13524.1						0.428656	0.00191081	0.0150502	0.00437131	1	0.000207787	6.01389e-05		0.000149532			0.000871859		0.000205801	0			2.28996							0.00868835	0.00112663	0.00193024	0.000797369	0.00975617	0.00152867	0.000897152		0.000164214			9.11577e-05		5.23767e-05				0.0111706
0.589069	53.4263	13548.9		0.0401965		0.0066556	0.000364907	0.436998	0.00264077	0.0165678	0.00508391	1	0.000188873	0.000112597	3.85566e-05	0.000124375			0.000854715		0.000147387	0			2.34616			0.0142901		0.00254503	0.0012777	0.00895701	0.00115971	0.00198825	0.000821761	0.010011	0.0015685	0.000920845	0.000161987	0.000168376			9.34526e-05		5.34522e-05				0.0117437
0.588628	53.4015	13573.7			0.00399002	0.00260541		0.43262	0.00136082	0.0161784	0.00426255	1	0.000112275	8.70697e-05		0.000199504			0.000811673		0.000158542	0			2.30952				0.00604953	0.00247709		0.0087664	0.00113153	0.00194879	0.000802211	0.00982195	0.00153851	0.000903333		0.000165566			9.14767e-05		5.24977e-05				0.011342
0.588187	53.3767	13598.5			0.00210027	0.00492185		0.432761	0.00323491	0.0181366	0.00525278	1	0.000173097	7.34789e-05		0.000218947	5.36691e-06		0.00079909		0.000207542	0			2.31219				0.00605604	0.00249497		0.00879	0.00114371	0.00196353	0.000809184	0.00984763	0.00154283	0.000905627		0.000166095	8.10659e-06		9.16539e-05		5.28762e-05				0.0113848
0.587746	53.3519	13623.3		0.0563632	0.016292			0.43958	0.00261495	0.0186895	0.00404861	1	0.000344201	2.01359e-05		0.000155131			0.000812659		0.000178159	0			2.36718			0.0145299	0.00629634			0.00906906	0.00117239	0.00202096	0.000825602	0.0101216	0.00158662	0.000930552		0.000170393			9.42724e-05		5.41986e-05				0.0119798
0.587304	53.327	13648.1			0.00409174	0.00244429		0.436821	0.00269837	0.0187016	0.00406351	1	0.000255389	2.05803e-05		0.000198915	7.30756e-06		0.000746989		9.95343e-05	0			2.32195				0.00607953	0.00248838		0.00882988	0.00114365	0.00197075	0.000805141	0.00986985	0.00154672	0.00090741		0.000166371	8.13447e-06		9.16036e-05		5.24625e-05				0.0114586
0.586863	53.3022	13673				0.000537474	0.000674325	0.427204	0.00318414	0.0181289	0.00419083	1	9.59721e-05	5.27179e-05		0.000213344			0.000862564		0.000148641	0			2.28747					0.00245267	0.00124783	0.00868926	0.00113389	0.00194705	0.000797222	0.00976516	0.00152954	0.000897941		0.000164676			9.11962e-05		5.21458e-05				0.0111687
0.586422	53.2774	13697.8			0.00777606	0.000162347	0.000266019	0.424286	0.00233098	0.0185868	0.00438401	1	0.00017655	0.000193275		0.000274367		1.01005e-05	0.000810183		0.000151381	0			2.28563				0.00603675	0.00245235	0.00124661	0.00868036	0.00113042	0.00195049	0.000798658	0.00977118	0.00153087	0.000899182		0.000165076		8.60933e-05	9.09965e-05		5.21913e-05				0.0111666
0.585981	53.2526	13722.6		0.000381316	0.014105			0.428847	0.000725676	0.0173972	0.00417421	1	8.75049e-05	6.17629e-05	4.46588e-05	0.000218461			0.000837903		0.000160206	0			2.30461			0.0138265	0.00609995			0.00874893	0.00112855	0.00195502	0.000801875	0.00982315	0.00153858	0.000903319	0.000158978	0.000165679			9.16167e-05		5.25123e-05				0.0113193
0.585539	53.2278	13747.4			8.77317e-05	0.00348871	0.000327694	0.427448	0.00125591	0.0177074	0.0029966	1	0.000211314	0.000157086		0.000259974	4.00906e-05		0.000766201		0.000162397	0			2.29184				0.00599793	0.00246808	0.00124665	0.00869397	0.00112493	0.00194578	0.000791712	0.00976911	0.00153072	0.000898815		0.000164971	8.21157e-06		9.07625e-05		5.22341e-05				0.0111946
0.585098	53.203	13772.2			0.00376948	0.00266271		0.436892	0.00188678	0.0175298	0.00410484	1	3.56274e-05	3.83802e-05		0.000118031			0.000765306		0.000190875	0			2.32175				0.00607304	0.00248745		0.00882311	0.00113872	0.00196338	0.000804696	0.00986189	0.00154439	0.000906766		0.000165838			9.16201e-05		5.28706e-05				0.0114485
0.584657	53.1781	13797		0.0276139	0.0126852	0.00530095		0.437681	0.00127561	0.0163785	0.00395541	1	0.000299033			0.000214634			0.000828668		0.000144927	0			2.35136			0.0142245	0.0062083	0.00253777		0.00895874	0.00115266	0.00198692	0.000815958	0.0100091	0.00156876			0.000168796			9.33046e-05		5.34298e-05				0.0117675
0.584216	53.1533	13821.9				0.00115239	0.00062854	0.426967	0.00254538	0.0171137	0.00375872	1	6.11443e-05	1.845e-05	3.9431e-05	0.000241681			0.000742551		0.000152271	0	5.71799e-05		2.28731					0.00245386	0.00124669	0.00868167	0.00112993	0.00194065	0.000794524	0.00975793	0.00152823	0.00089711	0.000157897	0.000164693			9.05432e-05		5.21249e-05		2.06083e-05		0.0111597
0.583775	53.1285	13846.7		0.00518261	0.00772122			0.432701		0.0175312	0.00376227	1	0.000218503			0.000211749			0.000760704		0.000207817	0			2.31202			0.013874	0.00607907			0.00878299		0.00195905	0.000801233	0.00984011	0.00154188			0.000165932			9.1395e-05		5.28372e-05				0.0113753
0.583333	53.1037	13871.5				0.000642344		0.42859	0.00252556	0.0177431	0.00323444	1	0.000123721	7.29238e-05		0.00024832			0.000709328		0.000152466	0			2.28994					0.00245288		0.00869496	0.00113053	0.00194493	0.000792456	0.00976396	0.00152948	0.00089793		0.000164827			9.0437e-05		5.21581e-05				0.0111795
0.583074	53.0789	13896.3				0.00124606		0.423774	0.00297385	0.0173355	0.00382284	1	0.000212152	0.000116262	5.40197e-06	0.000264083			0.000779189		0.000164694	0			2.27705					0.00244765		0.00864257	0.00112895	0.00193647	0.00079268	0.00973145	0.00152482	0.000895151	0.000157302	0.000164355			9.04757e-05		5.20439e-05				0.0110795
0.582837	53.0541	13921.1			0.00526122			0.428797	0.00214795	0.016465	0.0033449	1	0.000172684	0.000128674		0.000202618			0.000821925		0.000238823	0			2.29523				0.00603101			0.00871185	0.00113075	0.00194223	0.000794443	0.00978179	0.00153252	0.000899843		0.000164904			9.11528e-05		5.26757e-05				0.0112257
0.582599	53.0293	13945.9			0.0123913	0.00101666		0.439666	0.00339366	0.0197217	0.00349552	1		0.000196454		0.000289639			0.000822236		0.000140972	0			2.33636				0.00615567	0.00249559		0.00889474	0.00115367	0.00198714	0.000806949	0.00992657		0.000913498		0.000167777			9.25035e-05		5.29697e-05				0.011596
0.582362	53.0044	13970.7		0.00687955	0.013199	0.00485364		0.426099	0.00283923	0.017912	0.00367514	1	0.000148069	0.000152412	3.62768e-05	0.000325857			0.000757941		0.000142263	0			2.30604			0.0138991	0.00611342	0.00249575		0.00876112	0.00114228	0.0019633	0.000801775	0.00985203	0.0015434	0.000906421	0.000159404	0.000166696			9.14922e-05		5.25783e-05				0.0113596
0.582124	52.9796	13995.6			0.00933052	0.00265098		0.428534	0.00390537	0.0182663	0.0038372	1	0.000118061	7.02252e-05		0.000305956			0.000779933		0.000162093	0			2.30257				0.00607814	0.00247829		0.00874976	0.00114447	0.00195982	0.000800436	0.00982581	0.00153914	0.000903604		0.000166154			9.13567e-05		5.25358e-05				0.0113123
0.581887	52.9548	14020.4				0.00362168		0.431246	0.00167417	0.0170533	0.00393227	1	6.83835e-05	8.68429e-05		0.000336106			0.000705222		0.000192564	0			2.30281					0.00247693		0.00874147	0.00113072	0.00194904	0.000798928	0.00980157	0.0015351	0.000901457		0.000165892			9.07652e-05		5.25555e-05				0.0112856
0.581649	52.93	14045.2		0.00578422		0.000368573		0.431869	0.00425558	0.0171393	0.00445633	1	0.000433771	7.55192e-05		0.00034699			0.000845533		0.000159127	0			2.30379			0.0138544		0.00246666		0.00876467	0.001146	0.00195395	0.000803343	0.00982415	0.00154043	0.000903478		0.000166328			9.16635e-05		5.25124e-05				0.0113164
0.581411	52.9052	14070				0.00314704	0.000616997	0.432777	0.00213141	0.0179979	0.00435636	1	0.000159771			0.000254892			0.000784303		0.000158697	0			2.30811					0.00248	0.00125494	0.00876805	0.00113543	0.00195793	0.000802753	0.00982294	0.0015389			0.000165855			9.13515e-05		5.25038e-05				0.0113362
0.581174	52.8804	14094.8		0.00897599	0.00117295		0.00115783	0.430489	0.00229961	0.0172224	0.00446631	1	5.72824e-05	8.36646e-05		0.000335862			0.000777187		0.000174335	0			2.30337			0.0138692	0.00603667		0.00125767	0.00875734	0.00113632	0.00195424	0.000803342	0.00982354	0.00153849	0.000903462		0.000166263			9.13221e-05		5.25838e-05				0.0113136
0.580936	52.8556	14119.6		0.0194606	0.00921371	0.00476714	0.00167339	0.434146	0.0017453	0.0161438	0.00438499	1	0.000230983	0.000103412	1.75875e-05	0.000378362			0.000735535		0.000176835	0			2.3362			0.0140986	0.00615382	0.00251991	0.00127631	0.00888745	0.00114809	0.00197385	0.000813204	0.00994908	0.00155901	0.000915106	0.000160881	0.000168599			9.2282e-05		5.32682e-05				0.0116215
0.580699	52.8307	14144.4					0.000729858	0.429357	0.00374013	0.0193486	0.00357126	1	0.000204003	1.54857e-05	1.57164e-05	0.000387712			0.000747244		0.000165805	0			2.29328						0.00125073	0.00871808	0.00113899	0.00195711	0.000795868	0.0097857	0.00153328	0.000899649	0.00015823	0.000165876			9.08239e-05		5.23395e-05				0.0112207
0.580461	52.8059	14169.3				0.0043814		0.425294	0.00201416	0.0187245	0.00453439	1	5.16888e-05	0.000114319	5.11059e-05	0.000343601			0.000776512		0.00014441	0			2.28654					0.00247179		0.00868117	0.00112834	0.00195024	0.000799014	0.00976655	0.00152954	0.00089837	0.000158093	0.000165336			9.0789e-05		5.21326e-05				0.0111658
0.580223	52.7811	14194.1			0.0133445	0.00226011		0.433597	0.00225769	0.0178456	0.00413141	1	0.000180532	0.000107833	2.00879e-05	0.000337447	7.10732e-06		0.000767831		0.000118596	0	2.16498e-06		2.32156				0.00613087	0.00248977		0.00882213	0.00114253	0.00196835	0.000806222	0.00987899	0.00154778	0.000908681	0.00015976	0.000167209	8.14101e-06		9.17914e-05		5.26053e-05		2.05922e-05		0.0114673
0.579986	52.7563	14218.9			0.0074303	0.00549333	0.000592713	0.430882	0.000400089	0.0180142	0.00346337	1	0.000247945	0.000109032	1.14604e-05	0.000254478			0.000707765		0.000164528	0			2.31317				0.00607908	0.00249647	0.00125731	0.00877613	0.00112916	0.00196189	0.000799953	0.00984245	0.00154239	0.000905326	0.000159127	0.000166182			9.11563e-05		5.26367e-05				0.0113836
0.579748	52.7315	14243.7			0.00924923	0.00236536	0.00059991	0.430718	0.0017106	0.0195101	0.00459278	1	0.000214225	6.57048e-05	2.18388e-05	0.000397896			0.000676741		0.000122542	0			2.31042				0.0060913	0.00248241	0.00125802	0.00878003	0.00113622	0.00197031	0.000805942	0.00984772	0.00154305	0.000905598	0.000159263	0.000166977			9.10524e-05		5.24582e-05				0.0113762
0.579511	52.7067	14268.5			0.0010203	0.000609615		0.434473	0.00102997	0.0195966	0.00412518	1	8.8319e-05	8.53197e-05		0.00030202		1.04946e-05	0.000824302		0.000216652	0			2.30922				0.00603778	0.00246845		0.00877961	0.00113043	0.0019665	0.000801912	0.00982656	0.00153911	0.000903748		0.000166147		8.65832e-05	9.15817e-05		5.28078e-05				0.0113458
0.579273	52.6819	14293.3			0.0018324	0.000256781	0.00148183	0.442907	0.00142324	0.0185047	0.00457235	1	0.000292709	0.000116069	3.31333e-05	0.000393801			0.000698258		0.000187283	0			2.33849				0.00609324	0.00248773	0.00127038	0.0088962	0.00114201	0.00197785	0.00081096	0.00991028	0.00155324	0.0009116	0.00016033	0.000168018			9.17373e-05		5.31122e-05				0.0115876
0.579035	52.657	14318.1			0.00314164	0.00413866	0.000755294	0.434782	0.00162954	0.0191226	0.00474384	1	0.000295969			0.000275606	1.48091e-05		0.000728862		0.000164749	0			2.3195				0.00607215	0.00249563	0.00126105	0.0088159	0.00113787	0.00197195	0.00080814	0.00986547	0.00154623			0.000166675	8.16786e-06		9.14736e-05		5.2761e-05				0.0114415
0.578798	52.6322	14343			0.0117274	0.00514741	0.000667926	0.438099	0.00158173	0.0207009	0.00409617	1	0.000265457			0.000361057			0.000721944		0.000133497	0			2.33906				0.00615957	0.00251904	0.00126991	0.00889736	0.00114602	0.00199433	0.000810878	0.00993819	0.00155748			0.000168328			9.21134e-05		5.29945e-05				0.011623
0.57856	52.6074	14367.8				0.000352282	0.000241625	0.429463	0.00193424	0.0196771	0.00423832	1	0.000310254	0.000163933	2.60507e-05	0.000325911			0.000698997		0.000182942	0			2.29381					0.00245681	0.00124828	0.00871818	0.0011301	0.00195863	0.000799094	0.00978524	0.00153373	0.000900332	0.000158273	0.000165566			9.05835e-05		5.24209e-05				0.0112227
0.578323	52.5826	14392.6			0.025153	0.00207162	0.00183175	0.426311	0.00131513	0.0199884	0.00493845	1	0.000370526	8.84521e-05		0.000367294			0.000743884		0.000210956	0			2.31571				0.00619631	0.0024917	0.00126956	0.00879624	0.00113918	0.00198121	0.000811141	0.00989035	0.0015505	0.00090963		0.000167549			9.17786e-05		5.31225e-05				0.0114516
0.578085	52.5578	14417.4				0.00616669	0.00183188	0.432157	0.0011688	0.0198883	0.00451283	1	0.000160179	7.52889e-05		0.000223418			0.000697812		0.000167513	0			2.31328					0.00250079	0.00126392	0.00878595	0.0011334	0.00197191	0.000805442	0.00984642	0.00154258	0.000905525		0.000166096			9.1144e-05		5.26727e-05				0.0113887
0.577847	52.533	14442.2			0.00295559	0.00081827	0.00103013	0.435891		0.0217959	0.00434174	1	0.000301421	7.62896e-05	1.14968e-05	0.000203895			0.000672803		0.000164915	0			2.31797				0.00606769	0.0024778	0.00126167	0.00881622		0.00198398	0.000805686	0.00985971	0.00154536	0.000906752	0.000159406	0.000166224			9.11438e-05		5.2731e-05				0.0114273
0.57761	52.5081	14467		0.0261575	0.0138942	0.00226361	0.000567637	0.441112	0.000791646	0.020715	0.00440977	1	0.000153034	9.51147e-05		0.000329139			0.000758505		0.000150548	0			2.3589			0.0142649	0.00623522	0.00253104	0.00128276	0.00900605	0.0011541	0.00201537	0.00082098	0.0100427	0.00157329	0.000923675		0.000169938			9.32656e-05		5.36374e-05				0.0118448
0.577372	52.4833	14491.9		0.0132208		0.00208231	0.000212384	0.436827	0.00175399	0.0217506	0.00437632	1	0.000201908	8.53487e-05		0.000212998			0.000667871		0.000140256	0			2.32449			0.0140059		0.00249555	0.00126347	0.00886173	0.00114309	0.00199295	0.000809592	0.00990541	0.00155203	0.000911		0.00016704			9.15418e-05		5.28532e-05				0.0115125
0.577135	52.4585	14516.7			0.016629	0.00493439		0.440849	0.00151305	0.021636	0.00473639	1	0.000266311	8.08413e-05		0.000294667			0.00073876		0.000150241	0			2.35093				0.00621258	0.00252965		0.00895232	0.00115098	0.00200824	0.000817832	0.00998424	0.0015647	0.000918227		0.000168777			9.26242e-05		5.33237e-05				0.0117361
0.576897	52.4337	14541.5			0.00777607	0.0100715	0.000684447	0.440547	0.00116592	0.0213862	0.00472928	1	0.000162268	6.0045e-05		0.00027733			0.00073805		0.000177468	0			2.35				0.00616132	0.00255236	0.00127442	0.00894056	0.00114793	0.00200469	0.000816859	0.0099728	0.00156239	0.000917072		0.000168497			9.25145e-05		5.33984e-05				0.0117181
0.57666	52.4089	14566.3				0.00473995	0.00255633	0.438268	0.00127981	0.0224305	0.00460998	1	0.000162485	0.000114103		0.000253561			0.000714121		0.000154907	0			2.33108					0.00250892	0.00127519	0.00886962	0.00114084	0.00199649	0.000810818	0.00990626	0.00155196	0.00091122		0.000167255			9.17787e-05		5.29303e-05				0.0115461
0.576422	52.3841	14591.1			0.00332598	0.00492658	0.0027797	0.431563	0.00172824	0.0223996	0.00452794	1	0.000124934		9.47481e-06	0.000246341			0.000734587		0.00013467	0			2.31474				0.00607339	0.00249965	0.00127111	0.00880051	0.00113842	0.00198823	0.000807119	0.00986602	0.00154547		0.000159498	0.00016654			9.15068e-05		5.26155e-05				0.0114186
0.576184	52.3593	14615.9				0.00551	0.00108571	0.432128	0.00260931	0.0223865	0.00486049	1	0.000213294	5.14977e-05		0.000219724			0.000735428		0.00017362	0			2.31099					0.00249964	0.00126129	0.00879313	0.00114144	0.00198586	0.000807826	0.00985462	0.00154413	0.000906162		0.000166216			9.14053e-05		5.27466e-05				0.011387
0.575947	52.3344	14640.7		0.00396396	0.00624522	0.00154325	0.000897429	0.427609	0.00291125	0.0219991	0.00469008	1	0.000126519	0.000114725		0.000228041			0.000750678		0.000146161	0			2.29918			0.0138565	0.00606678	0.00247439	0.00125747	0.0087507	0.0011403	0.0019794	0.000805131	0.00983197	0.00154015	0.00090439		0.000165875			9.12701e-05		5.24904e-05				0.0113027
0.575709	52.3096	14665.6				0.00159019	0.000718973	0.421143	0.00144037	0.0221339	0.00509934	1	0.000192768	0.000152406		0.000342839			0.000730507		0.00014663	0			2.27181					0.00245028	0.00124423	0.00863312	0.00112192	0.00196058	0.000799201	0.00973523	0.00152532	0.000895674		0.000164802			9.02739e-05		5.19762e-05				0.0110583
0.575472	52.2848	14690.4		0.0351761	0.00864421	0.00278683	0.00102822	0.435765	0.00225566	0.0218285	0.00533486	1	0.000191907	0.000115427	1.80202e-05	0.000324535	1.67631e-05		0.000799323		0.000151904	0			2.34448			0.0142858	0.00619827	0.00252935	0.00128288	0.00896389	0.00115947	0.00201752	0.000824217	0.0100256	0.0015708	0.000922201	0.00016212	0.000169625	8.3102e-06		9.33112e-05		5.35527e-05				0.0117524
0.575234	52.26	14715.2		0.0147223	0.0116579	0.00415613	0.00132475	0.423581	0.00200554	0.0222035	0.00506904	1	0.000252797			0.000342487			0.00070652		0.000202832	0			2.30311			0.0139703	0.00612009	0.00249813	0.00126509	0.00876914	0.00114083	0.00198908	0.000810529	0.00987504	0.00154752			0.000167167			9.14519e-05		5.30001e-05				0.0113716
0.574996	52.2352	14740			0.0121301	0.00145185	0.00115623	0.429739	0.00207463	0.0209219	0.0056558	1	0.000227189	0.000103633	1.95239e-05	0.000278644			0.0007282		0.000165913	0			2.31063				0.00611482	0.0024817	0.00126269	0.00878864	0.00113975	0.00198029	0.000812417	0.00986279	0.00154547	0.00090717	0.000159495	0.000166645			9.14454e-05		5.27523e-05				0.0113946
0.574759	52.2104	14764.8			0.00139215		0.00358648	0.431061	0.0018893	0.0225195	0.00557951	1		6.65007e-05	6.45491e-06	0.00028013			0.000715955		0.000153452	0	0.000152039		2.3061				0.006048		0.00127176	0.00877503	0.00113623	0.00198362	0.000810183	0.00984022		0.000904912	0.000159066	0.000166271			9.11759e-05		5.25703e-05		2.12488e-05		0.0113463
0.574521	52.1856	14789.6					0.00067219	0.424459	0.0015795	0.0211458	0.00521	1	6.72421e-05	4.23758e-05		0.00036734			0.000785644		0.000179492	0	3.50206e-05		2.27908						0.00124605	0.00866353	0.00112445	0.00195899	0.000801058	0.00975128	0.00152722	0.000896615		0.000165193			9.06916e-05		5.22221e-05		2.04862e-05		0.011112
0.574284	52.1607	14814.4			0.0159625	0.0029082	0.00265555	0.428909	0.00107991	0.0208713	0.00587492	1	0.00042686	2.90865e-05		0.000341911			0.000767092		0.000223466	0			2.3177				0.0061506	0.00249573	0.00127357	0.00880871	0.00113797	0.00198548	0.000815736	0.00988992	0.00155071	0.000909297		0.000167416			9.18893e-05		5.3182e-05				0.0114609
0.574046	52.1359	14839.3				0.00430143	0.00233777	0.428928	0.00127271	0.0215885	0.00571656	1	0.000218725	0.000129075		0.000373911	2.55139e-05		0.000808675		0.000153805	0			2.30295					0.00248701	0.00126407	0.00875388	0.00113182	0.00197663	0.000809872	0.00982826	0.00154002	0.000904119		0.000166529	8.18965e-06		9.15207e-05		5.25082e-05				0.011317
0.573808	52.1111	14864.1		0.0364183	0.0111122	0.00345661	0.000934329	0.432872	0.000661234	0.0206145	0.005708	1	0.000186044	0.000105835	3.84894e-05	0.000343672			0.000788284		0.000141962	0			2.3399			0.0142707	0.00620135	0.00252892	0.0012805	0.00893601	0.00114976	0.00200842	0.000824852	0.0100106	0.00156843	0.000920774	0.00016198	0.000169467			9.31164e-05		5.34229e-05				0.0117119
0.573571	52.0863	14888.9		0.0798254		0.00765085	0.00284478	0.437263	0.00220523	0.0184623	0.0058212	1	0.000280389	0.000160345		0.00039727			0.000751954		0.000151843	0			2.37408			0.0147306		0.00259263	0.00131167	0.00910806	0.00117687	0.00203112	0.000839247	0.0101783	0.00159518	0.000936477		0.000172579			9.44915e-05		5.43682e-05				0.012082
0.573333	52.0615	14913.7			0.00487794	0.00625566	0.00231434	0.426019	0.00399277	0.0188003	0.00586076	1	0.0002623	3.59236e-05		0.000328845			0.000763287		0.00011629	0			2.30183				0.00606066	0.00249781	0.00126456	0.00874375	0.00114573	0.00196386	0.000810966	0.00983294	0.00154097	0.000904092		0.000166387			9.13412e-05		5.23487e-05				0.0113169
0.573096	52.0367	14938.5			0.000741503	0.00380058	0.00161701	0.425247	0.00223818	0.0192347	0.00601672	1	0.000329438			0.000433203	3.08926e-05		0.000779146		0.000144541	0			2.29069				0.00601323	0.00247459	0.00125547	0.00870075	0.00113201	0.00195718	0.000808092	0.00978883	0.00153439			0.000166152	8.18313e-06		9.10091e-05		5.22522e-05				0.0112116
0.572858	52.0119	14963.3		0.00918851	0.0041776	0.00348902	0.0024425	0.42809	0.00120014	0.0211034	0.00526085	1	0.000168666	0.000116864		0.000385416			0.000756031		0.000116916	0			2.30776			0.0139219	0.00607397	0.00249108	0.00126869	0.00877814	0.00113513	0.00198065	0.000810251	0.00986013	0.00154477	0.000906991		0.000167126			9.1558e-05		5.24966e-05				0.0113774
0.57262	51.987	14988.1				0.00332416	0.00128754	0.422851	0.002021	0.0185392	0.00564506	1	0.000305944	6.93113e-05		0.000443429	7.27347e-06		0.000767024		0.000190828	0			2.28128					0.00246395	0.00124965	0.00865985	0.00112715	0.00194722	0.000803566	0.00975597	0.00152912	0.000897177		0.000165644	8.04044e-06		9.06444e-05		5.23025e-05				0.0111281
0.572383	51.9622	15013			0.00820205	0.0067502	0.00206047	0.424443	0.00226041	0.0199833	0.00585556	1	0.000360011		4.46093e-05	0.000500255	1.37714e-05		0.000738031		0.000145843	0			2.30116				0.00607902	0.00250107	0.00126373	0.00873889	0.00113759	0.00197033	0.000811209	0.00983619	0.00154196		0.000159188	0.000167285	8.13851e-06		9.12472e-05		5.25114e-05				0.0113173
0.572145	51.9374	15037.8				0.00375415	0.00240228	0.422907	0.0035455	0.0199446	0.00488547	1	0.000276836		2.56375e-06	0.000355814			0.000817475		0.000176696	0			2.28369					0.00246996	0.00125708	0.00867384	0.00113638	0.00195717	0.000801128	0.00977143	0.0015314		0.000157935	0.000165478			9.10345e-05		5.23163e-05				0.0111574
0.571908	51.9126	15062.6			0.0232356	0.004365	0.0021857	0.419106	0.00180372	0.0190698	0.00547456	1	0.000178802	0.000146145	5.0872e-05	0.000446125			0.000807819		0.000152663	0			2.29652				0.0061532	0.00248943	0.00126439	0.00871299	0.00113539	0.00196592	0.000809367	0.00983658	0.00154113	0.000904969	0.000159226	0.000167026			9.1594e-05		5.2547e-05				0.011295
0.57167	51.8878	15087.4				0.000776258	0.00344739	0.426258	0.00203557	0.018754	0.0050877	1	0.000277627			0.000375361	1.8758e-05		0.000744469		0.000135208	0			2.29141					0.00245778	0.0012634	0.00869859	0.00113009	0.00195323	0.000802889	0.00978084	0.00153288			0.000165733	8.1171e-06		9.07652e-05		5.21639e-05				0.0112059
0.571433	51.863	15112.2		0.0142621	0.0203255	0.00505118	0.00403575	0.434425	0.00291333	0.0199261	0.00552407	1	0.000120357	0.000143084		0.000340875	2.59996e-05		0.000799402		0.000117441	0			2.35105			0.0141762	0.00625473	0.00253985	0.00129753	0.00895418	0.00116238	0.00200731	0.000824889	0.0100222	0.00156992	0.000922032		0.00016965	8.35371e-06		9.32804e-05		5.33621e-05				0.0117814
0.571195	51.8381	15137		0.00302761		0.000274957	0.00132108	0.414158	0.00211754	0.0194936	0.00554458	1	0.000222431	5.35736e-05		0.000462245			0.000730903		0.000149702	0			2.25192			0.0136347		0.00242946	0.0012398	0.0085484	0.00111858	0.00193623	0.000796641	0.00967779	0.00151646	0.000889912		0.000164407			8.97433e-05		5.16844e-05				0.0108968
0.570957	51.8133	15161.9				0.00257758	0.00172073	0.426533	0.00306218	0.0200955	0.00505632	1	0.00041673	1.99554e-05		0.000516187			0.000773794		9.94185e-05	0			2.29195					0.00246955	0.00125646	0.00871038	0.00113648	0.00196215	0.0008037	0.00979259	0.0015354	0.000900303		0.000166622			9.10178e-05		5.20513e-05				0.0112221
0.57072	51.7885	15186.7		0.0219546		0.00263709	0.00110964	0.42288	0.00264349	0.0194355	0.00577342	1	0.000287185	1.14096e-05		0.000356972			0.000795942		0.000174935	0			2.29078			0.013941		0.00247908	0.00125816	0.008725	0.00113867	0.00196624	0.000810229	0.00982921	0.00154051	0.000903628		0.000166462			9.1467e-05		5.26171e-05				0.0112583
0.570482	51.7637	15211.5			0.00308282	0.00229723	0.00479882	0.42864	0.00303858	0.0182463	0.00549285	1	0.000243655	6.69898e-05		0.000499793	3.29143e-06		0.000770205		0.000192965	0			2.3071				0.00605434	0.00247937	0.0012773	0.00876026	0.00114151	0.00196195	0.000809492	0.00983701	0.00154152	0.000904618		0.000167297	8.08764e-06		9.1413e-05		5.27475e-05				0.0113475
0.570245	51.7389	15236.3		0.0390002		0.00553078	0.00453082	0.423453	0.00147413	0.0190122	0.0048859	1	0.000253941			0.000434915			0.000828216		0.000127252	0	1.74069e-05		2.3118			0.0141528		0.00251605	0.00128661	0.00880747	0.00114326	0.00198209	0.000813222	0.00991891	0.0015544			0.000168368			9.24618e-05		5.28608e-05		2.0751e-05		0.0114652
0.570007	51.7141	15261.1		0.00387305			0.002212	0.421173	0.00202814	0.017673	0.00571332	1	0.000209002		1.29729e-05	0.000530046			0.000753989		0.000149798	0			2.27488			0.0137241			0.00125189	0.008636	0.00112514	0.00193947	0.000802444	0.00973831	0.00152588		0.00015745	0.000165766			9.04168e-05		5.20081e-05				0.0110767
0.569769	51.6893	15285.9		0.00520651	0.0104633	0.00770978	0.00369421	0.425017	0.000893856	0.0187108	0.00550387	1	0.000335066			0.000496469			0.000827717		0.000128857	0			2.3122			0.0139197	0.00611259	0.00251503	0.00127645	0.00877395	0.00113504	0.00197132	0.000812464	0.00987246	0.00154752			0.000167883			9.20263e-05		5.26212e-05				0.0114135
0.569532	51.6644	15310.7			0.0146508	0.00295329	0.00183767	0.421831	0.00312793	0.0172318	0.00575927	1	0.00025497	3.84105e-05		0.000563098	5.07605e-05		0.000778493		0.000185952	0			2.29356				0.00609594	0.00247638	0.00125958	0.00870493	0.0011391	0.00195207	0.000808773	0.00981239	0.00153771	0.000902214		0.000167189	8.30029e-06		9.12249e-05		5.25811e-05				0.0112526
0.569294	51.6396	15335.6			0.00585351	0.00670121	0.00165413	0.42014	0.000596956	0.0179976	0.00446397	1	0.000287804	0.000115636	2.12218e-06	0.000408751	1.55122e-05		0.000828274		0.000160543	0			2.28424				0.00602443	0.00248309	0.00125278	0.0086559	0.0011214	0.00194666	0.00079866	0.00976643	0.00153067	0.000898366	0.000157852	0.000165652	8.0893e-06		9.10407e-05		5.22107e-05				0.0111544
0.569057	51.6148	15360.4				0.00470321	0.00152385	0.415884	0.00398771	0.0172355	0.00567923	1	0.00043768	4.55303e-05		0.00051022	4.32378e-06		0.000863826		0.000104818	0			2.26328					0.00245887	0.00124482	0.00858462	0.0011313	0.00193158	0.000799889	0.00970932	0.00152245	0.000892772		0.000165176	7.98767e-06		9.06809e-05		5.16349e-05				0.0109874
0.568819	51.59	15385.2			0.00265691		0.00212421	0.423006	0.00139903	0.0165382	0.00538285	1	0.000309142	9.24268e-05		0.00050014			0.000823313		0.000165281	0			2.28111				0.0059961		0.00125242	0.00865153	0.00112293	0.00193543	0.000801446	0.00974575	0.00152753	0.00089635		0.000165746			9.08237e-05		5.21232e-05				0.0111156
0.568581	51.5652	15410			0.00681796	0.00453575	0.00333336	0.422914	0.00308865	0.0153086	0.00490727	1	7.64393e-05	0.000131227		0.000408283			0.000807452		0.000143139	0			2.2934				0.00604461	0.00247886	0.00126422	0.00869169	0.00113648	0.00193849	0.00080288	0.00979149	0.00153356	0.000900747		0.000166075			9.11723e-05		5.22595e-05				0.0112279
0.568344	51.5404	15434.8		0.00688182		0.00457021	0.00360302	0.424138	0.00151418	0.0174014	0.00443246	1	0.000434383	7.29315e-05		0.000435822	1.18156e-05		0.00076191		0.000186976	0			2.29473			0.0138262		0.00248127	0.00126668	0.00870555	0.00112979	0.0019505	0.000801279	0.00980035	0.0015367	0.000901276		0.00016636	8.09927e-06		9.10317e-05		5.25216e-05				0.0112446
0.568106	51.5156	15459.6			0.0101681	0.00759713	0.00346584	0.427111	0.00350313	0.0148092	0.00486187	1	0.000217417			0.000526888			0.000826135		0.000117915	0			2.31443				0.00610313	0.00251117	0.00127365	0.00877277	0.00114642	0.0019495	0.000808235	0.00985953	0.00154492			0.000167813			9.1898e-05		5.24983e-05				0.0114096
0.567869	51.4907	15484.4		0.00754234			0.00199053	0.418306	0.00257087	0.0153111	0.00471191	1	0.000219903			0.000505007	2.09953e-05		0.000796376		0.000190238	0			2.26724			0.0137067			0.00124761	0.00859996	0.0011249	0.00192304	0.000795525	0.00971337	0.00152202			0.00016522	8.07198e-06		9.03912e-05		5.20713e-05				0.0110113
0.567631	51.4659	15509.3				0.00621297	0.00336888	0.421173	0.00204673	0.0166563	0.00505111	1	0.000261209	7.41071e-05		0.000578179			0.000819925		0.000120336	0			2.28455					0.00247941	0.0012605	0.00865642	0.00112789	0.0019391	0.000801109	0.00976133	0.00152974	0.000897694		0.000166392			9.09524e-05		5.19872e-05				0.0111501
0.567393	51.4411	15534.1				0.00356993	0.00299389	0.41606	0.00303163	0.0167178	0.00553117	1	0.000152969	5.14262e-05		0.000457273			0.000798044		0.000151069	0			2.26431					0.00245231	0.00125142	0.00858177	0.00112618	0.00192823	0.000798826	0.00970514	0.00152041	0.000892416		0.000164848			9.03226e-05		5.18371e-05				0.0109877
0.567156	51.4163	15558.9			0.00850058	0.00517905	0.00165497	0.422349	0.00300597	0.0170942	0.00456817	1	0.000218549			0.000485394			0.000807873		0.000182004	0			2.29107				0.00605361	0.00248232	0.00125616	0.00869001	0.00113622	0.00194748	0.00080132	0.00979272	0.00153445			0.000166473			9.11858e-05		5.24563e-05				0.0112179
0.566918	51.3915	15583.7			0.0157843	0.00991015	0.00184835	0.426037	0.00165148	0.0144402	0.00516085	1	0.000286377	5.9755e-05		0.000525069			0.000785458		0.000154781	0			2.31743				0.00613845	0.00252572	0.00126726	0.00877839	0.00113871	0.0019501	0.000810717	0.0098718	0.00154718	0.000907782		0.000168013			9.18116e-05		5.27456e-05				0.0114386
0.566681	51.3667	15608.5				0.00724376	0.00440168	0.420182	0.0014699	0.0150721	0.00510802	1	0.000155065	6.53322e-05		0.000488654			0.000820546		0.000178467	0			2.28491					0.00248319	0.0012649	0.00864722	0.00112451	0.00193039	0.000800982	0.00975641	0.00152845	0.000897198		0.000165872			9.09095e-05		5.22446e-05				0.0111463
0.566443	51.3419	15633.3			0.00362855	0.00837612	0.00330867	0.41586	0.00155805	0.0157649	0.00489517	1	0.000154251	8.17849e-05		0.000500699			0.00080255		0.000167784	0			2.27499				0.00599509	0.00248361	0.00125699	0.00860846	0.00112263	0.00192981	0.000798305	0.00973642	0.00152532	0.00089544		0.000165591			9.06357e-05		5.20855e-05				0.0110751
0.566206	51.317	15658.1		0.0536057	0.0239098	0.00441347	0.00361506	0.435127	0.0039711	0.0160474	0.00484379	1	0.000155088		1.12343e-05	0.00053351			0.000854392		0.000147314	0			2.3745			0.0145643	0.00635601	0.00257035	0.00131262	0.00907667	0.00118319	0.00201427	0.000832391	0.0101553	0.00159095		0.000164184	0.000172882			9.47985e-05		5.42226e-05				0.0120569
0.565968	51.2922	15683				0.00702413	0.00154536	0.424352	0.00335994	0.0150755	0.00460439	1	0.000212042	0.00017061		0.000483586			0.000750501		0.000179367	0			2.29132					0.00248731	0.00125358	0.00868569	0.0011361	0.00193445	0.000800195	0.00977681	0.00153193	0.000899589		0.000166194			9.07573e-05		5.23582e-05				0.0112009
0.56573	51.2674	15707.8			0.00522669	0.00449999	0.00411305	0.419108	0.00442865	0.0158604	0.00426215	1	0.000220456	5.71733e-05		0.000598951			0.000804348		0.000142612	0			2.28203				0.00601916	0.00247143	0.00126432	0.00864768	0.00113969	0.00193551	0.000797382	0.00976284	0.00152978	0.000897751		0.00016652			9.08905e-05		5.2104e-05				0.0111396
0.565493	51.2426	15732.6				0.00226565	0.00185598	0.422976	0.00335491	0.0151511	0.00512746	1		2.60173e-05		0.000504308			0.000866332		0.000126525	0	3.49696e-05		2.28043					0.00245532	0.00125066	0.00864823	0.00113205	0.00192796	0.00079991	0.00974219		0.0008957		0.000165706			9.10001e-05		5.19154e-05		2.04668e-05		0.0111082
0.565255	51.2178	15757.4			0.00526539	0.00645943	0.00263723	0.422422	0.00186914	0.0153945	0.0045467	1	0.000125578	2.07028e-05		0.000559561	4.95776e-05		0.000753865		0.000170415	0			2.29187				0.00603115	0.00248586	0.00125959	0.00868085	0.00112941	0.00193703	0.000800337	0.00978199	0.00153232	0.000899333		0.000166654	8.26879e-06		9.08218e-05		5.23422e-05				0.0112095
0.565018	51.193	15782.2			0.00774107	0.00133471	0.000391118	0.423881	0.00288058	0.0151318	0.00413333	1	3.676e-05	5.82153e-05		0.000466874			0.00078914		0.000151903	0			2.28604				0.00603053	0.00245561	0.00124597	0.00866967	0.00113197	0.00193167	0.000796633	0.00976137	0.00152865	0.00089762		0.00016585			9.08025e-05		5.21415e-05				0.0111574
0.56478	51.1681	15807			0.0214808	0.00760618	0.00207143	0.431133	0.00298059	0.0139117	0.00349795	1	0.00013161	3.24895e-05		0.000559555			0.000783135		0.000165624	0			2.33428				0.00619761	0.002527	0.00127474	0.00884786	0.00115103	0.0019573	0.000806548	0.00992149	0.0015542	0.000912217		0.00016903			9.22622e-05		5.30649e-05				0.0115798
0.564542	51.1433	15831.9			0.015572	0.00265952	0.00130657	0.423425	0.00294729	0.0174103	0.00387036	1	0.000182715	9.71564e-06	9.88186e-06	0.000373552			0.000725068		0.000165704	0			2.29624				0.00610015	0.00247482	0.00125691	0.0087123	0.00113815	0.00195284	0.000799465	0.00981188	0.00153728	0.000902027	0.000158625	0.00016625			9.0958e-05		5.2479e-05				0.0112652
0.564305	51.1185	15856.7		0.0128109	0.00143282	0.00407715	0.00194941	0.425681	0.00192557	0.0162964	0.00435629	1	0.000330444	0.000104786		0.000466785			0.000771817		0.000145379	0			2.29951			0.0138859	0.00603699	0.00248432	0.00126136	0.00873234	0.0011343	0.00194938	0.000802674	0.00982198	0.00153959	0.000903422		0.000166879			9.12813e-05		5.24332e-05				0.0112929
0.564067	51.0937	15881.5			0.0132082	0.00329574	0.00111229	0.431621	0.0015841	0.0161795	0.0044521	1	0.000192831	9.86509e-05	1.47724e-05	0.000405569	1.56352e-05		0.000817919		0.000152348	0			2.31963				0.00612391	0.00249233	0.00126325	0.00880334	0.00113803	0.00195811	0.000806978	0.00986887	0.00154626	0.000907704	0.00015957	0.000167374	8.17474e-06		9.19445e-05		5.27179e-05				0.011446
0.56383	51.0689	15906.3			0.00342875	0.00361058	0.00331886	0.426577	0.00405259	0.0154755	0.0039917	1	3.02207e-05	4.87459e-05		0.000433241			0.000806381		0.00017733	0			2.29898				0.00603422	0.00247687	0.00126545	0.00871859	0.00114237	0.0019413	0.000799219	0.00980157	0.00153491	0.00090127		0.000166368			9.12609e-05		5.24808e-05				0.0112668
0.563592	51.0441	15931.1			0.00186175	0.00339676	0.00229479	0.428141	0.00270607	0.0171754	0.00415578	1	1.57402e-05	6.19063e-05	8.07812e-05	0.000338247			0.000792935		0.000143211	0	3.84635e-05		2.29982				0.00602742	0.00247619	0.00126061	0.00872752	0.00113594	0.00194992	0.00080014	0.00980299	0.00153507	0.000901466	0.000158828	0.000165927			9.12083e-05		5.23212e-05		2.06117e-05		0.0112725
0.563354	51.0193	15955.9			0.00276458	0.00368626	0.000371001	0.434879	0.00386003	0.0163511	0.00428831	1	0.000156277	0.000232306		0.000450271			0.000797845		0.000115018	0			2.31807				0.00606484	0.00249116	0.00125803	0.00880846	0.00114784	0.00195652	0.000805169	0.00985661	0.00154416	0.000907236		0.000167386			9.17314e-05		5.24685e-05				0.0114241
0.563117	50.9944	15980.7			0.000396568	0.00447248	0.000549127	0.429216	0.0031545	0.0166125	0.00471595	1	0.0002932	0.000155077		0.00038662			0.000803951		0.000156098	0			2.30057				0.00602149	0.00248198	0.00125232	0.00873461	0.00113837	0.00194757	0.000803052	0.00980504	0.00153675	0.00090211		0.000166198			9.12813e-05		5.23953e-05				0.0112786
0.562879	50.9696	16005.6			0.00999121	0.00836249	0.00060536	0.431403	0.00191333	0.0169289	0.00448356	1	4.0628e-05	4.66807e-05		0.000335262			0.00076244		0.00016622	0	9.32795e-05		2.32188				0.00611512	0.00252025	0.00126221	0.00881248	0.00114098	0.00196408	0.00080807	0.00988032	0.0015473	0.000908501		0.000167221			9.17771e-05		5.28476e-05		2.10451e-05		0.0114704
0.562642	50.9448	16030.4				0.000658746	0.00330626	0.427306	0.00361444	0.0175059	0.00524698	1	0.000108556	8.06092e-05		0.000323791			0.000856355		0.000160738	0	8.53143e-05		2.29407					0.00245973	0.00126401	0.00871265	0.00113898	0.00194913	0.000804493	0.00979089	0.00153363	0.000900444		0.000165651			9.14061e-05		5.23424e-05		2.08156e-05		0.0112305
0.562404	50.92	16055.2				0.00225539	0.00203701	0.427921	0.00196685	0.0162156	0.00542588	1	0.000216076			0.00036138			0.000789446		0.000150475	0			2.29585					0.00246617	0.00125709	0.00871083	0.00113029	0.00194173	0.000804922	0.00978545	0.0015333			0.000165743			9.1028e-05		5.22632e-05				0.011233
0.562167	50.8952	16080			0.000113783		0.00126723	0.423903	0.00254092	0.0178939	0.00478385	1	0.000379229	9.38104e-06		0.000386353			0.000772883		0.000163468	0			2.27904				0.00598102		0.00124768	0.00865201	0.00112799	0.00194116	0.000798169	0.00974137	0.00152719	0.000895543		0.000165118			9.05373e-05		5.2091e-05				0.0111005
0.561929	50.8704	16104.8			0.0189009	0.00118998		0.429979	0.00297355	0.0190436	0.00472976	1	0.000142266			0.000296595			0.000869525		0.000157583	0			2.31475				0.00615647	0.00248374		0.00880162	0.00114572	0.00197367	0.000808936	0.00987603	0.00154713			0.000166957			9.22661e-05		5.2782e-05				0.0114303
0.561691	50.8456	16129.6			0.00246044	0.00292198	0.00136126	0.426184	0.0026997	0.0179063	0.00538883	1	6.18809e-05	0.000156921	2.1849e-05	0.00046416			0.000906461		0.000160615	0			2.29298				0.00602336	0.00247099	0.00125458	0.00870781	0.00113459	0.00195123	0.000805248	0.00979162	0.00153351	0.000900885	0.000158356	0.00016635			9.16583e-05		5.23457e-05				0.011226
0.561454	50.8207	16154.4			0.00425408	0.00192178		0.426524	0.00175251	0.0179951	0.00557096	1	0.000134762	6.49015e-05		0.000406271			0.000858919		0.000122729	0			2.29145				0.00602765	0.00246426		0.008703	0.00112911	0.00195022	0.00080554	0.00978433	0.00153273	0.000899764		0.000165944			9.13575e-05		5.21214e-05				0.0112102
0.561216	50.7959	16179.3		0.000701376		0.0013497		0.423122	0.00156616	0.0186392	0.0043432	1	0.000257699	8.23593e-05		0.000303739			0.000909602		0.000195258	0			2.27611			0.0137018		0.00244866		0.00864117	0.00112233	0.00194321	0.000795375	0.00973345	0.00152535	0.00089517		0.000164581			9.1129e-05		5.22033e-05				0.0110772
0.560979	50.7711	16204.1						0.426597	0.000813	0.0185414	0.00472942	1				0.000412875			0.000808474		0.000135149	0			2.28372							0.00867164	0.00112042	0.00194577	0.000798503	0.00974868				0.000165371			9.07787e-05		5.19921e-05				0.0111316
0.560741	50.7463	16228.9				0.00270641	0.00113714	0.422483	0.00120486	0.0182891	0.00531073	1	0.000340728	8.93801e-05		0.00041137			0.000843591		0.000138374	0			2.27885					0.00245773	0.00124729	0.00864677	0.0011217	0.00194346	0.00080089	0.00974326	0.0015273	0.000896106		0.000165272			9.08993e-05		5.19788e-05				0.0111017
0.560503	50.7215	16253.7		0.0452024	0.000538144	0.00420843		0.430222	0.00102294	0.0163886	0.00514854	1	0.000335317	3.83607e-05		0.000450864			0.000845575		0.000145008	0			2.32509			0.0142334	0.00611356	0.00251832		0.00887214	0.00114504	0.001976	0.00081739	0.0099538	0.00156027	0.000915217		0.00016904			9.28735e-05		5.31351e-05				0.0115717
0.560266	50.6967	16278.5		0.0770086	0.0113634	0.00120767	0.00102679	0.439159	0.00379557	0.0175471	0.00465951	1	2.9545e-05	9.08817e-05		0.000419372			0.000744707		0.000123516	0			2.37523			0.0147193	0.00630782	0.00256037	0.00130269	0.00911959	0.00118521	0.00202688	0.000833507	0.0101804	0.00159423	0.000936317		0.000172727			9.44741e-05		5.42352e-05				0.0120904
0.560028	50.6719	16303.3			0.0049605			0.427261	0.0030844	0.0187509	0.00495347	1		0.000121226		0.000328746			0.000899399		0.000141363	0	4.21223e-05		2.29098				0.00603297			0.00870929	0.00113598	0.00195452	0.000802767	0.00978735		0.000900318		0.000165615			9.15838e-05		5.22287e-05		2.05967e-05		0.0112113
0.559791	50.647	16328.1			0.00540853	0.00114856	0.00125224	0.427342	0.00296896	0.0184886	0.00454443	1	3.93292e-05			0.000346213			0.000845958		8.95269e-05	0			2.29547				0.00604212	0.00246407	0.00125494	0.00871973	0.00113672	0.00195549	0.000801689	0.00979864	0.0015345			0.000165892			9.14276e-05		5.2035e-05				0.0112462
0.559553	50.6222	16353				0.000953684	0.000876305	0.423576	0.00309582	0.0144438	0.00427547	1	0.000151979	9.44254e-05		0.000402306			0.000807091		0.000153817	0			2.27806					0.00244488	0.00124382	0.00863685	0.00112892	0.00192134	0.000794444	0.00972608	0.00152369	0.000894551		0.000164936			9.05615e-05		5.19623e-05				0.0110783
0.559315	50.5974	16377.8				0.00104703		0.424533	0.00266646	0.0170046	0.00427941	1	0.000257862	8.63134e-05		0.000430111			0.00089157		0.000203681	0			2.2797					0.00244876		0.00865361	0.00112841	0.0019365	0.000795577	0.00973971	0.00152634	0.000895765		0.000165303			9.10999e-05		5.2278e-05				0.0111018
0.559078	50.5726	16402.6			0.0128821	0.00747017	0.000255075	0.435015	0.00399503	0.0157196	0.00332044	1	5.51285e-05	7.39905e-05	1.3375e-05	0.000356541			0.000854499		0.00015095	0			2.33309				0.00614952	0.0025241	0.00126461	0.00885929	0.00115504	0.00196453	0.000804957	0.00991274	0.00155245	0.000911618	0.000160272	0.000167875			9.25345e-05		5.29453e-05				0.0115637
0.55884	50.5478	16427.4				0.000544188		0.434116	0.00248894	0.0154115	0.00368791	1	0.000120769	6.82772e-05		0.000313849			0.000827524		0.000199974	0			2.30685					0.00246287		0.00875918	0.00113518	0.0019418	0.000798062	0.00980564	0.001536	0.000901741		0.000165852			9.14026e-05		5.26137e-05				0.0113101
0.558603	50.523	16452.2						0.43102	0.00219344	0.0152923	0.00378846	1	7.20944e-05			0.000293642			0.000778076		0.000194574	0			2.29651							0.0087156	0.00113005	0.00193491	0.000795962	0.0097738	0.00153077			0.000165215			9.08641e-05		5.24165e-05				0.0112228
0.558365	50.4981	16477			0.0077844	0.00224781		0.426817	0.00348094	0.0143305	0.00346566	1		0.000156772	5.84789e-05	0.000170617			0.000847499		0.000112252	0			2.29491				0.00604418	0.00246555		0.00870336	0.00113743	0.00193205	0.000795143	0.00978314		0.000900104	0.000158398	0.000164771			9.12905e-05		5.20638e-05				0.0112257
0.558127	50.4733	16501.9						0.43732	0.00277953	0.0126454	0.00362963	1		0.000146312		0.000375208			0.000826965		0.000138972	0	4.61867e-05		2.31557							0.00878792	0.00113829	0.0019311	0.000798961	0.00982021		0.000903463		0.000166399			9.15356e-05		5.23923e-05		2.06858e-05		0.0113697
0.55789	50.4485	16526.7				0.000368337		0.423462	0.00256565	0.0153199	0.00341377	1	0.000187421	6.51995e-05	4.92963e-06	0.000336056			0.000811082		0.00014478	0			2.27459					0.00243872		0.00862457	0.00112481	0.00192298	0.000789181	0.00971288	0.00152179	0.000893195	0.000157	0.000164391			9.0458e-05		5.18479e-05				0.0110464
0.557652	50.4237	16551.5			0.0100528			0.422792	0.00254555	0.0146163	0.00386896	1		0.000116861		0.000194492			0.000848987		0.000142893	0			2.28182				0.00603236			0.00865081	0.00112856	0.00192613	0.000794099	0.00974611		0.000896503		0.000164263			9.09522e-05		5.20161e-05				0.0111194
0.557415	50.3989	16576.3				0.000613217		0.436117	0.000439638	0.0141314	0.00331807	1	0.000167869	0.000259852		0.000198053			0.000825019		0.000162806	0			2.31294					0.00246423		0.00877263	0.0011256	0.00193633	0.00079658	0.00980972	0.00153687	0.000903055		0.000165353			9.14283e-05		5.24533e-05				0.0113447
0.557177	50.3741	16601.1			0.00206554			0.430716	0.00147804	0.0150517	0.00343789	1	0.000146516			0.000227602			0.000834579		0.000156107	0			2.29756				0.0060113			0.00871532	0.00112671	0.001934	0.000794358	0.00977515	0.00153135			0.000164915			9.11528e-05		5.22357e-05				0.0112295
0.55694	50.3493	16625.9		0.0586608	0.0162802			0.434367	0.00212898	0.0148251	0.00339473	1	0.000146842	6.07323e-05		0.000262859			0.000778968		9.48639e-05	0			2.35206			0.0144582	0.00626023			0.00899089	0.00116324	0.00198994	0.000817584	0.0100636	0.00157654	0.000925427		0.000169959			9.3563e-05		5.34691e-05				0.0118351
0.556702	50.3244	16650.7			0.000240732	0.00459605	0.0015527	0.420931	0.00210297	0.0142788	0.00342321	1	0.000160604			0.000268837		2.12532e-05	0.000855582		0.000167453	0			2.2765				0.00596823	0.00246094	0.00124627	0.00861818	0.00112334	0.00191924	0.000789768	0.00971954	0.0015227			0.000164177		8.56925e-05	9.07363e-05		5.19936e-05				0.0110633
0.556464	50.2996	16675.6			0.00390654	0.00290814	0.00147886	0.433024	0.0029218	0.0141012	0.0035525	1	0.000166727	7.44806e-05		0.000262777			0.000756688		0.000159322	0			2.31383				0.0060544	0.00248074	0.00126014	0.00877602	0.00114019	0.00194028	0.000799421	0.00983052	0.00154012	0.000904059		0.000166022			9.12862e-05		5.25473e-05				0.0113731
0.556227	50.2748	16700.4				0.00299653		0.42492	0.00275801	0.0138531	0.0036008	1		3.79944e-05	6.49958e-06	0.000363937			0.000804342		0.000184672	0			2.28266					0.00245693		0.00865084	0.00112825	0.00192012	0.000791846	0.00973447		0.000895048	0.000157357	0.000164892			9.06263e-05		5.21573e-05				0.0111103
0.555989	50.25	16725.2				0.000759703	0.00225077	0.423532	0.00116949	0.0144605	0.00306318	1	0.000172891	5.65496e-05	6.32872e-05	0.000288195			0.00083338		0.00015289	0			2.27975					0.00244254	0.00124979	0.00863169	0.00111891	0.00192032	0.000788097	0.00972052	0.00152292	0.000893855	0.000157407	0.000164287			9.06375e-05		5.19281e-05				0.0110802
0.555752	50.2252	16750				0.00308191	6.77815e-05	0.4298	0.00148211	0.0161603	0.00281981	1	0.000115814	3.89506e-05		0.000347155			0.000828422		0.000107534	0			2.29732					0.00246817	0.00124643	0.00871279	0.00112698	0.00193985	0.000791515	0.00977734	0.00153154	0.000898995		0.000165536			9.11431e-05		5.20099e-05				0.0112308
0.555514	50.2004	16774.8				0.00312018	0.00145493	0.43257	0.0025937	0.0163344	0.00273253	1	0.000168275	1.78453e-05		0.000376656			0.000826961		0.000126971	0			2.30855					0.00247781	0.00125801	0.00875975	0.00113675	0.00194814	0.000794117	0.00981478	0.00153766	0.000902333		0.000166315			9.1485e-05		5.23045e-05				0.011329
0.555276	50.1756	16799.6				0.00730813	0.00204369	0.428209	0.00143666	0.0172305	0.00385449	1	0.00014462	6.17883e-05		0.000410625			0.000823207		0.000178859	0			2.30361					0.0024973	0.00126036	0.00873464	0.00113059	0.00195171	0.000799284	0.00981062	0.00153689	0.000902166		0.000166411			9.14277e-05		5.25368e-05				0.0112999
0.555039	50.1507	16824.4			0.00842822	0.00170511	0.00149679	0.431534	0.00212657	0.0167429	0.00378933	1			3.41475e-05	0.000400734			0.000816086		0.000152398	0			2.31211				0.00608211	0.00247706	0.00126137	0.00877663	0.00113731	0.00195503	0.000801309	0.00983941			0.000159189	0.00016685			9.1661e-05		5.25608e-05				0.0113749
0.554801	50.1259	16849.3				0.00570277	0.00109916	0.42834	0.00349324	0.0167215	0.0037158	1	4.72347e-05	0.000180712		0.000440985			0.000814986		0.000132488	0			2.29961					0.00248701	0.00125451	0.00872681	0.00113958	0.00194732	0.000797829	0.0098011	0.00153492	0.000901874		0.000166398			9.12987e-05		5.22586e-05				0.0112693
0.554564	50.1011	16874.1			0.0123407	0.00601754	0.00172444	0.428878	0.00112915	0.015587	0.00381019	1	2.37151e-05	4.31199e-05	6.71383e-05	0.000451032			0.000853244		6.28145e-05	0			2.3152				0.00610904	0.00250142	0.00126408	0.00877459	0.00113382	0.0019518	0.00080242	0.00985179	0.00154275	0.00090586	0.000159552	0.000167308			9.19594e-05		5.21857e-05				0.0114044
0.554326	50.0763	16898.9		0.0360919	0.00233652	0.00788717	0.00058026	0.43686	0.00278137	0.0149817	0.00344432	1	0.000328389	3.4903e-05	3.3678e-05	0.000473867			0.000810204		0.000184002	0			2.34816			0.0142598	0.00615343	0.00254944	0.00127789	0.00895015	0.00115961	0.00197894	0.000812993	0.0100041	0.00156812	0.000919821	0.000161851	0.000170008			9.31655e-05		5.35985e-05				0.0117456
0.554088	50.0515	16923.7			0.00200453	0.00523688	0.00163689	0.428085	8.45953e-05	0.0154426	0.00415684	1	0.000236613	7.82093e-05		0.000499795			0.00080859		0.00015605	0			2.30177				0.0060236	0.00248334	0.00125644	0.0087207	0.00112225	0.00193997	0.000799545	0.00979565	0.001535	0.00090087		0.000166593			9.12166e-05		5.23449e-05				0.0112737
0.553851	50.0267	16948.5			0.00480983	0.00811654	0.00113856	0.433225	0.00290728	0.0178434	0.00398217	1	0.000147828			0.000561459			0.00081266		0.00010646	0			2.32299				0.00608965	0.00251909	0.00126487	0.00882166	0.00114591	0.00196864	0.00080561	0.00988052	0.00154786			0.000168341			9.20271e-05		5.25535e-05				0.0114762
0.553613	50.0019	16973.3				0.00252616	0.00206918	0.421459	0.00291941	0.0169698	0.00419742	1	0.000216697	7.91214e-05		0.000522512			0.000848768		0.000144766	0			2.27673					0.00245472	0.00125074	0.00863426	0.00112907	0.00193535	0.000794774	0.00973477	0.00152536	0.000895276		0.000165669			9.08453e-05		5.19647e-05				0.0110817
0.553376	49.977	16998.1			0.00581137	0.00093662	0.00248132	0.426587	0.00244744	0.016861	0.00541674	1	0.000189436	0.000133084		0.000618815			0.000832108		0.000150949	0			2.29714				0.00604645	0.00246399	0.00126146	0.00871942	0.00113461	0.00194827	0.000806275	0.00980245	0.00153583	0.000901765		0.000167292			9.13952e-05		5.23563e-05				0.0112588
0.553138	49.9522	17023			0.00128553	0.0036697	0.00124426	0.422547	0.00201776	0.0175479	0.00602321	1	0.000168145	5.70295e-05	4.84207e-06	0.000614456			0.000858569		0.000148397	0			2.28229				0.00599768	0.00246646	0.00124985	0.00866123	0.0011275	0.00194302	0.000805677	0.0097592	0.00152895	0.000897414	0.000157748	0.000166533			9.11211e-05		5.21128e-05				0.0111367
0.5529	49.9274	17047.8		0.0156255	0.0146978	0.00356521	0.00365002	0.425557	0.00272755	0.0170786	0.00539166	1	0.000322915	2.07879e-05	2.47923e-05	0.000537762			0.000902718		0.000163548	0			2.31712			0.0140218	0.00615575	0.00250362	0.00128087	0.00880846	0.00114824	0.00197038	0.000814856	0.00990829	0.00155308	0.000910944	0.000160257	0.000168697			9.27318e-05		5.2984e-05				0.0114794
0.552663	49.9026	17072.6			0.01051	0.00189992	0.00199358	0.42766	0.00186532	0.0171242	0.00569013	1	0.000327876	1.53471e-05		0.000612902			0.000858765		0.000104967	0			2.30574				0.00608919	0.00247673	0.00126315	0.00875302	0.00113543	0.00195589	0.000810239	0.00983429	0.0015415	0.000904115		0.000167807			9.18232e-05		5.23002e-05				0.0113376
0.552425	49.8778	17097.4				0.00388875	0.00336415	0.421772	0.00224274	0.0158361	0.0058078	1	0.000214024	9.72979e-06		0.000628231			0.000933703		0.000123473	0			2.28323					0.00246661	0.00125973	0.00865423	0.00112818	0.00193395	0.000804326	0.00975556	0.00152861	0.00089685		0.000166538			9.14536e-05		5.19718e-05				0.0111371
0.552188	49.853	17122.2			0.00360557	0.00657528	0.00286131	0.427984	0.00387791	0.0171333	0.00652313	1	0.000112047	5.90029e-05	3.71423e-05	0.000708108			0.000934746		0.000166342	0			2.30896				0.00606524	0.00250385	0.00126952	0.00876907	0.00114722	0.00195917	0.00081568	0.00985054	0.00154299	0.000905823	0.000159384	0.000168553			9.23491e-05		5.26889e-05				0.0113722
0.55195	49.8281	17147			0.00569665	0.00797576	0.00359928	0.424854	0.00106759	0.0179541	0.00643596	1	0.000290724	5.22911e-05		0.0006576			0.00103531		0.000151336	0			2.30547				0.00606897	0.00250804	0.00127177	0.00874419	0.00113215	0.00196109	0.000814369	0.00983989	0.0015422	0.000904811		0.000168122			9.27441e-05		5.25581e-05				0.0113428
0.551713	49.8033	17171.9			0.00105592	0.00438135	0.00151773	0.422219	0.00203561	0.0194657	0.00756252	1	0.000269695	3.98322e-05		0.00072433			0.000944109		0.000125252	0			2.28386				0.00600833	0.00247477	0.00125364	0.00867662	0.0011298	0.00195621	0.000814784	0.00977835	0.00153245	0.000899091		0.000167397			9.17181e-05		5.21019e-05				0.0111662
0.551475	49.7785	17196.7				0.0073274	0.00162723	0.420476	0.00201231	0.0182972	0.00719848	1	4.62735e-05	6.38077e-05	2.93754e-05	0.000827126		2.56086e-05	0.000925701		0.00015592	0	1.06742e-05		2.28187					0.00248691	0.00125304	0.00866021	0.00112866	0.00194873	0.000812264	0.00976945	0.00152996	0.00089839	0.000158034	0.000167747		8.61538e-05	9.15447e-05		5.22043e-05		2.04054e-05		0.0111463
0.551237	49.7537	17221.5		0.000863231	0.00142079	0.00637133	0.00128275	0.418195	0.00500295	0.0191238	0.00755983	1	0.00030869	1.53174e-05	1.71382e-05	0.000874916			0.00089446		0.000121546	0			2.27534			0.0137513	0.00600379	0.00248189	0.00125118	0.00864784	0.00114311	0.00195249	0.000813914	0.00976806	0.00153103	0.000898026	0.000157952	0.000167956			9.13791e-05		5.2029e-05				0.0111129
0.551	49.7289	17246.3			0.00435042	0.00910785	0.00319724	0.419805	0.00385006	0.0197846	0.00761017	1	0.000301246	6.90284e-05		0.000851323			0.000994246		0.000122322	0			2.29073				0.0060492	0.00250815	0.00126704	0.00870044	0.00114335	0.00196582	0.000818367	0.00981854	0.0015389	0.00090293		0.000168709			9.23413e-05		5.23017e-05				0.0112458
0.550762	49.7041	17271.1		0.00781613		0.00577809	0.00451621	0.419454	0.0041953	0.0177536	0.00817532	1	0.000279949	6.99654e-05		0.000837046			0.00102241		0.000169369	0			2.28717			0.0138442		0.00248959	0.00127239	0.00869099	0.00114403	0.00195411	0.000820412	0.00980982	0.00153743	0.000902133		0.000168489			9.23974e-05		5.2486e-05				0.0112184
0.550525	49.6793	17295.9			0.014744	0.00877005	0.00313916	0.417693	0.00352099	0.0186511	0.00809543	1	0.000208193	0.000109651	5.18593e-06	0.000811795			0.000975812		0.000137056	0			2.29423				0.00611333	0.00251188	0.00126948	0.00870874	0.00114419	0.00196447	0.000822513	0.00983964	0.00154175	0.000905071	0.00015905	0.000168877			9.2449e-05		5.24866e-05				0.0112872
0.550287	49.6544	17320.7			0.00436094	0.0107327	0.00421729	0.41936	0.00370612	0.0177893	0.00841241	1	0.000311415	1.44278e-05		0.000839923			0.00102868		0.000130886	0			2.29424				0.00605397	0.00251809	0.00127304	0.00870503	0.00114354	0.00195755	0.000822947	0.0098262	0.00154015	0.000903366		0.000168784			9.25824e-05		5.23845e-05				0.0112718
0.550049	49.6296	17345.6			0.025998	0.00908575	0.00271023	0.430367	0.00456381	0.0178094	0.00821552	1	2.33784e-05			0.000821237		1.38889e-05	0.000990293		0.000181105	0			2.34271				0.00626551	0.00255288	0.00128726	0.00890875	0.00116736	0.00199109	0.000836021	0.00999406	0.00156503			0.000171574		8.8076e-05	9.39722e-05		5.35304e-05				0.0117066
0.549812	49.6048	17370.4		0.0551696	0.0197807	0.00633762	0.0022308	0.429991	0.00332753	0.0187895	0.00848068	1	9.45013e-05			0.000724409			0.000964793		0.000143477	0	2.45373e-06		2.35794			0.0145349	0.00631881	0.00257351	0.00130225	0.0090274	0.0011769	0.002023	0.000848678	0.0101293	0.00158656			0.000173405			9.51147e-05		5.40642e-05		2.11154e-05		0.0119421
0.549574	49.58	17395.2			0.00626693	0.00368114	0.00335326	0.42312	0.00416203	0.0173073	0.0078847	1	0.000232762			0.000792556			0.000986479		0.0001403	0			2.29458				0.00605813	0.00248131	0.00126771	0.00871602	0.0011448	0.0019535	0.00081965	0.00981776	0.00153845			0.000168407			9.22958e-05		5.23858e-05				0.0112638
0.549337	49.5552	17420			0.0158859	0.00372458	0.00203465	0.420324	0.00407133	0.0182124	0.00862836	1	8.69798e-05	1.79739e-05		0.000798638			0.00102394		0.000151169	0			2.2934				0.00611526	0.00248556	0.00126328	0.00871642	0.00114621	0.00196113	0.000824637	0.0098337	0.00154023	0.000904073		0.00016871			9.26298e-05		5.25243e-05				0.0112763
0.549099	49.5304	17444.8			0.00517652	0.00512076	0.000591781	0.416118	0.00584993	0.0183584	0.00814742	1	0.000233599			0.000730886			0.00104791		0.000210306	0			2.26929				0.00601449	0.00247264	0.00124622	0.00862673	0.00114579	0.00194627	0.000815747	0.00975566	0.00152872			0.000167041			9.20116e-05		5.23959e-05				0.0110692
0.548861	49.5056	17469.6			0.0130801	0.00090621	0.00363749	0.426369	0.00294561	0.0176469	0.00813484	1	0.000223928	7.80963e-05		0.000764575			0.00094098		0.000136232	0			2.30768				0.00611759	0.00247823	0.00127452	0.00876926	0.00114369	0.00196352	0.000824383	0.00985969	0.00154497	0.000906759		0.000168988			9.24657e-05		5.25894e-05				0.0113765
0.548624	49.4807	17494.4		0.0316019	0.0147836	0.00508664	0.00107823	0.431201	0.0041373	0.0181021	0.00733194	1	0.000209822	7.09579e-05		0.000689928	8.91592e-06		0.000991764		9.18799e-05	0			2.34029			0.0142607	0.00622593	0.00253961	0.00128249	0.00893654	0.00116832	0.00199784	0.00083381	0.0100205	0.00157011	0.000921517		0.000171371	8.26672e-06		9.42287e-05		5.32252e-05				0.0117255
0.548386	49.4559	17519.3			0.0192966	0.00719111	0.00132742	0.426826	0.00309954	0.0168427	0.0077695	1	0.0001195	9.08238e-05		0.00064556			0.000991552		0.000167335	0	7.33266e-05		2.31968				0.00617697	0.00252094	0.00126904	0.00881252	0.0011498	0.00196872	0.000826428	0.00990578	0.00155168	0.000911061		0.000169188			9.31484e-05		5.29893e-05		2.10005e-05		0.0114891
0.548149	49.4311	17544.1		0.0602983	0.00914188	0.00396819	0.000618685	0.431303	0.00802539	0.0179983	0.00726455	1	0.000377574	7.63723e-05		0.000717652			0.000894945		0.000126339	0			2.34699			0.0145148	0.0062451	0.0025534	0.00128999	0.00900545	0.00119689	0.0020126	0.000839852	0.0100972	0.00158297	0.000928597		0.000172823			9.44611e-05		5.38065e-05				0.0118491
0.547911	49.4063	17568.9			0.0126052	0.000664489	0.000537977	0.429643	0.00302004	0.0142607	0.00799634	1	0.000136232			0.000633052			0.000978118		0.000157245	0			2.30996				0.00610848	0.0024743	0.00125785	0.00877568	0.00114279	0.00194467	0.000822789	0.00984878	0.00154283			0.000168153			9.25462e-05		5.26347e-05				0.0113752
0.547673	49.3815	17593.7			0.0163084	0.00446231		0.422354	0.00620022	0.0186118	0.00743566	1		6.72719e-05		0.000654355	3.72241e-05		0.000924305		0.000127125	0	0.000113932		2.29607				0.00612494	0.00249228		0.00873725	0.00115811	0.00196553	0.000819791	0.00984593		0.00090544		0.000168209	8.26203e-06		9.22545e-05		5.24712e-05		2.10735e-05		0.0113035
0.547436	49.3567	17618.5			0.0128284	0.00300908	0.000792685	0.431797	0.00563981	0.0183225	0.00721164	1	0.00015403	8.67661e-05	1.98412e-05	0.00057755	6.22702e-05		0.000934694		0.000140436	0			2.32041				0.00614353	0.00249966	0.0012661	0.00883511	0.00116211	0.00197559	0.000823476	0.00990351	0.00155149	0.000910832	0.000160155	0.000168813	8.43437e-06		9.28455e-05		5.2844e-05				0.0114901
0.547198	49.3319	17643.3			0.00639802	0.0058978	0.00156574	0.419542	0.00301359	0.0165198	0.00718406	1	0.000317929	0.000106935		0.000552049			0.000940156		0.000188667	0			2.28335				0.00603409	0.00248204	0.0012538	0.00866302	0.00113452	0.0019417	0.000812886	0.00977777	0.0015326	0.000899366		0.000166545			9.16934e-05		5.24088e-05				0.011163
0.546961	49.307	17668.1			0.0121216	0.00839585	0.000816467	0.421313	0.00325905	0.0160149	0.00611333	1	0.000288407	5.0133e-05	1.11454e-05	0.000671215	1.90332e-05		0.000896905		0.000157405	0			2.2961				0.00608809	0.00250496	0.00125551	0.00870891	0.00114059	0.00194755	0.000811118	0.00981974	0.00153903	0.000902948	0.000158758	0.000167845	8.15074e-06		9.18746e-05		5.24803e-05				0.0112736
0.546723	49.2822	17693				0.0046055	0.00116799	0.42369	0.00376353	0.0178153	0.00666526	1	7.42605e-05	3.89539e-05		0.000610953			0.000869458		0.00016965	0			2.28581					0.00247567	0.00125183	0.00868309	0.00113816	0.00194798	0.00081033	0.00977753	0.00153137	0.000899012		0.000166829			9.13455e-05		5.23146e-05				0.0111748
0.546486	49.2574	17717.8			0.0174021	0.00250125		0.429357	0.00501258	0.0159727	0.00618682	1	0.000341735	5.46481e-05		0.000514009	1.23559e-05		0.000848451		0.000158935	0			2.31487				0.00615035	0.00249074		0.00880039	0.00115603	0.00195892	0.000816301	0.0098781	0.00154844	0.000908336		0.000168066	8.1662e-06		9.21813e-05		5.27998e-05				0.0114333
0.546248	49.2326	17742.6			0.00849089	0.000532722		0.424478	0.00293751	0.018234	0.00672348	1	0.000217497	1.39455e-05		0.000612694			0.000878374		0.000157099	0			2.2885				0.00605259	0.00245918		0.00869904	0.0011357	0.00195275	0.000811743	0.00979115	0.0015342	0.000900142		0.00016707			9.15164e-05		5.2326e-05				0.0112035
0.54601	49.2078	17767.4		0.01671	0.0262974	0.00265815	0.00135148	0.420869	0.00392787	0.0177402	0.00578757	1	7.08647e-05	5.3799e-05		0.000617085	6.51981e-05		0.000898674		0.000179724	0			2.30914			0.0140302	0.00621456	0.00249966	0.00126975	0.00878713	0.00115444	0.00197409	0.000816994	0.00991043	0.00155216	0.000911305		0.000169127	8.45477e-06		9.27319e-05		5.30756e-05				0.0114423
0.545773	49.183	17792.2				0.00749595	0.00168515	0.424599	0.00141143	0.0165837	0.00662089	1	8.65543e-05		9.29386e-06	0.000567279			0.00088127		0.000219745	0			2.29387					0.00249336	0.00125615	0.00869999	0.00112827	0.00194475	0.000811274	0.00979155	0.00153362		0.000158293	0.000166854			9.15343e-05		5.26348e-05				0.0112303
0.545535	49.1581	17817			0.00530891	0.00892479	0.00302481	0.431569	0.00247657	0.0160506	0.00702334	1	7.89482e-05	5.45785e-05		0.000694276			0.000814336		0.000186907	0	5.59258e-06		2.32525				0.00610061	0.0025266	0.00127596	0.00882576	0.00114538	0.00196252	0.000821778	0.00989429	0.00154968	0.000909825		0.000169233			9.21636e-05		5.30247e-05		2.06411e-05		0.0115034
0.545298	49.1333	17841.9				0.00518827	0.00189974	0.42366	0.00403367	0.0160891	0.00632673	1	0.000159322	1.03453e-05		0.000644906			0.000964376		0.000118018	0			2.28811					0.00247886	0.00125558	0.00868414	0.00113963	0.00193981	0.000808786	0.00977888	0.00153199	0.000898996		0.000167018			9.18222e-05		5.20694e-05				0.0111876
0.54506	49.1085	17866.7			0.0126474	0.00217742		0.423648	0.00302597	0.0159915	0.00646828	1	0.000242704	8.46622e-05		0.00062139	0.000107421	8.68758e-06	0.000945611		0.000123885	0			2.29282				0.00608066	0.00247036		0.00870604	0.00113758	0.00194424	0.000811524	0.0098036	0.00153627	0.000901633		0.000167325	8.5706e-06	8.6372e-05	9.19623e-05		5.22297e-05				0.0112389
0.544822	49.0837	17891.5			0.0072633	0.0063768	0.00129965	0.430816	0.00346406	0.0155331	0.0067273	1	0.000150387			0.000728319			0.000931991		0.000110024	0			2.31768				0.00609636	0.00250827	0.00126454	0.00880194	0.00114765	0.00195549	0.000818445	0.00987176	0.0015465			0.000169016			9.25345e-05		5.25244e-05				0.0114398
0.544585	49.0589	17916.3				5.17296e-05	0.00391902	0.428014	0.00141063	0.0156637	0.00708905	1	9.15743e-05	5.78913e-05	1.56865e-05	0.000579757			0.000953521		0.000140782	0			2.29777					0.0024574	0.00126734	0.00871841	0.00112849	0.00194062	0.000813725	0.00979346	0.00153395	0.00090057	0.000158355	0.000166948			9.1906e-05		5.22585e-05				0.0112516
0.544347	49.0341	17941.1			0.0140511	0.0100325	0.00305649	0.424467	0.0033862	0.0161576	0.00711816	1	0.00021005	0.000200964		0.000614255	1.99689e-06		0.000989241		0.000183544	0			2.31499				0.00613824	0.00252976	0.00127495	0.00878259	0.00114883	0.00196125	0.000821495	0.00988524	0.00154891	0.000909716		0.000168683	8.1209e-06		9.29438e-05		5.29596e-05				0.0114421
0.54411	49.0093	17965.9			0.0250232		0.00108921	0.43376	0.00312453	0.0164952	0.00708292	1	0.000212928	0.000101655		0.000597439			0.000978844		0.000159508	0			2.33464				0.00622854		0.0012726	0.00887994	0.00115422	0.00197435	0.000826105	0.00994282	0.00155794	0.000914522		0.000169582			9.34335e-05		5.31486e-05				0.0116064
0.543872	48.9844	17990.7			0.00901693	0.00789452	0.00173589	0.43125	0.0021702	0.0151509	0.00734315	1	0.000192333	7.31977e-05		0.000512299			0.000979165		7.04866e-05	0			2.32407				0.00611657	0.00252052	0.00126909	0.00882074	0.00114342	0.0019573	0.000823039	0.00989044	0.00154963	0.000909563		0.000168267			9.29428e-05		5.24283e-05				0.011493
0.543634	48.9596	18015.6				0.00184165	0.00109115	0.42806	0.00308145	0.0146847	0.00701825	1	0.000206883	0.000149434		0.000516289			0.000923893		8.56919e-05	0			2.29506					0.0024646	0.0012527	0.00871311	0.00113595	0.0019346	0.000812863	0.00978725	0.00153354	0.000900446		0.000166531			9.17027e-05		5.19557e-05				0.0112312
0.543397	48.9348	18040.4		0.0495863		0.00306353	0.000993437	0.430005	0.00303402	0.0146757	0.00696786	1	0.000205776	5.75585e-05		0.000588303			0.000866325		0.000174429	0			2.3273			0.0142852		0.0025179	0.0012762	0.00888968	0.00115747	0.00197161	0.000828179	0.0099747	0.0015629	0.000917234		0.00017008			9.31719e-05		5.33934e-05				0.011607
0.543159	48.91	18065.2			0.0101541	0.00127809	0.000409698	0.430819	0.00496359	0.0149594	0.00668234	1	7.46786e-05	0.000143224		0.000549146			0.000961366		0.00020512	0			2.31104				0.00609945	0.00247855	0.00125784	0.00878585	0.00115293	0.00194908	0.000816725	0.00985369	0.0015433	0.000906528		0.000167824			9.25098e-05		5.28968e-05				0.0113862
0.542922	48.8852	18090		0.0411978	0.0287766	0.006093	0.000513133	0.439316	0.00272793	0.0147474	0.00668912	1	0.000178498			0.00054915			0.000978037		0.00014926	0			2.38314			0.0145097	0.00638443	0.00258038	0.00129763	0.00910323	0.00117756	0.00200884	0.000842251	0.0101612	0.00159199			0.000173062			9.54819e-05		5.4264e-05				0.0121078
0.542684	48.8604	18114.8			0.00737831	0.00556431	0.00145541	0.429338	0.00279694	0.0153438	0.00614154	1	7.15253e-05	1.90636e-05		0.000509226			0.000999906		0.000146015	0			2.3118				0.00608281	0.00249846	0.00126238	0.00877428	0.0011417	0.00195003	0.000813665	0.0098489	0.00154253	0.000905476		0.000167546			9.26546e-05		5.25801e-05				0.0113844
0.542446	48.8356	18139.6			0.00724245	0.00455617	0.000818035	0.432482	0.00299701	0.0143772	0.00687421	1	0.000343869			0.00046196			0.000935615		0.000160342	0			2.31907				0.00609358	0.00249818	0.00126161	0.0088063	0.00114484	0.00194893	0.00081881	0.00986743	0.00154678			0.000167627			9.25117e-05		5.27496e-05				0.0114416
0.542209	48.8107	18164.4			0.0131123	0.00416247	0.000905671	0.435161	0.00368573	0.0166186	0.00635331	1	0.00013892	1.48632e-05		0.000544321			0.0009261		9.6246e-05	0			2.33197				0.00615548	0.00250967	0.00126883	0.00886695	0.00115441	0.00197053	0.000820631	0.0099205	0.00155408	0.000912038		0.000168938			9.29621e-05		5.27154e-05				0.0115671
0.541971	48.7859	18189.3			0.00763736	0.00129025		0.435795	0.00309263	0.0162499	0.00635418	1	0.000221552	5.35035e-05	2.43806e-05	0.000511219			0.0010006		0.000128563	0			2.3226				0.00610278	0.00248502		0.00883313	0.00114667	0.0019605	0.000817215	0.00987915	0.00154801	0.000908427	0.000159784	0.00016807			9.29427e-05		5.26554e-05				0.0114727
0.541734	48.7611	18214.1			0.00554224	0.000554327		0.429585	0.00382253	0.0142662	0.00578763	1	0.000126627	6.77018e-05	1.22407e-05	0.000479537			0.000937701		0.000133266	0			2.30019				0.00604603	0.00246249		0.00873542	0.00114152	0.00193584	0.000808214	0.00980391	0.00153575	0.000901579	0.000158507	0.000166635			9.19265e-05		5.22774e-05				0.0112755
0.541496	48.7363	18238.9			0.0250055	0.00392524	0.000598032	0.434468	0.00321632	0.0155598	0.0062428	1	9.62563e-05	5.09839e-05		0.000518394			0.00100222		0.000117456	0			2.34078				0.00623747	0.00251778	0.001272	0.00889633	0.00115635	0.00197255	0.000823118	0.00995722	0.00155962	0.000915594		0.000169434			9.36852e-05		5.30162e-05				0.0116539
0.541259	48.7115	18263.7			0.00415753	0.0016834		0.436558	0.00245448	0.0159774	0.00581211	1				0.000498447			0.00106175		0.000139437	0	0.000108121		2.32135				0.00607787	0.00248381		0.00882569	0.00114207	0.00195667	0.000813505	0.00986663				0.000167794			9.31265e-05		5.26422e-05		2.10892e-05		0.0114519
0.541021	48.6867	18288.5			0.00682096	0.00130841		0.428628	0.00349198	0.0148979	0.00614076	1	0.000208289			0.000519851			0.000983246		0.000175577	0			2.30009				0.00605591	0.00246765		0.00873593	0.00114058	0.00194009	0.000810428	0.00980976	0.00153707			0.000166932			9.22047e-05		5.25161e-05				0.0112817
0.540783	48.6619	18313.3			0.0016608	0.00107008		0.430723	0.00560335	0.015134	0.00583716	1		3.64924e-05		0.000500745			0.001003		0.000118235	0	0.00010353		2.30038				0.00603081	0.00246657		0.00874651	0.00115097	0.00194132	0.000808967	0.0098101		0.000901995		0.000166844			9.23048e-05		5.22367e-05		2.09458e-05		0.0112835
0.540546	48.637	18338.1		0.0123193	0.0109929	0.0101283	0.000930777	0.432489	0.00471246	0.0147798	0.00602119	1		4.21006e-05	2.65895e-05	0.000490685	1.68435e-05		0.000972758		0.000129831	0			2.33666			0.0140744	0.00616762	0.00254862	0.00127364	0.00888635	0.00116378	0.00196864	0.000822003	0.00995708		0.000915537	0.000161055	0.000169294	8.25383e-06		9.35372e-05		5.3077e-05				0.0116331
0.540308	48.6122	18363				0.00133051	0.00026587	0.432552	0.00243266	0.0143377	0.00610433	1	3.54102e-05	0.000138667		0.000610419		3.94033e-06	0.000960053		0.0001921	0			2.30559					0.00246778	0.00125154	0.00875524	0.00113539	0.00193736	0.000810255	0.00980982	0.00153623	0.00090247		0.000167377		8.64036e-05	9.20916e-05		5.25975e-05				0.0113087
0.540071	48.5874	18387.8			0.0057516	0.00128265		0.430028	0.0040844	0.0131656	0.00626679	1	9.58769e-05			0.00040692			0.000967228		0.000113327	0			2.30278				0.00605092	0.00246763		0.00874318	0.00114353	0.00193168	0.000811081	0.00981018	0.00153659			0.000166385			9.21301e-05		5.2213e-05				0.0112953
0.539833	48.5626	18412.6				0.000371186	0.0010942	0.423418	0.00251298	0.0133878	0.00559341	1	0.00016954	2.42424e-05	9.1716e-06	0.000444157		1.37581e-05	0.00106582		9.92682e-05	0	5.35135e-07		2.27803					0.00244187	0.00124479	0.00863547	0.00112601	0.00191606	0.000800796	0.00972539	0.00152366	0.000894146	0.000157223	0.000165128		8.57077e-05	9.18132e-05		5.16934e-05		2.02641e-05		0.0110774
0.539595	48.5378	18437.4			0.021052	0.00374883		0.435808	0.00285707	0.0127685	0.0064954	1		4.25238e-05		0.000452401		2.51443e-06	0.00103129		0.000169659	0			2.33929				0.0062042	0.0025114		0.00888354	0.00115204	0.00195437	0.000822574	0.00993546		0.000913551		0.000168736		8.75031e-05	9.36248e-05		5.31596e-05				0.011621
0.539358	48.513	18462.2		0.0082762	0.0107657	0.00593473		0.434341	0.00321036	0.0151199	0.00561493	1	4.47123e-05	0.000229386		0.000510312			0.000954352		0.00016193	0			2.33195			0.0140095	0.00614684	0.00251969		0.00886721	0.00115262	0.00196406	0.000817367	0.00992534	0.00155437	0.000913548		0.000168851			9.31477e-05		5.30672e-05				0.0115727
0.53912	48.4881	18487		0.0157509	0.0209757	0.000430662	0.00038612	0.431458	0.00581079	0.0141477	0.00616529	1	8.48698e-05	0.000184002	6.93892e-05	0.000457548			0.00105333		0.000150495	0			2.3302			0.0140833	0.00621369	0.00249888	0.00127018	0.00887602	0.00116857	0.00196435	0.00082224	0.00995126	0.00155863	0.000915708	0.000161174	0.00016903			9.38834e-05		5.31488e-05				0.0115942
0.538883	48.4633	18511.9		0.00211279	0.0173097	0.00409183		0.438307	0.00297787	0.0150047	0.00592707	1	0.000120284	0.000158855		0.000465508	3.2385e-05		0.000894069		0.000114187	0			2.34461			0.014022	0.00619835	0.00251828		0.00891428	0.00115501	0.00196953	0.00082144	0.00995593	0.00155954	0.000916012		0.000169149	8.33024e-06		9.31347e-05		5.2993e-05				0.0116714
0.538645	48.4385	18536.7			0.00967728			0.427439	0.00411678	0.0150541	0.00627866	1	0.000385131	5.30273e-05		0.000424396			0.000991735		0.000168506	0			2.29778				0.00606972			0.00872982	0.0011436	0.0019408	0.000811078	0.00980945	0.00153789	0.000902016		0.000166458			9.22434e-05		5.24797e-05				0.01127
0.538407	48.4137	18561.5				0.00360657		0.43075	0.00219624	0.015269	0.00560766	1		4.2172e-05		0.000480998			0.000919248		0.000184303	0			2.30235					0.00247717		0.00874016	0.00113342	0.00194054	0.000807242	0.00980283		0.000901354		0.000166623			9.18259e-05		5.25218e-05				0.0112848
0.53817	48.3889	18586.3		0.00972892	0.0135038	0.00339736		0.428226	0.0040146	0.0137004	0.00576821	1	0.000134225	1.65002e-05		0.000403755			0.000914454		0.000144349	0			2.31299			0.0139414	0.00612731	0.00249362		0.00878937	0.00115039	0.00194649	0.000813731	0.00987199	0.00154646	0.000907587		0.000167418			9.24501e-05		5.26951e-05				0.0114169
0.537932	48.3641	18611.1		0.00673217	0.00845854			0.434184	0.00381897	0.0146568	0.00566808	1	0.000293488	5.69512e-05		0.000346797			0.000882727		0.000157596	0			2.31945			0.0139317	0.00610467			0.00882205	0.00114985	0.00195194	0.000813538	0.00987565	0.00154782	0.000908123		0.000167199			9.23277e-05		5.27801e-05				0.011453
0.537695	48.3393	18635.9				0.00149039		0.430989	0.00312874	0.0157728	0.00642068	1	0.000126885	5.76839e-05		0.000533108			0.000976345		0.000146411	0			2.30068					0.00246716		0.0087426	0.00113816	0.00194329	0.000811345	0.00980425	0.00153581	0.000901561		0.000166903			9.21191e-05		5.23437e-05				0.0112782
0.537457	48.3144	18660.7				0.00185143	0.0018716	0.434427	0.00335188	0.0164989	0.00537678	1	0.000331811	0.000110737	4.11235e-05	0.000328881			0.000894106		0.000108666	0			2.3149					0.00247929	0.00126398	0.00879621	0.00114403	0.00195502	0.000809611	0.00984539	0.00154326	0.000905605	0.00015932	0.000166598			9.21008e-05		5.23775e-05				0.0113955
0.53722	48.2896	18685.6			0.000895137	0.0011178		0.431596	0.00268018	0.014928	0.00623943	1	7.25639e-05	6.47746e-05		0.00040757	7.21771e-06		0.000923781		0.000127562	0			2.30239				0.00602297	0.00246514		0.00874488	0.00113587	0.001939	0.000810392	0.00980347	0.00153542	0.000901523		0.000166274	8.07931e-06		9.18541e-05		5.22471e-05				0.0112857
0.536982	48.2648	18710.4			0.00397881			0.431276	0.00309936	0.0158099	0.00562725	1				0.000364422			0.000862843		0.000158167	0			2.3022				0.00604085			0.00874731	0.00113844	0.00194421	0.000807761	0.00980795				0.000166139			9.15973e-05		5.24211e-05				0.0112899
0.536744	48.24	18735.2			0.0236747	0.00686168		0.435011	0.00477565	0.0162888	0.00556487	1	4.6188e-05	0.000171801	6.07419e-05	0.000341806			0.000856461		0.000164865	0			2.34379				0.00624001	0.00253612		0.00891211	0.00116582	0.00197909	0.000820948	0.00997186	0.00156166	0.000917542	0.000161464	0.000168803			9.30962e-05		5.33305e-05				0.011686
0.536507	48.2152	18760				0.00039876		0.432943	0.00351798	0.0154904	0.00563119	1	0.000259516	0.000100658		0.000378234	6.41171e-06		0.000947633		0.00014154	0			2.30458					0.00246351		0.00875823	0.00114085	0.00194325	0.000808033	0.00981103	0.00153752	0.000902394		0.000166259	8.08159e-06		9.20419e-05		5.23559e-05				0.0113051
0.536269	48.1904	18784.8				0.00289459		0.42798	0.00299439	0.0164228	0.00528042	1	0.000183897			0.0003812			0.00082391		0.000167123	0			2.29286					0.002468		0.00870652	0.00113472	0.00194172	0.000803786	0.00978029	0.00153233			0.000165752			9.11486e-05		5.2317e-05				0.0112124
0.536032	48.1656	18809.6			0.00889682	0.00158452		0.432317	0.00317487	0.0152681	0.00538465	1	1.89597e-05	0.000107618		0.000386285	2.0612e-05		0.000925305		0.000120667	0			2.31276				0.00608799	0.00247793		0.00878564	0.00114313	0.00194892	0.000809633	0.00984519	0.00154169	0.000905571		0.000166877	8.17963e-06		9.22525e-05		5.24355e-05				0.0113848
0.535794	48.1407	18834.4			0.0014582	0.000834418		0.435337	0.00356389	0.0153815	0.00546763	1		0.000135216	4.33525e-05	0.000349265			0.000876315		0.000129084	0			2.31327				0.00604594	0.00247201		0.0087926	0.00114402	0.00194773	0.000809313	0.00983634		0.000904893	0.000159185	0.000166545			9.19286e-05		5.24297e-05				0.0113771
0.535556	48.1159	18859.3				0.00194676		0.434578	0.00399274	0.0152876	0.00574122	1	0.000205215	1.62407e-05	3.98449e-05	0.000468372			0.000846751		0.000137124	0			2.31173					0.00247684		0.00878659	0.00114583	0.00194676	0.000810449	0.00983379	0.00154082	0.000904073	0.000159126	0.000167088			9.17595e-05		5.24557e-05				0.0113665
0.535319	48.0911	18884.1			0.00458782	0.00442561		0.434195	0.00211794	0.0152019	0.00578216	1	0.000136102	0.000104271	8.94453e-05	0.000366475			0.000876075		0.000172118	0	3.54072e-05		2.31894				0.00607489	0.00249524		0.00880664	0.00113945	0.0019512	0.000812674	0.00985834	0.00154433	0.000906764	0.000159768	0.000167003			9.21331e-05		5.27591e-05		2.0713e-05		0.0114305
0.535081	48.0663	18908.9		0.022596		0.000693213		0.434721	0.00223648	0.0149231	0.0052571	1	0.000103833	0.000165881		0.000394377			0.000940275		9.83226e-05	0			2.32122			0.0140349		0.0024856		0.00884036	0.00114407	0.00195672	0.000812949	0.00989318	0.00154963	0.000910274		0.000167731			9.27763e-05		5.25806e-05				0.0114821
0.534844	48.0415	18933.7			0.00195113	0.00554564		0.429725	0.00388343	0.0148221	0.00538546	1	0.000200582	7.01557e-05	5.60618e-05	0.000449681			0.000845682		0.000153859	0			2.30443				0.00603672	0.00249038		0.00874813	0.00114339	0.00194123	0.000807352	0.00981741	0.00153823	0.000902832	0.000158941	0.000166718			9.16013e-05		5.24504e-05				0.0113118
0.534606	48.0167	18958.5		0.00936571	0.00441393	0.00494391		0.432814	0.00144922	0.0138263	0.00593847	1	4.21408e-05	9.14257e-05		0.000376085			0.00097452		0.000122617	0			2.31981			0.0139384	0.00608195	0.00250105		0.00881131	0.00113764	0.00194696	0.000814505	0.0098712	0.00154588	0.000907883		0.000167268			9.27391e-05		5.25836e-05				0.0114496
0.534368	47.9919	18983.3				0.00118306		0.429532	0.00280453	0.0146627	0.00614705	1	0.000194057	7.81649e-05		0.000418333	3.15363e-05	2.24025e-06	0.000937193		0.000174535	0			2.29572					0.00246043		0.00871696	0.00113416	0.00193375	0.000808288	0.00978349	0.00153289	0.000899751		0.000165988	8.18181e-06	8.61633e-05	9.17325e-05		5.23704e-05				0.0112301
0.534131	47.967	19008.1				0.00283473		0.422184	0.00365911	0.014885	0.00561546	1	6.65785e-05	5.48579e-05	0.000121717	0.000493184			0.000917144		0.000161058	0			2.27589					0.00245532		0.00863464	0.00113226	0.0019245	0.000801384	0.00973122	0.00152408	0.000894831	0.000157865	0.000165466			9.11449e-05		5.2025e-05				0.0110736
0.533893	47.9422	19033			0.018101	0.00289022	0.00141674	0.433486	0.00342318	0.0167632	0.00689659	1	0.000238873	0.000102726	3.31545e-05	0.000500159			0.000946987		0.000118834	0			2.33169				0.00618524	0.00250539	0.0012724	0.00886583	0.00115405	0.00197285	0.000823994	0.00992855	0.00155584	0.000913214	0.000160626	0.000168856			9.31413e-05		5.28704e-05				0.0115752
0.533656	47.9174	19057.8				0.00219288		0.432437	0.0014398	0.0149428	0.00587013	1	0.000207665	6.45104e-05	4.59322e-05	0.000443346			0.000947167		0.000152033	0			2.30591					0.00247176		0.00875379	0.0011304	0.00194013	0.000809024	0.00980884	0.00153692	0.000902016	0.000158752	0.000166541			9.20191e-05		5.23957e-05				0.0113091
0.533418	47.8926	19082.6			0.00710636			0.422621	0.00291144	0.0167903	0.00572011	1	0.000194588			0.0004769			0.000945232		0.00012551	0			2.28001				0.00602324			0.00865751	0.00113133	0.00193841	0.000803819	0.0097546	0.00152836			0.000165784			9.15008e-05		5.19766e-05				0.0111203
0.53318	47.8678	19107.4			0.00510693	0.00639552		0.432253	0.00375791	0.015743	0.00667389	1	0.000206692	0.000173607		0.000533415			0.000938089		0.000164741	0			2.31737				0.00608387	0.0025076		0.00880636	0.00114875	0.00195593	0.000817933	0.00986876	0.00154631	0.000908065		0.000168003			9.25365e-05		5.27785e-05				0.0114348
0.532943	47.843	19132.2			0.0042022	0.00652683		0.434224	0.00380609	0.0154081	0.00624601	1				0.000426034			0.000823275		0.000172832	0	5.52214e-05		2.32148				0.00608318	0.0025098		0.00882156	0.0011497	0.00195549	0.000816328	0.00987489				0.000167577			9.2027e-05		5.28512e-05		2.08456e-05		0.0114622
0.532705	47.8181	19157			0.00506945	0.00343496		0.429885	0.0034604	0.0154783	0.00686376	1	0.000194414	1.59018e-05	4.06149e-06	0.000365806			0.000868611		9.49971e-05	0			2.30524				0.00605798	0.00248246		0.00875752	0.00114243	0.00194637	0.00081541	0.00982706	0.00153972	0.000903453	0.000158841	0.000166469			9.18041e-05		5.22128e-05				0.0113269
0.532468	47.7933	19181.9		0.000151883	0.0144671	4.07819e-05		0.424169	0.00305526	0.0171982	0.00679641	1	0.000135171	7.44447e-05		0.000469766	5.45342e-06		0.000860015		0.000150983	0			2.29261			0.0138032	0.00609195	0.00246085		0.00871198	0.00113816	0.00195091	0.00081345	0.00980742	0.00153635	0.000901934		0.000166646	8.07392e-06		9.15784e-05		5.2383e-05				0.0112423
0.53223	47.7685	19206.7					0.000952101	0.424981	0.0023006	0.016632	0.00580501	1	0.000102285	0.00018023	2.90721e-05	0.000433022			0.000913957		0.000149013	0			2.282						0.00124703	0.00866341	0.00112762	0.00193639	0.000803712	0.00974828	0.00152692	0.000897011	0.00015769	0.000165462			9.12891e-05		5.20575e-05				0.0111228
0.531993	47.7437	19231.5			0.00970515			0.427709	0.00371361	0.0161661	0.00680723	1		3.50129e-05	4.03774e-05	0.000409641			0.000834245		0.000138729	0			2.29798				0.00607178			0.00873392	0.00114199	0.00194687	0.000813929	0.00981256		0.000902213	0.000158785	0.000166439			9.15e-05		5.23503e-05				0.0112745
0.531755	47.7189	19256.3		0.00233119	0.011286	0.00301779		0.436519	0.00253666	0.0174841	0.00590427	1	1.95869e-05	4.12266e-05		0.000420607	1.85351e-05		0.000926195		0.000134183	0			2.3313			0.0139662	0.00614334	0.00250274		0.00886925	0.00114814	0.00197384	0.000817994	0.00991553	0.00155271	0.000911712		0.00016824	8.22778e-06		9.29161e-05		5.28771e-05				0.011558
0.531517	47.6941	19281.1			0.00455875	0.000176953		0.423246	0.00193685	0.0165294	0.00688982	1	0.000167039	6.69124e-05		0.000418349	8.07997e-06		0.000930613		0.000140139	0			2.28015				0.00600879	0.00244743		0.00865764	0.0011262	0.00193649	0.000809252	0.00975131	0.00152771	0.000896738		0.000165442	8.04053e-06		9.13987e-05		5.20304e-05				0.0111172
0.53128	47.6693	19305.9			0.0104939			0.433167	0.00459005	0.0177712	0.00682134	1	0.000210549	3.84424e-05		0.000377249			0.000915063		8.87261e-05	0			2.31545				0.00611289			0.00881438	0.00115331	0.00196672	0.000818986	0.00987269	0.00154694	0.000907759		0.000167299			9.24596e-05		5.24243e-05				0.0114299
0.531042	47.6444	19330.7				0.00247072		0.425255	0.00360991	0.0167679	0.00722806	1		0.00010696	5.39862e-05	0.000508502			0.000877871		0.000159001	0			2.28516					0.00246318		0.00868352	0.00113646	0.00194125	0.000812406	0.00976941		0.000898598	0.000158153	0.00016619			9.13107e-05		5.22191e-05				0.0111623
0.530805	47.6196	19355.6			0.00756554	0.0049095		0.427713	0.00304912	0.0160609	0.00616287	1	0.000419248	5.57125e-05		0.000429353			0.000880537		0.00015671	0			2.30375				0.00607103	0.00249002		0.00874797	0.00114056	0.00194948	0.000812071	0.00982833	0.00154102	0.000903765		0.000166803			9.18745e-05		5.25228e-05				0.011321
0.530567	47.5948	19380.4			0.00236878	0.00202464		0.433224	0.00226566	0.0170937	0.00662848	1	0.000182326	9.10359e-05		0.000399092	9.11277e-06		0.000897769		0.000126186	0			2.31053				0.00605159	0.00247834		0.00878392	0.00113786	0.00195653	0.000815181	0.00983825	0.00154141	0.000904851		0.000166823	8.1173e-06		9.20521e-05		5.24257e-05				0.0113658
0.530329	47.57	19405.2			0.0116917			0.428782	0.00328093	0.0174584	0.00630062	1	4.40478e-05	2.91904e-05	5.33306e-06	0.000425216			0.000880983		0.000184796	0			2.30304				0.00609364			0.00875658	0.00114214	0.0019571	0.000813059	0.00983209	0.00153976	0.000903981	0.000158929	0.000166847			9.19119e-05		5.2681e-05				0.0113218
0.530092	47.5452	19430		0.0688312	0.00877175	0.00428297		0.438387	0.00380255	0.0162963	0.00595352	1				0.000357388			0.000946892		0.000159738	0			2.36939			0.0146311	0.00627465	0.00256785		0.00908672	0.00118149	0.0020141	0.000837426	0.0101481				0.000171864			9.52e-05		5.42468e-05				0.0120224
0.529854	47.5204	19454.8			0.0100347	0.00102448		0.430609	0.00413837	0.0166856	0.00701387	1	0.000155698	7.00102e-05		0.000548557			0.000995255		0.000177553	0			2.30932				0.00609834	0.0024771		0.00878407	0.00114877	0.00195743	0.00081829	0.00985286	0.00154356	0.000906091		0.000167807			9.2669e-05		5.27566e-05				0.0113767
0.529617	47.4956	19479.6		0.0371028	0.0140705	0.00451137		0.42923	0.00321176	0.0157444	0.00658242	1		0.000153812	1.0063e-05	0.000348454			0.000861303		0.000119066	0			2.33213			0.0142421	0.00620222	0.00252852		0.00889778	0.00115992	0.0019796	0.00082737	0.00998813		0.000918949	0.000161475	0.000169111			9.32723e-05		5.31888e-05				0.0116468
0.529379	47.4707	19504.4			0.00671689	0.00016394		0.43099	0.0023989	0.0176449	0.00663687	1	0.000203067	9.34434e-05		0.000455936			0.000990444		6.82676e-05	0			2.30554				0.0060687	0.00246745		0.00876674	0.00113771	0.00195786	0.000814647	0.00983132	0.00154042	0.000904225		0.000166984			9.24427e-05		5.2104e-05				0.0113333
0.529141	47.4459	19529.3				8.34368e-05	0.000873064	0.421159	0.00367419	0.0155189	0.00638711	1	0.000128171	0.000101556		0.000463943			0.000958805		0.00011154	0			2.27072					0.00243882	0.00124288	0.00861863	0.00113089	0.00192512	0.00080411	0.0097188	0.00152243	0.000893916		0.000165112			9.1231e-05		5.1718e-05				0.0110343
0.528904	47.4211	19554.1			0.00815474	0.00221766		0.424641	0.00258386	0.0158304	0.00648958	1	0.000132369			0.000470132			0.000921436		0.000190197	0			2.29073				0.00604865	0.00246649		0.00869654	0.00113354	0.00194024	0.00081029	0.00978743	0.0015332			0.000166309			9.16924e-05		5.24681e-05				0.0112102
0.528666	47.3963	19578.9				0.00598613	0.000644813	0.431638	0.0029303	0.0185485	0.00626188	1	5.23518e-05	1.81201e-05		0.000435642			0.000907265		0.000114722	0			2.31012					0.00249951	0.00125787	0.008782	0.00114189	0.00196501	0.000813924	0.00984486	0.0015418	0.0009051		0.000167115			9.21606e-05		5.24044e-05				0.0113714
0.528429	47.3715	19603.7		0.0235705			0.000199491	0.424603	0.00348318	0.0169922	0.00719551	1	0.000189804		3.91146e-05	0.000462526			0.000968671		0.000128514	0			2.29184			0.0139515			0.00125391	0.00873507	0.001143	0.00195459	0.000817368	0.00983101	0.00154031		0.000159077	0.000167012			9.23328e-05		5.23985e-05				0.0112656
0.528191	47.3467	19628.5			0.00488117	0.00261206	0.00149094	0.427621	0.00153687	0.0173703	0.00677915	1	0.000237479	0.000113681		0.000539773			0.000945654		0.000157891	0			2.30059				0.00605043	0.0024757	0.00125838	0.00873682	0.00113174	0.00195352	0.000814103	0.00981631	0.00153824	0.000902945		0.000167141			9.20818e-05		5.24644e-05				0.0112917
0.527953	47.3219	19653.3						0.432287	0.00363793	0.0184838	0.00665636	1	1.54749e-05			0.000539102			0.000873601		0.000167955	0			2.30207							0.00876153	0.00114229	0.00195939	0.000813667	0.00981833	0.00153747			0.000167172			9.1747e-05		5.25246e-05				0.0113013
0.527716	47.297	19678.1				5.77059e-05		0.428953	0.0033771	0.017306	0.00607422	1	0.000240525	3.57635e-05		0.000482103	1.6093e-05		0.000914708		0.000124567	0			2.2923					0.002455		0.0087144	0.001137	0.00194674	0.000807957	0.00978379	0.00153316	0.000899572		0.000166305	8.10651e-06		9.16253e-05		5.21275e-05				0.0112137
0.527478	47.2722	19703			0.0178233	0.00100291	0.000944588	0.424073	0.00240537	0.0179555	0.00764985	1	7.36707e-05			0.000647778			0.00097752		0.000188759	0			2.29955				0.00612792	0.00247344	0.00125857	0.00873934	0.0011386	0.00196087	0.000820246	0.00983874	0.00154095			0.000168054			9.2449e-05		5.27361e-05				0.0113123
0.527241	47.2474	19727.8		0.00254569	0.00887676	0.000504274	0.00125992	0.42949	0.00515263	0.0166448	0.00632069	1	5.09958e-05	5.06046e-05		0.000597403			0.000936641		0.000183831	0	3.99133e-05		2.30729			0.0138771	0.00609181	0.0024742	0.00126175	0.00877736	0.00115361	0.00195696	0.000814764	0.00985151	0.00154284	0.000905872		0.000168024			9.23676e-05		5.27803e-05		2.07209e-05		0.0113652
0.527003	47.2226	19752.6			0.0052859	0.00689855	0.00208325	0.426073	0.00255501	0.0172969	0.00642017	1	0.000284537	5.21356e-05		0.000505248			0.000978744		0.000134563	0			2.30375				0.00606287	0.00250105	0.00126347	0.0087443	0.0011387	0.00195654	0.000813744	0.00983327	0.00154113	0.000904201		0.00016726			9.24035e-05		5.24403e-05				0.0113267
0.526766	47.1978	19777.4		0.0049977	0.0093939	0.00324562	0.000609632	0.421587	0.00346724	0.0175687	0.00684598	1	0.000227489	0.000106441	2.67194e-05	0.000604313			0.000912421		0.00012546	0			2.28878			0.0138261	0.00606672	0.00247642	0.00125284	0.0086988	0.00114011	0.00195261	0.000813644	0.00980683	0.00153671	0.000902037	0.000158625	0.000167296			9.18299e-05		5.22547e-05				0.0112228
0.526528	47.173	19802.2				0.0065208	0.000676672	0.428667	0.00349079	0.0165679	0.00688717	1	0.00011664		1.56105e-05	0.000589313	5.1377e-05		0.000977887		0.00011879	0	9.70528e-05		2.30297					0.00249706	0.00125548	0.0087496	0.00114233	0.00195129	0.000815344	0.00982489	0.00153899		0.000158863	0.00016753	8.31389e-06		9.23206e-05		5.23181e-05		2.09456e-05		0.0113132
0.52629	47.1481	19827			0.00626232	0.00189872	0.000445233	0.426843	0.00353408	0.0174398	0.00688498	1	0.000240969	5.67242e-05		0.000646775			0.000922373		0.000207592	0			2.29664				0.00605551	0.0024715	0.00125289	0.00873055	0.00114122	0.00195332	0.000814393	0.00981355	0.00153783	0.000902411		0.000167619			9.19417e-05		5.26935e-05				0.0112691
0.526053	47.1233	19851.9			0.00484411	0.00681181	0.000186018	0.427573	0.00305018	0.0176685	0.00686404	1	0.000212632	2.2396e-05	2.91871e-05	0.000580186			0.00102188		0.000158386	0			2.30415				0.00606326	0.00250168	0.00125467	0.00875537	0.00114162	0.00195919	0.000816271	0.00983742	0.00154143	0.000904437	0.000159132	0.000167699			9.26547e-05		5.25796e-05				0.0113335
0.525815	47.0985	19876.7			0.00449077	0.00354793	0.000712369	0.42944	0.00432637	0.0156136	0.0060565	1	0.000157071	0.000130197		0.000622179			0.00092995		9.62162e-05	0			2.30506				0.00605617	0.00248343	0.00125615	0.00875682	0.00114688	0.00194736	0.000811582	0.00982874	0.00153979	0.000904169		0.000167758			9.21212e-05		5.22277e-05				0.0113279
0.525578	47.0737	19901.5		0.00254745	0.00168275	0.00604711	0.00148284	0.427204	0.0043151	0.0150916	0.00671515	1	0.000157317	0.000122699	9.0839e-06	0.000701906			0.000951966		0.000139718	0			2.30263			0.0138432	0.00604158	0.00249539	0.00125977	0.00874469	0.00114668	0.00194454	0.000814712	0.00982745	0.00153959	0.000904013	0.000158872	0.000168127			9.22173e-05		5.24346e-05				0.0113145
0.52534	47.0489	19926.3			0.0100724	0.00389553	0.00134075	0.426615	0.00564471	0.0147293	0.00620686	1		5.03896e-05	3.70575e-05	0.000660062			0.000918997		0.000107633	0			2.30373				0.00608786	0.00248688	0.00126012	0.00874906	0.00115417	0.00194438	0.000812889	0.00983562		0.000904409	0.000159142	0.000168061			9.21318e-05		5.23204e-05				0.0113293
0.525102	47.0241	19951.1			0.0125445	0.00423715	0.00059195	0.418677	0.00563578	0.0157588	0.00674772	1	0.000164441	0.000115146		0.000620113			0.000973995		0.000152817	0			2.28205				0.00606851	0.00247571	0.00124994	0.00866504	0.00114816	0.00193937	0.000811337	0.00978482	0.00153295	0.000900055		0.000166998			9.1925e-05		5.22712e-05				0.0111647
0.524865	46.9993	19975.9			0.018496	0.00062931	0.00107265	0.429591	0.00237983	0.0141624	0.00631132	1	0.000112319	1.538e-05		0.0005857	1.4359e-05		0.00101424		0.000167179	0			2.31584				0.00614825	0.00247846	0.00126269	0.00879081	0.00114163	0.0019476	0.000815919	0.00986605	0.00154542	0.000907034		0.000168214	8.16611e-06		9.28867e-05		5.2776e-05				0.0114241
0.524627	46.9744	20000.7			0.00591568	0.00477006	9.67028e-05	0.426462	0.00350101	0.0143614	0.005224	1	5.89735e-05	1.56221e-05	7.09549e-05	0.000536877	3.57022e-05		0.000973674		0.000158543	0			2.29752				0.00604549	0.00248218	0.00124946	0.00871669	0.00113949	0.00193555	0.000805135	0.00980007	0.00153482	0.00090097	0.000158733	0.00016685	8.21609e-06		9.20667e-05		5.23808e-05				0.0112579
0.52439	46.9496	20025.6		0.0862945		0.00364291	0.00402519	0.440268	0.00319699	0.0137368	0.00556231	1	9.26814e-05	4.41676e-05		0.000611356	4.6334e-05		0.000979872		0.000151129	0			2.38259			0.0147903		0.0025769	0.00132007	0.00913988	0.00118406	0.0020107	0.000839447	0.0101967	0.00159711	0.000937581		0.000173983	8.60283e-06		9.58246e-05		5.4463e-05				0.0121473
0.524152	46.9248	20050.4		0.00242373	0.0275488	0.0108205	0.000252804	0.439745	0.00115695	0.0162646	0.00674596	1	0.000146288	3.65262e-05	2.29844e-05	0.00065642			0.00099189		0.000164036	0			2.37064			0.0141657	0.00631266	0.00257764	0.00128299	0.00901187	0.00115756	0.00199583	0.000833883	0.0100568	0.00157547	0.000924681	0.000162651	0.000171823			9.45705e-05		5.37808e-05				0.0119206
0.523914	46.9	20075.2			0.00148109	0.00590548		0.426502	0.00345326	0.0142733	0.00613848	1	0.000144259			0.000585119			0.000989919		0.000146901	0			2.29522				0.00601819	0.00248544		0.00870882	0.00113821	0.00193333	0.000808868	0.00979101	0.00153382			0.000166932			9.20611e-05		5.22753e-05				0.0112362
0.523677	46.8752	20100			0.00740627	0.00249567	0.00138477	0.42386	0.00349679	0.013655	0.00570842	1	0.000340034	8.30564e-05		0.000622262			0.000904662		0.000134844	0			2.29113				0.00604159	0.00246646	0.00125345	0.00868783	0.00113736	0.00192851	0.000806015	0.00978194	0.00153336	0.000899633		0.000166959			9.15588e-05		5.21679e-05				0.0112059
0.523439	46.8504	20124.8				0.00198574	0.000342995	0.417844	0.00283545	0.0132045	0.00568588	1	0.000207079	1.45276e-05	4.59483e-05	0.000695303			0.000865932		0.000109198	0			2.26259					0.00243929	0.00123586	0.0085717	0.00112277	0.00190702	0.000797834	0.00968398	0.00151736	0.000890292	0.000156731	0.000165641			9.04544e-05		5.15213e-05				0.0109554
0.523202	46.8256	20149.6		0.011816	0.0107378	0.00443208	0.000591024	0.422928	0.00513078	0.0145119	0.00644317	1			4.70184e-05	0.000684143			0.00092225		0.000166322	0			2.2987			0.0139118	0.00609617	0.00249158	0.00125747	0.00873816	0.00115259	0.00194492	0.000814725	0.00984376			0.000159323	0.000168319			9.22241e-05		5.26526e-05				0.0113139
0.522964	46.8007	20174.4			0.0113494	0.00673832	0.00114508	0.426679	0.00493633	0.0140849	0.005353	1		6.26224e-05		0.000730341			0.000908625		0.000109104	0			2.30868				0.0061012	0.00250376	0.00126061	0.00875951	0.00115202	0.00194346	0.000809627	0.00984701		0.000905517		0.000168602			9.21875e-05		5.23883e-05				0.0113668
0.522726	46.7759	20199.3			0.00842704	0.00695375	0.0026875	0.428631	0.00348262	0.0147492	0.00607814	1		0.000132965	2.59632e-05	0.000639837			0.000888223		7.47888e-05	0	7.34668e-05		2.31541				0.00609724	0.00250911	0.00127038	0.00878415	0.00114682	0.00195007	0.000814591	0.00986389		0.000907416	0.000159545	0.000168445			9.22449e-05		5.23088e-05		2.09124e-05		0.0114195
0.522489	46.7511	20224.1		0.0103557	0.00717057	0.00650717	0.000742585	0.426753	0.00364303	0.0168417	0.00532492	1	0.000169721			0.000629913			0.000875267		0.00015179	0			2.30884			0.0139365	0.00609256	0.00250753	0.0012611	0.00877706	0.0011479	0.00196087	0.000811077	0.00986634	0.00154575			0.000168438			9.22038e-05		5.27016e-05				0.0113899
0.522251	46.7263	20248.9		0.0208223	0.00584945	0.00807619	0.000877379	0.430428	0.00460237	0.0154635	0.00556606	1	0.00056869	9.71066e-05		0.000630399			0.000896771		0.000167604	0			2.32749			0.0140924	0.0061314	0.00253402	0.00127117	0.00886075	0.00116122	0.00196864	0.000818321	0.00993988	0.00155925	0.000914228		0.000169695			9.29979e-05		5.31731e-05				0.0115675
0.522014	46.7015	20273.7		0.0363667	0.017156	0.00765718	0.00306279	0.42792	0.00275337	0.0154794	0.00518578	1	0.000143057			0.000481044			0.000938213		0.000151888	0			2.3414			0.01428	0.0062358	0.00255166	0.00129202	0.00891722	0.00116101	0.00198405	0.000822791	0.0100173	0.00156927			0.000170269			9.393e-05		5.35086e-05				0.0117273
0.521776	46.6767	20298.5			0.00445965			0.43206	0.00288824	0.0152742	0.00483463	1	0.000199902	2.49921e-05		0.000565433			0.000927013		9.84104e-05	0			2.30537				0.00604657			0.00875602	0.00113804	0.00194266	0.00080432	0.00981341	0.0015376	0.000902242		0.000167218			9.19631e-05		5.2157e-05				0.0113118
0.521539	46.6519	20323.3			0.00735609	0.0034646	0.000611284	0.432539	0.00266112	0.0167372	0.00507991	1	1.60347e-05	9.76238e-06		0.000650759		2.03884e-05	0.000851079		0.000170071	0			2.31599				0.00608848	0.00249048	0.00125942	0.0087984	0.00114212	0.00195875	0.000809205	0.00985826	0.00154372	0.000906291		0.000168402		8.69113e-05	9.20091e-05		5.27486e-05				0.0114158
0.521301	46.627	20348.1			0.0161974	0.00515607	0.00182238	0.434813	0.00261649	0.0152607	0.00521445	1				0.000547556			0.000883359		0.000134716	0	1.4596e-05		2.33648				0.00617461	0.00251616	0.00127417	0.00887073	0.00114982	0.00196501	0.000815488	0.00992665				0.000169059			9.28077e-05		5.29391e-05		2.07533e-05		0.0115967
0.521063	46.6022	20373			0.000244622	0.00944993	0.00102422	0.424115	0.00102023	0.0155112	0.00518994	1	4.41674e-05	7.89499e-05		0.000482472			0.000936605		0.000169909	0			2.29345				0.0060064	0.0025004	0.00125165	0.00868884	0.00112522	0.00193754	0.000803457	0.00978166	0.00153187	0.000899588		0.000166271			9.17125e-05		5.2338e-05				0.0112169
0.520826	46.5774	20397.8			0.0154898	0.00435975	0.000957114	0.438123	0.00201456	0.0152381	0.00430762	1	0.000126695			0.000557783			0.00085686		0.000110882	0			2.34253				0.00617654	0.00251442	0.001271	0.008895	0.00114785	0.00196663	0.000811702	0.00993541	0.00155635			0.000169259			9.27579e-05		5.28674e-05				0.011637
0.520588	46.5526	20422.6			0.00828615		0.00163077	0.432532	0.00234056	0.0166291	0.00360397	1	0.000300063	0.000110497		0.000614588			0.000820183		0.000104648	0			2.31356				0.00608342		0.00126244	0.00878443	0.00113873	0.00195512	0.00080066	0.00984265	0.00154268	0.000905351		0.000167958			9.17113e-05		5.23431e-05				0.0113858
0.520351	46.5278	20447.4				0.00392177	0.000190779	0.429142	0.00287767	0.0150563	0.00480428	1	0.000244163	0.000127303	1.75026e-05	0.000466127			0.000839071		0.000159113	0			2.29851					0.00247585	0.00124883	0.00872216	0.00113544	0.00193725	0.000802374	0.00979147	0.00153438	0.000900726	0.000158332	0.000166358			9.1327e-05		5.23376e-05				0.0112529
0.520113	46.503	20472.2		0.0335875	0.00788358	0.00595464	0.000534822	0.429746	0.00339911	0.0131227	0.00382342	1	0.000156858	0.000131653	7.76457e-05	0.000590242			0.000825916		0.00013026	0			2.32834			0.0141642	0.00614516	0.00252497	0.00127022	0.00886262	0.00115593	0.00195817	0.000810141	0.00994578	0.00155813	0.000914943	0.000161126	0.000169596			9.27008e-05		5.30189e-05				0.0115786
0.519875	46.4781	20497		0.0431574				0.434856	0.0020822	0.0130623	0.00453884	1		2.91656e-05		0.000529567			0.00088553		0.000165994	0	2.84729e-05		2.33034			0.0142144				0.00888967	0.00114959	0.00195823	0.000813848	0.00994761		0.000914601		0.000169326			9.30143e-05		5.32064e-05		2.08661e-05		0.0115906
0.519638	46.4533	20521.9		0.0176336		0.00276107	0.00132116	0.438273	0.00496406	0.0136006	0.00409157	1	0.000267676	3.05041e-05		0.000569966			0.00094962		0.00017152	0			2.33502			0.0140594		0.00250456	0.00127183	0.00888892	0.00116161	0.001957	0.000810007	0.00992779	0.00155586	0.000912786		0.000169189			9.31472e-05		5.31279e-05				0.0115908
0.5194	46.4285	20546.7		0.000457827		0.00754144	0.00107213	0.434648	0.00222071	0.0155648	0.0042301	1	0.000115579			0.000487715			0.000870024		0.000118382	0			2.3217			0.0138782		0.00251093	0.00126187	0.00881005	0.00114011	0.00195325	0.000805131	0.00985966	0.00154443			0.000167623			9.21155e-05		5.25013e-05				0.0114456
0.519163	46.4037	20571.5			0.00378891	0.00403058	0.000448435	0.420609	0.00393987	0.0148583	0.00434974	1	9.09934e-05			0.00050243		1.88991e-05	0.000862221		0.00012931	0			2.27667				0.00599572	0.0024624	0.00124303	0.00863136	0.0011342	0.00192535	0.00079563	0.00973618	0.00152497			0.000165595		8.58277e-05	9.09239e-05		5.18969e-05				0.011083
0.518925	46.3789	20596.3			0.0103049	0.0020908	0.001621	0.429046	0.00370314	0.0144299	0.00540003	1	8.20715e-05			0.000468656	1.08732e-05	5.33825e-06	0.000935273		0.000159096	0			2.3085				0.00608944	0.00247818	0.00126158	0.00876165	0.0011447	0.00194305	0.00080898	0.00983633	0.00154061			0.000167132	8.12437e-06	8.66439e-05	9.22185e-05		5.25773e-05				0.0113536
0.518687	46.3541	20621.1		0.0195265	0.0132408	0.000415962		0.438246	0.00337671	0.0150834	0.00468664	1		2.7716e-05		0.000492911			0.000942164		0.000150711	0			2.34259			0.0141282	0.00618666	0.00250344		0.00892634	0.0011586	0.00197266	0.000816395	0.00996973		0.000916628		0.00016952			9.35035e-05		5.32485e-05				0.0116775
0.51845	46.3293	20645.9			0.0278745	0.00237509		0.43422	0.00432878	0.0150658	0.00529885	1	0.000169204	3.78646e-05		0.000409094			0.000919648		0.000156137	0			2.33883				0.00624826	0.00250865		0.00889012	0.00116124	0.00196899	0.000817961	0.00995166	0.00155911	0.000915017		0.000168795			9.3222e-05		5.3179e-05				0.0116376
0.518212	46.3044	20670.7			0.0126892			0.42363	0.00621314	0.0158867	0.00520669	1	0.000293762	1.4598e-05		0.000473197			0.000847224		0.000138006	0			2.28849				0.00607421			0.00869641	0.00115193	0.00194159	0.000804458	0.00979286	0.00153484	0.000900302		0.000166416			9.13799e-05		5.22417e-05				0.0112054
0.517975	46.2796	20695.6		0.006933	0.00435262	0.0050702		0.430911	0.00176917	0.0141869	0.00597724	1	0.000205446	1.7404e-05		0.000626309	1.17182e-05		0.000941014		0.00017265	0			2.31365			0.0139013	0.00607066	0.00249715		0.008786	0.00113716	0.00194521	0.000813224	0.00985336	0.00154389	0.000905878		0.000168198	8.1426e-06		9.24064e-05		5.27351e-05				0.0113986
0.517737	46.2548	20720.4						0.422004	0.00300992	0.0158868	0.00568327	1	2.5577e-05	4.36601e-05	3.07532e-05	0.000645551			0.000992452		0.000173302	0	7.3756e-05		2.27124							0.00862214	0.00112758	0.00192677	0.000800634	0.00971812	0.00152183	0.000893572	0.00015721	0.000165983			9.13881e-05		5.20145e-05		2.06047e-05		0.0110361
0.517499	46.23	20745.2				0.00474396		0.424888	0.00548533	0.0168194	0.00589114	1		0.00010323		0.00058991			0.000867885		0.000153327	0			2.28679					0.00247662		0.00868994	0.0011467	0.00194334	0.000806637	0.00977865		0.000899429		0.000166745			9.13482e-05		5.22407e-05				0.0111808
0.517262	46.2052	20770		0.00694081		0.00637939		0.430355	0.00102232	0.0159044	0.00644849	1	1.71668e-05	5.74975e-05		0.000697126		4.42058e-06	0.000987654		0.000187978	0			2.30967			0.013887		0.00250102		0.0087742	0.00113231	0.00195166	0.000814704	0.00984318	0.00154137	0.00090514		0.000168373		8.66998e-05	9.25406e-05		5.27561e-05				0.0113673
0.517024	46.1804	20794.8			0.0132125	0.00232193		0.430141	0.00395546	0.0161372	0.00570327	1	0.000138861	6.49423e-05		0.000664509			0.000879058		0.000109817	0			2.31233				0.00611808	0.00248515		0.00878763	0.00114864	0.00195603	0.000812375	0.00985944	0.00154451	0.000906671		0.00016849			9.2158e-05		5.24579e-05				0.0113992
0.516787	46.1556	20819.6		0.0427581		0.00966337	0.000492281	0.430123	0.00199694	0.0161254	0.00576772	1	0.000261136			0.000670576	2.83308e-05		0.000928599		9.49673e-05	0			2.33269			0.0142621		0.00255277	0.00127468	0.00889709	0.00115318	0.00198035	0.000822824	0.00998235	0.00156438			0.000170621	8.33211e-06		9.35542e-05		5.30377e-05				0.0116429
0.516549	46.1307	20844.4			0.00761565	0.00502199		0.420897	0.00200528	0.0165158	0.00685016	1	0.000339788			0.000802758			0.000979764		0.000150492	0			2.28429				0.00603889	0.00247729		0.008668	0.00112937	0.00194131	0.000811099	0.00977591	0.00153241			0.000167739			9.18695e-05		5.22123e-05				0.0111655
0.516312	46.1059	20869.3			0.00643713	0.00245621	0.00316338	0.425624	0.00384664	0.0154279	0.00624743	1	0.000118933			0.00070588			0.000938193		9.12749e-05	0			2.29877				0.00605577	0.002474	0.00126611	0.00872371	0.00114265	0.00194325	0.000811185	0.00981259	0.00153708			0.000167893			9.20103e-05		5.21176e-05				0.0112784
0.516074	46.0811	20894.1				0.00232594	0.000668249	0.420787	0.00412337	0.0153245	0.00671552	1	0.000293708			0.000709141			0.000924937		0.000149082	0			2.27327					0.00245301	0.00124355	0.00862842	0.00113459	0.00192677	0.000806791	0.00973188	0.00152528			0.000166528			9.1189e-05		5.19703e-05				0.0110616
0.515836	46.0563	20918.9			0.0180007	0.00505331	0.00204193	0.427194	0.00362808	0.014568	0.00662234	1	0.000194432		2.70011e-05	0.000748337			0.000874122		0.000164668	0			2.31716				0.00615594	0.00250441	0.00126956	0.00879347	0.00114969	0.00195282	0.000818802	0.00988233	0.00154837		0.000159848	0.000169296			9.23476e-05		5.28507e-05				0.0114495
0.515599	46.0315	20943.7			0.0167339	0.00697004	0.00179976	0.420386	0.00230104	0.0130135	0.00645292	1	0.00011619	6.27863e-05		0.000793469			0.000894961		0.000180993	0			2.29777				0.00610905	0.00249727	0.00125999	0.00870195	0.00113558	0.00193228	0.000812561	0.00981703	0.00153776	0.000902761		0.000168399			9.18397e-05		5.25816e-05				0.0112786
0.515361	46.0067	20968.5				0.00161885	0.00139107	0.426953	0.00316078	0.0156411	0.00695881	1	0.000148246			0.000706931			0.000981029		0.000162097	0	1.75417e-05		2.29207					0.00246263	0.00125372	0.00870457	0.00113593	0.00193858	0.00081228	0.00978374	0.0015327			0.000167404			9.19493e-05		5.23109e-05		2.04689e-05		0.0112125
0.515124	45.9819	20993.3			0.00242836	0.00140601		0.418891	0.00493363	0.0165491	0.00646432	1	0.000241639			0.000749217		1.29262e-05	0.000943174		0.000130676	0			2.26713				0.00598105	0.00244633		0.00861142	0.00113751	0.00193098	0.000804841	0.0097231	0.00152366			0.000166572		8.56834e-05	9.11953e-05		5.18339e-05				0.0110218
0.514886	45.957	21018.1			0.00776839	0.0075168	0.00374596	0.429945	0.00312928	0.0139956	0.00660083	1	0.000202187			0.000817881			0.000939374		0.000182939	0			2.32243				0.00610582	0.00251676	0.00127807	0.00880768	0.0011473	0.00195013	0.000818754	0.00988303	0.00154852			0.000169651			9.26766e-05		5.29447e-05				0.0114763
0.514648	45.9322	21043		0.0360662	0.0111336	0.00312305	0.00315351	0.426897	0.00443758	0.0131369	0.00607258	1	0.00013153	3.70843e-05	4.16675e-06	0.00068424			0.000945334		0.000110804	0			2.3263			0.0141972	0.00617031	0.00251456	0.00128512	0.00886137	0.00116279	0.00196109	0.000822524	0.00996029	0.00156028	0.000915807	0.000160995	0.000170312			9.34308e-05		5.29994e-05				0.0115853
0.514411	45.9074	21067.8				0.0046441	0.00267673	0.419315	0.00362056	0.0130571	0.00679403	1	0.000180689	5.51604e-05		0.000829223			0.000892791		0.000155707	0			2.2764					0.00246518	0.00125378	0.00862436	0.00113255	0.00191642	0.000807463	0.00973538	0.00152528	0.000895215		0.000167172			9.10653e-05		5.20212e-05				0.0110808
0.514173	45.8826	21092.6		0.00936406	0.00537667	0.00403057	0.00345705	0.427304	0.00477754	0.0133916	0.00620395	1	0.00020956	0.000130578		0.000813518			0.000863378		0.000157208	0			2.31089			0.0139255	0.00608104	0.00249422	0.00127393	0.00877593	0.00115299	0.001943	0.000815055	0.009862	0.00154526	0.000907231		0.000169269			9.21047e-05		5.27052e-05				0.011395
0.513936	45.8578	21117.4			0.00500534	0.00564001	0.00311994	0.42401	0.00293601	0.0129001	0.00722605	1	0.000232507			0.000699803			0.000934302		5.22177e-05	0			2.29786				0.00604255	0.00248707	0.0012646	0.00870686	0.00113701	0.00192887	0.00081515	0.00980253	0.00153606			0.000167691			9.18969e-05		5.18728e-05				0.0112624
0.513698	45.833	21142.2				0.00589267	0.00114802	0.423882	0.0038406	0.0129035	0.00520576	1	0.000478401	5.65599e-05		0.000799109			0.000925512		0.000183882	0			2.28873					0.00247906	0.00125027	0.0086739	0.00113721	0.00192173	0.000802258	0.00976613	0.00153155	0.00089805		0.000167553			9.15127e-05		5.23231e-05				0.011176
0.51346	45.8081	21167			0.0158097	0.00219952	0.00211109	0.4303	0.00376072	0.0131765	0.00665636	1	0.000226318	6.1989e-05		0.000807097	3.57816e-05	1.89188e-05	0.000860429		0.000118728	0			2.32034				0.00614377	0.00248977	0.00126963	0.00880689	0.00115009	0.00194552	0.000818792	0.00988017	0.00154819	0.000908563		0.000169549	8.28363e-06	8.70972e-05	9.22598e-05		5.26122e-05				0.0114627
0.513223	45.7833	21191.9			0.00939206	0.0012276	0.00309776	0.425696	0.00240502	0.0129105	0.00555734	1	0.000103798	4.11608e-05	1.97655e-05	0.000744083			0.000891388		0.000158712	0			2.29977				0.00606363	0.00246527	0.0012644	0.00871453	0.00113433	0.00192879	0.000806916	0.00980186	0.00153532	0.00090126	0.000158511	0.000167896			9.16803e-05		5.23912e-05				0.011271
0.512985	45.7585	21216.7			0.00932567	0.00256025	0.00207933	0.432139	0.0031651	0.0129693	0.00566564	1	2.00255e-05	5.15094e-05	1.48968e-05	0.000837314			0.000891462		0.000144305	0	0.000131756		2.31915				0.00610079	0.00248708	0.0012672	0.00880018	0.00114509	0.00194101	0.000812439	0.00986246	0.0015444	0.000906883	0.000159467	0.000169394			9.22474e-05		5.2644e-05		2.11968e-05		0.0114362
0.512748	45.7337	21241.5				0.00438336	0.00398928	0.428439	0.00407374	0.0117941	0.00605339	1	0.000215304			0.000724515			0.00088564		0.000184281	0			2.30549					0.0024833	0.00127008	0.00873701	0.00114369	0.00192531	0.000810185	0.00981201	0.00153746			0.000167974			9.1747e-05		5.25708e-05				0.0113107
0.51251	45.7089	21266.3				0.00331893	0.00447512	0.430222	0.00461787	0.012176	0.00643279	1	0.00015776	0.000101851		0.000648183			0.000822281		0.000170506	0			2.31025					0.00248229	0.00127463	0.0087606	0.00114831	0.00193046	0.000813425	0.00982866	0.00153978	0.000904022		0.000167884			9.15913e-05		5.25924e-05				0.0113533
0.512272	45.6841	21291.1			0.0179698	0.01024	0.00364297	0.433991	0.003301	0.0132439	0.00530921	1	0.000108809	5.38317e-05		0.000782177	1.07092e-05		0.000841764		0.000240599	0			2.34781				0.006208	0.0025515	0.00128831	0.00890191	0.00115781	0.00196278	0.000819203	0.00996613	0.00156108	0.000916428		0.0001709	8.23077e-06		9.29695e-05		5.36773e-05				0.0116993
0.512035	45.6593	21315.9				0.00482537	0.00264644	0.427153	0.00262248	0.0133166	0.00565154	1	4.36745e-05	5.74731e-05	2.98796e-05	0.00076524			0.000841791		0.000119192	0			2.29916					0.00248044	0.00126094	0.00871302	0.00113427	0.00192887	0.000806578	0.00979215	0.00153351	0.000900446	0.000158403	0.000167834			9.13466e-05		5.21457e-05				0.0112569
0.511797	45.6344	21340.7				0.003506	0.000899274	0.425941	0.00367842	0.012335	0.00597237	1	8.03742e-05			0.000789959			0.000846359		0.000194259	0			2.29026					0.00246727	0.00124898	0.00868346	0.00113635	0.00191884	0.000805955	0.00976556	0.00152952			0.000167499			9.11209e-05		5.23707e-05				0.0111828
0.51156	45.6096	21365.6			0.0173699	0.00506506		0.431259	0.00316684	0.0129549	0.00609829	1	0.000138716			0.00069232			0.000788652		0.00014636	0			2.32405				0.00615662	0.00250601		0.00881899	0.00114811	0.00194604	0.000816716	0.00988842	0.00154905			0.000169123			9.19819e-05		5.27927e-05				0.0114906
0.511322	45.5848	21390.4			0.00604923			0.429766	0.00383536	0.0107268	0.00579536	1	0.000341018	9.80324e-06		0.000688048	1.21615e-05		0.000878411		8.25925e-05	0			2.30095				0.00604195			0.00872682	0.00114034	0.00191641	0.000807374	0.00979327	0.00153514	0.000900316		0.000167475	8.09512e-06		9.15364e-05		5.19725e-05				0.0112669
0.511085	45.56	21415.2		0.0334278	0.0155484	0.00218271		0.434343	0.0046902	0.0122815	0.00560546	1				0.000647697	4.36267e-05		0.0008192		0.000101469	0	8.64794e-06		2.34331			0.0142421	0.00621762	0.00252014		0.00893483	0.0011688	0.00196484	0.000823552	0.010001				0.000170826	8.42418e-06		9.31821e-05		5.31694e-05		2.0879e-05		0.0117178
0.510847	45.5352	21440			0.017005	0.000850625	0.000589128	0.425744	0.00320656	0.0099675	0.00565059	1	2.78199e-05	4.41537e-05		0.000712389			0.000868158		0.000167684	0			2.30174				0.00610464	0.00246492	0.00125287	0.00872005	0.00113895	0.00191553	0.000807863	0.00980781	0.00153588	0.000901822		0.000167843			9.1622e-05		5.2467e-05				0.0112875
0.510609	45.5104	21464.8				0.00159202		0.425343	0.00321321	0.0107068	0.00622313	1	0.000216121	5.08588e-05		0.000659784		7.40519e-06	0.000850166		0.000143662	0			2.28403					0.0024509		0.00865572	0.00113083	0.00190543	0.000804872	0.00973765	0.00152581	0.000895403		0.000166386		8.57848e-05	9.0879e-05		5.19747e-05				0.0111205
0.510372	45.4856	21489.6		0.00475909	0.0115163	0.00267622		0.430045	0.00433738	0.0115868	0.00576135	1	0.000215111			0.000569957			0.000863038		0.000136664	0			2.31321			0.0138898	0.00610561	0.00248522		0.00878125	0.00114975	0.0019323	0.000812115	0.00985281	0.00154385			0.000167911			9.20171e-05		5.25549e-05				0.0113958
0.510134	45.4607	21514.4		0.0549613	0.0165639	0.00157986		0.433694	0.00487235	0.0113723	0.00523231	1	2.50939e-05		1.04027e-05	0.000686508	3.27488e-05		0.000886978		0.000179057	0			2.35232			0.0144422	0.00626278	0.00253334		0.00898913	0.00117725	0.00197292	0.000826979	0.0100654	0.00157621		0.000162726	0.000172122	8.42371e-06		9.41235e-05		5.39024e-05				0.0118386
0.509897	45.4359	21539.3				0.00314043	0.00152401	0.428455	0.00322782	0.0127101	0.00640998	1		4.98527e-05		0.00062939	9.9778e-06		0.000881805		0.000152647	0	4.15265e-05		2.29844					0.00247163	0.00125516	0.00871743	0.00113698	0.00192546	0.000810108	0.00978994		0.000900206		0.000167131	8.08167e-06		9.15219e-05		5.22978e-05		2.05993e-05		0.0112508
0.509659	45.4111	21564.1		0.0519717	0.0102485	0.00903408	0.00150147	0.435579	0.00389454	0.00978498	0.00614442	1	0.000148907	0.000117762		0.000600519			0.00090812		0.000187898	0			2.36507			0.0144638	0.00624684	0.00257739	0.00129365	0.00902148	0.00117531	0.00196992	0.000833683	0.010091	0.00158084	0.000928235		0.000172125			9.44694e-05		5.4084e-05				0.011933
0.509421	45.3863	21588.9				0.00240542		0.431735	0.00605674	0.0119618	0.00720741	1	0.000167348			0.000531526			0.000911373		0.000133055	0			2.3046					0.00247418		0.00875521	0.00115369	0.00192658	0.000816036	0.00981429	0.00153758			0.000167066			9.18946e-05		5.23317e-05				0.011309
0.509184	45.3615	21613.7			0.0258356		0.00050306	0.427161	0.00437031	0.0130749	0.00678561	1	0.00017029	4.74416e-05		0.000566822			0.000926242		0.000200543	0			2.31411				0.00619025		0.00126106	0.00878705	0.00115253	0.00194405	0.000819026	0.00987529	0.00154715	0.000908042		0.000168279			9.25392e-05		5.29902e-05				0.0114262
0.508946	45.3367	21638.5				0.00635918	0.00191795	0.431531	0.00537725	0.0129127	0.00698811	1	0.00022156			0.000614079			0.000890175		0.000203458	0			2.31392					0.00250227	0.00126461	0.00878474	0.00115437	0.00193798	0.000817802	0.00984852	0.00154321			0.000168055			9.21107e-05		5.28609e-05				0.0113943
0.508709	45.3119	21663.3			0.00732518	0.000443214	0.000469347	0.425398	0.00358506	0.0120771	0.00740451	1	0.000105188	6.41249e-05	1.6581e-05	0.000589458			0.000927822		9.8741e-05	0			2.29108				0.00603868	0.0024554	0.00124846	0.00869174	0.00113732	0.00192	0.000813972	0.00977787	0.00153157	0.000899166	0.000158107	0.000166729			9.1634e-05		5.19697e-05				0.0112009
0.508471	45.287	21688.1			0.00682211	0.00976518	0.000125578	0.430031	0.00470684	0.0144548	0.0076044	1	0.000159108	9.15644e-06		0.000646887			0.000885453		0.00014752	0			2.31795				0.00609818	0.00252665	0.00125957	0.00880384	0.00115454	0.00195145	0.000823314	0.00987824	0.00154756	0.000908124		0.000168725			9.23653e-05		5.27441e-05				0.0114486
0.508233	45.2622	21713				0.00485726	0.000914876	0.430877	0.00248299	0.0150387	0.00755538	1	0.000330427	4.32948e-05		0.000632313			0.000954387		0.000124459	0			2.30828					0.00249029	0.00125735	0.00876536	0.00113802	0.00194487	0.000819086	0.0098304	0.00154091	0.000903894		0.000167836			9.22568e-05		5.23753e-05				0.0113456
0.507996	45.2374	21737.8		0.042387		0.00125169		0.426528	0.00305157	0.0156354	0.00824624	1	0.000149194	4.0218e-05		0.000589785			0.000929512		0.000192692	0			2.30915			0.0141644		0.00249391		0.00881947	0.00115066	0.00196461	0.000829581	0.00991525	0.00155331	0.000911681		0.000169074			9.29299e-05		5.31657e-05				0.0114479
0.507758	45.2126	21762.6				0.00520604		0.428459	0.00445121	0.0152934	0.00777905	1				0.000596881			0.000853891		0.00017835	0	3.09548e-05		2.29903					0.00248722		0.00873667	0.00114549	0.00194238	0.00081861	0.00981152				0.00016734			9.15866e-05		5.25391e-05		2.05928e-05		0.0112785
0.507521	45.1878	21787.4		0.0259501		0.00690137	0.00134521	0.424128	0.00454796	0.0154248	0.00814491	1	0.000104511	6.85187e-05		0.000577737			0.000857343		0.000199846	0			2.30471			0.0140368		0.00251367	0.00126619	0.00877878	0.00115429	0.00195715	0.000826369	0.00988284	0.00154801	0.000908841		0.000168461			9.22695e-05		5.30273e-05				0.0113885
0.507283	45.163	21812.2		0.00476722	0.00497843	0.00448049	0.000182895	0.42646	0.00539479	0.0153091	0.00716304	1		4.78488e-05		0.000662219			0.000908913		0.000137863	0	0.000104933		2.29963			0.0138599	0.00606032	0.00248874	0.00125391	0.0087447	0.00115247	0.00194643	0.000817256	0.00983158		0.000904025		0.000168003			9.20444e-05		5.24475e-05		2.09986e-05		0.0113045
0.507046	45.1381	21837		0.0480759	0.018506	0.0090148		0.431878	0.00335138	0.0161569	0.00696849	1		4.91847e-05		0.000627891			0.000858881		9.31817e-05	0	5.84967e-05		2.35721			0.0144528	0.00629225	0.00257883		0.00900818	0.00117327	0.00200327	0.000838341	0.0100971		0.000928443		0.000172366			9.42772e-05		5.36381e-05		2.13311e-05		0.0119004
0.506808	45.1133	21861.9			0.0102737	0.00440054		0.435123	0.00380701	0.0150289	0.00737114	1	0.000245101	2.53294e-05		0.000619512			0.00089475		0.000100895	0			2.32839				0.00613136	0.00250674		0.00885228	0.00115313	0.00195944	0.00082433	0.00990429	0.00155207	0.0009106		0.000169034			9.2655e-05		5.26523e-05				0.0115305
0.50657	45.0885	21886.7		0.012295	0.00861932	0.000189817	9.2085e-05	0.429442	0.00416173	0.0159658	0.00736052	1	0.0001095	4.82104e-05	9.45572e-06	0.000604056			0.000926066		0.000160715	0			2.30955			0.0139541	0.00610324	0.0024778	0.00125862	0.00879543	0.00115113	0.00195769	0.000821595	0.00987206	0.00154635	0.000907749	0.000159595	0.000168408			9.2508e-05		5.27763e-05				0.0114
0.506333	45.0637	21911.5		0.00729323	0.0221411	0.00444931		0.426788	0.00305055	0.0135937	0.00658656	1	8.74797e-05	3.23937e-05		0.000636055			0.000881933		0.000141781	0			2.31832			0.0139641	0.00618536	0.00250505		0.00880422	0.0011485	0.00195083	0.000819813	0.00989666	0.00155009	0.000909933		0.000168986			9.25202e-05		5.28141e-05				0.0114718
0.506095	45.0389	21936.3			0.00409267			0.421379	0.00498536	0.0163515	0.00767432	1	0.000170076	6.91762e-05	3.54183e-05	0.000647491			0.000910626		0.00015302	0			2.27462				0.00600481			0.00864607	0.00114074	0.00193507	0.000812844	0.00974853	0.00152729	0.000896493	0.000157725	0.000166512			9.12752e-05		5.20783e-05				0.0110871
0.505858	45.0141	21961.1			0.00422504	0.00177436	0.000441933	0.420891	0.00367737	0.0162743	0.00716566	1	7.57254e-05	7.0061e-05		0.000627576			0.000830335		0.000146814	0			2.2762				0.00600517	0.00245441	0.00124452	0.00864329	0.00113431	0.0019346	0.000810327	0.00974808	0.00152676	0.000896455		0.000166407			9.08796e-05		5.20457e-05				0.0110943
0.50562	44.9893	21985.9				0.00593262		0.420294	0.0039332	0.0153083	0.00614418	1	2.60643e-05		1.88687e-05	0.000631889			0.000831302		9.19228e-05	0			2.27482					0.00247143		0.00862905	0.00113407	0.00192736	0.000804293	0.0097353	0.00152452		0.00015743	0.00016621			9.07652e-05		5.17103e-05				0.011073
0.505382	44.9644	22010.7		0.0238267	0.00343305	0.00487934	0.000783443	0.426385	0.00379653	0.0165943	0.00611916	1	0.000238239	0.000129872		0.000538868	2.5324e-06		0.000864938		7.41988e-05	0			2.30887			0.0140318	0.00608665	0.00250466	0.00126391	0.00879336	0.00115103	0.0019637	0.000816677	0.0098867	0.00154927	0.000909499		0.000168335	8.12474e-06		9.2343e-05		5.24268e-05				0.0114135
0.505145	44.9396	22035.6			0.0160025	0.00575627		0.422505	0.00134972	0.0169828	0.0057353	1	0.000104522	6.29114e-05		0.000577664			0.000782475		0.000168351	0			2.29714				0.00610651	0.00249174		0.00871385	0.0011311	0.0019521	0.000809178	0.00981872	0.00153797	0.000902917		0.000167368			9.13033e-05		5.25286e-05				0.0112775
0.504907	44.9148	22060.4		0.00470834	0.00366685	0.00421656		0.424059	0.00299812	0.0161264	0.00592087	1	0.000117631	6.66073e-05		0.00048363			0.00079018		0.000178465	0			2.28951			0.013799	0.00602742	0.00247657		0.00869474	0.0011357	0.00194192	0.000807605	0.00978862	0.00153331	0.000900166		0.000166395			9.1061e-05		5.2417e-05				0.0112056
0.50467	44.89	22085.2		0.0361923	0.00302676	0.0053949		0.432825	0.00404198	0.0160455	0.00550276	1	0.000217076			0.000406896			0.000835731		0.000154427	0			2.33248			0.014215	0.00613736	0.00252893		0.00890166	0.00116222	0.00197797	0.00082068	0.00997236	0.00156259			0.000169136			9.29975e-05		5.32811e-05				0.0116302
0.504432	44.8652	22110			0.0067757	0.000476403		0.419969	0.00100882	0.0157231	0.00566652	1	0.000151829	7.81777e-05	6.81099e-06	0.000493239			0.000821552		0.000157582	0			2.27239				0.0060016	0.00244157		0.00861582	0.00111832	0.00192678	0.000800885	0.00972215	0.00152307	0.000894111	0.000157159	0.000165312			9.05952e-05		5.19596e-05				0.0110462
0.504194	44.8404	22134.8			0.0212133	0.00625569		0.430506	0.00340436	0.0163001	0.0048987	1	0.000173107			0.000468085			0.000800226		0.000205658	0			2.32663				0.00619027	0.00251786		0.00883617	0.00115201	0.00196724	0.000812708	0.00991187	0.0015529			0.000168413			9.22574e-05		5.32118e-05				0.0115306
0.503957	44.8156	22159.6				0.00465828	0.00014246	0.432991	0.0048516	0.0158966	0.00492107	1	0.00015402	0.000103193	2.59771e-05	0.000487849			0.000891222		0.000122831	0			2.31097					0.00249118	0.0012545	0.00878233	0.00115052	0.00195054	0.000806742	0.00983777	0.00154119	0.000904866	0.000159122	0.000167251			9.20153e-05		5.24066e-05				0.0113674
0.503719	44.7907	22184.4			0.00354677	0.0052063		0.42887	0.00055736	0.0151474	0.00457609	1	0.000209194	0.000145578		0.000411908			0.000790743		0.000210465	0			2.30251				0.00603439	0.00248452		0.00872922	0.00112516	0.00193956	0.000802028	0.00980089	0.00153569	0.000901682		0.000166252			9.1178e-05		5.26396e-05				0.0112833
0.503482	44.7659	22209.3			0.00878969	0.00100065	3.27132e-05	0.425391	0.00168708	0.0160079	0.00443334	1	0.00014678	5.07339e-05		0.000400935			0.000779992		0.000111238	0			2.29061				0.00604413	0.00245743	0.00124597	0.00868925	0.00112772	0.00193867	0.00079922	0.0097751	0.00153134	0.000898846		0.000165761			9.08855e-05		5.20161e-05				0.0111955
0.503244	44.7411	22234.1				0.00468925		0.429456	0.00136386	0.0164651	0.00414771	1	8.18457e-05	5.09403e-05		0.000389747			0.00079152		0.000161268	0			2.29927					0.00247942		0.00872307	0.00112795	0.00194401	0.000799102	0.00979076	0.00153348	0.000900287		0.000165972			9.10876e-05		5.23443e-05				0.0112558
0.503006	44.7163	22258.9			0.00730328	0.00369057		0.433347	0.00274427	0.0174204	0.00483491	1	0.000302569	3.00691e-05		0.000444789			0.000806041		0.000132105	0			2.31755				0.00609159	0.00249297		0.00880724	0.00114316	0.0019632	0.000808444	0.0098637	0.00154599	0.000906892		0.00016748			9.18378e-05		5.25905e-05				0.0114298
0.502769	44.6915	22283.7			0.00688666	0.00484457		0.431611	0.00180852	0.0170688	0.0051491	1	7.20353e-05			0.000390088			0.000840062		8.54649e-05	0			2.31323				0.00607964	0.0024946		0.00878439	0.0011367	0.00195828	0.000808678	0.00984768	0.00154234			0.000166938			9.18561e-05		5.22754e-05				0.01139
0.502531	44.6667	22308.5			0.00100092		0.00257558	0.440192	0.00146144	0.0165292	0.00494035	1	0.000139769			0.000455138			0.000788722		0.000154788	0			2.33111				0.00607185		0.00127218	0.00885755	0.00113896	0.00196247	0.000810478	0.00988216	0.00154808			0.000167844			9.19241e-05		5.2801e-05				0.0115182
0.502294	44.6419	22333.3					0.00178976	0.426271	0.00196196	0.017666	0.00506214	1	0.000230643	3.39473e-05		0.00041725			0.000846571		0.000126575	0			2.28704						0.00125291	0.00868216	0.00112759	0.00194422	0.000801242	0.0097623	0.00152975	0.000897587		0.000165623			9.10915e-05		5.20228e-05				0.0111634
0.502056	44.617	22358.1					0.00133603	0.427833	0.0014457	0.0160187	0.00457666	1		0.000140947	3.98446e-05	0.000461056	1.38026e-05		0.000810258		0.000122911	0	3.11879e-05		2.29042						0.00125066	0.00868954	0.00112504	0.00193612	0.00079885	0.00976203		0.000898084	0.000157965	0.000165833	8.0773e-06		9.09117e-05		5.20035e-05		2.04901e-05		0.0111796
0.501819	44.5922	22383			0.000406763			0.432335	0.00191941	0.0157057	0.00528214	1		5.59217e-05		0.00038909			0.000831585		0.000200217	0			2.30175				0.00601605			0.00874191	0.00113128	0.00194135	0.000805093	0.00979609		0.000900801		0.000166059			9.13334e-05		5.25636e-05				0.0112741
0.501581	44.5674	22407.8						0.426642	0.00136626	0.0169808	0.00524135	1	0.000104605			0.000450534			0.000911857		0.000140573	0			2.28449							0.00867285	0.00112324	0.00193839	0.00080109	0.0097498	0.00152717			0.000165574			9.12931e-05		5.20245e-05				0.0111366
0.501343	44.5426	22432.6			0.0077245	0.00420961	0.00166477	0.437808	0.00251986	0.0159969	0.0048806	1	3.64341e-05	0.00011082		0.00049044			0.000867295		0.000121344	0	3.20621e-05		2.33523				0.00612269	0.00250742	0.00127134	0.0088713	0.00114749	0.0019655	0.000812522	0.00991069	0.00155204	0.000911612		0.000168504			9.25788e-05		5.27877e-05		2.08064e-05		0.0115719
0.501106	44.5178	22457.4			0.00385381	0.00179203	0.000201438	0.432093	0.00191816	0.0155292	0.00453268	1	0.000112286			0.000472711			0.000751623		0.000145772	0	9.60463e-06		2.30733				0.006045	0.00247152	0.00125197	0.00875821	0.00113354	0.00194436	0.000803025	0.00981568	0.00153753			0.000166801			9.11236e-05		5.24015e-05		2.04967e-05		0.011324
0.500868	44.493	22482.2				0.000658564		0.425026	0.00160526	0.0145116	0.00482452	1	0.000157678	2.50882e-05		0.00043977	4.95299e-06		0.000913239		0.000162295	0			2.28062					0.00244445		0.00864746	0.00112213	0.00192246	0.000797442	0.00973009	0.00152434	0.000894582		0.000165186	8.00782e-06		9.11153e-05		5.2025e-05				0.0110953
0.500631	44.4681	22507			0.00265928	0.00424594	0.000605599	0.431556	0.00318995	0.0156815	0.00543868	1	0.000126771	7.65117e-05		0.000475508			0.000944308		0.000148437	0			2.3098				0.00605032	0.00248816	0.00125628	0.00877179	0.00114189	0.00194871	0.000808967	0.00983386	0.00154045	0.000904376		0.000167124			9.22398e-05		5.25117e-05				0.0113571
0.500393	44.4433	22531.9				0.00501617	0.00131526	0.433103	0.00170556	0.0156279	0.00503869	1	0.000265188			0.000493351			0.000957596		0.000154435	0			2.31437					0.00249295	0.00126027	0.00878294	0.00113505	0.00194923	0.000807325	0.00983782	0.00154175			0.000167279			9.23423e-05		5.25624e-05				0.0113842
0.500155	44.4185	22556.7		0.00926135		0.00330399	0.00220452	0.432419	0.0020205	0.0169856	0.0048574	1		3.09465e-05		0.000408696			0.000952445		0.000109106	0	5.10649e-05		2.31546			0.0139251		0.00249066	0.00126777	0.00880123	0.00113941	0.00196074	0.000808423	0.00986209		0.000906747		0.000167274			9.25447e-05		5.24685e-05		2.07981e-05		0.0114176
0.499918	44.3937	22581.5			0.0221972	0.00378701		0.433856	0.0025949	0.0163969	0.00537935	1	0.000125747	0.000115126		0.000379405			0.000882665		0.000151957	0			2.33417				0.00620702	0.00251043		0.00886974	0.0011502	0.00197149	0.000816652	0.00993086	0.00155564	0.000913489		0.000168295			9.28436e-05		5.30472e-05				0.0115901
0.49968	44.3689	22606.3			0.00644721	0.00384594	0.00281537	0.424573	0.00429086	0.0147625	0.00479607	1	9.24989e-05	9.46002e-05		0.000427784			0.000896698		0.000148304	0			2.29598				0.00604754	0.00247742	0.00126267	0.00870664	0.00114326	0.00193734	0.000802965	0.00979918	0.00153485	0.000901275		0.000166301			9.16812e-05		5.23258e-05				0.0112494
0.499443	44.3441	22631.1				0.000584218	0.00070893	0.427814	0.00294572	0.0170162	0.00478235	1	5.52362e-05	2.4381e-05		0.000429608			0.000907531		0.0002052	0			2.29003					0.00245437	0.00124876	0.00869747	0.00113341	0.00194279	0.000800592	0.00977104	0.00153026	0.000898344		0.000165832			9.14708e-05		5.24535e-05				0.011188
0.499205	44.3193	22655.9			0.00252613	0.00287237	0.000935728	0.423002	0.00439351	0.0174337	0.00473464	1	0.000181076	1.40802e-05		0.00039553			0.000899215		0.000166198	0			2.28212				0.00600527	0.00246319	0.00124867	0.00866566	0.00113939	0.00194296	0.000799593	0.00976169	0.00152941	0.000897434		0.000165507			9.13427e-05		5.2213e-05				0.0111387
0.498967	44.2944	22680.7		0.0124154	0.00745869			0.425726	0.00327022	0.0153039	0.00545322	1	0.00027075	7.60969e-05		0.000523547	7.47906e-06		0.000905969		0.000129679	0			2.29606			0.0138803	0.00606501			0.00873029	0.00114061	0.001944	0.000807851	0.00981943	0.00153889	0.000903047		0.000167114	8.09375e-06		9.19162e-05		5.23425e-05				0.011273
0.49873	44.2696	22705.6		0.0307605	0.0135177	0.00552769	0.00159215	0.431913	0.00274519	0.0178561	0.00556888	1	0.000200447	2.45727e-05	8.89597e-06	0.000492148			0.000844638		0.00015346	0			2.34109			0.0142368	0.00621096	0.00253829	0.00128328	0.0089277	0.00115973	0.00199383	0.000823833	0.0100066	0.00156788	0.000920007	0.000161768	0.000170144			9.33618e-05		5.34595e-05				0.0117132
0.498492	44.2448	22730.4				0.00399313	0.00248074	0.430852	0.00261247	0.0171618	0.00586485	1	7.95778e-05	0.000119369		0.000492504			0.000781642		0.000158615	0			2.30846					0.00248637	0.00126522	0.00876639	0.0011388	0.00195556	0.000810883	0.00983168	0.00153987	0.000904386		0.00016717			9.14197e-05		5.25501e-05				0.011348
0.498255	44.22	22755.2			0.000120729	0.00135365	0.000819665	0.432611	0.00314999	0.0172215	0.00571295	1		6.39663e-05		0.000469589		2.25308e-05	0.000901916		0.00019481	0	1.96683e-05		2.30642				0.00603174	0.00247144	0.00125606	0.00876811	0.00114054	0.00195431	0.000809497	0.00982393		0.000903401		0.000166926		8.66191e-05	9.19384e-05		5.26864e-05		2.05634e-05		0.011329
0.498017	44.1952	22780			0.0115022	0.00210591	0.00221066	0.428625	0.00366259	0.0184428	0.0053977	1	9.12367e-05	9.85113e-05		0.000506092			0.000804433		0.000109402	0	2.65948e-07		2.30966				0.00610773	0.0024833	0.00126706	0.0087774	0.00114683	0.00196678	0.000810614	0.00985634	0.00154379	0.000906552		0.000167657			9.17613e-05		5.24393e-05		2.05356e-05		0.0113824
0.497779	44.1704	22804.8			0.0057801	0.00343107	0.000923749	0.424484	0.00213983	0.0164963	0.00567804	1	0.000193279			0.000581738		4.20192e-06	0.000884566		0.000188141	0			2.29141				0.00603649	0.0024722	0.00125179	0.00869499	0.00113126	0.00194333	0.000806246	0.00978655	0.00153336			0.00016684		8.61999e-05	9.15037e-05		5.24533e-05				0.0112125
0.497542	44.1456	22829.6				0.00516152	0.000925172	0.424703	0.00104949	0.0161028	0.00512583	1	0.000282027		3.90745e-05	0.000588661	7.7162e-05	6.09304e-05	0.000873985		0.000123723	0			2.2889					0.00247551	0.00124919	0.00867798	0.00112359	0.00193736	0.000801873	0.0097662	0.00153061		0.000158029	0.000166527	8.39015e-06	8.62977e-05	9.12618e-05		5.20297e-05				0.0111769
0.497304	44.1207	22854.4			0.000961924	0.0070201	0.00100363	0.432332	0.0022749	0.0169014	0.00449129	1	0.000264345	8.37136e-05		0.00051873			0.000842109		0.000148683	0			2.31517				0.00605083	0.00250547	0.00126008	0.00878847	0.00113906	0.00195758	0.000805487	0.00984827	0.00154338	0.000905737		0.000167582			9.18717e-05		5.25898e-05				0.0114002
0.497067	44.0959	22879.3			0.00566937	0.0015273	0.00235927	0.436214	0.00305504	0.0175894	0.00403669	1	0.000135822			0.000484067			0.000869523		0.000170585	0			2.32538				0.0060946	0.00248682	0.00127104	0.00883743	0.00114678	0.00196761	0.000805971	0.00988165	0.00154798			0.000167978			9.23185e-05		5.28763e-05				0.0114893
0.496829	44.0711	22904.1				0.00526896		0.436522	0.00197374	0.0173355	0.00394912	1	0.000308088			0.000474963			0.000833464		0.00016323	0			2.32177					0.00250003		0.00882035	0.00113903	0.00196222	0.000803843	0.00986085	0.00154557			0.00016758			9.19465e-05		5.27288e-05				0.0114473
0.496592	44.0463	22928.9				0.00284067		0.434515	0.00360921	0.0152796	0.00366193	1	6.37428e-05			0.000419336			0.000863497		0.000118738	0			2.31138					0.00247878		0.00877761	0.00114282	0.0019448	0.000799436	0.00982409	0.00153861			0.000166682			9.17512e-05		5.23136e-05				0.0113536
0.496354	44.0215	22953.7		0.0223399	0.00744703	0.00493863	0.00137676	0.441001	0.00404125	0.0153017	0.00400641	1	0.000167359	3.09398e-05		0.000394433			0.000849085		0.000147871	0			2.35576			0.0142	0.00618294	0.00253631	0.0012827	0.0089766	0.00116666	0.00198181	0.000816327	0.0100105	0.00156832	0.00092039		0.00016972			9.34197e-05		5.34519e-05				0.0117911
0.496116	43.9967	22978.5		0.0245384	0.00371887	0.00367868	0.00134491	0.443153	0.00339084	0.0165153	0.00402947	1	0.00027336			0.000482081	8.12977e-05		0.000854965		0.000143218	0			2.35802			0.0142208	0.00616852	0.00253175	0.00128342	0.00899356	0.00116421	0.00198925	0.000817004	0.0100174	0.00156993			0.000170275	8.62663e-06		9.35134e-05		5.34654e-05				0.0118106
0.495879	43.9719	23003.3						0.434227	0.00137434	0.01522	0.00423184	1	0.000227609	8.24378e-05		0.00051198		1.08274e-06	0.000901509		0.000148035	0			2.30719							0.00875877	0.00112959	0.00194065	0.000800643	0.00980459	0.00153636	0.000901713		0.000166805		8.63435e-05	9.17554e-05		5.23534e-05				0.0113105
0.495641	43.947	23028.1		0.0069103	0.0107329			0.439717	0.0048239	0.0164408	0.00404301	1		8.6219e-05	2.10277e-05	0.000343375			0.000843158		0.000122387	0			2.33701			0.0140124	0.00615092			0.00890003	0.00116143	0.00197197	0.000810125	0.0099322		0.000913468	0.000160625	0.000168139			9.26598e-05		5.29074e-05				0.0116058
0.495404	43.9222	23053			0.0101099	0.000425095		0.436407	0.0029348	0.0145156	0.00438236	1	0.000223085			0.000447337			0.000828334		0.000125067	0			2.32423				0.0061096	0.00247856		0.00882837	0.00114488	0.00195021	0.000806764	0.00987045	0.00154665			0.000167607			9.20106e-05		5.25917e-05				0.0114706
0.495166	43.8974	23077.8		0.0251921		0.00272891		0.443206	0.00219835	0.0170635	0.00385011	1		2.58516e-05		0.00042393			0.000823768		0.000129051	0			2.34986			0.0141758		0.00251841		0.00896331	0.0011543	0.00198524	0.000813336	0.00998337		0.000917873		0.000169407			9.30404e-05		5.32133e-05				0.0117298
0.494928	43.8726	23102.6		0.018339	0.0106299	0.00363484		0.435344	0.00381236	0.0146394	0.00458582	1	0.000126324			0.00046337			0.000895649		0.000140186	0			2.33556			0.0140899	0.00615949	0.00251371		0.00889143	0.00115811	0.00196592	0.000814022	0.00994687	0.00155815			0.000168984			9.30578e-05		5.30741e-05				0.0116158
0.494691	43.8478	23127.4			0.0066742	0.00451507		0.437278	0.00342067	0.0142782	0.00432986	1	7.43622e-05			0.000574308			0.000889982		0.000170266	0	3.32933e-06		2.32952				0.00610272	0.00250288		0.00884727	0.00114918	0.00195226	0.000807838	0.00988677	0.00154848			0.000168511			9.24675e-05		5.29021e-05		2.06142e-05		0.0115157
0.494453	43.823	23152.2			0.00789293	0.000346099		0.43363	0.00398268	0.0146091	0.00469148	1	7.28115e-05			0.000432041			0.000905257		0.000145929	0	1.65551e-06		2.3135				0.00608104	0.00247101		0.0087892	0.00114673	0.00194504	0.000805954	0.00984194	0.00154145			0.000167047			9.21234e-05		5.25425e-05		2.05125e-05		0.0113847
0.494216	43.7981	23177			0.0111146	0.00234453		0.433303	0.00168144	0.0144821	0.00455379	1				0.000438637			0.000868037		0.000208835	0			2.31855				0.0061048	0.00248406		0.00879898	0.00113688	0.00194693	0.000806321	0.0098547				0.000167296			9.20594e-05		5.29205e-05				0.0114243
0.493978	43.7733	23201.9			0.0110975			0.427374	0.00227841	0.0151598	0.00432688	1	0.0001305			0.00051093			0.000890563		0.000172262	0			2.29748				0.0060687			0.00871803	0.0011331	0.00193877	0.000800452	0.00979655	0.00153462			0.000166663			9.16266e-05		5.24292e-05				0.0112537
0.49374	43.7485	23226.7			0.0149769	0.00562188		0.43459	0.00241298	0.0144176	0.00498427	1	0.000252225	3.97099e-05		0.000558517			0.000902356		0.000128312	0			2.3321				0.00615673	0.00251364		0.00885262	0.00114661	0.00195707	0.000812785	0.00990763	0.00155262	0.000910978		0.000168789			9.27239e-05		5.28059e-05				0.0115528
0.493503	43.7237	23251.5			0.0150545	0.000268253		0.428292	0.00423822	0.0165327	0.00464748	1	0.000172163	8.60763e-05	2.46122e-05	0.00056028			0.000792655		0.000198964	0			2.30501				0.00611363	0.00246956		0.00875912	0.00114749	0.00195365	0.000805387	0.00983766	0.00154126	0.000904772	0.000159114	0.000167605			9.15294e-05		5.27805e-05				0.011338
0.493265	43.6989	23276.3			0.00208761	0.00201154	0.00129007	0.428598	0.00185352	0.0162013	0.00495372	1	0.000141956	3.33038e-05		0.000594702	3.31676e-05		0.000838551		0.000189	0			2.29824				0.006023	0.00246713	0.00125453	0.00872175	0.00113072	0.00194336	0.000803313	0.009794	0.00153428	0.000900499		0.00016703	8.19859e-06		9.1348e-05		5.24975e-05				0.0112545
0.493028	43.6741	23301.1		0.0247284	0.00768974	0.00220743	0.00122264	0.431903	0.00448381	0.0187848	0.00563487	1	0.000195457	5.61383e-05		0.000572983			0.000879894		0.000140142	0			2.32669			0.0141284	0.00614776	0.0025078	0.00127438	0.0088785	0.001162	0.00198748	0.000819625	0.00995155	0.00155923	0.000915098		0.000169609			9.30232e-05		5.30989e-05				0.0115771
0.49279	43.6493	23325.9				0.00239419	0.000266326	0.421924	0.0029166	0.0196126	0.00587874	1	0.000279822			0.000600821			0.000861005		0.000153144	0			2.27532					0.00245684	0.00124336	0.00864624	0.00113033	0.0019504	0.000803861	0.00974573	0.00152739			0.000166237			9.10072e-05		5.2064e-05				0.0110873
0.492552	43.6244	23350.7		0.0406774	0.0144056	0.00203055		0.431247	0.00274427	0.0216394	0.00634562	1	0.000212691	0.000156772		0.000603616	9.87623e-06		0.000911863		0.000146727	0			2.33734			0.0143189	0.00622953	0.00252653		0.00894466	0.00116236	0.00201734	0.000829601	0.0100294	0.00157151	0.000922761		0.00017109	8.27884e-06		9.39112e-05		5.35473e-05				0.0117211
0.492315	43.5996	23375.6		0.0253707	0.0115228	0.00255857	0.00100494	0.435731	0.00452941	0.022768	0.00636039	1				0.000588172			0.000882561		0.00016778	0			2.34236			0.0142296	0.0062096	0.00252695	0.00128213	0.00895925	0.00117029	0.00202122	0.000828944	0.0100206				0.000170861			9.36817e-05		5.36056e-05				0.0117359
0.492077	43.5748	23400.4			0.00958762	0.00496634	0.000141721	0.41293	0.0043886	0.0218845	0.00701064	1	0.000146181			0.000585321			0.000939077		0.000166397	0			2.26189				0.00602828	0.00246873	0.00124243	0.00860017	0.0011372	0.00196096	0.000809165	0.00974318	0.00152634			0.000166118			9.13637e-05		5.2115e-05				0.011019
0.49184	43.55	23425.2		0.106233	0.010035	0.00433506	0.000493991	0.442139	0.00464073	0.0235168	0.00717048	1	0.000281039	4.10358e-05		0.000488462	1.83472e-05		0.00087903		0.000235406	0			2.40313			0.0151218	0.00640857	0.00262025	0.00132215	0.00929061	0.00120981	0.00209237	0.000860727	0.0103541	0.00162274	0.000952034		0.000176032	8.5907e-06		9.67814e-05		5.57398e-05				0.0124411
0.491602	43.5252	23450			0.0118696	0.00407735		0.430535	0.00333033	0.0235074	0.00749523	1	0.000288302			0.000508986			0.000858635		0.000182284	0			2.31572				0.0061376	0.00250447		0.00882717	0.00115046	0.00200088	0.000824722	0.00990161	0.00155186			0.000168441			9.24511e-05		5.3041e-05				0.0114647
0.491365	43.5004	23474.8		0.00572008	0.0018433	0.00107358		0.424464	0.00318133	0.0248077	0.0073008	1	0.000140192	9.25491e-06	6.58696e-06	0.000512656			0.000804291		0.000135889	0			2.28537			0.0138351	0.00603205	0.00246673		0.00871631	0.00113916	0.00198888	0.000816193	0.00981066	0.00153688	0.000901913	0.000158589	0.000166912			9.13354e-05		5.23263e-05				0.0112105
0.491127	43.4756	23499.6		0.0310344	0.000493323	0.00514435	0.00191704	0.427209	0.00333192	0.0239005	0.00742247	1	2.59439e-05			0.000456147			0.000835572		0.00019319	0			2.31467			0.014149	0.0061073	0.00252049	0.00127686	0.0088484	0.00115539	0.0020114	0.000827889	0.00994398	0.0015572			0.000168899			9.2732e-05		5.33222e-05				0.0115085
0.490889	43.4507	23524.4		0.0201858	0.0185778	0.00518898		0.430622	0.00222409	0.0235251	0.00732134	1	0.000210893	0.000159644		0.000489503			0.000878535		0.000145493	0			2.3344			0.0141747	0.00623227	0.00253497		0.00891552	0.00115638	0.0020209	0.000832066	0.0100002	0.00156693	0.000920092		0.000170021			9.34714e-05		5.33854e-05				0.0116723
0.490652	43.4259	23549.3		0.0606832	0.0220413	0.000736969	0.000827129	0.437116	0.00356302	0.0208537	0.00721107	1	0.000204405	5.92712e-05	1.01499e-05	0.000560109			0.000974548		0.000147852	0			2.37258			0.0146365	0.00636231	0.00255803	0.0013017	0.00910938	0.00118405	0.00204375	0.000846512	0.0101806	0.00159516	0.000936176	0.000164587	0.000173447			9.5646e-05		5.43602e-05				0.0120771
0.490414	43.4011	23574.1			0.0093826	0.00199731		0.433818	0.00290835	0.0199296	0.00644838	1	8.34886e-05	5.27265e-05	3.94732e-06	0.000692013			0.000895133		0.000173481	0			2.31942				0.00611651	0.00249059		0.00883074	0.00114672	0.00198033	0.000818364	0.00988741	0.00154862	0.000909183	0.000159816	0.000169104			9.2499e-05		5.29214e-05				0.0114665
0.490177	43.3763	23598.9		0.0757383	0.00797924	0.00614021	0.00133747	0.447732	0.00502523	0.0170836	0.00652692	1	0.000172229	7.24877e-05		0.000418303			0.000918638		0.000150015	0			2.40634			0.014854	0.00635092	0.00261027	0.00131678	0.00925109	0.0012029	0.00204393	0.000851096	0.010278	0.00161025	0.000945201		0.000174378			9.62738e-05		5.48915e-05				0.0123662
0.489939	43.3515	23623.7				0.00313719		0.427229	0.00318823	0.0171417	0.00594912	1				0.000465205			0.000951492		0.000191521	0			2.29121					0.00246976		0.00870486	0.00113593	0.00194569	0.000807243	0.00978255				0.000166202			9.17937e-05		5.24484e-05				0.0112069
0.489701	43.3267	23648.5			0.0075301	0.00181421		0.437025	0.00350138	0.0161671	0.00620242	1	0.000415196	5.43438e-05		0.000475521			0.000889765		0.000148518	0			2.32709				0.00611062	0.00249102		0.00885133	0.00115027	0.00196278	0.000817585	0.0098927	0.00155109	0.000909678		0.000168124			9.25219e-05		5.28263e-05				0.0115106
0.489464	43.3019	23673.3				0.00123449		0.425883	0.00426175	0.0145677	0.00560536	1		2.95455e-05		0.000448249	1.42909e-05		0.000895808		0.00018883	0	1.35459e-05		2.28413					0.00245297		0.00867182	0.00113771	0.00192722	0.000803112	0.0097528		0.000896692		0.000165613	8.07205e-06		9.1243e-05		5.22758e-05		2.03847e-05		0.0111384
0.489226	43.277	23698.1			0.00811166	0.00111873		0.430983	0.00494353	0.0138973	0.00518964	1	0.000100723			0.000440675		7.13793e-06	0.000902646		0.000165813	0			2.30727				0.00607369	0.00247138		0.00876401	0.00114986	0.00193884	0.000807285	0.0098283	0.00153945			0.000166858		8.6582e-05	9.19829e-05		5.25674e-05				0.0113383
0.488989	43.2522	23723		0.00340092	0.00119621	0.00257258		0.436023	0.00472517	0.0131855	0.0058268	1	0.000186226	5.21795e-05		0.00044601			0.000929778		0.000189865	0			2.31998			0.0138958	0.00606029	0.00248698		0.00881873	0.00115271	0.00194194	0.000813179	0.00986179	0.00154512	0.000906825		0.000167453			9.24302e-05		5.28651e-05				0.0114396
0.488751	43.2274	23747.8			0.00221937	0.00402661		0.428855	0.00414521	0.0136898	0.00590775	1		0.000140793	1.64373e-05	0.000537085			0.000947105		0.000152685	0	6.79011e-05		2.3				0.00602938	0.00247936		0.00873131	0.00114303	0.0019329	0.000808754	0.00980333		0.000901883	0.000158518	0.000166907			9.19671e-05		5.23695e-05		2.07567e-05		0.0112738
0.488513	43.2026	23772.6				0.00112268		0.425068	0.00355234	0.0129991	0.00435302	1	0.00016529	4.55257e-05		0.000490864			0.000842526		0.000148022	0			2.28119					0.00244698		0.00864863	0.00113173	0.00191531	0.000795238	0.00973118	0.00152455	0.000894782		0.000165454			9.07815e-05		5.19614e-05				0.0110993
0.488276	43.1778	23797.4			0.00906791	0.00223892		0.42904	0.00303715	0.014537	0.00467117	1	0.000139568	1.77191e-05		0.000507242			0.000933572		0.000163311	0			2.30405				0.00607114	0.00247394		0.00874402	0.00113914	0.00193967	0.000803778	0.00981657	0.0015378	0.000902498		0.000166986			9.20249e-05		5.24924e-05				0.0113089
0.488038	43.153	23822.2				0.00257395		0.427299	0.00466841	0.0132828	0.0052956	1		8.09662e-05		0.000461745			0.0009272		0.000148328	0	0.000194677		2.29049					0.00246391		0.00869431	0.00114174	0.0019244	0.00080304	0.00977031		0.000898554		0.000165977			9.15602e-05		5.21718e-05		2.13061e-05		0.0111894
0.487801	43.1281	23847			0.0204939	0.00656862		0.431313	0.00422989	0.0134592	0.00568182	1	3.65576e-05			0.00061468			0.000898717		0.000142211	0			2.32917				0.00618773	0.00251983		0.00884164	0.0011563	0.00195348	0.000816725	0.00991351	0.00155248			0.000169167			9.27609e-05		5.29062e-05				0.0115451
0.487563	43.1033	23871.9		0.0143858		0.00100594		0.433489	0.00303954	0.0135321	0.0057127	1		7.17591e-05		0.000450039	1.83395e-05	1.94096e-06	0.000934777		0.000176966	0			2.31394			0.0139427		0.00247797		0.0088017	0.0011438	0.00194265	0.000812197	0.00985671		0.000906454		0.000167387	8.178e-06	8.68067e-05	9.24071e-05		5.27743e-05				0.0114039
0.487325	43.0785	23896.7			0.0165867	0.00314495		0.417919	0.00296332	0.0123589	0.00611503	1	0.000226758	6.61888e-05	7.71418e-06	0.000514032			0.000925834		0.000239668	0			2.28062				0.0060732	0.00246424		0.00863987	0.00113228	0.00191798	0.000806239	0.00976058	0.00152946	0.000897586	0.000157785	0.000166067			9.14623e-05		5.25656e-05				0.0111301
0.487088	43.0537	23921.5			0.0144648	0.00391703		0.436089	0.00463011	0.0136371	0.00568839	1	7.81669e-05			0.000560884			0.000860658		0.000165265	0			2.33348				0.00615894	0.00250713		0.00886688	0.00115849	0.00195471	0.000816902	0.00991527	0.00155296			0.000168931			9.25887e-05		5.30298e-05				0.0115685
0.48685	43.0289	23946.3				0.00384529		0.432789	0.004679	0.0126855	0.00597916	1	0.000152578	2.74195e-05		0.000510155	4.77461e-06		0.000842993		0.000209476	0			2.30929					0.00248347		0.00876826	0.00114796	0.00193187	0.000810737	0.00982311	0.00153889	0.000903146		0.000167111	8.0835e-06		9.16413e-05		5.27541e-05				0.0113422
0.486613	43.0041	23971.1		0.0108793	0.0064548	0.00264441	0.000670802	0.432919	0.00289535	0.0137606	0.00594733	1				0.000625866			0.000882953		0.00021562	0	2.86292e-05		2.321			0.0139643	0.00610006	0.00249298	0.00126303	0.00882344	0.00114628	0.0019492	0.000815623	0.00988421				0.000168723			9.24088e-05		5.31126e-05		2.07339e-05		0.0114706
0.486375	42.9793	23995.9		0.0329772		0.000338331		0.4331	0.0054873	0.0128168	0.00595851	1	0.000128818	0.000156166		0.000573429			0.000910223		0.000138049	0	3.57539e-06		2.32168			0.0141254		0.00249074		0.00885688	0.00116337	0.00195171	0.000818687	0.00992067	0.00155406	0.000912755		0.000169085			9.2885e-05		5.29237e-05		2.06861e-05		0.0115163
0.486138	42.9544	24020.7		0.015769	0.0080271	0.00294718		0.42983	0.00311022	0.0127256	0.00556859	1	0.000161733	3.83747e-05		0.000638971			0.000834511		0.000190705	0			2.31497			0.0139739	0.00610149	0.00249189		0.00879903	0.00114615	0.00194206	0.000812906	0.00987395	0.0015469	0.000907874		0.000168612			9.20737e-05		5.29344e-05				0.011429
0.4859	42.9296	24045.6			0.0270058	0.00352909	0.000777459	0.437434	0.00321625	0.0127783	0.00614757	1	0.00026488	2.55341e-05		0.000580901			0.000824169		0.000130842	0			2.35163				0.00626129	0.00252139	0.00127571	0.00893087	0.00115891	0.00196305	0.00082447	0.00997931	0.00156392	0.000917498		0.000170122			9.30047e-05		5.32006e-05				0.0117338
0.485662	42.9048	24070.4		0.0209474			0.000361335	0.437831	0.00369351	0.0137887	0.00592301	1	9.69263e-05			0.000590525			0.000777774		0.000141971	0			2.32965			0.0140591			0.00126556	0.00887617	0.00115393	0.00195561	0.000818126	0.009916	0.00155317			0.00016909			9.21846e-05		5.29183e-05				0.0115504
0.485425	42.88	24095.2			0.0340636	0.00398107		0.438183	0.00419834	0.0118718	0.00538853	1	7.65226e-05			0.000579761			0.000840304		0.000168164	0			2.35931				0.00631491	0.00253102		0.00896071	0.00116722	0.00196425	0.000823081	0.0100085	0.00156755			0.000170613			9.33572e-05		5.35428e-05				0.0118066
0.485187	42.8552	24120		0.00985871	0.0303666	0.0042592	0.000771465	0.441563	0.00474984	0.0122387	0.00573514	1		8.25737e-05		0.000493053			0.000821149		0.000125074	0	1.44034e-05		2.37261			0.0142137	0.00633157	0.00254655	0.00128656	0.00902776	0.00117651	0.00197707	0.000829421	0.0100644		0.000925605		0.00017113			9.37821e-05		5.3625e-05		2.10402e-05		0.0119394
0.48495	42.8304	24144.8			0.00881425	0.000917757		0.433178	0.00400366	0.00955774	0.00490633	1	0.000282596			0.000455924			0.000823561		0.000253022	0			2.31451				0.00607794	0.00247072		0.00877595	0.0011454	0.00191777	0.000805998	0.00982958	0.00154054			0.000166955			9.16062e-05		5.30028e-05				0.0113753
0.484712	42.8056	24169.6		0.00893021	0.00299098	0.000409373		0.430958	0.00289115	0.0117586	0.00536651	1	0.000236611			0.000584302			0.000929744		0.000180932	0			2.30609			0.0138643	0.00604354	0.00246586		0.00875666	0.00113884	0.00192674	0.000807488	0.00982019	0.00153885			0.000167426			9.204e-05		5.25982e-05				0.0113231
0.484474	42.7807	24194.4			0.00343517			0.42956	0.00277425	0.0125023	0.00523705	1	0.000137618			0.000514758			0.000876362		0.00012848	0			2.29679				0.00601949			0.00871183	0.00113332	0.00192202	0.000803351	0.00977758	0.00153168			0.000166359			9.13797e-05		5.21136e-05				0.0112285
0.484237	42.7559	24219.3			0.0132894			0.436027	0.00190762	0.0127096	0.00436924	1	9.49699e-05		7.11901e-06	0.000423232			0.000853056		0.000113866	0			2.32536				0.00612318			0.00882344	0.00113942	0.00194063	0.00080642	0.00986703	0.00154549		0.000159503	0.00016743			9.21008e-05		5.25183e-05				0.0114722
0.483999	42.7311	24244.1		0.00978473	0.00814939	0.00313772		0.442707	0.00449468	0.0133278	0.00404159	1	0.000144858	9.854e-05		0.000395649			0.000912698		0.000189287	0			2.35002			0.0140702	0.00615716	0.00251533		0.00894259	0.0011634	0.00196259	0.000812636	0.00996306	0.00156078	0.000916368		0.000168922			9.32942e-05		5.34051e-05				0.0117067
0.483762	42.7063	24268.9			0.0143723			0.438174	0.004181	0.0134743	0.00494944	1	8.91136e-05	7.37032e-05		0.000456369			0.000933457		0.000203504	0			2.33348				0.00615276			0.00886898	0.00115519	0.00195209	0.000812484	0.00990607	0.00155157	0.000911003		0.000168256			9.28634e-05		5.317e-05				0.0115578
0.483524	42.6815	24293.7			0.00852675	0.00100278		0.429997	0.00448072	0.0115152	0.00532214	1	0.000190085	2.41532e-05		0.000400417			0.0009551		0.000132026	0			2.30479				0.0060655	0.00246665		0.00874442	0.00114566	0.00192389	0.000806576	0.00981175	0.00153729	0.000902086		0.00016638			9.20854e-05		5.23131e-05				0.011307
0.483286	42.6567	24318.5		0.00936334	0.00317284	0.00352831		0.439871	0.00347147	0.0135845	0.00494749	1	0.000102575	7.97967e-05	2.22215e-05	0.000456861			0.000846505		0.000114377	0	6.26746e-05		2.33731			0.0140075	0.00610592	0.00250642		0.00888994	0.0011533	0.0019554	0.000813624	0.00992008	0.00155383	0.000912322	0.000160435	0.000168497			9.25634e-05		5.28032e-05		2.0978e-05		0.0115932
0.483049	42.6319	24343.3			0.00549007	0.00694146	0.00105981	0.438852	0.00335978	0.0107692	0.00517611	1	5.86232e-05	8.72232e-05		0.000464445			0.000900688		0.000163097	0			2.33917				0.00610836	0.00251961	0.00126767	0.00887175	0.00115104	0.00193856	0.000813553	0.00990541	0.00155132	0.000911009		0.000168285			9.26949e-05		5.29664e-05				0.0115852
0.482811	42.607	24368.1			0.01151			0.438072	0.00305532	0.0131023	0.00483127	1	3.09677e-05	1.85544e-05		0.000447534	3.7039e-05		0.000883067		0.000155419	0			2.32998				0.00612567			0.00884982	0.00114719	0.00194614	0.00081019	0.00988522	0.00154802	0.000908813		0.000167859	8.29409e-06		9.24189e-05		5.28205e-05				0.0115162
0.482574	42.5822	24393						0.438431	0.0037288	0.0131461	0.00594982	1		5.64447e-05		0.000514058	3.70222e-05		0.000855707		0.000172792	0	8.73848e-05		2.32028							0.00881879	0.00114626	0.00193915	0.000812696	0.0098486		0.000905633		0.000167564	8.26327e-06		9.19417e-05		5.27103e-05		2.09485e-05		0.0114257
0.482336	42.5574	24417.8			0.0139873			0.434152	0.00363088	0.0120683	0.00509824	1	6.73172e-05	2.91461e-05		0.000522924	2.05454e-05		0.000770884		0.000180892	0			2.32093				0.00612369			0.00880997	0.00114737	0.00193653	0.000809629	0.00986231	0.00154461	0.000906759		0.000167841	8.19353e-06		9.16515e-05		5.28236e-05				0.0114449
0.482099	42.5326	24442.6		0.00120766	0.00804415	0.00520717		0.436249	0.00408631	0.0115914	0.00490912	1	0.000159258	4.55879e-05		0.000429764			0.00087926		0.000214882	0			2.32979			0.0139204	0.00610962	0.00250635		0.00884237	0.00115249	0.00193902	0.000810719	0.00988698	0.00154893	0.000909108		0.000167801			9.24165e-05		5.31238e-05				0.0115173
0.481861	42.5078	24467.4		0.00543144	0.00383994			0.434593	0.00429399	0.0110903	0.00492322	1				0.000350493			0.000826511		0.000153493	0	8.11368e-06		2.31431			0.013869	0.00605729			0.00878841	0.00114754	0.00192651	0.000806587	0.00983574				0.000166541			9.16782e-05		5.25466e-05		2.05313e-05		0.0113815
0.481623	42.483	24492.2			0.00699474			0.433348	0.00342306	0.0131693	0.00469092	1		2.2132e-05		0.000403913			0.000964282		0.000177417	0			2.31117				0.00606708			0.00877402	0.00114218	0.00193491	0.000804686	0.00982648		0.00090343		0.000166647			9.22687e-05		5.26147e-05				0.0113553
0.481386	42.4581	24517		0.00612761	0.00823797	0.0024439		0.437118	0.00236481	0.0125253	0.00471001	1	0.00014077			0.000406013			0.000883956		0.000156206	0			2.33061			0.0139514	0.0061135	0.00249388		0.00885089	0.00114453	0.00194457	0.000810121	0.0098917	0.00154958			0.000167763			9.24839e-05		5.2859e-05				0.0115268
0.481148	42.4333	24541.9		0.00548604	0.00436883	0.000696139		0.441338	0.0029472	0.0123599	0.00522242	1	0.000213555	6.85256e-05		0.000404497			0.000810615		0.000104512	0			2.33683			0.0139641	0.0061013	0.00248807		0.00888186	0.00114872	0.00194596	0.000813581	0.00990296	0.0015517	0.000910691		0.000167947			9.2226e-05		5.26632e-05				0.0115708
0.480911	42.4085	24566.7			0.00184449	0.00197435		0.435673	0.00202734	0.0129312	0.00606248	1				0.000491579			0.000896855		0.000204253	0			2.3167				0.00604779	0.00247759		0.00879417	0.00113645	0.00193566	0.000812232	0.00983626				0.000167244			9.20289e-05		5.2799e-05				0.0113938
0.480673	42.3837	24591.5			0.00102719	0.000868286		0.428678	0.00372719	0.0128244	0.00623152	1	4.62235e-05	6.91875e-05		0.000422221			0.000927234		0.000170105	0	7.50283e-05		2.29348				0.00600619	0.00245678		0.00870531	0.0011377	0.00192311	0.000808008	0.0097751	0.00153085	0.000898936		0.000165865			9.16052e-05		5.23038e-05		2.07318e-05		0.0112095
0.480435	42.3589	24616.3			0.0179505			0.434905	0.00348489	0.013052	0.00646346	1	4.32787e-05			0.00033111			0.000930027		0.000114495	0			2.32753				0.00616321			0.00884235	0.00115038	0.0019477	0.000819016	0.00989439	0.00154952			0.000167438			9.27369e-05		5.2667e-05				0.0115147
0.480198	42.3341	24641.1		0.0374594	0.0213375			0.440497	0.00226452	0.0125166	0.00613518	1	7.91654e-05			0.00042924			0.000920124		0.000147407	0			2.3665			0.0143673	0.00629256			0.00903162	0.00116519	0.00198049	0.000832284	0.0100747	0.00157793			0.000170983			9.43766e-05		5.37923e-05				0.0119208
0.47996	42.3093	24665.9						0.435029	0.00216948	0.0126422	0.00564804	1	0.000184853	0.000148832		0.00047992			0.000900588		0.000183651	0			2.31031							0.00876912	0.00113432	0.00192942	0.000808176	0.00981176	0.00153727	0.000902698		0.00016677			9.1818e-05		5.25664e-05				0.0113341
0.479723	42.2844	24690.7			0.0228403			0.435336	0.00187522	0.0131641	0.00639216	1	0.000345634			0.000445231	9.0646e-06		0.000898134		0.000135621	0			2.33445				0.00620175			0.008865	0.00114507	0.00195277	0.000820562	0.00991734	0.00155461			0.000168392	8.18232e-06		9.27938e-05		5.28939e-05				0.0115758
0.479485	42.2596	24715.6			0.0214352	0.00170738		0.42631	0.00351837	0.0127966	0.00571481	1	0.000246991	5.27182e-05		0.000475838			0.000920369		0.000196525	0			2.30819				0.00614993	0.00247862		0.00875638	0.00114487	0.00193683	0.000811287	0.00984554	0.00154287	0.000905333		0.000167324			9.22315e-05		5.28108e-05				0.0113627
0.479247	42.2348	24740.4		0.000653605	0.0171096			0.435467	0.00218066	0.0117789	0.00598064	1		7.35832e-05		0.00046155		1.81285e-05	0.000901645		0.000168299	0			2.32871			0.0139188	0.00615492			0.0088392	0.00114316	0.0019401	0.00081608	0.00988775		0.000909318		0.000167971		8.71602e-05	9.25344e-05		5.28977e-05				0.0115129
0.47901	42.21	24765.2			0.000547123	0.00247486		0.429614	0.00499644	0.0119272	0.00590561	1	0.000257375	2.83961e-05		0.000454344			0.000862131		0.000209395	0			2.29837				0.00601265	0.00246825		0.00872266	0.00114558	0.00192154	0.000807598	0.00978944	0.00153413	0.000900055		0.000166265			9.14209e-05		5.25729e-05				0.0112499
0.478772	42.1852	24790				0.000727298		0.427378	0.00493945	0.0128023	0.00553783	1	9.78709e-05			0.000573486			0.000863985		0.0001536	0			2.28807					0.00245196		0.00868431	0.0011417	0.00191976	0.000803263	0.00975864	0.00152852			0.000166324			9.11423e-05		5.21352e-05				0.0111642
0.478535	42.1604	24814.8			0.0234272	0.0039543		0.426348	0.0028158	0.0105422	0.00525827	1	0.000120858	1.85007e-05		0.000513199			0.000863362		0.000170736	0			2.31311				0.00616356	0.00249122		0.008762	0.00114212	0.00192692	0.000809541	0.00985165	0.0015432	0.000905726		0.000167612			9.20079e-05		5.27165e-05				0.011394
0.478297	42.1356	24839.6			0.0005027			0.420077	0.00375943	0.0120357	0.0047124	1		3.46739e-05		0.000544083			0.000901043		0.000146517	0	5.931e-05		2.26507				0.00594778			0.00858269	0.00112727	0.0019014	0.000793136	0.00968417		0.000890407		0.000164912			9.06263e-05		5.17031e-05		2.04628e-05		0.0109676
0.478059	42.1107	24864.4			0.00100528	0.00351593		0.427434	0.00314126	0.0119957	0.00564803	1	3.9616e-05	4.48883e-05		0.000615032			0.000850318		0.000149879	0			2.29347				0.006003	0.00246846		0.00869476	0.00113425	0.00191807	0.000804743	0.00977008	0.00153003	0.000898356		0.000166722			9.11824e-05		5.21782e-05				0.0112037
0.477822	42.0859	24889.3				0.00114894		0.428168	0.00280921	0.0119383	0.00526222	1	3.8441e-05	7.03828e-05		0.000534776			0.000893859		0.000123303	0			2.29086					0.00245317		0.00868517	0.00113091	0.00191488	0.000801642	0.00975528	0.00152771	0.00089712		0.000166078			9.12567e-05		5.19695e-05				0.011174
0.477584	42.0611	24914.1			0.000292258	0.00224699		0.417858	0.00289501	0.0114604	0.00533713	1	0.000156069	9.92403e-05		0.000566236	3.26763e-06		0.000940191		0.000169701	0			2.26233				0.00594202	0.00243866		0.00856511	0.00112219	0.0018971	0.000795527	0.00967645	0.00151593	0.00089001		0.000164888	7.95552e-06		9.07434e-05		5.1774e-05				0.0109457
0.477347	42.0363	24938.9			0.0217192	0.00396476		0.425775	0.00270226	0.0115356	0.00493543	1	9.31099e-05	0.000116572		0.000552818		2.61358e-05	0.000864583		0.000182788	0			2.30971				0.00614941	0.00248895		0.00875102	0.00114049	0.00193002	0.000807198	0.00984246	0.00154163	0.000905364		0.000167651		8.68003e-05	9.19281e-05		5.27267e-05				0.0113666
0.477109	42.0115	24963.7			0.0116177	0.00745207		0.439854	0.00420966	0.0128845	0.00550809	1	9.17801e-05	5.8527e-05		0.00048738			0.000869106		0.000106921	0			2.34709				0.00616535	0.00253309		0.00891523	0.00116026	0.0019575	0.000818734	0.0099484	0.00155821	0.00091482		0.000169129			9.294e-05		5.29168e-05				0.0116749
0.476872	41.9867	24988.5			0.0075831			0.42875	0.00290457	0.0137709	0.00518166	1	4.44297e-05	3.52531e-05		0.000434665			0.000849898		0.000153768	0			2.29822				0.00604899			0.00872117	0.00113569	0.00193117	0.000804307	0.00979251	0.00153357	0.000900371		0.000166221			9.13897e-05		5.2317e-05				0.0112527
0.476634	41.9619	25013.3				0.00473135		0.428442	0.00333842	0.0127138	0.00522558	1	0.000115892	9.36589e-05		0.00038937			0.000859929		0.000209619	0			2.29706					0.00247743		0.00871037	0.00113661	0.00192394	0.000803665	0.00978208	0.00153228	0.000899698		0.000165823			9.13414e-05		5.25344e-05				0.011235
0.476396	41.937	25038.1			0.00508013			0.438152	0.00441227	0.0125076	0.00458975	1				0.000423409			0.000911782		0.0002205	0	3.70548e-05		2.32365				0.00607831			0.00882759	0.00115095	0.00193824	0.000806929	0.00985996				0.000167311			9.23242e-05		5.30063e-05		2.07245e-05		0.0114555
0.476159	41.9122	25063		0.0774905		0.000420154		0.449194	0.00178272	0.0124304	0.00506785	1	9.95609e-05	3.28458e-05		0.000376502			0.000859251		0.000172468	0			2.39134			0.0147269		0.00255725		0.00917386	0.00117538	0.00200153	0.000835876	0.0101839	0.00159515	0.000936348		0.000172569			9.50902e-05		5.45034e-05				0.0121766
0.475921	41.8874	25087.8		0.025125	0.00651946			0.438275	0.00383134	0.0135975	0.0051209	1	7.16129e-05	2.95976e-05		0.000441644	4.63904e-06		0.000905349		0.000177225	0			2.33841			0.014136	0.0061444			0.00891378	0.00115921	0.00196245	0.000817395	0.00995554	0.00155923	0.000915333		0.000169023	8.1918e-06		9.31872e-05		5.33047e-05				0.01164
0.475684	41.8626	25112.6			0.00272429			0.436485	0.0031694	0.0122801	0.00540115	1		6.15564e-05		0.00031241			0.000958676		0.000103266	0	5.62575e-05		2.31656				0.00605043			0.00879572	0.00114175	0.00193192	0.000808755	0.00983352		0.000904271		0.000166316			9.23073e-05		5.22878e-05		2.07634e-05		0.01139
0.475446	41.8378	25137.4			0.0127751			0.432874	0.0045588	0.0131897	0.00561245	1		0.000113698		0.00035221			0.000901865		0.000213382	0	1.37927e-05		2.31603				0.00611411			0.00879849	0.00115127	0.00194092	0.000811687	0.00985651		0.000906643		0.000166901			9.22431e-05		5.29527e-05		2.06027e-05		0.011414
0.475208	41.813	25162.2		0.00281319	0.00376359			0.438402	0.00408048	0.0145643	0.00509958	1	5.44554e-05	7.315e-05	7.63724e-05	0.00036695			0.000917014		0.000161219	0			2.32493			0.0139115	0.00608111			0.00884233	0.00115107	0.00195136	0.000810681	0.00987505	0.00154654	0.000908147	0.000159974	0.000167288			9.24913e-05		5.27947e-05				0.0114794
0.474971	41.7881	25187			0.0149369			0.447536	0.00424659	0.0132611	0.00531465	1	0.00028969			0.000387332			0.000901304		0.000160384	0			2.36243				0.00620705			0.00898993	0.00116518	0.00196736	0.000821104	0.00998893	0.00156555			0.000169319			9.34795e-05		5.33994e-05				0.0117991
0.474733	41.7633	25211.9			0.0111737	0.000607094		0.439682	0.00443772	0.0131321	0.00473588	1	3.33185e-05			0.000326114			0.000885401		0.000172711	0			2.33511				0.00613556	0.00248786		0.00887448	0.0011562	0.00194996	0.000811246	0.00990387	0.00155095			0.000167574			9.26048e-05		5.30057e-05				0.0115633
0.474496	41.7385	25236.7			0.0034356			0.43458	0.00334853	0.0125637	0.00540709	1	6.61956e-05	1.67035e-05		0.000386358			0.000877983		0.000161272	0			2.31166				0.00604685			0.00877609	0.0011413	0.00193106	0.000807838	0.00982202	0.0015383	0.000902994		0.000166485			9.1803e-05		5.25115e-05				0.0113526
0.474258	41.7137	25261.5			0.00742364	0.0015792		0.438151	0.00402348	0.0140224	0.00493579	1	0.00015505	1.76949e-05		0.000411562			0.000832326		0.000156172	0			2.32866				0.00610486	0.00248773		0.00884932	0.00115186	0.0019505	0.000810626	0.00988424	0.00154848	0.000908718		0.000167664			9.21589e-05		5.28189e-05				0.0115085
0.47402	41.6889	25286.3			0.0056647	0.00258662		0.433426	0.00411761	0.0122624	0.00526069	1	2.68967e-05	6.65855e-05		0.000341114			0.000918488		0.000191365	0			2.31423				0.00606714	0.00248084		0.00878394	0.00114684	0.00193255	0.000808364	0.00983717	0.00154047	0.000904632		0.000166519			9.21439e-05		5.27405e-05				0.0113827
0.473783	41.6641	25311.1			0.00833053			0.443839	0.00292061	0.0128045	0.00532056	1	1.93579e-05			0.000311032			0.000853698		0.000153657	0			2.34402				0.00613098			0.00890887	0.00115047	0.00195137	0.000815405	0.00991925	0.00155329			0.000167759			9.25913e-05		5.29935e-05				0.0116255
0.473545	41.6393	25335.9			0.00633229			0.440216	0.00365956	0.0125902	0.00589514	1		6.04109e-05		0.000383856			0.000827706		0.000145004	0	3.62052e-05		2.33161				0.00610041			0.00886089	0.00115024	0.00194372	0.000815493	0.00988576		0.00090907		0.000167553			9.21503e-05		5.27719e-05		2.07746e-05		0.0115249
0.473308	41.6144	25360.7			0.00592776			0.434187	0.00404272	0.0142043	0.00582073	1	5.5203e-05			0.000420638	6.311e-05		0.000920738		0.00021523	0			2.31335				0.0060713			0.00879183	0.00114701	0.00194302	0.000811501	0.00984181	0.00154134			0.000166989	8.38595e-06		9.21984e-05		5.28828e-05				0.0113838
0.47307	41.5896	25385.6			0.00710503	0.000370697		0.435035	0.00225674	0.013164	0.00592199	1	6.92477e-05	3.18194e-05		0.000348601			0.000907448		0.000121873	0			2.31747				0.00607879	0.00247179		0.00879847	0.00113854	0.00193844	0.000812227	0.00984457	0.00154184	0.00090514		0.000166681			9.21588e-05		5.24381e-05				0.0114072
0.472832	41.5648	25410.4				0.00343992		0.427662	0.00406729	0.0128086	0.00657364	1		1.77331e-05		0.000402114			0.000937402		0.000151408	0			2.29315					0.00246973		0.00870169	0.00113953	0.00192333	0.000809805	0.00977661		0.000898824		0.000165792			9.16691e-05		5.22205e-05				0.0112096
0.472595	41.54	25435.2				0.00147658		0.432733	0.00355497	0.0141864	0.00630162	1		2.69021e-05		0.000358174			0.000908755		0.000147946	0	2.80139e-05		2.30523					0.00246875		0.00875703	0.00114101	0.00193682	0.000811307	0.00981084		0.000902016		0.000166157			9.18495e-05		5.23864e-05		2.0577e-05		0.0113081
0.472357	41.5152	25460		0.000312222	0.0110007	0.00156166	0.00160833	0.431647	0.00468614	0.0130377	0.00590718	1				0.000371244			0.000949007		0.000126329	0			2.31624			0.0138755	0.00610641	0.00248108	0.00126433	0.00879394	0.00115209	0.0019405	0.000813278	0.00985819				0.000167023			9.24912e-05		5.25326e-05				0.011417
0.47212	41.4904	25484.8				0.00393574		0.436728	0.00316022	0.0145065	0.00654467	1	0.000133203	5.08632e-05		0.000409654			0.000875573		0.000179303	0			2.32137					0.00249341		0.00882118	0.00114486	0.00194823	0.000816623	0.00986064	0.00154467	0.000906713		0.000167254			9.21521e-05		5.28069e-05				0.0114451
0.471882	41.4656	25509.6		0.0418341		0.00579755		0.440907	0.00410843	0.014559	0.00701342	1	0.000197707			0.000363408			0.000892226		9.60123e-05	0			2.35777			0.0143545		0.00255072		0.00901184	0.00117164	0.00198596	0.000834684	0.0100503	0.00157471			0.000170239			9.40081e-05		5.34039e-05				0.0118481
0.471645	41.4407	25534.4		0.0140198	0.0181211			0.445734	0.00284902	0.014561	0.0064141	1		1.41539e-05		0.000439719			0.000996738		0.000192792	0			2.36741			0.0141988	0.00625418			0.00902599	0.00116401	0.00198375	0.000830743	0.0100391		0.000922934		0.000170432			9.44276e-05		5.383e-05				0.0118833
0.471407	41.4159	25559.3			0.0162897	0.00149362		0.433954	0.00334472	0.0118794	0.00657433	1	0.00029983			0.000400495			0.000948336		0.000135966	0			2.32596				0.00614985	0.00248778		0.00883026	0.00114873	0.00194028	0.00081888	0.00988613	0.00154949			0.000167641			9.27499e-05		5.27291e-05				0.0114974
0.471169	41.3911	25584.1			0.002034	0.00197801		0.425485	0.00512502	0.0128122	0.006032	1	1.87894e-05	4.99215e-05		0.000508405			0.000938658		0.000201169	0			2.28649				0.00600292	0.00245885		0.00867786	0.00114297	0.00192042	0.000805932	0.00976177	0.00152863	0.000897616		0.000166059			9.1536e-05		5.23841e-05				0.0111601
0.470932	41.3663	25608.9		0.00723558	0.0184081	0.00584695		0.445082	0.00252279	0.0136988	0.00668673	1		9.28502e-05		0.000485967			0.000942772		0.000128529	0			2.37133			0.0141676	0.00625685	0.00254861		0.00902449	0.0011626	0.00197981	0.000832275	0.010041		0.00092351		0.000170697			9.41752e-05		5.3518e-05				0.0119053
0.470694	41.3415	25633.7			0.0277549	0.00376861		0.448359	0.00522677	0.0142459	0.0055856	1	0.00010081			0.000422769			0.00086821		0.000150268	0			2.38313				0.00632748	0.00254773		0.00907494	0.0011806	0.00199001	0.000829856	0.0100788	0.00157868			0.000171021			9.41537e-05		5.38288e-05				0.0120095
0.470457	41.3167	25658.5			0.0163196	0.00424405		0.438744	0.00323817	0.0141696	0.00550121	1	0.000114115	0.000120489		0.000416237			0.000911402		0.000177528	0			2.34379				0.00618633	0.00251615		0.00890625	0.00115498	0.00196313	0.000818382	0.00994453	0.00155772	0.000914772		0.00016871			9.31142e-05		5.32473e-05				0.011654
0.470219	41.2919	25683.3			0.0133058	0.00527039		0.436663	0.00341181	0.0132956	0.00583131	1				0.000421532			0.000888872		0.000167021	0	6.11123e-05		2.33587				0.00615437	0.00251432		0.00887143	0.00115267	0.00195339	0.000817767	0.00991717				0.000168272			9.27463e-05		5.30487e-05		2.09641e-05		0.0115826
0.469981	41.267	25708.1				0.000221523		0.440752	0.00500242	0.0121978	0.00631697	1	2.92994e-05			0.000460113			0.000905695		0.000185087	0			2.32759					0.00247752		0.00884967	0.00115507	0.00193874	0.000816299	0.00987029	0.00154567			0.000167667			9.2391e-05		5.28871e-05				0.011487
0.469744	41.2422	25733		0.0115688	0.0174148	7.13633e-05		0.444279	0.00568351	0.0135468	0.00620875	1	0.000249603	5.91826e-05		0.000449491			0.000911234		0.000170871	0			2.36159			0.0141629	0.00624024	0.00251493		0.00900369	0.00117628	0.00197537	0.000828332	0.0100224	0.00157059	0.000921624		0.000170197			9.38421e-05		5.36306e-05				0.0118344
0.469506	41.2174	25757.8			0.00652068	0.00413779		0.431673	0.00569792	0.0131156	0.00617653	1	0.000117033	0.000140098	1.96005e-05	0.000466026			0.000910323		0.000185316	0			2.31312				0.00607947	0.00249179		0.00878705	0.00115616	0.00193934	0.000813955	0.00985032	0.00154298	0.000906203	0.000159294	0.000167357			9.22268e-05		5.27812e-05				0.0113925
0.469269	41.1926	25782.6			0.0125047			0.442291	0.00602331	0.0136824	0.00603237	1	4.22788e-05	0.000130602		0.000387109			0.000835462		0.000159577	0		6.52295e-07	2.34425				0.00616682			0.00892309	0.00116873	0.00196053	0.00082095	0.00994365	0.00155722	0.000914742		0.00016855			9.27284e-05		5.31533e-05			4.77536e-07	0.0116552
0.469031	41.1678	25807.4			0.0125086	0.00215414		0.437333	0.00295362	0.0136605	0.00628786	1	0.000102729	3.14832e-05		0.000375389			0.00088104		0.000167484	0			2.33275				0.00614233	0.00249558		0.00886308	0.00114888	0.00195263	0.000818953	0.00990413	0.00155134	0.000910615		0.000167822			9.25856e-05		5.29812e-05				0.0115519
0.468793	41.143	25832.2		0.00323005	0.0136094			0.439458	0.0045212	0.0131414	0.00613699	1		2.77852e-05		0.000441029	1.2192e-05		0.000894763		0.000141219	0	1.14866e-05		2.33843			0.0139886	0.00616278			0.00889525	0.00115947	0.00195482	0.000820202	0.0099283		0.000912819		0.000168558	8.20688e-06		9.28796e-05		5.29801e-05		2.07413e-05		0.0116083
0.468556	41.1181	25857			0.0076092	0.0024306		0.44013	0.00397768	0.0135219	0.0063217	1				0.000351862			0.00088865		0.000126044	0			2.33635				0.00612144	0.00249833		0.00888183	0.00115459	0.00195302	0.000819572	0.0099096				0.000167798			9.26744e-05		5.28052e-05				0.0115761
0.468318	41.0933	25881.9		0.0429337	0.00930529	0.000919873		0.431502	0.00305778	0.013295	0.0058016	1	0.000211669	6.81723e-05		0.000406633	8.00596e-05		0.00091259		0.000168347	0			2.33186			0.0142537	0.00617085	0.0025075		0.0088982	0.00115772	0.00196495	0.00082246	0.00997587	0.00156312	0.000917395		0.000169194	8.58473e-06		9.34136e-05		5.33693e-05				0.0116312
0.468081	41.0685	25906.7			0.00782077	0.00238493		0.435449	0.00282724	0.0137337	0.00572362	1				0.000423906			0.000837594		0.000163984	0			2.32225				0.00609494	0.00248686		0.00881877	0.00114372	0.00194528	0.000812934	0.009865				0.000167399			9.20055e-05		5.27546e-05				0.0114545
0.467843	41.0437	25931.5			0.0204576	0.00208472		0.427994	0.00268781	0.014651	0.00545756	1	4.55133e-05			0.000476438			0.000804713		0.000161166	0			2.31207				0.00615228	0.00248336		0.00877488	0.00114211	0.00194822	0.000810964	0.009857	0.00154367			0.000167522			9.17688e-05		5.2698e-05				0.011395
0.467605	41.0189	25956.3			0.0012535	0.00268105		0.43129	0.00268753	0.0149188	0.00465657	1	0.00014781			0.000419712			0.000879262		0.000190671	0			2.30347				0.00602471	0.00247279		0.00874335	0.0011359	0.00193895	0.000802631	0.00980344	0.00153579			0.000166333			9.16356e-05		5.25563e-05				0.011291
0.467368	40.9941	25981.1			0.0180605	0.00278977		0.436539	0.00346058	0.0136212	0.00560711	1	0.000105641	0.000135123		0.000445928			0.000904096		0.000165869	0		1.08118e-05	2.33683				0.00618281	0.00250399		0.0088778	0.00115382	0.00195655	0.000817299	0.00992498	0.00155462	0.000913047		0.000168526			9.28949e-05		5.30848e-05			5.27056e-07	0.0115965
0.46713	40.9693	26005.9		0.0270271	0.00771767	0.0045746		0.432959	0.0047986	0.0134511	0.00528569	1	0.000263822	2.68728e-05		0.000379044			0.000882934		0.000110252	0			2.33174			0.0141386	0.0061474	0.00251937		0.00888303	0.00116347	0.00196078	0.00081782	0.00995074	0.00155944	0.000914878		0.00016863			9.30307e-05		5.29458e-05				0.0116013
0.466893	40.9444	26030.7			0.021727	0.000266802		0.426409	0.00382151	0.0139606	0.00421919	1	3.8726e-05	4.18619e-05		0.000462228			0.000837575		0.000146514	0	1.63175e-05		2.3053				0.00614458	0.0024688		0.0087472	0.00114509	0.00194041	0.000803036	0.00983466	0.00154014	0.000904279		0.000167072			9.17225e-05		5.25065e-05		2.05694e-05		0.0113359
0.466655	40.9196	26055.6				0.0017524		0.429428	0.00353198	0.0129996	0.00504072	1	0.000190159	0.000108392		0.000438772			0.00089133		0.000159233	0			2.29569					0.00246129		0.00870964	0.00113683	0.00192411	0.00080225	0.00977585	0.00153167	0.000899197		0.000165958			9.14367e-05		5.22547e-05				0.0112211
0.466418	40.8948	26080.4						0.433385	0.00252113	0.013029	0.00509937	1	7.54715e-05	7.50453e-05		0.000350921	1.45036e-05		0.000996334		0.000130137	0			2.30464							0.00874648	0.00113416	0.00192811	0.000804144	0.00979544	0.00153418	0.000900835		0.000165861	8.10838e-06		9.21342e-05		5.22169e-05				0.0112875
0.46618	40.87	26105.2			0.00114562	0.000725729		0.433771	0.00375104	0.0150013	0.00515503	1				0.000411506			0.00090006		0.000185517	0			2.30783				0.0060335	0.00246701		0.00876905	0.00114288	0.00194235	0.000806318	0.00981859				0.00016655			9.18793e-05		5.26122e-05				0.0113298
0.465942	40.8452	26130			0.00739	0.000828428		0.435252	0.00431715	0.0143541	0.00551019	1		3.03714e-05		0.000500008			0.000968397		0.000156407	0			2.31907				0.00609053	0.00247825		0.00881449	0.00115064	0.00194761	0.000811577	0.0098613		0.000906672		0.000167711			9.26159e-05		5.26975e-05				0.0114345
0.465705	40.8204	26154.8		0.0140266	0.0157818			0.441011	0.00513759	0.0141274	0.0059245	1	0.000267811	0.000156676		0.000340589			0.000888035		0.000158247	0			2.35112			0.014135	0.00621438			0.00896182	0.00117021	0.00197267	0.000824562	0.00999393	0.00156623	0.000919497		0.00016917			9.346e-05		5.34155e-05				0.0117485
0.465467	40.7956	26179.6						0.434538	0.00430082	0.0140845	0.00583808	1	5.29202e-05			0.000420935	1.92281e-05		0.000939339		0.000133453	0			2.30836							0.00877271	0.00114556	0.00193782	0.000809662	0.00981847	0.00153767			0.000166594	8.15064e-06		9.20711e-05		5.2356e-05				0.0113323
0.46523	40.7707	26204.4			0.000223369	0.000939169	0.0015226	0.43198	0.00392353	0.0155825	0.00449205	1	0.000331177	4.86305e-05		0.000447805			0.000934298		0.000109479	0			2.30532				0.00602545	0.00246662	0.00125809	0.00875514	0.00114305	0.00194407	0.000802595	0.00981286	0.00153816	0.000902308		0.000166631			9.19937e-05		5.22084e-05				0.0113109
0.464992	40.7459	26229.3			0.00638986	0.000760812	0.00047527	0.429712	0.00384041	0.0165826	0.00590182	1	0.000109202			0.000408826			0.000951825		0.000154147	0			2.30251				0.00606088	0.00246785	0.00125402	0.00875149	0.00114362	0.00195064	0.000810204	0.00982125	0.00153838			0.000166582			9.21584e-05		5.24724e-05				0.0113068
0.464754	40.7211	26254.1						0.432257	0.00348448	0.0139743	0.00539468	1	1.90329e-05			0.000472076			0.000957215		0.000189836	0	2.20426e-05		2.30138							0.00874037	0.0011388	0.00193261	0.000805538	0.00979479	0.0015338			0.000166443			9.19365e-05		5.25058e-05		2.05141e-05		0.0112708
0.464517	40.6963	26278.9		0.0197474				0.433567	0.00347335	0.013409	0.0054896	1	0.000104713	9.09982e-05	1.35778e-05	0.000529124	1.51824e-05		0.000982769		0.000130871	0			2.31562			0.0139899				0.00881514	0.00114764	0.00194492	0.0008123	0.00987133	0.00154621	0.000907893	0.000159604	0.000168025	8.17455e-06		9.2781e-05		5.2625e-05				0.0114291
0.464279	40.6715	26303.7			0.00512317			0.439218	0.00372863	0.0144069	0.00564215	1	8.67083e-05			0.000476179	5.13981e-05	1.72997e-05	0.000849586		0.00016508	0			2.32756				0.00609046			0.00885018	0.00114983	0.00195142	0.000813711	0.00987932	0.00154737			0.0001679	8.36006e-06	8.70817e-05	9.21983e-05		5.28366e-05				0.0114974
0.464042	40.6467	26328.5			0.0107436	0.00293002		0.430892	0.00385189	0.0148495	0.00599976	1		2.02137e-05		0.000529733			0.000909756		0.000200607	0			2.31275				0.00610208	0.00248658		0.00878582	0.00114741	0.00194846	0.000813326	0.00985325		0.000905882		0.000167721			9.22514e-05		5.28722e-05				0.0113941
0.463804	40.6219	26353.3			0.00978011		0.000865935	0.438889	0.00323712	0.0162458	0.00640971	1	5.3433e-05	4.14173e-05		0.000451671			0.000880214		0.000176005	0			2.33329				0.00613316		0.00126744	0.00887707	0.0011511	0.00196683	0.000820137	0.00991115	0.00155219	0.00091131		0.000168319			9.26471e-05		5.3061e-05				0.0115628
0.463566	40.597	26378.1		0.00771876	0.00965771		6.90141e-05	0.436942	0.00416558	0.0163981	0.00663756	1	0.000204739			0.000536654			0.000910104		0.000180292	0			2.33011			0.0140014	0.00613901		0.00126482	0.00887676	0.00115692	0.00196965	0.00082213	0.00992158	0.00155458			0.000168918			9.28929e-05		5.31381e-05				0.0115592
0.463329	40.5722	26403		0.0224246	0.0175092		0.0011506	0.434175	0.00378076	0.01673	0.00563803	1	4.46063e-05			0.000350734			0.000945204		0.000205986	0			2.33814			0.014158	0.00621466		0.00127773	0.00891568	0.00116187	0.00198301	0.000822026	0.00998052	0.00156301			0.000168994			9.36199e-05		5.3582e-05				0.0116679
0.463091	40.5474	26427.8				0.0040226		0.433428	0.00395189	0.018073	0.00672011	1		2.84239e-05		0.000422745	3.309e-06		0.000971919		0.000185405	0			2.31152					0.00249116		0.00879545	0.00114752	0.0019637	0.00081661	0.00985005		0.000905628		0.000167139	8.09845e-06		9.25276e-05		5.27802e-05				0.0113843
0.462854	40.5226	26452.6			0.00989081	0.00183811		0.430442	0.00354329	0.0171628	0.00770294	1				0.00046738			0.000961251		0.000183531	0			2.30967				0.00609939	0.00248182		0.00878578	0.00114617	0.00196034	0.000821921	0.00985569				0.000167455			9.25281e-05		5.28012e-05				0.0113817
0.462616	40.4978	26477.4		0.0337336	0.0297422	0.000328252		0.434799	0.00250646	0.0169261	0.00747006	1	7.10911e-05			0.000519814			0.000912456		0.000173469	0			2.35724			0.0143524	0.00633663	0.00253004		0.00900538	0.00116673	0.00200325	0.000839238	0.0100774	0.00157832			0.000171486			9.43638e-05		5.39384e-05				0.0118775
0.462378	40.473	26502.2			0.0115095	0.00365307		0.434894	0.00374495	0.0176382	0.00749388	1	6.715e-05			0.000381922			0.000998072		0.000138859	0	5.12952e-06		2.32728				0.00614203	0.0025049		0.0088577	0.00115367	0.00197382	0.00082555	0.00991163	0.00155233			0.000167982			9.32357e-05		5.28795e-05		2.06749e-05		0.0115336
0.462141	40.4481	26527		0.0169164	0.00879284	0.000229931		0.427791	0.0049695	0.0172028	0.00679492	1	0.000350017			0.00033008		6.80903e-06	0.000857115		0.000158294	0			2.30658			0.0139841	0.00610722	0.00247927		0.00879177	0.0011557	0.0019648	0.000819222	0.0098771	0.00154832			0.000167141		8.70104e-05	9.22148e-05		5.27913e-05				0.0113912
0.461903	40.4233	26551.9				0.00454285		0.426202	0.00392484	0.0151826	0.00657703	1	3.71472e-05			0.000461711			0.000875464		0.000180218	0			2.29053					0.00247581		0.00869694	0.00113915	0.00193546	0.000810044	0.00977929	0.00153146			0.000166129			9.13913e-05		5.23757e-05				0.0111999
0.461666	40.3985	26576.7			0.00674269	0.00360264		0.433296	0.00443909	0.0167525	0.00696456	1	0.000360342	4.40583e-05		0.000465474			0.000843106		0.0001481	0			2.31799				0.00609624	0.00249557		0.00881772	0.00115292	0.0019623	0.000819945	0.00987572	0.00154816	0.000908065		0.000167786			9.21327e-05		5.27335e-05				0.0114459
0.461428	40.3737	26601.5			0.0236617	0.00413567		0.435342	0.00261424	0.0162947	0.00698511	1	5.45785e-05	0.00010947		0.000439693			0.000958722		0.000178365	0			2.34146				0.00623273	0.00251961		0.00890346	0.00115371	0.00197683	0.000827072	0.00996033	0.0015599	0.000916171		0.000169095			9.34978e-05		5.33361e-05				0.0116608
0.461191	40.3489	26626.3			0.0106949			0.427882	0.00301001	0.0169444	0.00726766	1	7.81731e-05	4.04702e-05		0.000522187	1.55094e-05		0.000802276		0.000157466	0			2.29995				0.00608276			0.00874356	0.00113968	0.00195265	0.00081701	0.00982244	0.00153842	0.000903149		0.000167159	8.13567e-06		9.14351e-05		5.2495e-05				0.0112956
0.460953	40.3241	26651.1			0.00264387			0.422716	0.00249785	0.0151588	0.00723309	1		3.82615e-05	2.57401e-06	0.000470677			0.000910693		0.000169366	0			2.27626				0.00598936			0.0086405	0.00112703	0.00192656	0.000809561	0.00973491		0.00089509	0.000157345	0.000165419			9.1148e-05		5.20852e-05				0.0110796
0.460715	40.2993	26675.9			0.0123498		0.000289662	0.429675	0.00268886	0.0162733	0.00700838	1	0.000176511	1.38135e-05		0.000496726			0.000780933		0.000207645	0			2.30757				0.00610324		0.00125581	0.00877011	0.00114041	0.00195331	0.000817391	0.00984236	0.00154202	0.000904849		0.000167373			9.15155e-05		5.28484e-05				0.0113559
0.460478	40.2744	26700.7						0.426345	0.00133153	0.016564	0.00728911	1	4.32948e-05	6.75122e-05		0.000537377	5.48477e-06		0.000841043		0.000178724	0			2.2847							0.00867741	0.00112385	0.0019377	0.000811634	0.00975655	0.00152793	0.000897222		0.000166112	8.03219e-06		9.10109e-05		5.22466e-05				0.0111454
0.46024	40.2496	26725.6			0.0115863	0.00595437		0.426109	0.00259671	0.0168371	0.00762037	1		4.98726e-05	1.64519e-05	0.000490997			0.000690729		0.000147368	0	7.90853e-06		2.30435				0.00609927	0.00249863		0.00875227	0.00113992	0.00195602	0.000820375	0.00984202		0.000904996	0.000159144	0.000167339			9.10685e-05		5.255e-05		2.05434e-05		0.0113397
0.460003	40.2248	26750.4			0.0206837	0.0032242		0.421436	0.00269736	0.0161981	0.00658312	1	0.000248501			0.000439124			0.000830548		0.000164241	0			2.29527				0.00613148	0.00248012		0.00871142	0.00113809	0.00194888	0.000813603	0.0098219	0.00153917			0.000166742			9.15689e-05		5.25254e-05				0.011272
0.459765	40.2	26775.2			0.00932896	0.00592055		0.428746	0.00268163	0.0159383	0.00636328	1	0.000212238			0.000510561	4.19285e-05	2.50661e-06	0.000762186		0.000199091	0			2.30983				0.00609177	0.00249994		0.00877043	0.00114101	0.00195275	0.00081467	0.00984784	0.00154306			0.000167534	8.2868e-06	8.67314e-05	9.14742e-05		5.28358e-05				0.0113734
0.459527	40.1752	26800			0.00126645	0.0037142		0.434275	0.00430074	0.0168295	0.00703853	1	9.86169e-05	2.92027e-05		0.000377324		4.68384e-06	0.000778043		0.00014462	0			2.31492				0.00605796	0.0024915		0.00880622	0.00115011	0.00195904	0.000818791	0.00985743	0.001544	0.00090631		0.000167041		8.68266e-05	9.16414e-05		5.26187e-05				0.0114096
0.45929	40.1504	26824.8		0.00495862	0.00712201	0.00420459		0.422463	0.000251053	0.0149683	0.00596041	1			1.12161e-05	0.000387734			0.000757441		0.000143328	0	0.00011195		2.2879			0.0137825	0.00603656	0.00247333		0.00867576	0.00112081	0.00193377	0.00080676	0.00977603			0.000158052	0.000165712			9.0784e-05		5.21779e-05		2.09142e-05		0.0111833
0.459052	40.1256	26849.6		0.00878881	0.00770014			0.423584	0.00473698	0.0170708	0.00645071	1	0.00012397	5.8018e-05		0.000503128			0.000712639		0.000149502	0			2.28803			0.0138407	0.00605663			0.00870604	0.001146	0.0019496	0.000811468	0.00980395	0.00153575	0.000901535		0.000166751			9.08236e-05		5.23572e-05				0.0112158
0.458815	40.1007	26874.4			0.00129874	0.00107067		0.427214	0.000818902	0.0165228	0.0069248	1	0.000101792	6.0451e-05		0.000524597			0.000648084		0.000157059	0			2.2899				0.00600438	0.00245649		0.00869361	0.0011229	0.00194017	0.000810973	0.00977	0.00153032	0.000898424		0.000166278			9.01937e-05		5.22128e-05				0.0111861
0.458577	40.0759	26899.3			0.000664737	0.000789615		0.42207	0.00260224	0.0146386	0.00643568	1			1.11062e-05	0.000440113			0.000793577		0.000224615	0			2.27298				0.00596973	0.00244221		0.00862291	0.00112566	0.00192081	0.000804332	0.00971863			0.000157123	0.000164994			9.04265e-05		5.22665e-05				0.0110451
0.458339	40.0511	26924.1		0.0128638	0.000827632			0.428091	0.00190547	0.0164637	0.0059127	1		2.22458e-05		0.000325448			0.000786335		0.000137618	0			2.29595			0.0138676	0.00602598			0.00873253	0.0011327	0.00194761	0.000809239	0.0098089		0.000901815		0.000165964			9.12309e-05		5.23254e-05				0.0112604
0.458102	40.0263	26948.9		0.0176888		0.00193655		0.431648	0.00353154	0.0152732	0.00567707	1	0.000228387			0.000525366			0.000681237		0.000189528	0			2.31165			0.0139709		0.00248467		0.00880011	0.00114721	0.00195289	0.000812713	0.0098651	0.00154584			0.000167901			9.12352e-05		5.28812e-05				0.0114023
0.457864	40.0015	26973.7			0.0040502	0.00284642		0.434131	0.00294548	0.0162908	0.0045111	1	4.44195e-05			0.000485118	4.76437e-05		0.000685511		0.000178942	0	5.1095e-05		2.31475				0.00606401	0.00248409		0.00879439	0.00114198	0.00195392	0.000805316	0.00984499	0.00154178			0.00016736	8.31252e-06		9.10702e-05		5.27212e-05		2.07622e-05		0.0113943
0.457627	39.9767	26998.5			0.0237367	0.000551629		0.432933	0.00189767	0.0140181	0.00593753	1	0.000231301	4.02141e-05		0.000415104			0.000760032		0.000138456	0			2.32838				0.00619705	0.00248729		0.00884004	0.00114349	0.00195413	0.000817102	0.00990273	0.00155175	0.00091053		0.000167995			9.19733e-05		5.283e-05				0.0115286
0.457389	39.9519	27023.3			0.0103222	0.000668459		0.43777	0.00398028	0.0139287	0.00478125	1	0.000113688	5.94662e-05		0.000520208	1.70714e-05		0.000746486		0.000124018	0			2.32901				0.00612103	0.00248397		0.00885011	0.001152	0.00195062	0.000810106	0.00988722	0.00154874	0.000909199		0.000168252	8.19705e-06		9.17623e-05		5.26759e-05				0.0115137
0.457152	39.927	27048.1		0.0667211	0.00577827	0.00212156	0.00144694	0.441936	0.00207214	0.0145759	0.00556932	1	0.0002336	5.67242e-05		0.000573226			0.000780939		0.000143436	0			2.37615			0.0146144	0.00625691	0.00255584	0.00130015	0.00910101	0.00117223	0.00200455	0.000835136	0.0101439	0.00158956	0.000932791		0.000172889			9.43195e-05		5.4142e-05				0.0120517
0.456914	39.9022	27073			0.00509566	0.00074069		0.432892	0.00260506	0.0132348	0.00514301	1	0.000147838	1.51244e-05		0.000687832	3.37002e-05		0.000814001		0.000167046	0			2.30982				0.00605416	0.0024676		0.00876657	0.00113749	0.00193408	0.000806428	0.00982065	0.00153848	0.00090286		0.000167942	8.22351e-06		9.1476e-05		5.25325e-05				0.011342
0.456676	39.8774	27097.8		0.00790935	0.00808027			0.425579	0.00296591	0.0134122	0.00660591	1				0.00065246		1.45778e-05	0.000806539		0.000195595	0			2.29406			0.0138329	0.006057			0.00871366	0.00113704	0.00193119	0.000812028	0.00980153				0.000167442		8.63827e-05	9.12614e-05		5.25702e-05				0.0112427
0.456439	39.8526	27122.6			0.0116899	0.00599808		0.428071	0.000407407	0.0161028	0.0065459	1	0.000156658	9.15339e-05		0.000781359			0.000845583		0.000125362	0			2.31077				0.00610385	0.00250051		0.00876777	0.0011299	0.00195371	0.00081563	0.00984858	0.0015429	0.000905804		0.00016888			9.18917e-05		5.24767e-05				0.0113789
0.456201	39.8278	27147.4			0.0182221	0.00110462	0.00152649	0.4289	0.00393238	0.0154334	0.00654454	1				0.000807737			0.000827073		0.000180348	0			2.31512				0.00615254	0.00248309	0.00126609	0.00879547	0.00115035	0.00195566	0.00081782	0.00987511				0.000169465			9.20478e-05		5.28895e-05				0.0114311
0.455964	39.803	27172.2		0.0339189	0.017563	0.00347674	0.00272352	0.436334	0.00178549	0.0161651	0.0074805	1	0.000186858			0.000772029			0.000701093		0.000190364	0			2.36035			0.0143418	0.00627022	0.00254386	0.00129702	0.00900587	0.00116216	0.00199781	0.000838616	0.0100693	0.00157763			0.000172618			9.32238e-05		5.398e-05				0.0118836
0.455726	39.7781	27197			0.00598229	0.000491775		0.431656	0.00202238	0.0149519	0.00703329	1	6.68334e-05	1.22817e-05		0.000750582			0.000817817		0.000229349	0			2.30753				0.00606244	0.00246798		0.00876618	0.00113536	0.00194377	0.000816239	0.00982702	0.00153908	0.000903431		0.000168359			9.15541e-05		5.28727e-05				0.0113381
0.455488	39.7533	27221.9			0.0162025	0.00349018		0.426273	0.00390164	0.017002	0.00860154	1		3.01587e-05		0.000748429	2.44953e-05		0.000876747		0.000113687	0	1.62268e-05		2.30676				0.00613533	0.00249192		0.00877214	0.00114884	0.00196109	0.000827001	0.00986347		0.00090687		0.000168973	8.21397e-06		9.21843e-05		5.24984e-05		2.06292e-05		0.0113763
0.455251	39.7285	27246.7				0.00328359		0.424566	0.000529698	0.0174399	0.0078743	1	5.26798e-05			0.000726003	2.11824e-05		0.000850938		0.000205583	0			2.28483					0.00246595		0.00867591	0.00112087	0.00194358	0.000815163	0.00976463	0.00152924			0.00016717	8.11549e-06		9.11346e-05		5.2421e-05				0.0111553
0.455013	39.7037	27271.5		0.00889475	0.0145901	0.00299034	0.0014154	0.426568	0.00202093	0.0173202	0.00821275	1	7.06439e-05			0.000692889			0.00082551		0.000160535	0			2.31233			0.0139588	0.00614215	0.00249546	0.0012671	0.00879475	0.00114231	0.00196739	0.000827072	0.00988724	0.00154853			0.000169106			9.21532e-05		5.28566e-05				0.0114313
0.454776	39.6789	27296.3				0.000769969	0.000725269	0.438478	0.00440492	0.0200308	0.00886347	1	0.000115236			0.000652966			0.000842316		0.000143797	0			2.32467					0.00248787	0.00126541	0.00886569	0.00115567	0.00198349	0.00083142	0.00990071	0.00155086			0.000169139			9.2362e-05		5.28457e-05				0.0115079
0.454538	39.6541	27321.1			0.00272988			0.429511	0.00467363	0.0202435	0.0104088	1	8.71949e-05	2.29414e-05		0.000668087	8.83224e-06		0.000942384		0.000176976	0			2.29881				0.00605354			0.0087659	0.00114974	0.00197208	0.000833801	0.00983854	0.00154098	0.000904542		0.000168151	8.11616e-06		9.22742e-05		5.2677e-05				0.0113085
0.4543	39.6293	27345.9			0.0208491	0.00251247		0.432255	0.00439558	0.0244936	0.0105027	1	2.72714e-05	3.06315e-05	3.79153e-05	0.000678329			0.000833489		0.000177144	0	2.24384e-05		2.32886				0.00622414	0.00251371		0.00889582	0.0011636	0.00201942	0.000845326	0.00996901	0.00156112	0.000916576	0.000161304	0.000170432			9.29551e-05		5.33764e-05		2.08809e-05		0.0116082
0.454063	39.6044	27370.7				0.00322327	0.000303157	0.425393	0.00356597	0.026125	0.0107583	1	0.000174868	2.40562e-05		0.000604248	5.61833e-05		0.000828229		0.000169705	0			2.28935					0.00248247	0.00125446	0.00873918	0.00114344	0.00199954	0.000834902	0.00983126	0.00154028	0.000903879		0.000167713	8.34291e-06		9.16448e-05		5.26023e-05				0.0112536
0.453825	39.5796	27395.6			0.00459229	0.00207043	0.000874656	0.432479	0.00336046	0.0253187	0.0123237	1	0.000118752	0.000112066		0.000434371			0.000792631		0.000153057	0			2.31505				0.0061071	0.00249679	0.00126741	0.00884479	0.00115164	0.00201167	0.000849395	0.00991057	0.00155242	0.000911607		0.000168224			9.22077e-05		5.29442e-05				0.0114717
0.453588	39.5548	27420.4			0.0176171	0.00507713		0.435238	0.00239447	0.028765	0.0115121	1				0.000300452		1.46884e-06	0.00083542		0.000155252	0			2.33815				0.00622992	0.00253541		0.00894212	0.00115769	0.00204791	0.000853357	0.0100042				0.000169143		8.8103e-05	9.32926e-05		5.34552e-05				0.0116956
0.45335	39.53	27445.2						0.427005	0.00281096	0.0288699	0.0122768	1		9.14453e-05		0.000363761	4.36616e-06		0.00085256		0.000194628	0	2.85412e-06		2.28889							0.00875307	0.00114051	0.0020144	0.000842941	0.00983797		0.000904827		0.000166644	8.09372e-06		9.1827e-05		5.27608e-05		2.05101e-05		0.011259
0.453112	39.5052	27470		0.00919766				0.42687	0.00238345	0.02731	0.0117692	1	9.99133e-05	0.000164174		0.000344244			0.00093228		0.000196832	0			2.29319			0.0139209				0.00877145	0.00114088	0.00201109	0.000842273	0.00985937	0.00154431	0.000907154		0.00016691			9.24198e-05		5.28865e-05				0.0113047
0.452875	39.4804	27494.8			0.000966521	0.00274506		0.426122	0.00409075	0.0269695	0.0119381	1	6.25426e-05			0.000303493			0.000870671		0.00014339	0			2.29101				0.00604818	0.00248332		0.00875402	0.00114749	0.00200627	0.000841785	0.00984392	0.00154171			0.000166448			9.19717e-05		5.25406e-05				0.0112763
0.452637	39.4556	27519.6		0.000367683	0.00772833	0.0017091		0.433343	0.00266746	0.0252473	0.0102305	1	8.63875e-05	1.91799e-05		0.0003816	4.39124e-06		0.000845972		0.000220123	0			2.31747			0.0139509	0.00612327	0.00249525		0.00884998	0.00114833	0.00201152	0.000839108	0.00991159	0.00155242	0.00091124		0.000167979	8.15441e-06		9.24815e-05		5.3282e-05				0.0114849
0.4524	39.4307	27544.4			0.000631308	0.0025785		0.425369	0.00446925	0.0230379	0.00972791	1	6.23897e-05	5.39107e-05		0.000502943			0.000898788		0.000215384	0			2.28755				0.00602787	0.00247483		0.0087233	0.00114581	0.00198078	0.000828341	0.00981353	0.00153695	0.000902396		0.000166913			9.18258e-05		5.27316e-05				0.0112245
0.452162	39.4059	27569.3		0.0214203	0.000888093	0.000178496		0.433716	0.00329655	0.0209563	0.00943743	1			3.04018e-05	0.000501849	3.86987e-05		0.000858672		0.000186602	0			2.31966			0.0140802	0.00610018	0.00249209		0.00886755	0.00115349	0.00199379	0.000836661	0.00992919			0.000160623	0.000168875	8.33921e-06		9.27088e-05		5.32102e-05				0.0115162
0.451925	39.3811	27594.1			0.0138113			0.42077	0.00421464	0.0209295	0.00869751	1	5.28284e-05	9.68651e-05		0.000576277			0.000930921		0.000191855	0			2.28271				0.00608678			0.00869251	0.00114348	0.00196857	0.000822507	0.00980426	0.00153545	0.000901753		0.000167115			9.18965e-05		5.25664e-05				0.0111901
0.451687	39.3563	27618.9		0.0141106	0.0176087	0.00763651		0.430692	0.00268574	0.0181964	0.0093876	1	0.000118174			0.000557405		1.33478e-05	0.00102367		0.000195724	0			2.33519			0.0141186	0.00621606	0.00254256		0.0088996	0.00115658	0.00199062	0.000840861	0.00998198	0.00156361			0.00017005		8.79669e-05	9.40252e-05		5.35386e-05				0.0116549
0.451449	39.3315	27643.7		0.00659796	0.000734188	0.00389988		0.42326	0.00311104	0.0177867	0.00877775	1	0.000377552	8.7862e-05		0.000525577			0.000928178		0.000189105	0			2.28685			0.0138229	0.00601941	0.00247763		0.0087	0.00113745	0.00195211	0.000822454	0.00979894	0.00153621	0.000901221		0.000166776			9.18333e-05		5.25245e-05				0.0112043
0.451212	39.3067	27668.5				0.00399671	0.00165226	0.427876	0.00370014	0.0167885	0.00846551	1	2.2744e-05	1.23564e-05		0.000618642			0.000895285		0.000171768	0			2.29922					0.00248278	0.00125932	0.00873909	0.00114249	0.0019509	0.000822475	0.00981745	0.00153737	0.000902552		0.000167548			9.18452e-05		5.25386e-05				0.0112862
0.450974	39.2819	27693.3		0.0383946	0.000573406	0.00228055	0.00104892	0.436102	0.00433496	0.0150758	0.00749089	1	0.00014843			0.00060066			0.00088128		0.000223097	0			2.33964			0.01426	0.00613976	0.00251941	0.00127923	0.0089393	0.00116646	0.00197785	0.000832577	0.00999618	0.00156598			0.000170508			9.34473e-05		5.37516e-05				0.0116938
0.450737	39.257	27718.1		0.00910654		0.00340105		0.438577	0.00220341	0.0136775	0.00808671	1	0.000157896	3.7464e-05		0.000510317			0.000995453		0.000185229	0			2.33175			0.0139879		0.00250251		0.00887193	0.00114551	0.00195331	0.000828112	0.00990713	0.00155208	0.000910921		0.000168542			9.31804e-05		5.30852e-05				0.0115505
0.450499	39.2322	27743			0.016407	0.0014682		0.436108	0.00273069	0.0153059	0.00726269	1	0.000122203	0.000144517	6.05451e-05	0.000563037			0.000885163		0.000161959	0			2.33304				0.00617183	0.00249631		0.00887168	0.00114968	0.00196402	0.000825144	0.00992053	0.001554	0.000912684	0.000160632	0.000169031			9.27593e-05		5.30415e-05				0.0115725
0.450261	39.2074	27767.8						0.429031	0.00227452	0.0123661	0.00730393	1	0.000256836	8.48349e-05		0.000453161			0.0010365		0.000189156	0		2.34686e-05	2.29332							0.00870273	0.00113004	0.00191991	0.000812847	0.00977026	0.00153112	0.000898568		0.000165934			9.20936e-05		5.2371e-05			5.8067e-07	0.0112032
0.450024	39.1826	27792.6			0.00259253			0.431993	0.00336401	0.0133912	0.00743575	1	0.000389958			0.000345693			0.000988958		0.000103114	0			2.30468				0.00603686			0.0087549	0.00114027	0.00193325	0.000817009	0.00981252	0.00153839			0.000166124			9.22586e-05		5.21753e-05				0.0113074
0.449786	39.1578	27817.4		0.00199783	0.0108022	0.00142776		0.436569	0.00165841	0.0155764	0.00774177	1	0.000126438			0.000452844			0.00101257		0.000172458	0	4.28772e-05		2.32968			0.0139506	0.00613482	0.00249237		0.00886066	0.00114264	0.00196242	0.000826279	0.00990565	0.00155169			0.000168232			9.32512e-05		5.3014e-05		2.08494e-05		0.0115385
0.449549	39.133	27842.2			0.00387224	0.00291866		0.431556	0.0030077	0.017489	0.00780854	1		5.24695e-05		0.000389954			0.000875569		0.000175873	0			2.30854				0.00606244	0.00248416		0.00878071	0.00114216	0.00195959	0.000821454	0.00984386		0.000905177		0.000166873			9.19953e-05		5.27001e-05				0.0113625
0.449311	39.1081	27867			0.00983217	0.00310538		0.4323	0.00373352	0.013538	0.0076806	1	9.77455e-05	2.94868e-05		0.000335948		3.87919e-06	0.000920152		0.00019034	0			2.31709				0.00610459	0.0024903		0.00880285	0.00114814	0.00194423	0.000822551	0.00986457	0.00154511	0.000906968		0.000166957		8.68855e-05	9.24087e-05		5.28823e-05				0.0114285
0.449073	39.0833	27891.9			0.00700558	0.00387653	0.000754176	0.439809	0.00371355	0.0148554	0.00794209	1		1.18004e-05		0.000305649		2.06107e-05	0.00087478		0.00015516	0	8.98582e-05		2.33933				0.00613163	0.00251089	0.00126942	0.00889937	0.00115577	0.00196385	0.000829384	0.00993095		0.000912983		0.00016793		8.75532e-05	9.28052e-05		5.30635e-05		2.11359e-05		0.0116159
0.448836	39.0585	27916.7			0.0154778	0.00111201		0.436701	0.00298431	0.0173408	0.00765772	1	6.08212e-05	0.000118363	1.21174e-05	0.000339704	1.99984e-05		0.000781176		0.000181509	0			2.3329				0.00617098	0.00249606		0.00888002	0.00115164	0.00197532	0.000827607	0.00992657	0.00155464	0.000913109	0.00016049	0.000168025	8.2442e-06		9.22997e-05		5.31709e-05				0.0115788
0.448598	39.0337	27941.5			0.00472462	0.00269011		0.434905	0.00186223	0.0159117	0.00738068	1				0.000386503	2.44172e-05		0.000790323		0.000163512	0			2.31873				0.00607748	0.00248747		0.00881291	0.00113855	0.00195532	0.000820812	0.00986145				0.000167154	8.2119e-06		9.17393e-05		5.27333e-05				0.011433
0.448361	39.0089	27966.3			0.0148667			0.441514	0.00477592	0.0154742	0.00742312	1	8.74205e-05			0.000392173			0.000892512		0.000197871	0			2.34497				0.00618693			0.00893131	0.0011641	0.00197211	0.000828986	0.00995711	0.00155956			0.000168804			9.3138e-05		5.34159e-05				0.0116746
0.448123	38.9841	27991.1			0.00202999	0.00189602		0.439169	0.00168822	0.0150323	0.00710898	1	7.71278e-05			0.00046098			0.000749714		0.000198565	0			2.32773				0.00607401	0.00248757		0.00884823	0.00113953	0.00195414	0.000820798	0.00987741	0.00154702			0.000167792			9.16872e-05		5.29918e-05				0.011496
0.447885	38.9593	28015.9			0.00329211	0.00543797		0.431526	0.00266741	0.0136992	0.00698178	1		1.55253e-05		0.000519355		2.58599e-05	0.000797787		0.000227409	0	5.10527e-05		2.31142				0.00605531	0.00249479		0.00877436	0.00113968	0.00193957	0.000816807	0.00983691		0.000904356		0.000167391		8.675e-05	9.15477e-05		5.29164e-05		2.07449e-05		0.0113686
0.447648	38.9344	28040.7			0.0283193			0.429576	0.00325268	0.0132566	0.00822072	1	6.2313e-05			0.000437436			0.00084428		0.000156062	0			2.32294				0.00622038			0.00882432	0.00115032	0.00195055	0.000828492	0.00990374	0.00155107			0.000168123			9.23999e-05		5.29226e-05				0.0115029
0.44741	38.9096	28065.6			0.00832676	0.00243807		0.426679	0.00221336	0.0126775	0.00744033	1	7.86306e-05	8.78266e-05		0.000544393			0.000832269		0.000177276	0			2.29786				0.00605612	0.00247027		0.00871605	0.00113296	0.00192692	0.000815836	0.00979816	0.00153462	0.000901148		0.000166855			9.1356e-05		5.24623e-05				0.0112574
0.447173	38.8848	28090.4		0.0483738	0.025272	0.00329146		0.431029	0.00390749	0.016657	0.00791324	1	3.77562e-05			0.000580031	3.28607e-05		0.000848003		0.000233561	0			2.35351			0.0144553	0.00632684	0.0025501		0.0090045	0.00117616	0.00200593	0.000843167	0.0100977	0.00158133			0.000172136	8.45129e-06		9.42286e-05		5.43505e-05				0.0118826
0.446935	38.86	28115.2			0.0107811			0.420656	0.0042209	0.0153945	0.00806529	1	0.000235701	8.07642e-05		0.000638283	1.46277e-05		0.000854412		0.000171332	0			2.27937				0.00604892			0.00865902	0.00113918	0.00193409	0.000816303	0.00976712	0.00153052	0.000898258		0.000166785	8.08554e-06		9.11747e-05		5.22671e-05				0.0111314
0.446698	38.8352	28140			0.00482569	0.0012041		0.425197	0.0022998	0.016466	0.00929124	1		2.19639e-05		0.000687374			0.000816088		0.000204436	0			2.28897				0.00603271	0.00246167		0.00869976	0.00113221	0.00194346	0.000824049	0.009788		0.000899891		0.000167381			9.11821e-05		5.25409e-05				0.0112022
0.44646	38.8104	28164.8			0.00796877	0.00626592	0.000147828	0.425231	0.0017392	0.0162049	0.00872329	1	0.000115601			0.000546293			0.00083701		0.000143385	0			2.29975				0.00607022	0.00249554	0.00125274	0.00873176	0.0011336	0.00194929	0.000824274	0.00982381	0.00153882			0.000167301			9.16185e-05		5.24332e-05				0.0112962
0.446222	38.7856	28189.6					0.00198372	0.422157	0.00439578	0.0154607	0.00868839	1	0.000108537	3.29107e-05		0.000569654	9.82379e-07		0.000894919		0.000179918	0			2.27698						0.00125206	0.00864963	0.00113783	0.00193067	0.000817765	0.00974826	0.00152695	0.000896291		0.000166128	8.00342e-06		9.11962e-05		5.2208e-05				0.0110983
0.445985	38.7607	28214.4		0.0113107	0.0164286	0.00397216	0.002127	0.433884	0.0019944	0.0148813	0.00837795	1	8.01096e-05			0.00070943			0.000796279		0.000209172	0			2.34037			0.0140837	0.00620099	0.00252054	0.00128089	0.00890235	0.00115142	0.00197115	0.000834585	0.00996722	0.0015611			0.000170556			9.27529e-05		5.35265e-05				0.0116635
0.445747	38.7359	28239.3			0.0163232	0.00873435	0.00427783	0.421191	0.00297486	0.015225	0.00784415	1	0.000239685	5.67999e-05		0.000792188			0.000732379		0.000188562	0			2.30815				0.00613698	0.00251822	0.00127839	0.00874859	0.00114447	0.00195267	0.000823408	0.00986517	0.00154591	0.000907158		0.000169218			9.14881e-05		5.28768e-05				0.0113852
0.44551	38.7111	28264.1			0.0104277	0.00724407	0.0014805	0.431735	0.00184465	0.015145	0.00738513	1	7.92773e-05	4.62317e-05		0.000767889			0.000727104		0.000228872	0			2.32549				0.00612642	0.00251848	0.00126842	0.00882728	0.00114234	0.00195819	0.000823633	0.00989508	0.0015498	0.000909856		0.000169611			9.17394e-05		5.32365e-05				0.0115054
0.445272	38.6863	28288.9			0.00484028	0.00580101	0.00112292	0.423868	0.00309021	0.0137981	0.00665445	1	0.000231434			0.000893526			0.000729553		0.000150095	0			2.2934				0.00603438	0.00248482	0.00125328	0.00869556	0.00113638	0.00193092	0.000811359	0.00979059	0.00153418			0.000168435			9.07826e-05		5.22888e-05				0.0112269
0.445034	38.6615	28313.7			0.00457021	0.0107982	0.00328772	0.428562	0.00267368	0.0140867	0.00662706	1	0.000197259	3.33695e-05		0.000775591			0.000782265		0.000169208	0			2.3189				0.00608181	0.00252957	0.00127409	0.008789	0.00114351	0.00194795	0.000817781	0.00986972	0.00154641	0.000907461		0.000169214			9.17765e-05		5.28057e-05				0.0114435
0.444797	38.6367	28338.5			0.00981628	0.00649126	0.00269901	0.433796	0.00377647	0.0148995	0.00637082	1	0.000282976			0.000864936			0.000754353		0.000160168	0			2.33231				0.00613629	0.00252005	0.00127714	0.00885609	0.00115433	0.0019611	0.000820338	0.00991591	0.00155408			0.000170449			9.20676e-05		5.3008e-05				0.0115635
0.444559	38.6119	28363.3			0.00863476	0.000975956	0.00349126	0.420271	0.00280206	0.0135813	0.00720657	1				0.000928303			0.000760459		0.00017006	0			2.28383				0.00603724	0.00245481	0.00126159	0.00865542	0.00113202	0.00192485	0.000811948	0.00976517				0.000168167			9.06978e-05		5.22505e-05				0.011151
0.444322	38.587	28388.1			0.0289077	0.00631036	0.00298582	0.427697	0.00211631	0.0141328	0.0066651	1	0.000185179	3.09753e-05		0.000838018			0.00083915		0.000173742	0			2.33346				0.00624646	0.00252543	0.00128174	0.00884783	0.00114895	0.00196217	0.000823844	0.00994061	0.00155746	0.000913967		0.00017074			9.27184e-05		5.32075e-05				0.011598
0.444084	38.5622	28413		0.0406404	0.0107026	0.00779804	0.0035005	0.431809	0.00335016	0.0129197	0.00684149	1		5.75604e-05		0.000762077			0.00083917		0.000172003	0	0.000105955		2.35092			0.014339	0.00621977	0.00255907	0.00129761	0.00896016	0.00116705	0.00197641	0.000833267	0.0100436		0.000923571		0.000172128			9.36793e-05		5.37501e-05		2.14566e-05		0.0118058
0.443846	38.5374	28437.8			0.00157571	0.00603945	0.004677	0.431101	0.0041076	0.0141078	0.00577713	1	0.000180124	3.2459e-05		0.000661683			0.000907639		9.76579e-05	0			2.31859				0.00606173	0.00250389	0.00127983	0.00879383	0.00114958	0.00194635	0.000812875	0.00986109	0.00154498	0.000906663		0.000168505			9.23144e-05		5.24067e-05				0.0114319
0.443609	38.5126	28462.6		0.0200573	0.00241386	0.00171557	0.00150766	0.426775	0.00529021	0.0149987	0.00679805	1	5.2041e-05	3.6022e-05		0.000739861			0.000902444		0.000172835	0	3.80659e-05		2.30414			0.0139814	0.00606784	0.00248338	0.00126461	0.00877537	0.00115579	0.00195138	0.000818176	0.0098643	0.00154485	0.000906976		0.000168945			9.23188e-05		5.27946e-05		2.07387e-05		0.0113644
0.443371	38.4878	28487.4				0.00302479	0.00358672	0.433965	0.00627881	0.0161066	0.00788237	1		4.05047e-05	2.21256e-06	0.00069797			0.000960074		0.00014279	0	0.000102181		2.3199					0.00249441	0.00127721	0.008827	0.00116279	0.00196044	0.000825036	0.00988242		0.000908663	0.000159727	0.000169048			9.27731e-05		5.27431e-05		2.10935e-05		0.0114631
0.443134	38.463	28512.2			0.00812629	0.00401676	9.39537e-05	0.424616	0.00256821	0.0165988	0.00680876	1	0.000158436	0.000107435		0.000632503	1.27572e-05		0.00094527		0.000176548	0			2.29416				0.00605917	0.00247965	0.00125004	0.00871175	0.00113546	0.00194743	0.000813284	0.00980469	0.00153603	0.000901845		0.000167398	8.10748e-06		9.19709e-05		5.24937e-05				0.0112467
0.442896	38.4381	28537			0.00952089	0.00930095	0.00323984	0.427048	0.0037376	0.0177334	0.0073187	1	5.98081e-05	6.29427e-05		0.000593251			0.000938731		0.000188616	0			2.31699				0.00611875	0.00252734	0.00127646	0.00879952	0.00115111	0.00196997	0.000822876	0.00988993	0.0015489	0.000909465		0.000168659			9.27381e-05		5.30098e-05				0.0114574
0.442658	38.4133	28561.9			0.0130198	0.00793783	0.0011193	0.428878	0.00418602	0.0160078	0.00848531	1	0.000114492	3.33763e-05		0.000649494			0.000920077		0.000178478	0			2.32039				0.00614276	0.00252336	0.00126736	0.0088182	0.00115459	0.00196358	0.000829551	0.00990075	0.00155087	0.000910314		0.000169122			9.27472e-05		5.30176e-05				0.0114868
0.442421	38.3885	28586.7		0.0447916	0.0235477	0.00544832	0.00343002	0.433327	0.00330124	0.0171293	0.00836063	1	0.000467508			0.000649034			0.000940417		0.000206893	0			2.36819			0.0144951	0.00634346	0.00257126	0.00130947	0.00905225	0.0011778	0.00201636	0.000848816	0.0101382	0.00158985			0.000173176			9.50748e-05		5.44332e-05				0.0120046
0.442183	38.3637	28611.5			0.0132088	0.00746345	0.00111283	0.427067	0.00289664	0.015968	0.00838868	1	0.000346777			0.000712821			0.000962227		0.000133269	0			2.31489				0.00613124	0.0025159	0.00126476	0.00879137	0.00114588	0.00195941	0.000827392	0.00988067	0.00154887			0.000169092			9.27674e-05		5.26867e-05				0.0114364
0.441946	38.3389	28636.3			0.0121924	0.00421934	0.00236834	0.426529	0.00308078	0.0162081	0.00907301	1	0.000247015			0.000614241			0.000962999		0.000135982	0			2.3099				0.00611672	0.002496	0.00126899	0.00877509	0.00114501	0.00195755	0.000829484	0.00986535	0.00154597			0.000168343			9.26274e-05		5.26184e-05				0.011394
0.441708	38.3141	28661.1		0.043054	0.00347818	0.00487487	0.00076459	0.427868	0.00505298	0.0157297	0.00851467	1	1.99705e-05	0.000133466		0.000531241			0.000926186		0.000216315	0			2.32389			0.0142554	0.00614226	0.00252742	0.00127531	0.00888076	0.00116777	0.00197725	0.000836057	0.00997665	0.00156228	0.000917792		0.000169829			9.34887e-05		5.36128e-05				0.0115923
0.441471	38.2893	28685.9			0.011197	0.00112854	0.00366378	0.434138	0.00211172	0.0160115	0.0088519	1	9.70496e-05	8.32748e-05		0.000629104			0.000881827		0.000238139	0			2.32944				0.00614056	0.00249242	0.00128138	0.00885407	0.00114559	0.00196578	0.00083229	0.00991175	0.0015525	0.000911573		0.000169209			9.26607e-05		5.33722e-05				0.0115444
0.441233	38.2644	28710.7			0.0134228	0.0052288	0.000324426	0.431959	0.00336222	0.0186068	0.00908772	1	0.000194834			0.000625639	9.67559e-06		0.000955454		0.000182932	0			2.32481				0.00615634	0.00251468	0.00126581	0.00885011	0.00115268	0.00198018	0.000834103	0.00991942	0.00155419			0.000169323	8.18706e-06		9.30976e-05		5.31396e-05				0.0115304
0.440995	38.2396	28735.6			0.0144229	0.00480794	0.00300784	0.423829	0.00436533	0.0167584	0.00792924	1	0.000177528			0.000545844			0.000874276		0.000176974	0			2.30533				0.00612358	0.00249721	0.00127129	0.00875584	0.00115057	0.00195894	0.000823286	0.00985868	0.00154459			0.000167892			9.21274e-05		5.27849e-05				0.0113637
0.440758	38.2148	28760.4				0.0067527	0.0019082	0.42723	0.00264639	0.0191403	0.00828601	1	0.000244611	2.36577e-05		0.000486651			0.000859037		0.000194909	0			2.30209					0.0025005	0.00126269	0.00875059	0.00113923	0.00196574	0.000822973	0.00983394	0.00154104	0.000904123		0.00016718			9.18212e-05		5.27406e-05				0.0113193
0.44052	38.19	28785.2			0.00280252	0.00130957		0.420176	0.00294769	0.0176937	0.00862352	1		5.18859e-05		0.000671612			0.000949028		0.000167164	0	2.34262e-05		2.27183				0.00599447	0.0024506		0.00863438	0.00113004	0.0019403	0.00081692	0.00974196		0.000895804		0.000166517			9.14007e-05		5.21121e-05		2.04101e-05		0.011066
0.440283	38.1652	28810			0.0135585			0.429072	0.00370198	0.0193273	0.00899395	1	0.000200115	2.91588e-05		0.000540672			0.000895789		0.00020407	0			2.30763				0.00612475			0.00878948	0.00114832	0.00197335	0.000829269	0.00986743	0.00154607	0.00090723		0.000168016			9.23153e-05		5.29654e-05				0.0113852
0.440045	38.1404	28834.8			0.0115085	0.00300442	0.000808065	0.423292	0.00419333	0.0206289	0.00839675	1	0.000100889			0.000518384			0.000928516		0.000180606	0			2.29379				0.00609366	0.00248198	0.00125723	0.00873091	0.00114679	0.00197298	0.000823488	0.00983358	0.00154028			0.00016733			9.21595e-05		5.26683e-05				0.0112781
0.439807	38.1156	28859.6			0.00216363		0.000612884	0.42065	0.0028192	0.0177304	0.00769788	1	0.000151119			0.0005877			0.00093219		0.000170595	0			2.27148				0.00598688		0.00124364	0.00863023	0.00112857	0.00193903	0.000811803	0.00973467	0.00152503			0.000165984			9.12504e-05		5.20898e-05				0.011056
0.43957	38.0907	28884.4		0.00823081	0.0026105	0.00682059	0.00267129	0.428502	0.00246626	0.0202098	0.00884598	1	0.000200407			0.000601974			0.000856362		0.00015632	0			2.31455			0.0139664	0.00608767	0.00251636	0.0012743	0.00881118	0.00114541	0.00198322	0.00083085	0.00989496	0.00155038			0.000168788			9.23777e-05		5.28769e-05				0.0114512
0.439332	38.0659	28909.3				0.00418915	0.00192691	0.424743	0.00255425	0.0172042	0.00825809	1	0.000167659			0.000595957			0.000899072		0.000162083	0			2.29079					0.00247708	0.00125729	0.00870036	0.00113382	0.00194771	0.000819258	0.00979117	0.00153396			0.000166988			9.16179e-05		5.23505e-05				0.0112147
0.439095	38.0411	28934.1			0.0187989	0.0070704	0.00293474	0.421118	0.00359526	0.0185434	0.00758019	1	0.000280035	1.73845e-05		0.00068131	2.237e-05		0.00106844		0.000158038	0			2.30528				0.00615393	0.00251195	0.00127274	0.00875497	0.00114841	0.00197055	0.000822739	0.00987277	0.0015473	0.000907663		0.000168801	8.21122e-06		9.32175e-05		5.27669e-05				0.0113797
0.438857	38.0163	28958.9			0.00484976	0.00907246	0.00266279	0.423769	0.00198123	0.0153483	0.0076797	1	0.000325457	5.1525e-05	5.53995e-05	0.000711123			0.000972626		0.000188809	0			2.302				0.00605726	0.0025103	0.00126559	0.00872798	0.00113523	0.00194584	0.000819467	0.00982764	0.00154045	0.000903681	0.000159103	0.000168176			9.23206e-05		5.26769e-05				0.0113116
0.438619	37.9915	28983.7			0.00882566	0.00632014	0.00311997	0.424553	0.00572864	0.0162638	0.00831778	1	8.09282e-05			0.000823809			0.000998253		0.000133566	0			2.30489				0.00609466	0.00250412	0.00127156	0.0087575	0.00115704	0.00195608	0.000825021	0.00985653	0.00154377			0.000169226			9.27183e-05		5.25595e-05				0.0113591
0.438382	37.9667	29008.5			0.020247	0.00436132	0.00122709	0.422269	0.00328118	0.01708	0.00764705	1	0.000348552			0.000726685			0.000920781		0.000196755	0			2.30278				0.00615089	0.00249444	0.00126222	0.00874616	0.00114496	0.00196008	0.000821708	0.00985644	0.00154508			0.000168745			9.23356e-05		5.28704e-05				0.0113486
0.438144	37.9419	29033.3		0.0048231	0.0151549	0.00450346	0.0010615	0.42396	0.00404839	0.0159988	0.0086082	1	0.00011725			0.000828128			0.000948129		0.0001975	0	1.78799e-05		2.30527			0.0139105	0.00613255	0.00249789	0.0012628	0.00876415	0.00115001	0.00195691	0.000827356	0.00986731	0.00154564			0.000169432			9.25724e-05		5.29324e-05		2.06454e-05		0.0113734
0.437907	37.917	29058.1			0.0169421	0.00445925	0.00339405	0.422031	0.00502254	0.0160078	0.00858908	1	0.000296902	4.90545e-05		0.00076081			0.000979054		0.000203532	0			2.3038				0.00613815	0.00249637	0.00127364	0.00875005	0.00115421	0.00195593	0.000826828	0.00986214	0.00154572	0.000906841		0.000169011			9.26764e-05		5.29344e-05				0.0113602
0.437669	37.8922	29083		0.0347863	0.014341	0.00420684	0.00188486	0.420094	0.00322952	0.0167097	0.00867888	1	0.000146981	0.000114216		0.000843704			0.00101519		0.000168419	0			2.30935			0.0141562	0.00617116	0.00251379	0.00127567	0.0088059	0.00115394	0.00197405	0.000833461	0.00993594	0.00155654	0.000913951		0.000170688			9.35494e-05		5.3156e-05				0.0114728
0.437431	37.8674	29107.8		0.02236	0.00634582	0.00291846	0.00268129	0.419586	0.0036891	0.0167662	0.0101025	1				0.000768327			0.000974004		0.000227878	0			2.29346			0.0139872	0.0060848	0.00248832	0.00126989	0.00873641	0.00114743	0.00195931	0.00083414	0.00986035				0.000169018			9.26347e-05		5.30448e-05				0.0113072
0.437194	37.8426	29132.6				0.00503967	0.000738867	0.411887	0.00412194	0.0169613	0.00890804	1	0.000183506	1.72037e-05		0.000736287			0.000911365		0.000205739	0			2.25177					0.00245535	0.00123841	0.00854727	0.00112958	0.0019262	0.000813856	0.00968898	0.00151803	0.000890764		0.000165925			9.07212e-05		5.20156e-05				0.0109087
0.436956	37.8178	29157.4		0.0133971	0.00532695	0.00240422	8.22603e-05	0.423543	0.00525083	0.0178286	0.0101221	1	4.16591e-05	3.82432e-05		0.000710341			0.000868811		0.000229383	0			2.29379			0.0139266	0.00607262	0.00248286	0.0012556	0.00874561	0.00115377	0.00196224	0.000833254	0.00984875	0.00154236	0.000905557		0.000168533			9.20076e-05		5.29898e-05				0.0112955
0.436719	37.793	29182.2			0.00358746	0.0090767	0.00319047	0.414686	0.00665182	0.0167039	0.0113163	1	0.000128195			0.000732153			0.000937439		0.000212248	0			2.2758				0.00602524	0.00249961	0.00126277	0.0086463	0.00115324	0.00194418	0.000833764	0.00978571	0.00153291			0.000167561			9.17546e-05		5.25668e-05				0.0111352
0.436481	37.7681	29207		0.00564927	0.00723687	0.00594319	0.000468063	0.422648	0.00477225	0.01792	0.0101925	1	6.7909e-05	0.000114061		0.000687012			0.000862443		0.000190167	0			2.29534			0.0138828	0.00607953	0.00249926	0.00125698	0.00873762	0.00115094	0.00196188	0.00083326	0.00984471	0.00154186	0.000905559		0.000168349			9.19386e-05		5.2775e-05				0.0112985
0.436244	37.7433	29231.9		0.00633135	0.0152925	0.00435275	0.00177348	0.416088	0.00357374	0.0182134	0.009348	1	0.000129061	4.79514e-05		0.000591225			0.000857531		0.000125307	0			2.28367			0.0138471	0.00610199	0.00248443	0.00125986	0.00868087	0.00114182	0.00195781	0.000826773	0.00981705	0.00153783	0.000902689		0.000167406			9.16561e-05		5.23084e-05				0.0112095
0.436006	37.7185	29256.7			0.0230085		0.000845956	0.417447	0.00299334	0.0179867	0.0082479	1	0.000141371			0.000701018			0.000864372		0.000170517	0	1.21021e-06		2.28354				0.00613164		0.00125363	0.00867591	0.00113745	0.00195408	0.000820273	0.0098039	0.00153583			0.00016772			9.15669e-05		5.24599e-05		2.0431e-05		0.0111938
0.435768	37.6937	29281.5			0.0219504	0.00456069		0.421038	0.00225953	0.0140301	0.00700453	1	0.000115868			0.000557817			0.000779423		0.000133876	0	1.05482e-05		2.2974				0.00613836	0.00248695		0.00871041	0.00113606	0.00193844	0.000815761	0.00982296	0.00153869			0.000167343			9.13277e-05		5.2382e-05		2.05166e-05		0.0112836
0.435531	37.6689	29306.3		0.00388663		0.00505984		0.417368	0.00527115	0.015423	0.0059815	1	0.000345963	6.18801e-05		0.000604889			0.000733323		0.000172933	0			2.26723			0.0137064		0.00246476		0.00860635	0.00113946	0.00192603	0.000802712	0.00972574	0.00152458	0.000894361		0.000165916			9.01996e-05		5.20534e-05				0.0110252
0.435293	37.6441	29331.1		0.0027785	0.031577	0.00528371		0.427897	0.00212802	0.0146629	0.00550076	1	0.000242933	3.02789e-05		0.000443471			0.000758326		0.00016447	0			2.32945			0.0139897	0.00625348	0.00251781		0.00883999	0.00114786	0.00196284	0.00081724	0.00993068	0.00155619	0.000913051		0.00016861			9.22245e-05		5.31083e-05				0.0115665
0.435056	37.6193	29355.9			0.0115216			0.41744	0.00175171	0.0139139	0.00480113	1		6.55523e-05		0.000374791			0.000563511		0.000164854	0	7.30781e-06		2.26766				0.00601434			0.00858877	0.00112001	0.00191469	0.000795312	0.00970548		0.000892516		0.000164453			8.91877e-05		5.19058e-05		2.02555e-05		0.0110044
0.434818	37.5944	29380.7			0.00223538			0.421737	0.00285595	0.014913	0.00446159	1		0.000101416		0.000470581			0.000613933		0.000119589	0	7.15175e-05		2.27134				0.00597183			0.00861332	0.00112585	0.00192037	0.000794004	0.00970964		0.000893073		0.000164989			8.94707e-05		5.17083e-05		2.05759e-05		0.011027
0.43458	37.5696	29405.6			0.023395	0.0023832		0.426136	0.00145497	0.014823	0.00428715	1		4.21617e-05		0.000331815			0.000657317		0.000144427	0			2.30889				0.00615819	0.00248139		0.00875355	0.00113445	0.00194636	0.000804077	0.00984332		0.000905077		0.000166577			9.0916e-05		5.25424e-05				0.0113635
0.434343	37.5448	29430.4			0.0128551			0.422789	0.00242663	0.0143012	0.00431711	1	2.89075e-05	2.64516e-05		0.000307542			0.000646415		0.000150372	0			2.28474				0.00605319			0.00866105	0.00112932	0.00192688	0.000797227	0.00975767	0.00152803	0.000897125		0.00016501			9.00717e-05		5.21143e-05				0.0111469
0.434105	37.52	29455.2		0.00680264	0.0180539			0.430465	0.00309288	0.0156676	0.00471047	1	4.05631e-05	4.68826e-05		0.00033123			0.000624875		0.000152927	0			2.31663			0.013935	0.00615332			0.0088055	0.0011465	0.00195733	0.000808976	0.00987769	0.00154689	0.000908261		0.000167156			9.10733e-05		5.27679e-05				0.0114415
0.433868	37.4952	29480			0.0272633			0.423048	0.000975965	0.0151968	0.00477861	1	4.30914e-05	4.95001e-05		0.00026436			0.000652676		0.000130874	0			2.30014				0.00616433			0.0087201	0.00112973	0.00194413	0.000804812	0.00982276	0.0015383	0.000903222		0.000165898			9.07033e-05		5.23661e-05				0.0112969
0.43363	37.4704	29504.8			0.0221254	0.00146092		0.425347	0.00245013	0.0151231	0.00426257	1		1.89024e-05		0.000376335			0.000598216		0.000184499	0	7.42656e-05		2.30394				0.00614479	0.00247397		0.00873949	0.00113802	0.00194557	0.000803022	0.00983187		0.00090391		0.000166603			9.05198e-05		5.26783e-05		2.08484e-05		0.011326
0.433392	37.4456	29529.6			0.00893117	0.000696542		0.422939	0.00189767	0.0145551	0.00444871	1		8.75882e-05		0.000316237			0.000618018		0.000252362	0			2.28252				0.00602738	0.00244886		0.00865222	0.0011255	0.00192599	0.000796988	0.00974689		0.000896432		0.00016487			8.98339e-05		5.25538e-05				0.0111237
0.433155	37.4207	29554.4			0.0168024			0.425632	0.000390694	0.0144286	0.00511128	1	1.83345e-05	1.18371e-05		0.000364013	3.57754e-05		0.00065574		0.000197317	0			2.29774				0.00609724			0.00871035	0.00112396	0.00193537	0.000804373	0.00979751	0.00153422	0.000900716		0.00016596	8.2143e-06		9.04852e-05		5.2557e-05				0.0112561
0.432917	37.3959	29579.3						0.421416	0.00357753	0.014513	0.00481183	1	8.00592e-05	0.000112944	0.000116449	0.00038183			0.000607491		0.000226017	0			2.26862							0.00860412	0.00112835	0.00191672	0.000794999	0.00970103	0.00151941	0.000892336	0.000157349	0.000164412			8.93601e-05		5.21787e-05				0.011004
0.43268	37.3711	29604.1			0.00472121			0.421249	0.00314001	0.0160361	0.00442993	1	0.000112577	9.3345e-05		0.000332672			0.000570116		0.00018504	0			2.2723				0.00599043			0.00862034	0.00112846	0.00192792	0.000794717	0.00972023	0.00152258	0.000894008		0.000164499			8.93554e-05		5.20828e-05				0.0110437
[truncated: 1,506 more rows]
[truncated: 114 more columns]

## Sheet: height to time
H	T (yr)
2.94	0.102979
5.24	0.125	0.00957454
7.53	0.146926
8.55	0.156692
10.47	0.175075
12.38	0.193362
13.96	0.20849
15.56	0.223809
16.67	0.234437
18.47	0.251671
20.07	0.26699
22.03	0.285757
23.61	0.300884
[truncated: 25 more rows]
