# Supplementary material for: Seasonal Cyclicity in Trace Elements and Stable Isotopes of Modern Horse Enamel
Source: PLoS One. 2016 Nov 22;11(11):e0166678. doi: 10.1371/journal.pone.0166678 (PMC5119779; doi:10.1371/journal.pone.0166678)
Supplement: S5 File — (XLSX) [file pone.0166678.s005.xlsx]

## Sheet: Sheet1
	UG20140740 (S7)	M2	upper R
sample	c	l	u	D	W		W vial	W full vial	preT W	mL reagent	W full vial after	preT W after	D	D (%)	W massspec	transducer P	est CO3 weight	CO3 %	W massspec	transducer P	est CO3 weight	CO3 %	avCO3%	d13C	d13C 3pt calib	SD_int	SD_ext	SD_std	SD_tot	d18O	d18O 3pt calib	SD_int	SD_ext	SD_std	SD_tot	d13C lincorr	d13C 3pt calib	SD_int	SD_ext	SD_std	SD_tot	d18O lincorr	d18O 3pt calib	SD_int	SD_ext	SD_std	SD_tot	Bad run	Good run
1	2.92	3.78	2.07	0.86	49.18		941.79	955.79	14	0.8	952.18	10.39	3.61	0.257857	1900	1.11	39.047	0.0205511					0.0205511													-16.4093	-17.1871	0.013	0.095527		0.0964075	-0.597236	-0.967428	0.006	0.114177		0.114335		2015-09-19
2	6	6.93	4.55	0.93	49.67		945.94	961.8	15.86	0.8	957.57	11.63	4.23	0.266709	1040	0.75	26.6083	0.0255849					0.0255849													-16.849	-17.6306	0.015	0.095527		0.0966975	-1.91826	-2.33046	0.006	0.114177		0.114335		2015-09-19
3	8.02	8.91	7.27	0.89	34.08		943.03	959.14	16.11	0.8	954.99	11.96	4.15	0.257604	1060	0.99	34.9008	0.0329253					0.0329253													-17.0844	-17.868	0.006	0.095527		0.0957152	-1.86822	-2.27883	0.006	0.114177		0.114335		2015-09-19
4	9.58	10.18	9.03	0.6	34.84		934.33	947.92	13.59	0.8	944.36	10.03	3.56	0.261957	2090	1.72	60.1237	0.0287673					0.0287673													-16.6743	-17.4544	0.007	0.095527		0.0957831	-1.13567	-1.52298	0.01	0.114177		0.114614		2015-09-19
5	11.33	12.37	10.82	1.04	46.12		942.86	960.23	17.37	0.8	956.3	13.44	3.93	0.226252	1940	1.91	66.6886	0.0343756					0.0343756													-16.696	-17.4763	0.007	0.095527		0.0957831	-1.82071	-2.22981	0.008	0.114177		0.114457		2015-09-19
6	12.8	14	12.65	1.2	31.34	(?)	945.55	959.56	14.01	0.8	955.29	9.74	4.27	0.304782	1530	1.45	50.7947	0.0331992					0.0331992	-22.3069	-23.1354	0.065	0.095527		0.115544	-7.28107	-7.86381	0.076	0.114177		0.137158	-17.2969		0.003	0.0186278		0.0188679	-2.52527		0.004	0.0621148		0.0622435	2015-09-19	2016-01-19
7	15.47	16.12	14.27	0.65	53.86		942.31	954.13	11.82	0.8	950.71	8.4	3.42	0.28934	1050	1.36	47.685	0.0454143					0.0454143													-16.2614	-17.0379	0.008	0.095527		0.0958614	-2.57059	-3.00353	0.005	0.114177		0.114286		2015-09-19
8	17.2	17.74	16.98	0.54	50.46		954.15	975.95	21.8	0.8	971.58	17.43	4.37	0.200459	1470	2.24	78.0908	0.053123					0.053123													-16.6576	-17.4376	0.009	0.095527		0.09595	-3.29621	-3.75223	0.006	0.114177		0.114335		2015-09-19
9	18.98	20.08	18.3	1.1	46.38		937.13	955.68	18.55	0.8	951.21	14.08	4.47	0.24097	1010	1.51	52.8678	0.0523444					0.0523444													-16.2955	-17.0723	0.007	0.095527		0.0957831	-4.24273	-4.72885	0.045	0.114177		0.122725		2015-09-19
10	20.77	21.6	19.89	0.83	50.49		941.86	953.29	11.43	0.8	950.27	8.41	3.02	0.264217	1380	1.99	69.4528	0.0503281					0.0503281													-16.1564	-16.9321	0.031	0.095527		0.100431	-3.93285	-4.40911	0.005	0.114177		0.114286		2015-09-19
11	22.58	24.07	22.39	1.49	38.3		937.07	953.83	16.76	0.8	950.32	13.25	3.51	0.209427	1310	2.04	71.1804	0.0543362					0.0543362													-16.4466	-17.2247	0.005	0.095527		0.0956577	-4.78283	-5.28612	0.031	0.114177		0.118311		2015-09-19
12	25.12	25.94	24.52	0.82	40.27		950.8	961.39	10.59	0.8	958.56	7.76	2.83	0.267233	1770	2.71	94.3302	0.0532939					0.0532939													-16.1572	-16.9329	0.003	0.095527		0.0955741	-4.40282	-4.89403	0.005	0.114177		0.114286		2015-09-19
13	26.13	27.12	25.83	0.99	39.11		941.77	958.36	16.59	0.8	954.55	12.78	3.81	0.229656	1310	1.05	36.9739	0.0282244					0.0282244	-15.9132	-16.6868	0.121	0.095527		0.154164	-5.18731	-5.70347	0.079	0.114177		0.138843	-16.7745		0.003	0.0186278		0.0188679	-5.19419		0.005	0.0621148		0.0623157	2015-09-19	2016-01-19
14	28.3	29.3	27.78	1	42.36		954.78	968.93	14.15	0.8	965.71	10.93	3.22	0.227562	1840	2.51	87.4198	0.0475108					0.0475108													-16.392	-17.1697	0.003	0.095527		0.0955741	-4.85633	-5.36196	0.004	0.114177		0.114247		2015-09-19
15	30.52	31.6	29.79	1.08	43.56		945.9	965.42	19.52	0.8	961.6	15.7	3.82	0.195697	2060	3.19	110.915	0.0538423					0.0538423													-16.2703	-17.0469	0.005	0.095527		0.0956577	-5.36454	-5.88633	0.003	0.114177		0.114216		2015-09-19
16	33.02	33.95	32.12	0.93	44.23		950.88	968.05	17.17	0.8	964.22	13.34	3.83	0.223063	1790	2.76	96.0578	0.0536636					0.0536636													-16.4248	-17.2027	0.029	0.095527		0.0998319	-5.49866	-6.02472	0.005	0.114177		0.114286		2015-09-19
17	35.21	35.83	34.5	0.62	42.66		949.74	963.94	14.2	0.8	960.93	11.19	3.01	0.211972	1400	2.03	70.8349	0.0505963					0.0505963													-16.1746	-16.9504	0.004	0.095527		0.0956107	-5.99789	-6.53982	0.003	0.114177		0.114216		2015-09-19
18	37.18	38.07	36.4	0.89	42.78		950.79	963.05	12.26	0.8	960.34	9.55	2.71	0.221044	1110	1.69	59.0872	0.0532317					0.0532317													-16.3532	-17.1305	0.003	0.095527		0.0955741	-5.88718	-6.42559	0.01	0.114177		0.114614		2015-09-19
19	39.42	40.11	38.79	0.69	44.78		937.98	951.08	13.1	0.8	948.22	10.24	2.86	0.218321	1240	1.89	65.9976	0.0532239					0.0532239													-16.495	-17.2736	0.008	0.095527		0.0958614	-6.0029	-6.54499	0.009	0.114177		0.114531		2015-09-19
20	41.69	42.15	41.48	0.46	42.59		947.49	965.74	18.25	0.8	962.58	15.09	3.16	0.173151	1080	1.55	54.2499	0.0502314	1310	1.83	63.9245	0.0487973	0.0495143	-15.6835	-17.0808	0.009	0.337737		0.337857	-4.92315	-6.47407	0.009	0.413286		0.413384	-16.5316	-17.5192	0.002	0.0521305		0.0521688	-6.08762	-6.45841	0.003	0.0618524		0.0619251	2015-09-21	2015-10-06
21	43.22	44.34	42.54	1.12	44.49		954.15	970.51	16.36	0.8	967.41	13.26	3.1	0.189487	1700	2.64	91.9116	0.0540656	1620	2.45	85.3467	0.0526831	0.0533744	-15.4579	-16.8576	0.004	0.337737		0.33776	-4.57207	-6.1272	0.004	0.413286		0.413306	-16.537	-17.5247	0.002	0.0521305		0.0521688	-6.09564	-6.46664	0.05	0.0618524		0.0795344	2015-09-21	2015-10-06
22	44.51	45.72	44.12	1.21	43.18		935.95	953.56	17.61	0.8	950.43	14.48	3.13	0.17774	1390	2.04	71.1804	0.0512089	1210	1.76	61.5058	0.0508313	0.0510201	-15.877	-17.2721	0.007	0.337737		0.337809	-5.30472	-6.85106	0.008	0.413286		0.413364	-16.4619	-17.4477	0.002	0.0521305		0.0521688	-6.16514	-6.53795	0.004	0.0618524		0.0619816	2015-09-21	2015-10-06
23	46.21	48.3	45.45	2.09	49.69		945.76	954.26	8.5	0.8	951.91	6.15	2.35	0.276471	1070	1.6	55.9775	0.0523154	1020	1.45	50.7947	0.0497987	0.0510571	-15.9134	-17.3081	0.005	0.337737		0.337774	-4.50567	-6.06161	0.007	0.413286		0.413346	-16.5921	-17.5813	0.003	0.0521305		0.0522167	-5.5109	-5.86663	0.007	0.0618524		0.0622473	2015-09-21	2015-10-06
24	47.69	48.36	47.11	0.67	36.16		944.63	954.63	10	0.8	952.5	7.87	2.13	0.213	1410	2.14	74.6356	0.052933	980	1.35	47.3395	0.0483056	0.0506193	-16.018	-17.4116	0.004	0.337737		0.33776	-5.2584	-6.8053	0.002	0.413286		0.413291	-16.3205	-17.3025	0.004	0.0521305		0.0522837	-5.8726	-6.23777	0.02	0.0618524		0.0650056	2015-09-21	2015-10-06
25	49.51	51.12	48.99	1.61	36.74		954.26	963.89	9.63	0.8	961.62	7.36	2.27	0.235722	1710	2.47	86.0377	0.0503145	1310	1.76	61.5058	0.046951	0.0486327	-15.6867	-17.0839	0.001	0.337737		0.337738	-4.25763	-5.81653	0.002	0.413286		0.413291	-16.3451	-17.3278	0.004	0.0521305		0.0522837	-5.28628	-5.63615	0.007	0.0618524		0.0622473	2015-09-21	2015-10-06
26	51.4	52.08	50.46	0.68	52.07		941.83	955.8	13.97	0.8	953.18	11.35	2.62	0.187545	2280	3.2	111.261	0.0487986	1340	1.76	61.5058	0.0458999	0.0473492	-15.0821	-16.4859	0.019	0.337737		0.338271	-3.8821	-5.44551	0.029	0.413286		0.414303	-16.2538	-17.2341	0.005	0.0521305		0.0523697	-5.00339	-5.34588	0.002	0.0618524		0.0618847	2015-09-21	2015-10-06
27	52.56	53.32	51.62	0.76	42.21		951.06	966.23	15.17	0.8	963.12	12.06	3.11	0.20501	1720	2.55	88.8019	0.051629	1410	2.02	70.4893	0.0499924	0.0508107	-15.626	-17.0239	0.004	0.337737		0.33776	-3.85416	-5.41791	0.005	0.413286		0.413317	-16.4913	-17.4778	0.003	0.0521305		0.0522167	-4.96952	-5.31113	0.003	0.0618524		0.0619251	2015-09-21	2015-10-06
28	54.08	55.09	53.27	1.01	48.11		951.97	964.04	12.07	0.8	961.37	9.4	2.67	0.22121	1210	1.54	53.9044	0.0445491	1220	1.62	56.6685	0.0464496	0.0454993	-15.4599	-16.8596	0.009	0.337737		0.337857	-3.86793	-5.43152	0.005	0.413286		0.413317	-16.3162	-17.2981	0.027	0.0521305		0.0587076	-5.10525	-5.45039	0.004	0.0618524		0.0619816	2015-09-21	2015-10-06
29	55.85	57.36	55.13	1.51	45.3		935.88	951.28	15.4	0.8	948.21	12.33	3.07	0.199351	1850	2.66	92.6026	0.0500555	1060	1.49	52.1768	0.0492234	0.0496394	-15.5538	-16.9525	0.035	0.337737		0.339545	-4.25744	-5.81635	0.004	0.413286		0.413306	-16.149	-17.1264	0.004	0.0521305		0.0522837	-5.20036	-5.54799	0.004	0.0618524		0.0619816	2015-09-21	2015-10-06
30	57.56	58.76	57.09	1.2	46.67		941.79	954.47	12.68	0.8	951.44	9.65	3.03	0.238959	1050	1.34	46.994	0.0447562	940	1.39	48.7216	0.0518315	0.0482938	-15.4727	-16.8723	0.004	0.337737		0.33776	-4.56764	-6.12283	0.008	0.413286		0.413364	-16.029	-17.0033	0.003	0.0521305		0.0522167	-5.39066	-5.74325	0.004	0.0618524		0.0619816	2015-09-21	2015-10-06
31	59.4	60.45	58.37	1.05	43.63		934.44	951.16	16.72	0.8	948.15	13.71	3.01	0.180024	1160	1.58	55.2865	0.0476607	1150	1.51	52.8678	0.045972	0.0468164	-14.9975	-16.4022	0.007	0.337737		0.337809	-4.51311	-6.06895	0.006	0.413286		0.41333	-16.239	-17.2188	0.006	0.0521305		0.0524746	-5.87219	-6.23736	0.003	0.0618524		0.0619251	2015-09-21	2015-10-06
32	60.94	61.99	60.37	1.05	44.91		944.64	957.14	12.5	0.8	954.35	9.71	2.79	0.2232	1380	1.95	68.0707	0.0493266	1890	2.76	96.0578	0.0508242	0.0500754	-14.6055	-16.0145	0.01	0.337737		0.337885	-4.10269	-5.66346	0.008	0.413286		0.413364	-16.071	-17.0464	0.003	0.0521305		0.0522167	-6.07877	-6.44933	0.004	0.0618524		0.0619816	2015-09-21	2015-10-06
33	62.92	64.13	62.13	1.21	54.11		954.99	971.44	16.45	0.8	968.17	13.18	3.27	0.198784	1450	1.23	43.1933	0.0297885	1970	3.16	109.879	0.0557759	0.0427822	-15.1461	-16.5492	0.008	0.337737		0.337831	-4.91169	-6.46275	0.039	0.413286		0.415123	-15.885	-16.8555	0.016	0.0521305		0.0545306	-5.90809	-6.27419	0.022	0.0618524		0.0656485	2015-09-21	2015-10-06
34	64.74	65.78	64.24	1.04	40.36		941.93	956.1	14.17	0.8	953.43	11.5	2.67	0.188426	870	1.23	43.1933	0.0496474	1170	1.68	58.7417	0.0502065	0.049927	-15.0695	-16.4735	0.009	0.337737		0.337857	-4.44525	-6.00191	0.01	0.413286		0.413407	-15.5614	-16.5233	0.004	0.0521305		0.0522837	-5.02237	-5.36536	0.004	0.0618524		0.0619816	2015-09-21	2015-10-06
35	67.15	68.08	66.18	0.93	54.11		954.78	967.84	13.06	0.8	965.17	10.39	2.67	0.204441	1420	2.15	74.9811	0.0528036	1410	2.24	78.0908	0.0553835	0.0540936	-14.513	-15.9231	0.005	0.337737		0.337774	-3.97462	-5.53692	0.004	0.413286		0.413306	-15.3716	-16.3284	0.002	0.0521305		0.0521688	-5.14684	-5.49308	0.003	0.0618524		0.0619251	2015-09-21	2015-10-06
36	69.43	70.61	68.95	1.18	31.22		950.48	963.74	13.26	0.8	960.71	10.23	3.03	0.228507	1420	2.17	75.6721	0.0532902	1380	2.16	75.3266	0.0545845	0.0539374	-15.3378	-16.7388	0.007	0.337737		0.337809	-3.27773	-4.84839	0.01	0.413286		0.413407	-15.6188	-16.5822	0.023	0.0521305		0.0569788	-4.06934	-4.38745	0.004	0.0618524		0.0619816	2015-09-21	2015-10-06
37	71.1	76.09	70.73	4.99	40.62		942.52	955.57	13.05	0.8	952.63	10.11	2.94	0.225287	2200	2.84	98.822	0.0449191	1220	1.76	61.5058	0.0504146	0.0476668	-14.654	-16.0625	0.006	0.337737		0.33779	-2.84914	-4.42495	0.006	0.413286		0.41333	-15.8353	-16.8045	0.005	0.0521305		0.0523697	-3.65695	-3.96429	0.005	0.0618524		0.0620542	2015-09-21	2015-10-06
38	77.11	81.72	76.11	4.61	9.69	dentine?	942.17	947.8	5.63	0.4	945.07	2.9	2.73	0.484902	1510	0.18	6.91366	0.00457858	460	0.02	1.38534	0.00301161	0.0037951	-16.3256	-17.7159	0.025	0.337737		0.338661	-2.19834	-3.78196	0.064	0.413286		0.418213	-16.7544	-17.7479	0.014	0.0521305		0.0539777	-3.58637	-3.89188	0.014	0.0618524		0.063417	2015-09-21	2015-10-06
Doubles
6	12.8	14	12.65	1.2	31.34	(?)	945.55	959.56	14.01	0.8	955.29	9.74	4.27	0.304782	1530																																		2016-01-18
13	26.13	27.12	25.83	0.99	39.11		941.77	958.36	16.59	0.8	954.55	12.78	3.81	0.229656	1310																																		2016-01-18
T	Position [mm] (top to bottom)	Position [µm]	divCa	Na	Mg	Al	Si	P	S	Cl	K		Ti	Cr	Mn	Fe	Ni	Cu	Zn	Rb	Sr	Rh	Ba	Pb	O	SDs	Na	Mg	Al	Si	P	S	Cl	K		Ti	Cr	Mn	Fe	Ni	Cu	Zn	Rb	Sr	Rh	Ba	Pb	O	SD+
				22.9897	24.305	26.9815	28.0855	30.9738	32.065	35.453	39.0983	40.078	47.867	51.9961	54.938	55.845	58.6934	63.546	65.39	85.4678	87.62	102.906	137.327	207.2	15.9994		22.9897	24.305	26.9815	28.0855	30.9738	32.065	35.453	39.0983	40.078	47.867	51.9961	54.938	55.845	58.6934	63.546	65.39	85.4678	87.62	102.906	137.327	207.2	15.9994
		0		0.0227619	0.00567962	0.000695108	0.0118258	0.401055	0.00760098	0.0228055	0.0131742	1	0.000325707	3.38037e-05	4.49587e-05	0.00119169	6.8934e-06	4.97341e-05	0.000422788		0.000203608	0			2.25475		0.0186807	0.00695137	0.00296136	0.00096228	0.00718477	0.00127204	0.001836	0.000700591	0.00825394	0.00189786	0.00100768	0.000150039	0.000151064	5.50014e-06	9.91046e-05	7.89584e-05		0.000109856				0.00930527
		25.1422				0.0031011	0.0103688	0.398073	0.00886231	0.0198983	0.0115256	1	0.000448835	2.79846e-05		0.00128285			0.000398013		0.0002096	0			2.22884				0.00293003	0.000942988	0.00707286	0.00125951	0.00179867	0.000684153	0.00813932	0.001872	0.000993668		0.000149337			7.77612e-05		0.000108355				0.00907064
		50.2843		0.0731026	0.00710371	0.0037932	0.0138215	0.411256	0.00566615	0.0199111	0.0121128	1	0.000350628	8.41352e-05		0.00113035			0.000428091		0.00018683	0			2.31995		0.0194011	0.00714609	0.00305487	0.000996858	0.00742302	0.00129836	0.00187356	0.000715107	0.00847797	0.00194948	0.00103525		0.000154904			8.11241e-05		0.000112767				0.00983424
		75.4265				0.00764383	0.00969104	0.407738	0.00767644	0.0199817	0.0126072	1	0.000458723	0.000230712	9.468e-05	0.0011113			0.000448762		0.000153698	0			2.26409				0.00298058	0.000950455	0.00718955	0.00126833	0.00181857	0.000696043	0.00822785	0.0018924	0.00100531	0.000149769	0.000150256			7.88157e-05		0.000109303				0.00931429
		100.569		0.0205997	0.00174733		0.0128179	0.409443	0.00850497	0.0186605	0.0109353	1	0.000482506	4.83398e-05		0.00118132		6.65034e-05	0.000425887		0.000164292	0			2.27491		0.0187215	0.00695364		0.000968951	0.00723864	0.00127917	0.00182374	0.000693194	0.00827595	0.00190357	0.00101043		0.000151424		9.94383e-05	7.91818e-05		0.000109986				0.00941353
		125.711			0.0120379	0.00271209	0.00544389	0.40251	0.00677454	0.0172677	0.0110693	1	0.000545442	0.000242877	7.39867e-05	0.0011642			0.000461259		0.000148495	0			2.24402			0.00690808	0.00294008	0.000926615	0.00711911	0.00125598	0.00179507	0.000685008	0.00817169	0.00187984	0.000998497	0.000148663	0.000149446			7.83288e-05		0.000108536				0.0091687
		150.853					0.00668859	0.396177	0.00899783	0.0157202	0.0103636	1	0.000265751	7.59019e-05	3.91008e-05	0.00109937		5.50451e-06	0.000366351		0.000134534	0			2.20997					0.00092018	0.00700553	0.00124942	0.00176663	0.00067369	0.00807064	0.00185547	0.000985476	0.000146684	0.000147337		9.67253e-05	7.69772e-05		0.000107138				0.00891793
		175.995		0.048154	0.0220596	0.00774694	0.00828976	0.420045	0.00774796	0.0163088	0.0100606	1	0.000417267			0.000982428			0.000324012		0.000188783	0			2.34232		0.0193394	0.00722595	0.00307864	0.000975633	0.00747732	0.00131017	0.00186253	0.000708021	0.00849734	0.00195421			0.00015463			8.08671e-05		0.000113033				0.00995176
		201.137			0.00677892	0.000880209	0.00592757	0.403742	0.00662312	0.0175324	0.00939018	1	0.000320353	0.000116245	5.21241e-05	0.00103437			0.000329807		0.000169723	0	0.000141238		2.23899			0.00686524	0.00292351	0.000925712	0.00710206	0.00125147	0.00179058	0.000676045	0.00814635	0.0018731	0.000994885	0.000148113	0.000148454			7.75505e-05		0.000108286		5.06082e-05		0.00911979
		226.28				0.00533658	0.00732043	0.403184	0.00421446	0.0151998	0.00842509	1	0.000179902	0.000177108		0.000908138			0.000439315		0.000198158	0			2.23904				0.00293373	0.000928876	0.00708066	0.00123832	0.00177629	0.000670303	0.0081244	0.00186748	0.000992452		0.000147541			7.77864e-05		0.00010811				0.00909542
		251.422				0.00267956	0.00335801	0.407444	0.00447717	0.0154972	0.00848514	1	0.000195495		1.11115e-05	0.000823535			0.000395309		0.000167911	0	6.23961e-05		2.23959				0.00292195	0.00091247	0.00709556	0.00123896	0.00177689	0.00067032	0.00812164	0.00186691		0.000147497	0.000147148			7.75813e-05		0.00010795		5.01346e-05		0.00909456
		276.564				0.00344605	0.00465183	0.413891	0.00546431	0.0129438	0.00713284	1	0.000416624	0.000178117		0.000781209	4.07378e-05		0.000395847		0.000188168	0			2.26267				0.00294226	0.00092312	0.00716361	0.00125028	0.00177691	0.000668738	0.0081694	0.00187879	0.000997953		0.00014784	5.58205e-06		7.80397e-05		0.000108668				0.00924233
		301.706		0.0145698	0.00912988		0.000965746	0.406419	0.00624651	0.0121938	0.0076178	1	0.000294018	8.65345e-05		0.000661202			0.000364519		0.00018921	0			2.24368		0.018419	0.00688049		0.000906249	0.00711884	0.00125097	0.0017703	0.000669378	0.00815307	0.00187454	0.000995585		0.000147056			7.7756e-05		0.000108455				0.00914644
		326.848			0.00307415	0.00288004	0.00346626	0.408223	0.00499829	0.0122468	0.00636223	1	0.000292494	0.00027705	3.51524e-06	0.000612747			0.00035077		0.000144167	0			2.2446			0.00682932	0.00292274	0.000912903	0.00709867	0.00124107	0.00176368	0.000661694	0.00812158	0.00186729	0.000992513	0.000147465	0.000146291			7.73998e-05		0.000107853				0.00911486
		351.99			0.00397675	0.00191007	0.00310048	0.410039	0.00491289	0.0119438	0.00595628	1				0.000595944			0.000411383		0.000167425	0			2.24761			0.0068358	0.00292	0.000911793	0.00710897	0.00124123	0.00176317	0.000660317	0.00812493				0.000146283			7.7678e-05		0.000107992				0.00913084
		377.133				0.00228324	0.00118232	0.412789	0.00423442	0.0101399	0.00646275	1	0.000118743			0.000548701			0.000334088		0.000183423	0			2.24897				0.00291827	0.000902993	0.00711221	0.0012371	0.00175389	0.000661637	0.00811588	0.00186527			0.000145928			7.72778e-05		0.000107937				0.00912617
		402.275			0.00909366	0.00321098		0.413917	0.00637514	0.00938277	0.00534556	1	6.72116e-05			0.000365685			0.000377191		0.000215492	0			2.25961			0.00688017	0.00293535		0.00714923	0.00125146	0.0017588	0.000660099	0.00815288	0.00187357			0.000145847			7.78058e-05		0.000108559				0.00921117
		427.417			0.0124315	0.00311861	0.00203306	0.422405	0.0070487	0.00974881	0.00533237	1	0.000201002	0.00012102		0.00036768			0.000351343		0.000160951	0			2.29271			0.00696782	0.0029665	0.000920357	0.00726098	0.00126768	0.0017792	0.000667134	0.00824044	0.00189424	0.00100639		0.000147422			7.85349e-05		0.000109501				0.00944645
		452.559			0.0122077	0.0032845	0.00232874	0.42421	0.00655688	0.00896504	0.00387355	1	0.000113393			0.000335987			0.000285405		0.000137762	0	3.77619e-05		2.29756			0.00696896	0.00296806	0.000921849	0.00727057	0.00126603	0.00177649	0.000661319	0.00824288	0.00189444			0.000147335			7.82864e-05		0.000109437		5.07814e-05		0.00946924
		477.701		0.00858684	0.0007414			0.416985	0.00352699	0.00869044	0.00408934	1		0.000184446		0.000427465		2.28245e-05	0.000321876		0.000211273	0			2.2595		0.0183621	0.00683422			0.00714928	0.0012377	0.00175292	0.000653839	0.0081387		0.000994228		0.000145845		9.76114e-05	7.74454e-05		0.000108353				0.00919469
		502.843				0.00353618		0.422939	0.00409906	0.00744957	0.00374454	1				0.000274335			0.00034266		0.000238537	0			2.27699				0.00294099		0.00719656	0.00124401	0.00175349	0.000654533	0.00816485				0.000145689			7.77791e-05		0.000108813				0.00929563
		527.986			0.0260458			0.424066	0.00217036	0.00759981	0.00422269	1	0.000172869	9.88186e-05		0.000440785			0.000321214		0.0001482	0			2.30198			0.00703255			0.00727676	0.00124911	0.00177252	0.000663376	0.00825056	0.00189645	0.00100754		0.000147905			7.85071e-05		0.000109583				0.00949632
		553.128			0.000240648			0.419409	0.00215434	0.00882846	0.00322867	1	5.25928e-05	2.87787e-05		0.000388457			0.00038078		0.000237001	0			2.26143			0.00681857			0.00714487	0.00122966	0.00174999	0.000649041	0.00812248	0.00186652	0.000991614		0.000145396			7.75302e-05		0.000108242				0.00918421
		578.27			0.0144358	0.00258434		0.42797	0.00230088	0.00573032	0.00277804	1	0.000413321	0.000137365		0.000338329		3.98573e-06	0.000332471		0.000262908	0			2.30575			0.00697463	0.00296368		0.0072824	0.00124786	0.00176227	0.000656473	0.00823873	0.00189472	0.00100625		0.00014727		9.87335e-05	7.84408e-05		0.000109898				0.00949822
		603.412			0.00556929	0.00165717		0.408436	0.00434596	0.00643383	0.00197449	1	6.94167e-05		1.0498e-05	0.000452206			0.000283831		0.000141551	0			2.23561			0.00679044	0.00289687		0.00704865	0.00122955	0.0017276	0.000639262	0.00806338	0.00185301		0.000146436	0.000144595			7.65753e-05		0.00010707				0.0090133
		628.554		0.00970566	0.00622288	0.000830899		0.419311	0.00635191	0.00610812	0.0020107	1		6.07074e-05		0.000334055	7.45036e-05	3.08706e-05	0.000332989		0.000205317	0			2.27248		0.0184427	0.00688489	0.00293264		0.00718836	0.00125436	0.00174962	0.00064805	0.00817237		0.000997836		0.000146067	5.72205e-06	9.80481e-05	7.78112e-05		0.000108777				0.00928578
		653.696				0.000702131		0.425524	0.00409837	0.0085429	0.00210823	1	7.34612e-05	3.14759e-05		0.000360623			0.000344248		0.000172456	0			2.27993				0.00293039		0.00720949	0.00124442	0.00175853	0.000648066	0.00816754	0.00187696	0.000997127		0.000146089			7.78112e-05		0.000108579				0.00931073
		678.839			0.00862739			0.426695	0.00559568	0.00681974	0.0014976	1	7.54248e-05			0.000313688	5.23074e-05		0.000284449		0.000232249	0			2.29065			0.00691825			0.00724317	0.00125554	0.00175851	0.000648158	0.00820026	0.00188449			0.000146482	5.65057e-06		7.78777e-05		0.000109259				0.00939197
		703.981			0.00914154			0.424947	0.00420358	0.0056036	0.00154424	1		0.000164685		0.000377013		2.65962e-05	0.000310475		0.000277699	0			2.28617			0.00690613			0.00722112	0.00124726	0.00174992	0.000647016	0.00818339		0.000999607		0.00014644		9.81629e-05	7.7824e-05		0.00010922				0.00935432
		729.123						0.422043	0.00236435	0.00603372	0.00111644	1	2.92287e-05	0.00014218	6.20251e-05	0.000451378			0.000332428		0.000229983	0	2.37209e-05		2.26835						0.00715737	0.00123082	0.00173908	0.000640624	0.00812452	0.0018669	0.000992325	0.000147756	0.000145688			7.73534e-05		0.000108241		4.99953e-05		0.00921462
		754.265			0.0232318	0.00225082		0.431343	0.00283591	0.00676599	0.00156576	1	3.35444e-05			0.000311698			0.000325931		0.000263969	0			2.32255			0.00705373	0.00298042		0.0073409	0.00125771	0.00177734	0.000655462	0.00828909	0.00190473			0.00014806			7.88933e-05		0.000110574				0.00962591
		779.407						0.421151	0.00458977	0.00459735	0.000868305	1	7.86374e-05	0.000140913	4.88615e-06	0.00041597			0.000325736		0.000261212	0			2.26548						0.00714845	0.00123894	0.00173196	0.000639142	0.0081185	0.00186571	0.000991585	0.000147415	0.000145437			7.72689e-05		0.000108287				0.00919615
		804.55			0.0147597	0.00390175		0.428453	0.00351955	0.00473365	0.000868429	1	0.000138916			0.000467744	4.90737e-05	9.99347e-06	0.000344101		0.000211236	0			2.308			0.00697672	0.00296943		0.00728518	0.00125301	0.00175836	0.000648677	0.00823962	0.00189379			0.000147819	5.66437e-06	9.87689e-05	7.84972e-05		0.000109697				0.0095085
		829.692			0.0138204			0.423556	0.00267562	0.0044763	0.000862171	1	0.000235896	7.59762e-05		0.000521314			0.000314165		0.000269192	0			2.28687			0.00692364			0.00721374	0.00124072	0.0017449	0.000644074	0.00818147	0.00188083	0.00099901		0.000146995			7.78209e-05		0.00010916				0.00935499
		854.834			0.00350521	0.00186789		0.427774	0.00299966	0.0057476	0.000673238	1	0.000155893			0.000329616			0.000312529		0.000251557	0			2.29135			0.00688375	0.00294114		0.00723341	0.00124246	0.00175068	0.000643516	0.00818421	0.00188113			0.00014626			7.78402e-05		0.000109124				0.00937643
		879.976			0.00432317	0.000164513		0.427934	0.00269637	0.00442505	0.000592533	1	0.000184936	1.18943e-05		0.000470676			0.000328406		0.000239085	0			2.29033			0.00688042	0.00293132		0.00722706	0.00124002	0.00174358	0.000642563	0.00817628	0.00187943	0.000998114		0.000146695			7.78297e-05		0.000108967				0.00936319
		905.118				0.000520847		0.426558	0.00305811	0.00447328	0.000489873	1	0.000201539	0.000112379		0.000557335		1.62618e-05	0.000288119		0.000265474	0			2.28267				0.00292501		0.00720229	0.00123821	0.00173915	0.000640441	0.00815461	0.00187451	0.000995878		0.00014666		9.77755e-05	7.74591e-05		0.000108786				0.00930715
		930.26			0.0109129			0.42806	0.00308924	0.0036176	0.000232247	1	0.000148064	0.0001137		0.000475984	2.84914e-05	1.64885e-05	0.000344763		0.000199193	0			2.29697			0.00692569			0.00724674	0.00124492	0.00174489	0.000642791	0.00819797	0.00188426	0.00100118		0.000147106	5.55138e-06	9.82963e-05	7.81032e-05		0.000109093				0.00941525
		955.403						0.424642	0.00387235	0.00289676	0.000397916	1	0.00014519			0.000545724		2.17333e-05	0.000322466		0.000199151	0			2.27578						0.0071762	0.00123837	0.00172832	0.00063844	0.00813389	0.00186952			0.00014624		9.75493e-05	7.7402e-05		0.00010824				0.00925546
		980.545			0.0206653	0.0024181		0.427261	0.00475275	0.00407271		1	8.76646e-05	0.000106459		0.000492358		6.48174e-06	0.000325753		0.00018575	0			2.30766			0.00700422	0.00296466		0.00728356	0.00125866	0.00175643		0.00824335	0.00189444	0.00100669		0.000147988		9.87992e-05	7.84572e-05		0.000109641				0.00951144
		1005.69			0.0123237	0.000891953		0.426134	0.00245128	0.00422995	0.000244224	1		4.64268e-05		0.000604427			0.000311145		0.000188548	0			2.29366			0.00692675	0.00294008		0.00723392	0.00124146	0.00174621	0.000642402	0.00819238		0.00100022		0.000147532			7.79123e-05		0.000108975				0.00939528
		1030.83			0.0191017			0.441502	0.00387655	0.00359946		1	0.000184322			0.000543625	2.31551e-05		0.000350491		0.000261774	0			2.34543			0.0070675			0.00741541	0.00126756	0.00177196		0.00832548	0.00191372			0.000149676	5.61551e-06		7.93419e-05		0.00011105				0.00976341
		1055.97			0.00427214	0.000530692		0.426835	0.00223856	0.00500405		1	5.809e-05	0.000168462		0.000546726			0.000296219		0.000238587	0			2.2873			0.00687359	0.00293		0.0072156	0.00123695	0.00174427		0.00816841	0.0018771	0.000997792		0.000146865			7.76233e-05		0.00010886				0.00934179
		1081.11						0.430307	0.0020354	0.00211916	8.09059e-05	1	0.000298596	1.94512e-05		0.000559339			0.000299666		0.000210265	0			2.29294						0.00722788	0.0012358	0.00173203	0.000639686	0.00816626	0.00187759	0.000996921		0.000146877			7.76169e-05		0.000108716				0.00936236
		1106.26			0.00618436	0.00229384		0.428537	0.00211703	0.00238643		1		2.78499e-05		0.000591822		2.07872e-05	0.000332094		0.00015013	0			2.29666			0.00689574	0.00294332		0.00723761	0.00123903	0.00173719		0.00818543		0.000999296		0.000147355		9.81635e-05	7.79318e-05		0.000108725				0.00939957
		1131.4				0.00117799		0.429887	0.00326453	0.00143821	0.000222741	1		0.000163679	2.59495e-05	0.000604942			0.000371546		0.000230841	0			2.29335				0.00293349		0.00723016	0.0012415	0.0017302	0.000640619	0.00817076		0.00099806	0.00014845	0.000147145			7.79534e-05		0.00010886				0.0093692
		1156.54			0.0105783			0.431156	0.00198889	0.00167185	0.000118173	1	2.62903e-05	0.000162288		0.00057892			0.000324919		0.000193716	0	1.89602e-05		2.30581			0.00693356			0.00726912	0.00124206	0.00173924	0.00064318	0.00820891	0.00188627	0.00100271		0.000147725			7.8126e-05		0.000109216		5.0495e-05		0.00946409
		1181.68		0.0134671	0.0200718	0.00498213		0.430693	0.00172259	0.00474677		1				0.000562683			0.00024146		0.000250677	0			2.32769		0.0187637	0.00705644	0.00299846		0.00735468	0.00125591	0.00177294		0.00830771				0.000149435			7.87196e-05		0.000110767				0.0096689
		1206.82		0.00145192	0.0147478	0.000903689		0.437887	0.00179951	0.0032259		1	5.40972e-05	0.000107406		0.000661184			0.000312416		0.0002306	0			2.3323		0.0186621	0.00701487	0.00297327		0.00736415	0.00125275	0.00176174		0.00828474	0.00190381	0.00101175		0.00014943			7.87958e-05		0.000110378				0.00966123
		1231.97			0.0124903			0.436986	0.00225419	0.00237241	0.000152326	1		7.04259e-05		0.000563579			0.000328786		0.00017094	0			2.32498			0.006984			0.00733781	0.00125078	0.0017528	0.000647268	0.00825929		0.00100849		0.000148568			7.86214e-05		0.000109792				0.00960133
		1257.11			0.00821994			0.432452	0.00150297	0.00124723		1	0.000120476			0.000507489	1.50011e-06		0.000269629		0.000222779	0			2.30707			0.00692054			0.00727094	0.00123947	0.00173666		0.00820496	0.00188575			0.000147361	5.44538e-06		7.78615e-05		0.000109283				0.00946472
		1282.25				0.000800903		0.433303	0.0027046	0.00353608	0.000144312	1				0.000553381			0.000368114		0.000224713	0			2.30262				0.00294117		0.00726689	0.00124311	0.00174424	0.000642312	0.00819646				0.000147396			7.81845e-05		0.000109178				0.00943667
		1307.39			0.00520433	0.000657975		0.434792	0.00216645	0.00214119		1		2.45131e-05		0.000628593			0.000260026		0.000300545	0			2.31211			0.00692026	0.00294878		0.00729328	0.00124437	0.00174337		0.00821932		0.00100342		0.000148116			7.79583e-05		0.000109794				0.00950197
		1332.54			0.0149136			0.438252	0.00217594	0.0029776		1	2.78972e-05	5.62152e-05	3.45351e-05	0.000645335			0.000303187		0.000218633	0			2.33137			0.00701108			0.00736096	0.00125351	0.00175959		0.00827944	0.00190249	0.00101089	0.00015046	0.000149269			7.87073e-05		0.000110258				0.00965123
		1357.68			0.0224784			0.442324	0.00194853	0.0012656		1		6.69538e-05		0.000560159			0.000272954		0.000221904	0			2.35089			0.00708432			0.00742173	0.00126002	0.00176293		0.00832873		0.00101695		0.000149803			7.90499e-05		0.000110928				0.00978995
		1382.82						0.429683	0.00239746	0.00285427		1	0.000131911	0.00013614		0.000559203			0.00031432		0.00023	0			2.2909						0.007224	0.00123705	0.00173471		0.00816475	0.00187656	0.000997214		0.00014685			7.76624e-05		0.000108777				0.00935232
		1407.96						0.434539	0.00188586	0.00240737		1		2.65044e-05		0.000523728			0.000267262		0.00023787	0			2.30495						0.00727003	0.00123943	0.00173915		0.00819428		0.00100037		0.000147235			7.77505e-05		0.000109202				0.0094437
		1433.1						0.425162	0.00173657	0.0026916		1	7.41604e-05	0.000102029		0.000505734			0.000355131		0.000228968	0			2.27713						0.00717425	0.00122899	0.00172651		0.00812929	0.00186817	0.000992744		0.000145995			7.7491e-05		0.0001083				0.00925573
		1458.25			0.0107029			0.414674	0.00229355	0.00297414		1	2.19816e-05	8.16646e-05		0.00055207			0.000285702		0.00027251	0			2.25628			0.00683839			0.0071021	0.00122616	0.00172051		0.00809564	0.00186023	0.000988552		0.000145578			7.68892e-05		0.000108028				0.00913301
		1483.39			0.00285212	0.000664526		0.430418	0.00213357	0.00398696		1	3.17386e-05	0.000198991		0.000412849			0.00026059		0.000194509	0			2.29654			0.00688111	0.00293623		0.00724426	0.00123892	0.00174349		0.00818425	0.00188063	0.000999852		0.000146601			7.7628e-05		0.000108891				0.00939773
		1508.53				0.0014195		0.426641	0.00339513	0.00168725		1		0.000209474		0.000510696			0.000318131		0.000258388	0			2.28371				0.00292638		0.00719698	0.00123861	0.00172644		0.00814822		0.000995493		0.000146355			7.75207e-05		0.000108672				0.00930408
		1533.67			0.00269414			0.423879	0.00316155	0.00124135		1	0.000211767			0.000568878			0.000363325		0.00023184	0			2.27621			0.00683508			0.0071699	0.00123493	0.00172083		0.00813027	0.00186896			0.000146269			7.75336e-05		0.000108325				0.00925308
		1558.81			0.0174839			0.425494	0.00276475	0.00162863		1	7.96757e-05	5.21258e-05		0.000535322			0.000359881		0.000218213	0			2.29559			0.00694992			0.00723342	0.0012431	0.00173607		0.00819479	0.00188325	0.00100054		0.000147292			7.81348e-05		0.000109129				0.00940592
		1583.96			0.0193251			0.43287	0.00307972	0.00160249		1				0.000470721	3.17202e-05		0.000362115		0.000280929	0			2.31932			0.00700809			0.00731649	0.00125345	0.00174859		0.00825441				0.000148097	5.60293e-06		7.87126e-05		0.000110181				0.0095723
		1609.1			0.0120594	0.0023391		0.43061	0.00253193	0.00271681		1				0.000560106			0.000302794		0.000227684	0			2.30877			0.00695245	0.0029574		0.00728029	0.00124659	0.00174674		0.00822406				0.00014792			7.81792e-05		0.000109557				0.00949374
		1634.24				0.000761111		0.428008	0.00227583	0.00228435		1	0.000214392	0.000136022		0.000491012	1.11485e-05		0.000319817		0.000248748	0			2.28712				0.00292595		0.00720812	0.001235	0.00173021		0.00815452	0.00187454	0.000995963		0.000146388	5.45124e-06		7.75875e-05		0.000108717				0.00932516
		1659.38			0.00186612			0.424984	0.00178214	0.0019008		1	0.00012239	9.50985e-05		0.000518214			0.000321996		0.000209967	0			2.27852			0.0068335			0.00717627	0.00122964	0.00172396		0.00813239	0.00186908	0.000993094		0.000146101			7.73858e-05		0.000108264				0.0092649
		1684.53			0.00404785	0.00132598		0.419578	0.00319806	0.00303833		1	0.000162558	9.17495e-05		0.000564742			0.000364257		0.000182117	0			2.26663			0.00682879	0.00291452		0.00714009	0.00123295	0.00172515		0.00811625	0.00186554	0.00099111		0.000146			7.74038e-05		0.000107936				0.00919827
		1709.67			0.00374989			0.423238	0.00323619			1	5.63524e-05	4.01304e-05		0.00046776			0.000327526		0.000251974	0			2.27492			0.0068342			0.00716187	0.0012343			0.00812412	0.00186691	0.000991861		0.000145747			7.73296e-05		0.000108325				0.00924085
		1734.81			0.013112			0.426062	0.00241932	0.00123142		1		8.52764e-05		0.000477026	3.15282e-05		0.000310122		0.000200903	0			2.29269			0.00691912			0.00722229	0.00123938	0.00173122		0.00817955		0.000998814		0.00014678	5.55133e-06		7.77861e-05		0.000108855				0.00937657
		1759.95			0.00372966			0.424824	0.00308422	0.00226533		1	3.51608e-05	4.2246e-05		0.000383113			0.00032545		0.000220616	0			2.27946			0.00684843			0.00718332	0.00123627	0.00172729		0.00814113	0.00187074	0.000993946		0.000145708			7.74831e-05		0.000108424				0.00927868
		1785.09			0.0104314			0.430363	0.00167312	0.00204613		1		0.000168211	1.80226e-05	0.000397509			0.000367388		0.00028704	0	2.38224e-05		2.30308			0.00692748			0.00726013	0.00123979	0.0017394		0.00820243		0.00100195	0.000148992	0.000146864			7.82384e-05		0.000109513		5.04751e-05		0.00944544
		1810.24			0.00904781	0.00106209		0.429816	0.00243499	0.00193465		1	0.000236854		7.43522e-05	0.000391392			0.000345224		0.000272332	0			2.30192			0.00692022	0.00294371		0.00725623	0.00124263	0.00173854		0.00820055	0.00188522		0.000149189	0.000146806			7.81297e-05		0.000109427				0.0094385
		1835.38			0.00505704			0.424329	0.0017252	0.00149917		1		0.000193021	6.36879e-05	0.000444283			0.0003594		0.000218478	0	2.68335e-05		2.27973			0.0068515			0.00717887	0.00123032	0.00172359		0.00813836		0.000994222	0.000148015	0.000145907			7.75949e-05		0.000108378		5.00931e-05		0.00927664
		1860.52			0.0170052	0.00122245		0.428977	0.00334405	0.00221193		1	6.66197e-05	2.64337e-05		0.000429212			0.000293238		0.000257918	0			2.30714			0.00697438	0.00295348		0.00727524	0.00125021	0.00174507		0.00822594	0.00189036	0.00100424		0.000147416			7.81578e-05		0.000109707				0.0094892
		1885.66			0.0161459	0.00282754		0.425818	0.00278074	0.00202859		1		7.06818e-05		0.000378535			0.000302573		0.000252537	0	4.07533e-05		2.29911			0.0069535	0.00295272		0.00724418	0.00124479	0.00173997		0.00820548		0.00100192		0.000146841			7.80016e-05		0.000109412		5.05633e-05		0.00943266
		1910.81			0.0055283	0.00203957		0.434217	0.000758191	0.0014446		1		0.000144961		0.000387698			0.000375044		0.000288025	0	7.28802e-05		2.31277			0.00691987	0.00295372		0.0072891	0.00123827	0.00174007		0.00821727		0.00100366		0.00014709			7.84115e-05		0.000109715		5.0768e-05		0.00950235
		1935.95		0.0244264	0.0136857			0.421034	0.00219126	0.00188323		1	0.000183489			0.000349571			0.000364655		0.000259714	0			2.29053		0.0186021	0.00695248			0.007234	0.001244	0.00174165		0.00821621	0.0018886			0.000146914			7.83587e-05		0.000109584				0.00940972
		1961.09			0.000457495			0.428292	0.00203642	0.00217769		1		1.46399e-05		0.000373261			0.000326938		0.000289197	0			2.28653			0.00684322			0.00720598	0.00123346	0.00172898		0.00815079		0.000995013		0.000145841			7.75811e-05		0.000108832				0.00931852
		1986.23		0.00791893				0.429795	0.000386764	0.00303966		1	4.5272e-05			0.000292052			0.000348685		0.000266561	0			2.29449		0.0184518				0.00723763	0.00123108	0.00173863		0.00817963	0.00187962			0.000146025			7.79445e-05		0.000109124				0.00938405
		2011.37			0.00766395			0.435193	0.000245812	0.00148932		1		0.000153328	1.0674e-05	0.000293749			0.000412444		0.000279439	0	9.28314e-05		2.31472			0.00693197			0.00729662	0.00123676	0.00174109		0.00822122		0.00100418	0.000149303	0.000146774			7.86029e-05		0.000109732		5.08744e-05		0.00951492
		2036.52			0.00277512			0.433964	0.000767201	0.0018468		1	8.56512e-05			0.000290582			0.000347187		0.000230593	0			2.30585			0.00688943			0.00726788	0.00123488	0.0017369		0.00819452	0.00188321			0.000146284			7.80802e-05		0.000109176				0.00944768
		2061.66			0.0116819			0.439615		0.00233873		1	0.000194453	2.94699e-05		0.000282176			0.00034007		0.000251945	0			2.33198			0.00698782			0.00735619		0.00175446		0.00826775	0.00190049	0.00100935		0.000147557			7.87486e-05		0.00011024				0.00964009
		2086.8			0.00401301	0.00376224		0.441392	0.00211172	0.00199407		1	0.000127082	9.70832e-05	4.09126e-05	0.000274652			0.000364139		0.000184359	0			2.33528			0.00696191	0.00298147		0.00736967	0.00125252	0.0017545		0.00827464	0.0019018	0.00101047	0.000150399	0.000147649			7.89138e-05		0.000110052				0.00966178
		2111.94						0.436755	0.000709222	0.00169081		1		5.4747e-05		0.000355551			0.000342735		0.000254878	0	5.81067e-05		2.31154						0.00728853	0.0012362	0.00173846		0.00820489		0.00100178		0.000146736			7.81608e-05		0.000109414		5.06309e-05		0.00948296
		2137.08			0.00525691			0.4289	0.000973021	0.00276174		1		0.000139269		0.000255328			0.000372359		0.000236497	0			2.29316			0.00688001			0.00722656	0.00123221	0.00173571		0.00817126		0.000998021		0.000145725			7.79614e-05		0.00010889				0.00936899
		2162.23			0.0146391	0.00189449		0.436522	0.00277868	0.00260703		1	0.000154095	1.19244e-05		0.000250669	7.32646e-05		0.000388987		0.000221007	0			2.32843			0.00700535	0.00297352		0.00734897	0.00125518	0.0017569		0.00827402	0.00190176	0.00101004		0.000147539	5.7881e-06		7.90107e-05		0.000110195				0.00963275
		2187.37			0.00679476			0.437723	0.00111862	0.00275529		1	1.92104e-05	1.01109e-05		0.000224357			0.000392977		0.000213823	0			2.32096			0.00694358			0.00732303	0.00124307	0.00175012		0.00823923	0.00189321	0.00100579		0.00014681			7.86949e-05		0.000109702				0.00956148
		2212.51			0.00691596			0.445369	0.00215643	0.00183645		1			7.88328e-06	0.00020985		2.09651e-05	0.000383763		0.000193219	0			2.34394			0.0069902			0.00740337	0.00125563	0.00175794		0.00829396			0.000150613	0.000147725		9.94658e-05	7.91794e-05		0.000110346				0.00972028
		2237.65			0.0170142	0.00306551		0.445294	0.00159134	0.00257662		1	6.0127e-05			0.000146944			0.000373481		0.000210376	0			2.35842			0.00707531	0.0030039		0.00744858	0.00126099	0.00177184		0.00834495	0.00191768			0.000148371			7.96233e-05		0.000111096				0.00984046
		2262.8			0.00727135	0.00028683		0.438822	0.00112084	0.00109022		1	9.68484e-05	1.54161e-05		0.000251159			0.000307781		0.000235213	0			2.3253			0.00695054	0.00295652		0.00733283	0.00124397	0.00174452		0.00824516	0.0018949	0.00100654		0.000147026			7.84004e-05		0.00010987				0.00958626
		2287.94			0.0132464			0.438354	0.00233658	0.000543911		1	0.000177619	0.000104443	8.06193e-05	0.000191848			0.000352425		0.000168505	0			2.32979			0.00699209			0.00734868	0.00125201	0.00174649		0.00826516	0.00189982	0.00100935	0.000150391	0.000147137			7.8775e-05		0.00010986				0.00962805
		2313.08						0.429475	0.000105071	0.0016345		1	7.97219e-05	0.000144079	5.3549e-05	0.000309004			0.000348358		0.000266118	0			2.28999						0.00721151	0.00122571	0.00172694		0.00815159	0.00187332	0.000995639	0.000148214	0.000145593			7.7676e-05		0.000108749				0.00933352
		2338.22			0.0110049	0.00502725		0.433536	0.000969825	0.00224666		1		0.00011918	6.20432e-06	0.000261785		4.27107e-06	0.000356257		0.000261012	0			2.32036			0.00696743	0.0029767		0.0073126	0.00124361	0.00174966		0.00824693		0.00100718	0.000149752	0.000147101		9.88329e-05	7.8617e-05		0.000109999				0.00956793
		2363.36		0.0109263	0.00876269			0.441581	0.00109857	0.000845999		1	0.000123092			0.000236969			0.000336018		0.00017925	0	1.13264e-05		2.3401		0.0187326	0.00700177			0.0073918	0.00125194	0.00175481		0.00829859	0.00190729			0.00014792			7.90256e-05		0.000110349		5.1015e-05		0.00970979
		2388.51		0.000721896	0.00616345			0.439712	0.00214989	0.00239527		1	5.59676e-05	0.00023081	7.26538e-05	0.000243503			0.000422502		0.000250692	0			2.32731		0.0185989	0.00695683			0.00734796	0.00125016	0.00175263		0.00825805	0.00189769	0.001009	0.000150228	0.000147224			7.89965e-05		0.000110105				0.0096095
		2413.65		0.0163055	0.0316706	0.000360416		0.443301	0.000829224	0.00186804		1	5.84657e-05	3.6312e-05		0.000317544			0.000410277		0.000208909	0			2.37153		0.0190171	0.00719602	0.00301759		0.00750235	0.0012683	0.00178364		0.00841459	0.00193367	0.00102731		0.000150326			8.04426e-05		0.000112016				0.00997774
		2438.79			0.0214283			0.442113	0.000975413	0.00151081		1	9.88732e-05	0.000167776	3.15024e-05	0.000167094			0.000459642		0.00021138	0			2.3492			0.00707376			0.00741437	0.00125487	0.00176241		0.00832146	0.00191244	0.00101648	0.000151211	0.000148037			7.97576e-05		0.000110787				0.00977439
		2463.93			0.00421692	0.00367505		0.435369	0.000738529	0.00220867		1	0.000118484			0.00028528			0.000390719		0.000296549	0			2.31719			0.00692432	0.00296465		0.00730421	0.00123995	0.00174569		0.00822896	0.00189126			0.000146877			7.85875e-05		0.000109906				0.00953403
		2489.08			0.00642142			0.432887	0.000791788	0.00147473		1		8.30643e-05		0.000195106			0.000442162		0.000287964	0			2.30623			0.00690856			0.00726788	0.00123573	0.00173643		0.00819949		0.00100124		0.000145982			7.8517e-05		0.000109477				0.00945496
		2514.22			0.00811704			0.440794	0.00216987	0.00172264		1	9.93077e-05	0.000209077		0.00023538			0.000413989		0.000245393	0			2.33203			0.00697345			0.00736146	0.00125178	0.00175201		0.00826819	0.0019002	0.00101015		0.000147371			7.90584e-05		0.000110218				0.00964082
		2539.36			0.0101633			0.433191	0.00103922	0.00101927		1	0.000235352	6.77719e-05		0.00022118			0.000418378		0.000168483	0			2.31123			0.00693703			0.00728291	0.00123909	0.00173786		0.00821505	0.00188854	0.00100307		0.000146366			7.85683e-05		0.000109194				0.00949343
		2564.5			0.00917871			0.43673		0.00171182		1	0.000118095	2.68262e-05		0.000178002			0.000361325		0.000249266	0			2.32052			0.00694969			0.00731503		0.00174489		0.00823483	0.00189261	0.00100532		0.000146541			7.85226e-05		0.00010979				0.00955456
		2589.64			0.0206755			0.445397	0.0011655	0.00239932		1	2.74877e-05	6.98283e-05		0.000227375			0.000373012		0.000209456	0			2.35795			0.0070897			0.00744807	0.00125905	0.00177087		0.0083439	0.0019173	0.00101882		0.000148688			7.96114e-05		0.000111078				0.00983726
		2614.79			0.00877467			0.43968	0.0014264	0.00243089		1	3.7719e-05	2.22394e-05	4.74233e-05	0.000211008			0.00043131		0.00022722	0			2.329			0.00697025			0.00735061	0.00124765	0.00175344		0.00826117	0.00189833	0.00100852	0.000150181	0.000147146			7.90628e-05		0.00011005				0.00962011
		2639.93			0.00954989			0.44107	0.00118303	0.00191733		1				0.000314914			0.000428197		0.000239424	0			2.3339			0.00698226			0.00736564	0.00124822	0.00175354		0.00827161				0.000147761			7.91498e-05		0.000110239				0.00965256
		2665.07			0.00754314			0.439633	0.00175061	0.00135396		1		2.91172e-05	2.17145e-05	0.000214823			0.000414121		0.000230009	0			2.3275			0.00695855			0.00734344	0.0012478	0.00174734		0.00825333		0.00100759	0.000149932	0.000147022			7.89169e-05		0.000109957				0.0096048
		2690.21			0.00109325			0.432152		0.00164516		1		3.16453e-05	3.40705e-05	0.000205524			0.000400049		0.000227525	0			2.2986			0.00686379			0.00724068		0.00173135		0.00817219		0.000997695	0.000148509	0.000145538			7.80835e-05		0.000108866				0.00939231
		2715.35			0.0128623			0.438336	0.000165292	0.00121339		1		6.76915e-05		0.000283401			0.000466569		0.000112076	0			2.32898			0.00698469			0.00734249	0.001242	0.0017478		0.00825828		0.00100835		0.000147393			7.91808e-05		0.000109536				0.00961668
		2740.5			0.0165993	0.000527921		0.445768		7.37591e-05		1	3.05983e-05	0.000161174		0.000214794			0.000468549		0.000181909	0			2.35597			0.00705608	0.0029859		0.00743212		0.00175703		0.0083243	0.00191281	0.0010168		0.000148286			7.9822e-05		0.000110702				0.00980591
		2765.64			0.0184215	0.00218683		0.442083		0.0027791		1				0.00016714			0.000409597		0.000238906	0			2.34888			0.00705957	0.00299108		0.00741249		0.00176727		0.00831948				0.000148002			7.95305e-05		0.000110875				0.00977073
		2790.78			0.00932454			0.439427	1.35998e-05	0.00204775		1		8.58543e-05	1.27897e-05	0.000213793			0.000418919		0.000273435	0			2.32878			0.00696841			0.00734523	0.00124108	0.00175083		0.0082563		0.00100819	0.000149949	0.00014707			7.8965e-05		0.000110176				0.00961353
		2815.92			0.0149627			0.44549	0.00201913	0.00182983		1	8.61962e-05	0.000198005	0.000104211	0.000248547			0.000425105		0.000212128	0			2.35312			0.00705162			0.00743345	0.00126007	0.00176493		0.00832708	0.00191368	0.0010173	0.000151616	0.000148476			7.96678e-05		0.000110865				0.00979732
		2841.07			0.00803998	0.00410277		0.441507		0.00207774		1	1.93429e-05	4.40184e-05	4.37145e-05	0.000261835			0.000443257		0.00021036	0			2.33996			0.0069877	0.00298678		0.00737979		0.00175714		0.00828547	0.00190384	0.00101158	0.000150607	0.000147789			7.93448e-05		0.000110304				0.00969381
		2866.21			0.0370117			0.446245	0.00151143	0.00156259		1		0.000118194	8.56563e-06	0.000227652	2.24553e-06		0.000404896		0.000174359	0			2.37686			0.00721278			0.00750879	0.00127017	0.00178094		0.00840793		0.00102684	0.000152685	0.00014983	5.58322e-06		8.03563e-05		0.000111783				0.00999226
		2891.35			0.0186818	0.000701866		0.441247	0.00142089	0.0013132		1	0.000101309	0.000172159		0.000208706	3.64882e-05		0.000492419		0.00032384	0			2.3451			0.00705329	0.00298178		0.00740128	0.00125512	0.00175933		0.0083108	0.00191	0.0010152		0.00014802	5.66101e-06		7.97917e-05		0.000111112				0.00974485
		2916.49			0.0129572			0.445529	0.0011764	0.00137829		1	0.00026963	6.96454e-05	9.07441e-06	0.000320847			0.000425319		0.000288679	0			2.3514			0.00703483			0.0074247	0.00125505	0.00176094		0.0083171	0.00191215	0.00101554	0.000151038	0.000148599			7.95732e-05		0.00011105				0.00977843
		2941.63			0.0135923			0.447519	0.000705056	0.001028		1	6.03914e-05			0.000199193			0.000421453		0.000182516	0			2.35718			0.007046			0.00744198	0.00125461	0.00176161		0.00832717	0.00191359			0.000148272			7.96535e-05		0.000110743				0.00981431
		2966.78			0.0173135	0.000702866		0.449687	0.000922961	0.00216229		1	0.000234022	0.000150549	7.9776e-05	0.000283357			0.000401567		0.000257722	0			2.36937			0.00709594	0.00300224		0.00748735	0.00126164	0.00177495		0.0083678	0.00192366	0.00102207	0.000152255	0.000149348			7.99589e-05		0.000111598				0.0099132
		2991.92			0.0209329	0.00335321		0.450483	0.000121581	0.00297822		1	8.3712e-05	8.56973e-05	1.8145e-05	0.000314901			0.00047879		0.000205194	0			2.3789			0.00713629	0.00302401		0.00751724	0.00126275	0.00178467		0.00839747	0.00192984	0.00102542	0.000152536	0.00015001			8.05666e-05		0.000111773				0.00998837
		3017.06			0.0134378	0.00114747		0.448429	0.00056977	0.00158059		1	2.46835e-05	5.91215e-05		0.000265568	3.54206e-05		0.000482359		0.000262267	0			2.36176			0.00705776	0.00299478		0.00745888	0.00125626	0.00176702		0.00834184	0.00191681	0.00101852		0.00014881	5.6777e-06		8.00477e-05		0.000111271				0.00985073
		3042.2						0.436898	0.00306542	0.00149571		1	7.91251e-05	0.000123732		0.000343661			0.00043592		0.000290175	0			2.31228						0.00729658	0.00124715	0.00173944		0.00821329	0.0018875	0.00100309		0.000146838			7.86235e-05		0.00010967				0.00949572
		3067.35			0.0166153	0.000667982		0.445406	0.00110015	0.00239846		1	0.00014845	6.62745e-05		0.000313676			0.000413811		0.000136934	0			2.35526			0.00706365	0.00298966		0.00743852	0.00125716	0.00176859		0.00833315	0.00191533	0.00101749		0.000148856			7.96788e-05		0.000110633				0.00981335
		3092.49				0.00110659		0.442256	0.000739387	0.00262091		1	9.24176e-05	8.51821e-05	8.02051e-05	0.0003037			0.000468844		0.000190725	0			2.33002				0.00296271		0.00735397	0.00124358	0.00175249		0.008253	0.00189668	0.00100778	0.000150168	0.000147383			7.91395e-05		0.00010979				0.00961482
		3117.63			0.0021507			0.44643	0.00170049	0.00173301		1	0.000105933	1.93931e-05		0.000420046	2.82546e-05		0.000440624		0.000213939	0			2.343			0.00696336			0.00740024	0.00125246	0.00175572		0.00828553	0.00190421	0.00101148		0.000148445	5.60969e-06		7.93345e-05		0.000110319				0.00970648
		3142.77			0.0123509			0.445852		0.00125201		1				0.000298911			0.000489323		0.000183088	0			2.35103			0.00702648			0.00741988		0.00175895		0.00831021				0.000148384			7.97731e-05		0.00011052				0.00976877
		3167.91			0.000164093			0.446695		0.00242113		1			2.67997e-05	0.000344637			0.000504173		0.00019989	0			2.34153			0.00694744			0.00739316		0.00175663		0.00827637			0.000150372	0.000147969			7.95098e-05		0.000110139				0.00968967
		3193.06		0.0198312	0.0048776	0.00107503		0.440544		0.00108152		1	6.4467e-05	7.76492e-05	3.55658e-05	0.000370433	2.6154e-05		0.000478763		0.000253879	0			2.33967		0.0187899	0.00699324	0.00298219		0.00739551		0.0017577		0.0083076	0.00190911	0.00101442	0.000150976	0.000148635	5.61591e-06		7.97043e-05		0.000110779				0.00971852
		3218.2			0.0147624	0.000359951		0.448904	0.00152588	0.00267029		1	9.73848e-05	7.50872e-05	6.31127e-05	0.000346236			0.000454637		0.000148755	0			2.36357			0.00707265	0.00299546		0.00747075	0.00126191	0.00177391		0.0083529	0.00191966	0.00101994	0.000151914	0.000149344			8.00381e-05		0.000110944				0.00987134
		3243.34						0.444184	8.99826e-05	0.00167188		1	0.000245615	0.000155918	9.29275e-05	0.00037845			0.000516909		0.000223559	0			2.33477						0.00736784	0.0012419	0.00174998		0.00825963	0.00189884	0.00100888	0.000150341	0.00014781			7.94016e-05		0.000110014				0.00964218
		3268.48			0.00355614	0.0017954		0.441386		0.00382779		1		0.000151994	8.48743e-05	0.000428			0.000582703		0.00024914	0			2.33228			0.00695339	0.0029705		0.00736263		0.0017604		0.00826675		0.00100974	0.000150437	0.000148142			7.9742e-05		0.000110215				0.0096402
		3293.62						0.438048	0.0015236	0.00205637		1	0.000106523	8.16077e-05		0.000589184	5.58648e-05		0.00052023		0.000225168	0			2.31617						0.00730807	0.00124196	0.00174336		0.0082209	0.00188936	0.00100385		0.000147983	5.67942e-06		7.90429e-05		0.000109505				0.00952048
		3318.77			0.0142993	0.000611451		0.447986	0.000428976	0.00229653		1	0.000188344	8.89354e-05	1.64021e-05	0.000466853			0.000508277		0.000240945	0			2.36117			0.00706314	0.0029933		0.00745891	0.00125599	0.00177045		0.00834395	0.00191798	0.0010189	0.000151556	0.000149687			8.01761e-05		0.00011121				0.00985073
		3343.91			0.0083312	0.00210603		0.43789	0.00103062	0.00208852		1	0.000247147	0.000117135	0.000103353	0.000651192			0.000407136		0.000186713	0			2.32761			0.00696697	0.00296916		0.0073417	0.00124575	0.00175167		0.00825946	0.0018988	0.0010087	0.000150381	0.000148933			7.89466e-05		0.00010986				0.0096124
		3369.05			0.00547613			0.425898	0.00156152	0.0025861		1	2.7017e-05	0.000200645		0.000476098			0.00039771		0.00012503	0			2.28476			0.00686563			0.00719828	0.00123188	0.00173114		0.00815312	0.00187346	0.000996056		0.000146302			7.78917e-05		0.000108194				0.00931398
		3394.19			0.00011702			0.439008	0.00127054	0.00170588		1		6.36364e-05		0.000603845	1.01023e-05	5.89025e-06	0.00046605		0.000197394	0			2.31882			0.00690379			0.00731531	0.00124148	0.0017427		0.0082246		0.00100423		0.00014811	5.49379e-06	9.85721e-05	7.88557e-05		0.00010944				0.00953569
		3419.34						0.439962	0.00223964	0.00170033		1	9.56548e-05			0.000490141	1.47794e-05		0.000563448		0.000233957	0			2.32163						0.00732783	0.00124693	0.00174473		0.00823427	0.00189239			0.000147816	5.5195e-06		7.93494e-05		0.000109719				0.00955845
		3444.48						0.422168	0.00245502	0.00152766		1	0.000232376			0.000745332	7.35151e-05		0.000493148		0.000179196	0			2.26883						0.00714463	0.00122891	0.00171759		0.00810948	0.00186426			0.00014661	5.67401e-06		7.78618e-05		0.000107834				0.00919953
		3469.62			0.00344641			0.435522	0.00485327	0.00160748		1		0.000199574	0.000126958	0.000690279			0.000468615		0.000219957	0			2.31229			0.00691748			0.00730097	0.00125621	0.0017423		0.0082246		0.00100478	0.000149843	0.000148465			7.88662e-05		0.000109533				0.00950884
		3494.76				0.000631002		0.422876	0.00498151	0.0006743		1				0.000531388			0.000470528		0.000338109	0	5.99205e-05		2.27124				0.00291321		0.00715719	0.00124083	0.00171645		0.00812047				0.00014594			7.78755e-05		0.000108626		5.01173e-05		0.00922178
		3519.9						0.424086	0.00168656	0.0011462		1	9.08371e-05	3.80472e-05		0.000786609			0.000515114		0.000251004	0			2.27445						0.00716134	0.00122732	0.00171818		0.0081196	0.00186602	0.000991301		0.000146961			7.80482e-05		0.00010826				0.0092338
		3545.05			0.0132825	0.0105323		0.428267	0.00105847	0.00148252		1		8.99002e-05		0.000771917			0.000434048		0.000414201	0			2.31603			0.00697622	0.00299914		0.00729024	0.00124387	0.00174636		0.00824621		0.00100697		0.000149192			7.8931e-05		0.000110622				0.00954925
		3570.19			0.00500239			0.433697	0.00430805	0.00168592		1	0.000138529	0.000251907		0.000898006			0.000492731		0.000322614	0			2.30891			0.00691909			0.00728842	0.00125311	0.00174141		0.00821891	0.00188903	0.0010043		0.000149216			7.89107e-05		0.000109879				0.00948837
		3595.33						0.421586	0.00397133	0.00217855		1		3.6162e-05		0.000975567			0.000595535		0.000330142	0			2.2672						0.007146	0.0012357	0.00172112		0.00811371		0.000990574		0.000147621			7.83178e-05		0.000108503				0.00919772
		3620.47						0.421373	0.00348663	0.00465773		1			8.99674e-05	0.000849978			0.000476022		0.00017278	0	5.15738e-05		2.26628						0.00714772	0.00123418	0.00173181		0.00811665			0.000147726	0.000147165			7.78611e-05		0.000107904		5.00598e-05		0.00919728
		3645.62			0.00945054	0.00178689		0.404522	0.00531222	0.00174675		1	0.000362813			0.000776295	5.99807e-05		0.000553507		0.000191632	0			2.22839			0.00678363	0.00288783		0.00700966	0.00122937	0.00170307		0.00803677	0.00184807			0.00014542	5.56876e-06		7.74063e-05		0.000106918				0.00895454
		3670.76						0.410542	0.0053412	0.00219389		1	0.000524002		0.000124797	0.00090462			0.000447996	4.12496e-06	0.000333665	0			2.23507						0.00703831	0.00123027	0.00170594		0.00804186	0.00184989		0.000146505	0.000146028			7.7031e-05	0.000177166	0.000107556				0.00898704
		3695.9		0.203419	0.0218663	0.00615873		0.442737	0.00306762	0.00347194		1	0.000324402			0.000887474			0.000550287		0.000211732	0			2.46377		0.021051	0.00760518	0.00323348		0.00797212	0.00135816	0.0019031		0.0089443	0.00205659			0.000162339			8.61328e-05		0.000119081				0.0110183
		3721.04						0.424931	0.00542699	0.000563561		1				0.00117008			0.000546666		0.000288337	0			2.27739						0.00718016	0.00124518	0.0017195		0.00813704				0.000148837			7.83442e-05		0.000108645				0.00926559
		3746.18						0.403711	0.00456986	0.00226058		1		9.37671e-05		0.00112699			0.000626448		0.000256679	0			2.21385						0.00696485	0.00121911	0.00169502		0.0079891		0.000975591		0.000145959			7.72385e-05		0.000106543				0.00884333
		3771.33						0.403087	0.00740022	0.0017719		1	7.00035e-05			0.00127679			0.000662724		0.000413401	0			2.21239						0.00696659	0.00123117	0.0016941		0.00799396	0.00183706			0.000146646			7.74305e-05		0.000107234				0.00884289
		3796.47						0.411154	0.00481433			1				0.00127894			0.000633435		0.000170435	0	5.00791e-06		2.23619						0.00703518	0.00122717			0.00803548				0.000147416			7.77149e-05		0.000106815		4.93721e-05		0.00898442
		3821.61						0.40867	0.00506651	0.00657232		1				0.00146562			0.00060738		0.000290895	0			2.22911						0.00703069	0.00122915	0.00172353		0.00804175				0.000148282			7.76709e-05		0.000107383				0.00896297
		3846.75						0.386607	0.00846271	0.00505142		1				0.00160387			0.000481039		0.000151478	0			2.16286						0.00680921	0.00121903	0.00168456		0.00788795				0.000145991			7.56871e-05		0.000104779				0.00853027
		3871.89						0.392906	0.0104885	0.00232443		1	0.000283335	0.000262195	0.000170268	0.00159135			0.000706025		0.000133293	0			2.18325						0.00687624	0.0012346	0.00168414		0.00793664	0.00182473	0.000969853	0.000144769	0.000146843			7.70471e-05		0.000105354				0.00866383
		3897.04						0.395344	0.0146533	0.000473405		1	5.48963e-05		9.00116e-05	0.00124756	6.67891e-05		0.000714754		0.000367309	0			2.18934						0.006903	0.00125423	0.00168096		0.00795633	0.00182835		0.000144809	0.00014584	5.5401e-06		7.7273e-05		0.000106546				0.00870957
		3922.18						0.387359	0.0153982	0.00429786		1		0.000327788	1.87554e-05	0.00146657			0.000729001		7.82854e-05	0			2.16561						0.00683429	0.00125043	0.00168705		0.00791356		0.000967292	0.000143748	0.000145922			7.69139e-05		0.00010483				0.00856886
		3947.32				0.00858425		0.378221	0.0111164	0.00180069		1				0.00105256			0.000657129		2.59654e-05	0	0.000403305		2.15021				0.00285343		0.00675783	0.00122618	0.00166723		0.00786665				0.000143429			7.61753e-05		0.000104003		4.99014e-05		0.00845746
		3972.46						0.367511	0.0227878	0.00391659		1	0.000317699			0.00184662			0.000566007			0			2.1065						0.00665261	0.00126013	0.00165981		0.00779275	0.00179178			0.000145175			7.51046e-05						0.00820773
		3997.61				0.00964044		0.36139	0.0114531			1	0.000168652			0.0014668			0.000397385		0.000117942	0			2.10168				0.00281307		0.00658739	0.00120838			0.00774411	0.00178002			0.000142798			7.39829e-05		0.000102739				0.00813783
		4022.75						0.343608	0.0123312			1	0.0003367			0.00213857		0.000155905	0.000560553		0.000290151	0	0.000208536		2.03584						0.00638716	0.00118736			0.00758803	0.00174478			0.000142469		9.15119e-05	7.31109e-05		0.000101321		4.73951e-05		0.00772402
		4047.89				0.00525326		0.349296	0.014068	0.00308547		1		6.01052e-05		0.00171011			0.000373925		0.000136385	0			2.05893				0.00276426		0.00646611	0.00120463	0.00162749		0.00765595		0.00093478		0.000142104			7.3051e-05		0.00010164				0.00788155
		4073.03						0.351288	0.0149577			1	0.000527615	0.000338292		0.00190516			0.000482746		9.84903e-05	0			2.05887						0.00646551	0.00120651			0.00764623	0.0017589	0.000934656		0.000142669			7.33742e-05		0.000101366				0.00787128
		4098.17						0.317626	0.0152871	0.00246697		1	0.000108932	0.000531248	8.09999e-05	0.00237072			0.000404204			0	0.000593018		1.95861						0.00615245	0.00117263	0.00157584		0.00742376	0.00170617	0.000908178	0.000135082	0.000140247			7.09478e-05				4.77962e-05		0.00727013
		4123.32						0.344967	0.0125471	0.00912842		1				0.00184534		2.546e-05	0.000405809			0	0.000309859		2.0384						0.00641906	0.00119315	0.00164282		0.00761977				0.000141948		9.13977e-05	7.28272e-05				4.79794e-05		0.00776606
		4148.46			0.0680317			0.322946	0.0181312	0.00290413		1	0.000546645	0.000183321		0.00195911			0.000677697		8.8098e-05	0	0.000329267		2.04227			0.00673857			0.00641487	0.0012297	0.00163948		0.00771565	0.00177494	0.000942544		0.000144173			7.47924e-05		0.000102246		4.86579e-05		0.00787872
		4173.6						0.339668	0.0288005			1	0.00122969			0.00174058			0.000408418			0			2.02448						0.00638519	0.00125239			0.00760348	0.00175173			0.000141246			7.26814e-05						0.00769656
		4198.74			0.0405182	0.0494629		0.32769	0.0200508			1	0.00103954	0.000273032		0.00179108			0.00017472			0	6.94854e-06		2.10314			0.00676294	0.00301454		0.00655977	0.00126145			0.00786747	0.00181181	0.000961444		0.000146349			7.42856e-05				4.83475e-05		0.00827319
		4223.89			0.0151698	0.00679705		0.32723	0.0338237	0.0150249		1		4.89491e-05	0.000297594	0.00133155			0.000669775			0	0.00091508		2.01131			0.00649552	0.00277505		0.0063929	0.00128252	0.00167615		0.00766946		0.000936386	0.000140383	0.000140903			7.43143e-05				5.06131e-05		0.00771282
		4249.03
		4274.17
		4299.31
		4324.45
		4349.6
		4374.74				0.191601	0.0364375	0.266357	0.0144695			1		0.0014743	0.00202013	0.00434387	0.000347741	0.000130529	0.000924656			0	0.0024045		2.17586				0.00372282	0.00105636	0.00658221	0.00129123			0.00819584		0.00100649	0.000157077	0.000162918	6.85819e-06	9.87381e-05	8.04592e-05				6.01903e-05		0.00891649
		4399.88
		4425.02
		4450.16					0.000152188	0.32667	0.0492765	0.0100717		1	0.0324739			0.007183			7.36451e-05			0			2.05609					0.000871091	0.00655416	0.00137608	0.00169952		0.00786556	0.00193499			0.000167518			7.387e-05						0.00808616
		4475.31				0.369876	0.0499875	0.34286				1	0.0275421		0.00748347	0.00619559	0.0044483	0.0010818	0.00139548			0		0.00101702	2.7701				0.00536038	0.00133834	0.00830012				0.00986503	0.00240255		0.000216016	0.000205232	2.8481e-05	0.00012354	9.91682e-05					7.66504e-06	0.0136636
		4500.45					0.00444342	0.338064				1		0.0134255	0.0134097	0.009429	0.00397762		0.00257923			0		0.00187223	2.09261					0.000887065	0.00659226				0.00785757		0.00101191	0.000195341	0.000176172	2.08361e-05		8.36389e-05					9.46522e-06	0.00822141
		4525.59
		4550.73
		4575.88
		4601.02
		4626.16
		4651.3
		4676.44
		4701.59
		4726.73
		4751.87
		4777.01
		4802.16
		4827.3
		4852.44
		4877.58
		4902.72
		4927.87
		4953.01
		4978.15
		5003.29
		5028.43
		5053.58
		5078.72
		5103.86
		5129
		5154.15
		5179.29
		5204.43
		5229.57						0.548101	0.201572			1	0.048484	0.094189							0.0228044	0	0.0382019		2.94354						0.0106753	0.00283958			0.0113087	0.00287255	0.00191301							0.000278305		0.000285461		0.0166437
		5254.71
		5279.86
		5305
		5330.14
		5355.28
		5380.43
		5405.57
		5430.71
		5455.85
		5480.99
		5506.14
		5531.28
		5556.42
		5581.56
		5606.7
		5631.85
		5656.99
		5682.13
		5707.27
		5732.42
		5757.56
		5782.7
		5807.84
		5832.98
		5858.13							0.473824			1	0.52835	0.0694206		0.188095	0.0402096	0.0788036	0.0521236			0			2.57441							0.005134			0.0132585	0.00654897	0.00207865		0.00148169	0.000275348	0.000681271	0.000469569						0.0170664
		5883.27
		5908.41
		5933.55
		5958.7
		5983.84
		6008.98
		6034.12
		6059.26
		6084.41
		6109.55
		6134.69
		6159.83		0.0152395			0.0102817	0.462088	0.00963595			1	0.00663251	0.00210519	0.000858739	0.00210784	0.000444514					0	0.000151223		2.43634		0.0193989			0.000994311	0.00773542	0.00133188			0.00858555	0.00200118	0.00105706	0.000159561	0.000161066	7.59972e-06						5.33796e-05		0.0104587
		6184.97			0.0109286			0.505385		0.00366667		1		0.000976203	0.000420049	0.000272501					0.000211509	0			2.53001			0.00738732			0.00806778		0.0018614		0.00874433		0.00107167	0.000160593	0.00015602					0.000116417				0.0110616
		6210.12					0.000173821	0.467383		0.00368941		1		0.000702063							0.000193172	0	0.000496107		2.40424					0.000934106	0.00762097		0.00179538		0.00843373		0.00103245							0.000112205		5.389e-05		0.0101384
		6235.26			0.00665468	0.00299089		0.389091		0.00390513		1	0.000341256	0.000310115					0.00021117		0.000321975	0			2.1801			0.006664	0.00284637		0.00683646		0.00168434		0.00790814	0.00181841	0.00096656					7.48137e-05		0.000105722				0.00862025
		6260.4					0.00277761	0.356761	0.00396516	0.00351266	0.0014136	1				7.23437e-05			0.000311879		0.000447706	0			2.07742					0.000859329	0.0065053	0.00116787	0.00163179	0.000605802	0.00766846				0.000136057			7.29324e-05		0.000102999				0.00796529
		6285.54						0.375401	0.00186189	0.00732069	0.00112419	1	0.000271681		5.28486e-05	0.000165938	5.2201e-05		0.00024187		0.000282077	0			2.12824						0.0066833	0.00117859	0.00167306	0.000614488	0.00779267	0.00179159		0.000141685	0.000138625	5.36931e-06		7.3841e-05		0.000104023				0.00829234
		6310.69			0.00474806			0.390597	0.00416087	0.00574873	0.00178271	1	0.000204701			2.87149e-05	3.37513e-05		0.000452188		0.000266325	0			2.17864			0.00666838			0.00685466	0.0012073	0.00169466	0.000627317	0.0079223	0.00182112			0.000140388	5.38554e-06		7.59024e-05		0.00010569				0.0086299
		6335.83				0.00137163		0.411803	0.0030676	0.00719178	0.00187052	1		0.000136077		0.000100005			0.000404378		0.000280857	0	8.23706e-05		2.23953				0.00289638		0.00706385	0.00122467	0.00173106	0.00063899	0.00806523		0.000985059		0.000143208			7.7079e-05		0.000107656		4.98669e-05		0.00903115
		6360.97		0.0081262		0.000848729		0.432562	0.00241979	0.00536211	0.00139333	1	0.000101549	0.000100438		9.84057e-05			0.000335427		0.000186481	0			2.30474		0.0185482		0.00295052		0.00728647	0.00124581	0.00175718	0.000649447	0.00822198	0.00188959	0.00100406		0.000145985			7.82936e-05		0.00010936				0.00947477
		6386.11			0.00210298	0.000310998		0.440062	0.00346712	0.00553139	0.00116646	1	3.60369e-05	0.000112818	7.31965e-06	5.36844e-05			0.000419194		0.000252303	0			2.32435			0.00694267	0.00296235		0.00735216	0.00125607	0.00176625	0.000651603	0.00826114	0.00189832	0.00100889	0.000150015	0.000146495			7.90125e-05		0.000110153				0.00960089
		6411.25			0.0114989			0.446399	0.0031472	0.00318186	0.00122676	1				9.28673e-05			0.000375016		0.000243305	0			2.35207			0.00703948			0.00743964	0.00126517	0.00177114	0.000657268	0.00832978				0.000147876			7.9485e-05		0.000111031				0.00979611
		6436.4						0.440259	0.00247472	0.00354214	0.000784821	1	9.89795e-05	7.60454e-05		6.14648e-05			0.000356742		0.000201198	0			2.32213						0.00733579	0.00124905	0.00175392	0.000648508	0.00824184	0.00189414	0.00100638		0.000146185			7.85705e-05		0.000109685				0.00956932
		6461.54		0.0143428		0.000594127		0.446172	0.00237031	0.00288133	0.00104587	1		3.45888e-05		6.40551e-05			0.000394566		0.000218409	0			2.34786		0.0188067		0.00298648		0.00743454	0.00126124	0.0017689	0.000656148	0.00832513		0.00101638		0.000147673			7.9522e-05		0.000110865				0.00977314
		6486.68			0.00943864			0.442781	0.00366697	0.0041888	0.00115658	1		8.72927e-05		6.60939e-05			0.000393097		0.000232195	0			2.33922			0.00700687			0.00739919	0.00126301	0.00176926	0.00065473	0.00830131		0.00101369		0.000147259			7.92884e-05		0.000110605				0.00970929
		6511.82			0.0137318	0.00074305		0.451912	0.00260691	0.00377883	0.00121296	1		6.14255e-05	3.95912e-05	3.65986e-05			0.000340626		0.000247625	0			2.37201			0.00709222	0.00300718		0.00750859	0.00127071	0.00178455	0.00066126	0.00838111		0.00102333	0.000152328	0.000148551			7.98307e-05		0.000111733				0.00994002
		6536.96						0.447294	0.00315665	0.00410458	0.000992493	1	0.000192434			0.000150131	6.86669e-05		0.000365843		0.000248513	0			2.34367						0.00741542	0.00126046	0.00176831	0.000653828	0.0082985	0.00190755			0.000147558	5.78615e-06		7.91485e-05		0.000110635				0.00972449
		6562.11						0.444121	0.00399474	0.00356392	0.00116921	1		2.14375e-05		0.00010292			0.000432145		0.000178753	0			2.33375						0.00738136	0.00126037	0.00176108	0.000652714	0.00827508		0.00101021		0.000146946			7.91994e-05		0.000110035				0.00965597
		6587.25				0.000114582		0.442572	0.00477216	0.00336441	0.0010585	1	0.000111029	0.000107256		9.86267e-05		1.11549e-05	0.000388785		0.000265394	0			2.32961				0.00296386		0.0073683	0.00126245	0.00175867	0.000651667	0.00826762	0.00190012	0.00100966		0.000146796		9.91094e-05	7.89487e-05		0.000110294				0.00963016
		6612.39			0.00746321	0.00204362		0.449018	0.00371339	0.00329249	0.0015332	1		6.52651e-05		0.000113451		5.49801e-06	0.00038147		0.00024543	0	1.46717e-05		2.35926			0.00703753	0.00300052		0.00746631	0.00127021	0.00177534	0.000659937	0.0083474		0.00101923		0.000148274		0.000100042	7.968e-05		0.000111274		5.1329e-05		0.00984686
		6637.53				0.00311595	0.000363916	0.445277	0.00304802	0.00322501	0.00156082	1		8.82744e-05		9.3828e-05	2.63797e-06		0.000353022		0.000235229	0			2.34291				0.0029872	0.000919859	0.00740658	0.00125993	0.00176455	0.000656145	0.00829798		0.00101329		0.000147315	5.51183e-06		7.90903e-05		0.000110573				0.0097207
		6662.68			0.000694341	0.000917137		0.446132	0.00366425	0.0032815	0.000949674	1	2.60144e-05	9.83699e-05		0.000104502			0.000405655		0.000309395	0			2.34201			0.00696541	0.00297706		0.00740761	0.00126206	0.00176419	0.000653386	0.00829515	0.00190609	0.00101298		0.000147309			7.92816e-05		0.000110843				0.00971368
		6687.82		0.0311362	0.0127752	0.00473942		0.460514	0.00430292	0.00346723	0.00120106	1		1.13926e-05		9.34163e-05			0.000381101		0.000231296	0			2.41837		0.019383	0.00722975	0.00308431		0.00769529	0.00130333	0.00181885	0.000674414	0.00854847		0.00104355		0.00015176			8.15978e-05		0.000113894				0.0103367
		6712.96		0.0118977	0.00385248	0.000821271		0.454907	0.00251417	0.00404285	0.00135966	1	9.71252e-05	0.000104302		8.61397e-05		1.3207e-05	0.000383128		0.000264115	0			2.37757		0.0189723	0.00706922	0.00301536		0.00754077	0.00127363	0.00179032	0.000663602	0.00840298	0.00193117	0.00102618		0.000149147		0.000100741	8.02176e-05		0.000112094				0.00998934
		6738.1			0.00773471	0.000895383		0.450764	0.00410479	0.00471648	0.00147789	1	0.00014854	3.34922e-05		0.00014635		2.92042e-05	0.000387781		0.000257233	0			2.36334			0.00705116	0.00300104		0.00748686	0.00127411	0.00178445	0.000660878	0.00836222	0.00192202	0.0010209		0.000148675		0.000100319	7.98479e-05		0.000111521				0.00988137
		6763.24			0.00861793	0.00122703		0.450653	0.0052336	0.00312328	0.000870708	1	7.57824e-05	7.56365e-05	4.18634e-05	8.50637e-05	3.05389e-05		0.000368955		0.000221623	0			2.36395			0.00705378	0.00300197		0.00748527	0.00127863	0.00177752	0.000658239	0.00836095	0.00192142	0.00102092	0.000151972	0.000148396	5.6703e-06		7.97571e-05		0.000111356				0.00988245
		6788.39			0.00838423			0.448689	0.00200602	0.00319205	0.00108646	1		5.92928e-05		9.45893e-05			0.000346188		0.00022509	0			2.3558			0.00702749			0.00745022	0.0012606	0.00177143	0.000656775	0.00833094		0.00101719		0.000147903			7.9376e-05		0.00011097				0.00981301
		6813.53				0.00278767		0.441901	0.00333959	0.00402016	0.00181186	1		0.000111882		9.09861e-05	2.5198e-05		0.000322152		0.000260463	0			2.33171				0.00297759		0.00737214	0.00125766	0.00176297	0.00065537	0.00827504		0.00101058		0.000146896	5.58994e-06		7.87439e-05		0.000110372				0.00964748
		6838.67						0.446648	0.00308527	0.00290486	0.00117956	1	0.000100781	4.59571e-05		6.93215e-05			0.000370183		0.000240695	0			2.34152						0.00740443	0.00125876	0.00176136	0.00065387	0.0082892	0.00190503	0.00101204		0.000147058			7.90777e-05		0.000110479				0.00970467
		6863.81			0.00621835	0.00310073		0.448461	0.00257617	0.00366324	0.00085515	1		3.2116e-05		0.000100633			0.000386257		0.000201228	0			2.35747			0.00702426	0.00300148		0.00745542	0.00126402	0.00177485	0.000656353	0.00833782		0.00101792		0.000148051			7.96086e-05		0.000110963				0.00982808
		6888.96			0.00436186			0.454541	0.000808732	0.0040617	0.00172717	1	4.10822e-05			3.55047e-05			0.000426159		0.000228645	0			2.36964			0.00703535			0.00750084	0.00126002	0.00178128	0.00066176	0.0083602	0.0019211			0.000148176			7.9989e-05		0.000111375				0.00990532
		6914.1				0.00306663		0.455511	0.00244416	0.00449599	0.00148831	1				1.77423e-05	1.27258e-05		0.000386828		0.000275664	0	2.21722e-05		2.3726				0.00301314		0.00751424	0.00126843	0.00178531	0.000661584	0.0083706				0.000148286	5.6023e-06		7.9924e-05		0.00011171		5.15031e-05		0.00993007
		6939.24						0.447434	0.0025437	0.00364449	0.00135209	1	5.47131e-05	0.000100127		9.94161e-05			0.000407104		0.000274253	0		6.64579e-06	2.34408						0.00741494	0.00125774	0.00176615	0.000655227	0.00829732	0.00190671	0.00101326		0.000147327			7.93084e-05		0.000110727			2.25526e-06	0.00972478
		6964.38		0.041376	0.00171704			0.454922	0.00165365	0.00429127	0.00162019	1		0.000157305		7.74666e-05		9.0416e-06	0.000377285		0.000250624	0			2.38897		0.0192552	0.00711904			0.00760362	0.00128059	0.00180628	0.000670232	0.00847296		0.00103495		0.000150352		0.000101562	8.08608e-05		0.00011297				0.0101208
		6989.52			0.00459776	0.00232117		0.453942	0.00290079	0.00382879	0.00157753	1	5.03043e-05	1.70892e-05		4.97621e-05			0.000386622		0.000253914	0			2.37154			0.00704661	0.00301066		0.00750928	0.00127062	0.0017829	0.000662099	0.00837239	0.00192394	0.00102208		0.000148452			7.99402e-05		0.000111643				0.00992773
		7014.67			0.00604282	0.00385386		0.450931	0.00332455	0.00432649	0.00184214	1		1.94295e-05		4.96022e-05			0.000374251		0.000299821	0			2.36632			0.00704825	0.00301519		0.00749199	0.00127159	0.00178387	0.000662792	0.00836716		0.00102145		0.000148358			7.98385e-05		0.000111766				0.00989968
		7039.81						0.451282	0.00282178	0.0050267	0.00236717	1	5.71876e-05	1.51689e-05					0.000348229		0.000247507	0			2.35576						0.00746219	0.0012642	0.00177935	0.000662214	0.00833225	0.00191475	0.00101717					7.9397e-05		0.000111081				0.00981441
		7064.95				0.000441353		0.450355	0.00319876	0.00663314	0.00250221	1	2.71198e-05	9.61139e-05	3.6251e-05	0.000107641			0.000359986		0.000291236	0	4.8146e-05		2.35411				0.00299012		0.00746262	0.00126649	0.00178707	0.000663158	0.00833705	0.00191572	0.00101809	0.000151514	0.000148066			7.94917e-05		0.000111327		5.14049e-05		0.00981317
		7090.09		0.0366209				0.453727	0.00330943	0.00382955	0.00247088	1	0.000134217	7.56009e-05		0.000224158	2.38605e-05		0.000418149		0.000236198	0			2.38212		0.0191909				0.00758111	0.00128465	0.00180018	0.000672288	0.0084535	0.00194293	0.00103222		0.000150627	5.70484e-06		8.08478e-05		0.00011265				0.0100686
		7115.23				0.00193081		0.442941	0.00383872	0.00530636	0.00200235	1	0.000158408	5.30208e-05	2.83658e-06	0.000141245	2.66181e-05		0.000383715		0.000340641	0			2.33409				0.00297842		0.00738731	0.00126158	0.00177089	0.000657124	0.00828723	0.00190482	0.00101183	0.00015047	0.000147321	5.60406e-06		7.9115e-05		0.000110867				0.00967156
		7140.38						0.447656	0.00342619	0.00469578	0.0022253	1				6.80693e-05			0.000360858		0.000265868	0	2.42001e-05		2.34483						0.00742454	0.00126288	0.00177258	0.00065962	0.00830703				0.000147369			7.9209e-05		0.000110821		5.11203e-05		0.0097393
		7165.52			0.00191853			0.45711	0.00309769	0.00380145	0.00122343	1	0.000264229	5.7629e-05		8.6778e-05			0.000331468		0.000324568	0			2.37526			0.00703831			0.00752566	0.00127197	0.00178353	0.000660891	0.00837587	0.00192564	0.00102267		0.000148668			7.97424e-05		0.000111985				0.00994744
		7190.66				6.85117e-05		0.453305	0.00388762	0.0038454	0.00124445	1		1.17903e-05		0.000180509		1.94042e-06	0.00027843		0.000264479	0	5.9929e-05		2.36153				0.00299066		0.00748016	0.00127026	0.00177669	0.000658377	0.00834289		0.00101845		0.000148474		9.99733e-05	7.92072e-05		0.000111294		5.14901e-05		0.00985102
		7215.8		0.0153513		0.00273646		0.458705	0.0022446	0.0047617	0.00133527	1		0.000101507		8.72032e-05			0.000341308		0.00026545	0	1.10468e-05		2.38947		0.0190593		0.00303494		0.00758556	0.00127736	0.00180018	0.000666032	0.00843505		0.00103008		0.000149721			8.03473e-05		0.000112527		5.18526e-05		0.0100776
		7240.95						0.450452	0.00113203	0.00389191	0.00108236	1	6.87629e-05	0.000128323		0.000141567			0.000378923		0.000261932	0			2.35308						0.0074429	0.00125449	0.00177085	0.000655467	0.00831457	0.00191073	0.00101548		0.000147808			7.93561e-05		0.000110905				0.00978244
		7266.09		0.0451139		0.000765666		0.453058	0.00287486	0.00361127	0.00138228	1		0.000107055		0.000198446			0.000364475		0.000236516	0	8.08709e-05		2.38475		0.0192625		0.00303889		0.00759237	0.0012852	0.0018026	0.000668928	0.00846921		0.00103428		0.000150798			8.07708e-05		0.000112861		5.23583e-05		0.0100985
		7291.23			0.000515273	6.04416e-05		0.442985	0.00283632	0.00369738	0.000976394	1	0.000148578	4.27346e-05		0.000126063			0.000334633		0.000236167	0			2.33117			0.00694067	0.00296327		0.00736908	0.00125429	0.00175983	0.000651246	0.00826658	0.00190003	0.00100927		0.000146891			7.8715e-05		0.000110159				0.00963541
		7316.37			0.0019288	0.00272506		0.445614	0.00380813	0.00297191	0.00125834	1	0.000229949	7.33603e-05		0.000150767			0.000339652		0.000303185	0			2.34493			0.00697974	0.00298851		0.00741525	0.00126433	0.00176523	0.000655532	0.00830612	0.00190946	0.00101422		0.000147696			7.91123e-05		0.000110964				0.00973863
		7341.51			0.00454653			0.440146	0.00205668	0.00412466	0.00182275	1	0.00010647	0.000109704		0.000232089		8.4246e-06	0.00040507		0.000289751	0			2.32732			0.00695637			0.00735632	0.00125089	0.00176135	0.000654653	0.00826543	0.00189959	0.0010094		0.000147309		9.90719e-05	7.89951e-05		0.000110365				0.00961815
		7366.66			0.00710971	0.00175162	0.00021448	0.437823	0.00324099	0.00362943	0.00203516	1	0.000206491	9.74535e-05		0.000123573	1.03865e-05	1.66098e-05	0.000401469		0.000222057	0			2.32604			0.00697039	0.00297131	0.000916083	0.00735034	0.00125641	0.00176017	0.000655854	0.00826949	0.00190094	0.00100985		0.000146932	5.52495e-06	9.91544e-05	7.90191e-05		0.000110139				0.0096176
		7391.8			0.00579459			0.434349	0.00215133	0.0043452	0.00222534	1	3.72698e-05			0.000159484			0.000421258		0.000292385	0			2.31098			0.00693135			0.00730058	0.00124586	0.00175462	0.000653472	0.0082296	0.00189107			0.000146371			7.87193e-05		0.000109897				0.00950924
		7416.94			0.00362303	0.00133139		0.447154	0.00121444	0.00489366	0.00252587	1	0.000184235	9.7121e-05		0.000150495			0.000400371		0.000204331	0			2.34969			0.00699867	0.0029878		0.00743428	0.00125569	0.00177623	0.000661921	0.00832026	0.00191252	0.00101604		0.000147946			7.94996e-05		0.000110742				0.00977502
		7442.08			0.00783231	0.00167238		0.444633	0.00404742	0.00342558	0.001902	1	0.000225303	4.80946e-05		0.000143342			0.000370212		0.000249553	0		1.51288e-05	2.34657			0.00701633	0.00298928		0.00742395	0.0012675	0.00177016	0.00065934	0.00832043	0.00191273	0.00101586		0.00014792			7.93758e-05		0.000110932			2.29684e-06	0.00976222
		7467.23						0.443235	0.00245517	0.00490227	0.00236157	1		4.5036e-05		7.63896e-05			0.000360426		0.000251034	0	4.764e-05		2.33173						0.00737712	0.00125391	0.00176648	0.000657596	0.00827444		0.00101023		0.000146825			7.88965e-05		0.000110325		5.10167e-05		0.00964686
		7492.37			0.00320445	0.000879609		0.443444	0.00101228	0.00390269	0.00183576	1	0.000135477	0.000160068		0.00011708			0.000423993		0.000281093	0			2.33717			0.0069666	0.00297297		0.00738668	0.00124941	0.00176443	0.000656193	0.00828419	0.00190403	0.0010119		0.000147167			7.92528e-05		0.00011058				0.00968077
		7517.51			0.00999931			0.447573	0.00428869	0.00270166	0.00196406	1	0.000239839	3.93388e-05		0.000220945		5.99199e-06	0.000391563		0.000239287	0			2.35521			0.00704242			0.00745425	0.00127159	0.00177144	0.000661201	0.00834065	0.00191744	0.00101829		0.000148603		9.99634e-05	7.96577e-05		0.000111159				0.00982198
		7542.65		0.0477981	0.0106383	0.00419122		0.457082	0.00282108	0.0024919	0.00176582	1		0.000119981		9.25569e-05		1.0774e-05	0.000384942		0.000270911	0			2.41393		0.0194726	0.00722742	0.00308487		0.00768786	0.00129822	0.00181639	0.000677466	0.00855653		0.00104499		0.0001519		0.000102571	8.16911e-05		0.000114171				0.0103274
		7567.79						0.449406	0.00334361	0.00347379	0.00167265	1	0.000229778	0.000124652		0.000215068		2.6372e-05	0.000394004		0.000210273	0			2.35064						0.00743997	0.00126392	0.00176945	0.000658046	0.00831615	0.00191176	0.00101566		0.000148142		9.97544e-05	7.94339e-05		0.000110712				0.00977415
		7592.94				0.000604808		0.449186	0.00224441	0.00455808	0.00177359	1		4.06068e-05		0.000162845	1.51913e-06		0.000419274		0.000298092	0			2.35038				0.00298336		0.00743921	0.00125938	0.001774	0.00065848	0.00831632		0.00101533		0.000147928	5.51937e-06		7.95406e-05		0.000111079				0.00977326
		7618.08			0.00031598	0.00198947		0.442772	0.00316459	0.00201551	0.00243267	1	4.60001e-05			0.00011727			0.000381566		0.000294744	0	1.03859e-05		2.33379			0.00694687	0.00297425		0.00737566	0.00125692	0.00175465	0.00065793	0.00827494	0.00190153			0.000147003			7.89888e-05		0.000110513		5.08657e-05		0.009656
		7643.22				0.000792492		0.441857	0.00506842	0.00329895	0.0018249	1		6.46333e-05		0.00016717			0.000396796		0.000265629	0	3.23651e-05		2.32872				0.0029673		0.00736692	0.00126395	0.00175878	0.000654976	0.00826939		0.0010097		0.000147111			7.89987e-05		0.000110318		5.09224e-05		0.00962853
		7668.36						0.436236	0.00288636	0.00172996	0.00126882	1		0.000109596		0.000173364			0.000387725		0.000226016	0			2.31038						0.00729213	0.00124611	0.00173999	0.000648095	0.00821134		0.00100279		0.000146104			7.8407e-05		0.000109381				0.00948567
		7693.5			0.00258837	0.00324841		0.449492	0.00288226	0.00265164	0.00120639	1	4.2548e-05	0.000123249		0.00017513			0.000352811		0.000244342	0			2.35767			0.00700542	0.00300051		0.00745576	0.00126462	0.0017697	0.000657469	0.00833341	0.00191495	0.00101776		0.000148283			7.9427e-05		0.000111083				0.00982372
		7718.65				0.000804019		0.448332	0.00306889	0.00334325	0.00101176	1	0.000201695	7.0226e-05		0.000165486	3.02472e-05		0.000417597		0.000260287	0			2.34817				0.00298117		0.00742812	0.00126153	0.00176715	0.000654648	0.00830789	0.00190975	0.00101442		0.000147789	5.63311e-06		7.9453e-05		0.00011081				0.00975419
		7743.79			0.00902782			0.451153	0.00477108	0.0048792	0.00185706	1	0.000122886	8.65095e-05		8.92263e-05	2.60469e-05	4.34217e-05	0.000446099		0.000221358	0			2.36464			0.00706294			0.00749526	0.00127805	0.00178674	0.000663062	0.00836978	0.00192364	0.00102205		0.00014857	5.65749e-06	0.000100469	8.01641e-05		0.000111472				0.00989576
		7768.93		0.0366444	0.000911908	0.000923006		0.455284	0.00133531	0.00344456	0.00130104	1	0.000102855			0.000123667			0.000372158		0.000233858	0			2.38812		0.0192019	0.00710334	0.00303565		0.00759203	0.00127704	0.00179958	0.000667725	0.00845833	0.00194391			0.000150288			8.06995e-05		0.000112704				0.0100998
		7794.07			0.00291016	0.00416748		0.456641	0.00341304	0.00362503	0.00145117	1		6.92288e-05		0.000155846		4.86441e-06	0.000421072		0.00028452	0	4.67914e-05		2.3809			0.00705964	0.00302701		0.00754205	0.0012764	0.00178714	0.000663459	0.0083963		0.00102521		0.000149321		0.000100626	8.03131e-05		0.00011209		5.17645e-05		0.0099954
		7819.22		0.013436		0.00293603		0.453597	0.00355129	0.0022827	0.00147892	1		4.73108e-05		0.000152934	1.19319e-05		0.000332862		0.000256127	0	6.80476e-05		2.37362		0.0189526		0.00302008		0.00752488	0.00127623	0.00178047	0.000663188	0.00839141		0.00102452		0.000149222	5.61289e-06		7.98962e-05		0.000111906		5.18235e-05		0.00995902
		7844.36				0.0036247		0.456901	0.00432376	0.00398851	0.0017709	1		3.87958e-05		6.48411e-05			0.000371215		0.000198314	0			2.37775				0.00302156		0.00753523	0.00127888	0.00178679	0.000664104	0.0083875		0.00102401		0.000148783			8.00198e-05		0.000111611				0.0099717
		7869.5						0.450316	0.00175404	0.00321294	0.00164268	1	9.51438e-05	5.92939e-05		0.000295191	4.94821e-05		0.000403238		0.000267448	0			2.35321						0.00744452	0.00125744	0.00176855	0.000657989	0.008317	0.0019114	0.00101549		0.00014849	5.71927e-06		7.94804e-05		0.000110961				0.00978585
		7894.64				0.00244105	0.000111692	0.456298	0.00437506	0.00325555	0.0016983	1	3.89425e-05		6.18412e-06	0.000145769		4.60423e-05	0.00035787		0.000263038	0	1.76047e-05		2.3746				0.00301301	0.000927621	0.00752375	0.00127757	0.0017816	0.000663011	0.00837753	0.00192508		0.000152123	0.000148945		0.000100573	7.98688e-05		0.00011175		5.15266e-05		0.00994665
		7919.78						0.454449	0.00436155	0.00340327	0.00171563	1	0.000227667			0.000164555			0.000361765		0.000296903	0			2.36558						0.00749516	0.00127397	0.00177727	0.000661244	0.0083543	0.00192052			0.00014861			7.96636e-05		0.000111581				0.00988139
		7944.93		0.00495304				0.449528	0.0031434	0.00397559	0.00188556	1	9.16484e-05	0.000154848		0.000119972		3.13393e-05	0.000392125		0.000233374	0			2.35324		0.0187822				0.00745429	0.00126543	0.00177483	0.000660155	0.00833159	0.00191474	0.00101767		0.000148021		9.99604e-05	7.95735e-05		0.000111014				0.00980313
		7970.07		0.000703602				0.449332	0.00318557	0.00280997	0.00125031	1	5.22543e-05	2.01051e-05		7.52202e-05			0.000342185		0.000257718	0			2.34982		0.0187161				0.00743424	0.00126234	0.0017654	0.000655812	0.00831009	0.00190963	0.00101448		0.000147453			7.91607e-05		0.000110828				0.00976362
		7995.21			0.00195084			0.45571	0.00407916	0.00296314	0.00177832	1	0.000156684	7.53685e-05		0.000137642			0.000364517		0.000288353	0			2.37126			0.00703194			0.00751285	0.0012749	0.00177837	0.000662602	0.00836813	0.00192341	0.0010218		0.000148744			7.9807e-05		0.00011173				0.00992149
		8020.35		0.0418987	0.00859102	0.000782723		0.455948	0.00275722	0.00426004	0.00140441	1	4.93516e-05	3.7328e-05		9.74159e-05			0.000375167		0.000228629	0			2.40017		0.0193461	0.00718107	0.0030543		0.00764299	0.00129119	0.00181446	0.000672399	0.00851196	0.00195601	0.0010392		0.000151129			8.1224e-05		0.000113397				0.0102151
		8045.5				0.00106795		0.448845	0.00376333	0.00424391	0.00137723	1	0.000100978			9.03144e-05			0.000372578		0.000251796	0			2.3498				0.0029855		0.00743831	0.00126578	0.00177281	0.000656878	0.00831691	0.0019114			0.000147636			7.9352e-05		0.000110894				0.00977152
		8070.64						0.448379	0.00435783	0.00297457	0.00166015	1	2.7968e-05	9.56981e-05		0.000125069			0.000277931		0.00035728	0			2.34699						0.00742854	0.00126692	0.00176567	0.000657361	0.00830815	0.00190909	0.00101456		0.000147625			7.88752e-05		0.000111216				0.00974957
		8095.78				0.00114836		0.449983	0.00142742	0.00419953	0.00200732	1	6.93924e-05	1.5426e-05		5.68172e-05			0.00036106		0.000294953	0			2.35358				0.00298733		0.00744679	0.0012567	0.00177352	0.00065983	0.00832109	0.00191223	0.00101581		0.000147571			7.9344e-05		0.00011113				0.00979218
		8120.92			0.00590845	0.00514155		0.451148	0.0022933	0.00407399	0.00237387	1	0.000200637	9.94309e-05		0.000148172			0.000394268		0.000259394	0			2.36968			0.00705438	0.00302345		0.00750001	0.00126848	0.00178451	0.000665648	0.00837511	0.00192519	0.00102275		0.000148912			7.99981e-05		0.000111702				0.00992316
		8146.06		0.000708137	0.00829742	0.0073083		0.450537	0.00286649	0.00447428	0.00210294	1	7.70502e-05	2.36867e-05		0.000187029			0.000378083		0.00021235	0	2.64547e-05		2.37336		0.0189003	0.00707853	0.0030386		0.00751247	0.00127343	0.00178976	0.000665845	0.00839188	0.00192853	0.00102448		0.000149373			8.00905e-05		0.000111729		5.1652e-05		0.0099585
		8171.21			0.00226076	0.0047663		0.448823	0.00449506	0.00449684	0.00209299	1				0.000177024		2.20022e-05	0.000334041		0.000221627	0			2.35776			0.00701586	0.0030119		0.00746554	0.00127348	0.00178038	0.000662278	0.00834745				0.000148541		0.000100112	7.94826e-05		0.000111176				0.00984065
		8196.35		0.00177085	0.00147418	0.00196457		0.443023	0.00390565	0.00648604	0.00312548	1	6.4795e-05	1.9056e-05		0.000122604			0.000412364		0.000295509	0			2.33699		0.0187104	0.00697743	0.00298517		0.00740404	0.00126465	0.00177972	0.000663246	0.00830561	0.00190866	0.00101393		0.00014757			7.94095e-05		0.000110925				0.00970507
		8221.49			0.000107374	0.0021841		0.439275	0.00221327	0.00453365	0.00234285	1	0.000315453	0.000124111		0.000105938			0.000410907		0.000256047	0			2.32403			0.00693133	0.00296876		0.00734563	0.00125033	0.00176134	0.000656169	0.00825746	0.00189862	0.00100849		0.000146646			7.8943e-05		0.000110119				0.00959527
		8246.63			0.00633377			0.442313	0.00259889	0.00469335	0.00271005	1	0.000106972			0.00014911			0.00039327		0.000238116	0			2.3357			0.00698666			0.0073895	0.00125726	0.0017695	0.000660486	0.00829262	0.00190584			0.000147449			7.9206e-05		0.000110514				0.00968452
		8271.77						0.444513	0.00265953	0.00429649	0.00207799	1		3.17862e-05	1.11862e-05	0.000219066	4.00554e-06		0.000422451		0.000208646	0			2.33563						0.00738872	0.00125582	0.00176549	0.000656984	0.00828151		0.00101104	0.000150401	0.000147541	5.50656e-06		7.92208e-05		0.000110244				0.00967127
		8296.92				0.00146961		0.448852	0.00305349	0.00351326	0.00204524	1	9.10639e-05	9.37631e-05		0.000110342			0.000430982		0.00027375	0			2.35098				0.00298776		0.00743983	0.00126308	0.00177013	0.000659787	0.00831856	0.00191174	0.00101582		0.000147749			7.96107e-05		0.000111008				0.00977838
		8322.06				0.00135629		0.444362	0.00313862	0.00407567	0.00205285	1	6.51369e-05	9.12082e-05		0.00016646			0.000429809		0.000294325	0			2.33739				0.00297648		0.00739428	0.00125886	0.00176605	0.00065743	0.00828845	0.00190471	0.00101213		0.000147447			7.93176e-05		0.000110691				0.00968666
		8347.2						0.441787	0.00440831	0.00413449	0.00213403	1	5.54103e-05	0.000119558		0.000124377	1.42488e-05		0.000393475		0.000279189	0			2.32759						0.00736499	0.00126093	0.00176184	0.000656107	0.00826754	0.00189987	0.0010097		0.000146901	5.53961e-06		7.89673e-05		0.000110349				0.00962174
		8372.34		0.02094			9.53117e-05	0.452938	0.00190031	0.0053791	0.00161436	1		5.35244e-05		0.000101003			0.000395599		0.000223586	0			2.37117		0.0190021			0.000929967	0.00752923	0.0012705	0.00179515	0.000664384	0.00839934		0.00102552		0.000149145			8.02352e-05		0.000111875				0.00995811
		8397.49				0.00286023		0.447445	0.00272776	0.00460756	0.00176093	1		0.0001233		0.000154578			0.000463845		0.000258237	0	7.78127e-05		2.34873				0.0029931		0.00743287	0.00126154	0.00177442	0.000658506	0.00831732		0.00101579		0.000147911			7.97355e-05		0.000110927		5.14066e-05		0.00976755
		8422.63						0.448744	0.00337881	0.00342963	0.00189461	1		3.17903e-05		0.000162815	1.41681e-05		0.000442766		0.000299552	0	4.95666e-05		2.34828						0.00743302	0.00126336	0.00176827	0.000658598	0.00831146		0.0010147		0.000147841	5.5687e-06		7.95917e-05		0.00011102		5.1253e-05		0.00975881
		8447.77				0.00334543		0.448209	0.00263264	0.0038028	0.00195036	1		1.17158e-05		0.000118499		1.65087e-05	0.000461988		0.000226797	0	1.19089e-05		2.35152				0.00299638		0.00743916	0.00126167	0.00177181	0.000659571	0.00832082		0.00101576		0.000147823		9.97694e-05	7.97613e-05		0.000110843		5.1154e-05		0.00978331
		8472.91			0.00129016			0.453504	0.00438881	0.00430609	0.00131286	1		2.7343e-05		0.000135187			0.000452544		0.000280666	0			2.36344			0.00701587			0.00748941	0.00127378	0.00178062	0.000659404	0.00835229		0.00101966		0.000148452			8.00235e-05		0.000111487				0.00987005
		8498.05				0.00546322	0.00127596	0.458421	0.00134112	0.00433852	0.00243973	1		0.000194334		7.30227e-05			0.000419684		0.000259141	0	3.95821e-05		2.38835				0.003038	0.000936299	0.00756335	0.00127002	0.00179341	0.000668832	0.00841168		0.00102762		0.000149246			8.04543e-05		0.000112189		5.1829e-05		0.010045
		8523.2			0.00636957	0.00278963		0.448215	0.0026925	0.00350603	0.00212437	1	2.54256e-05	4.25036e-05		0.000156203			0.000419082		0.000252857	0	6.37009e-05		2.35735			0.00702899	0.00300193		0.00745874	0.00126524	0.00177523	0.00066203	0.00834268	0.00191701	0.00101855		0.000148369			7.97919e-05		0.000111243		5.15045e-05		0.00983329
		8548.34			0.00990253	0.000591624		0.449119	0.00155539	0.00375453	0.00238841	1	9.33537e-05	3.86856e-05		0.000127616			0.000438093		0.000247787	0		1.20323e-05	2.36048			0.00705009	0.00299547		0.00746924	0.00126163	0.00177787	0.00066373	0.00835021	0.00191902	0.00101946		0.000148383			7.99433e-05		0.000111322			2.29213e-06	0.00985524
		8573.48		0.0506353	0.00240676			0.457766	0.00386829	0.00295311	0.00223683	1	0.000200089	4.75439e-05		8.31232e-05	3.27841e-06		0.00039935		0.000274717	0			2.40342		0.0194187	0.00716784			0.00766473	0.00129829	0.00181221	0.000677179	0.00852754	0.00196023	0.00104115		0.000151345	5.66705e-06		8.14758e-05		0.000113801				0.0102476
		8598.62		0.0307048	0.00125192			0.446419	0.00436616	0.00411513	0.0022412	1	4.37509e-05	7.94841e-05		0.000177773			0.000471306		0.000230186	0			2.35816		0.0190253	0.00704866			0.00749486	0.00127967	0.00178818	0.000666396	0.00839152	0.00192831	0.00102467		0.000149328			8.04781e-05		0.000111799				0.00989427
		8623.77		0.0752388	0.00605344			0.457996	0.0027701	0.00368998	0.00243698	1	0.000151107	0.000153622		0.000124209			0.000428061		0.000236539	0		7.69345e-06	2.42027		0.0197172	0.00725462			0.00774172	0.00130643	0.00183335	0.000684756	0.0086121	0.00197946	0.00105193		0.000153022			8.24073e-05		0.000114765			2.34533e-06	0.0104218
		8648.91						0.453509	0.00420504	0.00241828	0.0020633	1				7.25422e-05		1.79744e-05	0.000500978		0.000207537	0			2.3624						0.00748149	0.00127166	0.00177085	0.000661834	0.00834342				0.000148033		0.000100047	8.01406e-05		0.000111063				0.00985523
		8674.05			0.00265532			0.462166	0.00414476	0.00366537	0.00229341	1				4.59626e-05			0.000375712		0.000341536	0			2.39109			0.00707825			0.00758633	0.00128303	0.00179229	0.000668854	0.0084197				0.000149275			8.0346e-05		0.000112643				0.0100661
		8699.19				0.00233599		0.452127	0.00419964	0.00332889	0.00176613	1	0.000159766	3.15687e-05		8.87592e-05			0.000418335		0.000276748	0			2.36196				0.00300171		0.00747922	0.00127223	0.00177548	0.000660904	0.00834733	0.00191864	0.00101908		0.00014817			7.98333e-05		0.000111404				0.00985805
		8724.33		0.00842622	0.000710134	0.00152305		0.453319	0.00260511	0.00289789	0.00166476	1	8.54825e-05	8.42122e-05		4.10612e-05			0.000438864		0.000272715	0			2.36907		0.0188866	0.00702954	0.00300698		0.00750583	0.00126924	0.00177881	0.00066239	0.00837145	0.00192387	0.00102224		0.000148399			8.01499e-05		0.000111709				0.00991628
		8749.48				0.00106656		0.459875	0.00234453	0.00343146	0.00174713	1	4.40236e-05	2.43979e-05		7.66345e-05			0.000388829		0.000285786	0	1.59256e-05		2.38303				0.00301201		0.00755067	0.00127107	0.00178516	0.000664265	0.00839079	0.00192814	0.00102435		0.000148891			8.01251e-05		0.000112022		5.16011e-05		0.00999776
		8774.62				0.000990318		0.457381	0.00341576	0.00430782	0.00142395	1	0.000149662		1.35736e-05	2.77273e-05			0.000392078		0.000267636	0			2.37537				0.0030068		0.00752795	0.00127349	0.00178592	0.000661832	0.00837715	0.00192545		0.000152148	0.000148444			8.00085e-05		0.000111764				0.00994942
		8799.76			0.000203907			0.462505	0.00161802	0.00359366	0.00132814	1	7.06212e-05	0.000188654		2.84534e-05		1.09368e-05	0.000454479		0.000212067	0			2.38952			0.0070536			0.00757238	0.00126982	0.00178836	0.000663443	0.00840264	0.00193098	0.00102649		0.000148899		0.000100727	8.05141e-05		0.000111871				0.0100392
		8824.9					3.24799e-05	0.458839	0.00412811	0.00427154	0.00115707	1	0.000248236	3.93545e-05		3.85488e-05	4.03433e-05		0.000392906		0.000256895	0			2.37847					0.000928129	0.00754122	0.00127769	0.00178747	0.000661342	0.00838512	0.0019277	0.00102372		0.00014863	5.7278e-06		8.0088e-05		0.000111825				0.00997186
		8850.04						0.452051	0.00284388	0.0017861	0.00116426	1		0.000148715	3.53698e-05	0.000103493		6.20011e-06	0.000440535		0.000246734	0			2.35788						0.00745851	0.00126312	0.00176422	0.000656597	0.00832457		0.00101679	0.000151283	0.000147827		9.97715e-05	7.9708e-05		0.000110976				0.00981419
		8875.19						0.440964	0.00367453	0.00357361	0.00203686	1			6.20214e-05	0.000173319			0.000516943		0.000262727	0			2.32508						0.00735273	0.00125639	0.00175741	0.000654917	0.0082576			0.000150176	0.000146926			7.93822e-05		0.000110149				0.00959978
		8900.33				0.00102114		0.448149	0.004307	0.00307349	0.00178075	1	2.90985e-05	5.40176e-05		0.000189314			0.000487674		0.000268935	0			2.34805				0.00298383		0.00743174	0.00126742	0.00176707	0.00065823	0.00831279	0.00191016	0.00101495		0.000147975			7.97911e-05		0.000110911				0.00975942
		8925.47		0.0379524		0.00238214		0.43908	0.0044404	0.00295705	0.00232716	1		0.000149423	5.25417e-05	0.000179057			0.000579775		0.000270811	0	1.83557e-06		2.34242		0.0189945		0.0030081		0.00744009	0.00127587	0.00177759	0.000664615	0.00836456		0.00102167	0.000152082	0.000148854			8.06732e-05		0.000111609		5.13808e-05		0.00979667
		8950.61			0.00546182		0.000323194	0.44171	0.00507142	0.00355837	0.00188923	1	0.000212266			0.000138047			0.00058869		0.000267083	0			2.33367			0.00698026		0.000918729	0.00738406	0.001267	0.00176409	0.00065682	0.00828931	0.00190552			0.000147345			7.99844e-05		0.00011059				0.00967226
		8975.76			0.00596401	0.00537748		0.442183	0.00517897	0.00311801	0.00278657	1		4.52267e-05		0.000183897			0.000616452		0.00030785	0	1.1102e-05		2.34325			0.00700829	0.00300458		0.00741347	0.00127216	0.00176882	0.000662995	0.00832012		0.00101581		0.000148083			8.03972e-05		0.000111171		5.11464e-05		0.00974807
		9000.9				0.00710861	0.000268625	0.436214	0.00714165	0.00324973	0.00245316	1				0.000208763			0.000640114		0.000322505	0	9.62858e-07		2.32235				0.00299361	0.000916356	0.00734408	0.0012726	0.00175869	0.000657617	0.00826994				0.000147293			8.00101e-05		0.000110561		5.0796e-05		0.00960283
		9026.04			0.00189462	0.00643994		0.443009	0.00355336	0.00310606	0.00197511	1	6.11985e-05			0.00013082			0.000577237		0.000238598	0			2.34271			0.00697995	0.00300409		0.00740481	0.00126333	0.00176588	0.000658542	0.00830654	0.00190885			0.000147621			8.01031e-05		0.000110701				0.00972989
		9051.18			0.00870123			0.447763	0.0053701	0.00307131	0.00229611	1	0.000184882	7.8893e-05		0.000236843			0.00059409		0.000311098	0		1.0291e-05	2.3549			0.00704096			0.00745923	0.00127681	0.00177398	0.000662958	0.00834534	0.00191829	0.00101903		0.000148753			8.05476e-05		0.000111521			2.28353e-06	0.00982622
		9076.32			0.00219974	0.00491379		0.452231	0.00528419	0.0029888	0.00165165	1	0.000149217	0.000100281		0.000198122			0.000501616		0.000246253	0	1.0583e-05		2.36859			0.00703556	0.00302108		0.00750104	0.00128041	0.00177913	0.000662314	0.0083712	0.00192408	0.00102228		0.000149052			8.04101e-05		0.000111595		5.14582e-05		0.00991399
		9101.47		0.0226141	0.006901	0.00407639		0.447214	0.0037031	0.00251357	0.00185178	1		4.07992e-05		0.000128362			0.000498361		0.000264981	0	0.000103491		2.36801		0.0190247	0.00708475	0.0030302		0.00751133	0.00127912	0.00178458	0.000665926	0.00840621		0.0010263		0.000149382			8.07327e-05		0.000112141		5.20639e-05		0.00995301
		9126.61				0.00156165		0.447029	0.00501542	0.00381761	0.00214942	1	0.00019423	0.000122288		0.000204934			0.000445606		0.000270906	0			2.3461				0.00298679		0.00742886	0.00127066	0.00177059	0.00065992	0.00831478	0.0019113	0.00101548		0.000148075			7.96353e-05		0.000110946				0.00975366
		9151.75				0.00119335	0.00024481	0.457918	0.00416767	0.00453789	0.00229321	1	0.000144534	0.000111877		0.000161831			0.000417732		0.000340146	0			2.37864				0.0030131	0.000929819	0.00754385	0.00127896	0.00179013	0.000666679	0.00839233	0.00192892	0.00102491		0.000149276			8.02611e-05		0.000112271				0.00998117
		9176.89			0.00467278	0.00403309		0.459327	0.00458245	0.00393416	0.00157793	1	4.51299e-05			0.000205613			0.00042097		0.00027859	0			2.39059			0.00709177	0.00303703		0.00757975	0.00128579	0.00179469	0.000666314	0.00842568	0.00193616			0.000150053			8.05936e-05		0.000112458				0.0100712
		9202.04			0.00672894	0.00147474		0.462954	0.00361812	0.00364625	0.00231127	1	0.00025249	0.000116571		0.00016182			0.000403919		0.000287574	0			2.40057			0.00711976	0.0030345		0.00761571	0.00128521	0.00179836	0.000671226	0.00844862	0.00194231	0.0010318		0.000150277			8.07411e-05		0.000112802				0.0101408
		9227.18			0.0106855			0.458278	0.00406902	0.00385456	0.00220043	1	8.31937e-05	0.000109223		0.000211308			0.000388508		0.000196263	0			2.38785			0.00711439			0.00757245	0.00128313	0.00179368	0.000668682	0.00842247	0.00193559	0.00102858		0.00015002			8.04263e-05		0.000112068				0.0100558
		9252.32						0.453808	0.00439975	0.00514874	0.00236593	1	0.000270294	8.96864e-05		0.000180124		4.36759e-05	0.00037283		0.000277823	0			2.36423						0.00749702	0.0012749	0.00178564	0.000664362	0.00835935	0.00192186	0.00102079		0.000148765		0.000100345	7.9758e-05		0.000111569				0.00988169
		9277.46				0.00143852		0.44933	0.00546069	0.00469724	0.00258036	1	9.66662e-05	3.29678e-05		0.000168226	3.90204e-05	4.65039e-06	0.000409406		0.000315702	0			2.3527				0.0029937		0.00745692	0.00127568	0.00177866	0.000663357	0.00833546	0.00191565	0.00101763		0.00014829	5.68836e-06	9.98955e-05	7.96825e-05		0.000111408				0.00980542
		9302.6			0.00430045			0.45873	0.00449633	0.00488527	0.00197777	1	4.24455e-05			0.000195475			0.000476648		0.000268393	0			2.3826			0.0070738			0.00755971	0.00128245	0.00179454	0.000666454	0.00840619	0.00193168			0.000149663			8.06413e-05		0.000112155				0.0100143
		9327.75			0.00747639			0.458605	0.00313769	0.00389106	0.00252028	1				0.000104472			0.000465545		0.00025145	0			2.38543			0.00709109			0.00756339	0.00127745	0.00179136	0.000669106	0.00841087				0.000149364			8.06394e-05		0.000112146				0.0100318
		9352.89			0.00173169	0.00141885		0.449837	0.00473765	0.00436095	0.00242048	1	4.17197e-05	8.99636e-05		0.00015149		4.70061e-06	0.000516479		0.000264497	0			2.35581			0.00700853	0.00299574		0.00746432	0.00127357	0.00177852	0.00066316	0.00834136	0.00191677	0.00101859		0.000148326		9.99664e-05	8.01855e-05		0.000111274				0.00982534
		9378.03		0.0256099	0.0121992	0.0074496		0.460558	0.00539341	0.00459536	0.00225958	1		8.51526e-05		0.00012121			0.000555145		0.000286288	0	1.78595e-05		2.42015		0.0193804	0.00723512	0.00309925		0.00770382	0.00130941	0.00182565	0.000679674	0.00855773		0.00104499		0.000152044			8.24309e-05		0.000114253		5.2636e-05		0.0103555
		9403.17				0.000656448		0.450578	0.00296752	0.00346614	0.00272497	1	0.000152703	0.000167363	4.52366e-06	0.00017977			0.000558086		0.000281794	0			2.35576				0.00298925		0.00745915	0.00126478	0.00177282	0.000663695	0.00833213	0.00191512	0.00101779	0.000151292	0.000148279			8.02701e-05		0.000111222				0.00981424
		9428.31				5.40233e-05	3.11571e-05	0.451895	0.00528495	0.00349921	0.0025911	1	8.01978e-05	2.70798e-05		0.000190018			0.000580527		0.000279401	0			2.35847				0.00299095	0.000923559	0.00747516	0.00127623	0.00177546	0.000664072	0.00834388	0.00191751	0.00101864		0.000148531			8.04769e-05		0.000111369				0.0098394
		9453.46			0.00498093	0.00117835		0.456926	0.00549639	0.00273484	0.00310901	1	0.000247708			9.15701e-05			0.000560224		0.000294597	0			2.38057			0.00707451	0.0030171		0.00754984	0.00128626	0.00178496	0.000671005	0.00840364	0.00193195			0.000149181			8.0968e-05		0.000112231				0.0100027
		9478.6		0.0457188	0.0166356	0.00202767		0.456585	0.00388054	0.0034499	0.00297191	1		2.67843e-05		0.00013805	1.78006e-05		0.000645384		0.000215879	0	9.27922e-05		2.415		0.0195006	0.00726683	0.00308145		0.0077003	0.00130522	0.00182394	0.000683919	0.00857274		0.00104657		0.000152383	5.75934e-06		8.29623e-05		0.000114152		5.30495e-05		0.0103516
		9503.74				0.000752999		0.453993	0.00575852	0.00461513	0.0027822	1	0.000235378			0.000144106			0.000577506		0.000281614	0			2.36606				0.00300264		0.00750586	0.00128196	0.00178533	0.000666819	0.00836834	0.00192378			0.000148775			8.07002e-05		0.000111705				0.00990001
		9528.88		0.0063375		0.000183815	0.00073976	0.452586	0.00516478	0.00432452	0.00281424	1	0.000102424			0.00015876	1.31524e-05		0.000645776		0.000258329	0			2.36545		0.0188845		0.00300243	0.000929902	0.00750538	0.0012804	0.0017854	0.000667434	0.00837438	0.00192462			0.000148943	5.60661e-06		8.10443e-05		0.000111688				0.00990459
		9554.03			0.00489199			0.450275	0.00477437	0.00114717	0.0026377	1		8.07501e-05		0.000195102			0.000549862		0.000299471	0			2.3583			0.00702114			0.00746554	0.00127362	0.00176497	0.000664012	0.00834068		0.00101847		0.000148496			8.03182e-05		0.00011141				0.00983491
		9579.17		0.0574435	0.0100852	0.00568726		0.460306	0.00511307	0.00295652	0.00270893	1	0.000162255	9.49631e-05		0.000123846			0.000689031		0.000253567	0			2.43121		0.0196742	0.00728442	0.00311668		0.00776494	0.00131877	0.00183333	0.0006871	0.00862683	0.00198289	0.00105347		0.000153283			8.3674e-05		0.000115035				0.0104868
		9604.31			0.00450918	0.00367907		0.450388	0.00651736	0.00342713	0.00241384	1		5.93582e-05	1.73332e-05	0.000223032			0.000622949		0.000288666	0			2.3638			0.00704354	0.00301519		0.00749153	0.00128526	0.00178054	0.000665345	0.00836919		0.00102186	0.000152019	0.00014912			8.08986e-05		0.000111746				0.00989154
		9629.45				0.00257869		0.447841	0.00511536	0.0029863	0.00296856	1	0.000114271			0.000119679			0.000583966		0.00019454	0			2.35006				0.00299456		0.00744106	0.00127259	0.00176923	0.000664113	0.00832465	0.00191324			0.000147896			8.03057e-05		0.000110759				0.00978172
		9654.59			0.00903373			0.448527	0.00528263	0.00316396	0.0022773	1		7.09486e-05		0.000207838			0.000553476		0.000285547	0			2.35701			0.00704596			0.00746625	0.0012771	0.00177528	0.000663219	0.00834962		0.00101952		0.000148708			8.04194e-05		0.000111472				0.00984008
		9679.74		0.00959038	0.0187418		0.000924071	0.451909	0.00680291	0.00321767	0.00285312	1	7.49927e-05	0.000100903		0.000122923			0.000557918		0.000303934	0			2.38389		0.0190651	0.00717033		0.000938901	0.00756887	0.00129864	0.00179651	0.000673499	0.00844841	0.00194151	0.00103171		0.000150109			8.13896e-05		0.000112868				0.01007
		9704.88				0.00201491		0.457034	0.00468256	0.00473213	0.00215687	1	3.6106e-05			0.000177224			0.000590741		0.000280064	0	3.88071e-05		2.37645				0.00301564		0.00753788	0.00128074	0.0017904	0.000665907	0.00838982	0.00192789			0.000149295			8.09628e-05		0.000111985		5.16911e-05		0.009969
		9730.02			0.00940138	0.00385763		0.454676	0.00415462	0.00421787	0.00268322	1	0.000160669	7.39565e-05		0.000232888		2.18333e-06	0.000540219		0.000240108	0			2.38212			0.00710296	0.00303257		0.00755089	0.00128241	0.00179369	0.000670147	0.00841534	0.00193428	0.00102756		0.000149984		0.000100842	8.09965e-05		0.000112158				0.0100232
		9755.16						0.446242	0.00443392	0.00427681	0.00245325	1		4.85074e-05	3.77495e-06	0.000169508			0.000503124		0.000276237	0			2.3411						0.00741374	0.00126622	0.00176967	0.000660128	0.00830151		0.00101355	0.000150733	0.000147692			7.97469e-05		0.000110791				0.00971734
		9780.31		0.0189339	0.0182547	0.00399122		0.460688	0.00698604	0.00392019	0.00242642	1	0.000115215			0.000178487			0.000564593		0.000238998	0			2.4183		0.0193328	0.00725388	0.00308142		0.00769679	0.00131493	0.00182097	0.000679718	0.00854931	0.00196487			0.000152139			8.23901e-05		0.000113938				0.0103374
		9805.45		0.00801346		0.00416768		0.453081	0.00353519	0.00393528	0.00281905	1		1.98421e-05		0.000142246			0.000585465		0.000320916	0	7.47864e-05		2.37214		0.0189298		0.00302523		0.00752269	0.00127616	0.00178739	0.000668809	0.00839137		0.0010244		0.000149176			8.09557e-05		0.000112177		5.18516e-05		0.00995274
		9830.59			0.0117895	0.00163433	0.00110191	0.449849	0.00451514	0.00286576	0.00268364	1	0.000279652	4.69222e-05		0.000172557			0.000595108		0.000248287	0			2.36907			0.00708545	0.0030115	0.000932347	0.00750139	0.00127895	0.00178107	0.000667552	0.00838273	0.00192728	0.00102346		0.00014915			8.09127e-05		0.000111757				0.00992962
		9855.73			0.00380193	0.00189703	0.000370754	0.447793	0.00355593	0.00303593	0.00248913	1	0.000201338	4.63358e-05		0.000190986		3.34235e-05	0.000623921		0.000239492	0			2.35365			0.00701015	0.00299474	0.000923772	0.00744834	0.00126737	0.00177122	0.000662783	0.00833302	0.00191552	0.00101739		0.000148342		9.99862e-05	8.0553e-05		0.000111058				0.00980652
		9880.87			0.00707454	0.00242897	0.0015072	0.451069	0.00680154	0.00337251	0.00320295	1		0.000202793	2.32307e-05	0.000271695			0.000619486		0.000282049	0	3.47357e-05		2.37024			0.00707309	0.00301799	0.000935025	0.00751438	0.00128988	0.00178506	0.000670431	0.00839152		0.00102519	0.000152449	0.000149722			8.10998e-05		0.000112016		5.16845e-05		0.00994495
		9906.02		0.00711738	0.00343065	0.00374531	0.000282891	0.452904	0.00417952	0.00458672	0.00309132	1	8.53223e-05	1.20359e-05		0.000278771			0.00058777		0.000286876	0	4.66713e-05		2.37496		0.0189583	0.0070697	0.00302861	0.000931456	0.00753475	0.00128104	0.00179317	0.000671092	0.00840566	0.00193173	0.00102612		0.000150004			8.11032e-05		0.000112225		5.18217e-05		0.00998156
		9931.16				0.00144384		0.454538	0.00435082	0.00220841	0.00309359	1	0.000132663	6.24424e-05		0.00024855			0.000629397		0.000283774	0			2.36897				0.00300459		0.00750578	0.00127567	0.0017747	0.000667913	0.00836572	0.00192275	0.00102145		0.000149165			8.0892e-05		0.000111679				0.00990908
		9956.3			0.00267326	0.00410183	0.00044766	0.448504	0.00676388	0.00313225	0.00287133	1	0.000140254	0.000105941		0.000346209			0.000519755		0.000297969	0			2.35845			0.00702515	0.00301237	0.000926691	0.00747226	0.00128434	0.0017766	0.000666244	0.00835646	0.00192066	0.0010205		0.000149408			8.03443e-05		0.000111615				0.00985413
		9981.44			0.00877818			0.447779	0.00612003	0.00425181	0.0029502	1	0.000135899	1.62226e-05		0.000250147	2.55178e-05	1.16965e-05	0.00063023		0.000288477	0			2.35521			0.00704849			0.00746693	0.00128125	0.00178073	0.000666368	0.00835388	0.00192004	0.00101981		0.00014896	5.64453e-06	0.000100146	8.0781e-05		0.000111541				0.00983759
		10006.6		0.0435149	0.0001969	0.00850838	0.00052083	0.457023	0.00342168	0.00267028	0.00293781	1	0.00016341	0.00015904		0.000316015			0.000644089		0.000229185	0			2.41021		0.019418	0.00716938	0.00309757	0.000947424	0.0076733	0.00129837	0.00181378	0.000681209	0.0085406	0.00196308	0.00104322		0.000152571			8.26457e-05		0.000113781				0.0102923
		10031.7			0.00109687	0.000656835		0.449927	0.0048267	0.00370076	0.00250601	1	0.000189385	0.000133391		0.000322472			0.00063672		0.000303638	0			2.35514			0.00700353	0.00299155		0.00746218	0.00127351	0.00177516	0.000663294	0.00833855	0.00191675	0.00101843		0.000148989			8.06598e-05		0.000111399				0.00981922
		10056.9		0.0318338	0.00832395	0.00601009	0.000196233	0.45692	0.00308778	0.00389787	0.00242569	1	0.000242425	7.27647e-05		0.00019654			0.000670077		0.000257985	0			2.40744		0.0193301	0.00718994	0.00308084	0.000944181	0.00765779	0.0012944	0.00181545	0.000677689	0.00852383	0.00195956	0.0010408		0.000151762			8.25942e-05		0.00011368				0.0102603
		10082			0.00399454		0.000247832	0.447638	0.00494054	0.00483124	0.00243757	1	0.00010952	8.91843e-05		0.000242509			0.000634966		0.00023918	0			2.35022			0.00701062		0.000923216	0.00744735	0.00127308	0.00177861	0.000662537	0.00833263	0.00191505	0.00101752		0.00014855			8.05952e-05		0.000111052				0.00979174
		10107.2				4.21062e-05		0.442924	0.00274367	0.00442009	0.00225733	1	0.000213643	0.000126185		0.000226262			0.000540617		0.000262041	0			2.33173				0.00296629		0.00737653	0.00125522	0.00176466	0.000657226	0.00827521	0.00190229	0.00101066		0.000147459			7.96495e-05		0.000110381				0.00964776
		10132.3				0.00219851		0.45311	0.00329864	0.00263047	0.00215066	1		2.42751e-05		0.000224916			0.000555172		0.000216489	0	2.21235e-05		2.36487				0.00300247		0.00748664	0.00126903	0.00177335	0.000662802	0.00835103		0.0010195		0.000148804			8.044e-05		0.000111202		5.13824e-05		0.00987456
		10157.4			0.00280857	0.00504752		0.449886	0.00382709	0.00323549	0.00206442	1				5.50219e-05			0.000630786		0.000227897	0	6.3925e-05		2.36208			0.00702393	0.00301556		0.00747614	0.00127174	0.00177658	0.000662704	0.00835433				0.000148153			8.07877e-05		0.000111294		5.15774e-05		0.00986679
		10182.6			0.00734273	0.00503306		0.456534	0.00272017	0.00240793	0.00234393	1	2.59405e-05	8.46619e-05	6.68705e-05	9.87131e-05			0.000587824		0.00022667	0	3.29331e-06		2.38695			0.0070932	0.00303704		0.00755753	0.00127618	0.00178579	0.000668616	0.00841403	0.00193341	0.00102744	0.000153042	0.000149396			8.11842e-05		0.000112084		5.16908e-05		0.0100419
		10207.7			0.00390787			0.454065	0.00427417	0.00396907	0.0021575	1		0.00023768	5.99328e-05	1.37047e-05		1.29914e-05	0.000604953		0.000211649	0			2.3685			0.00704138			0.0075073	0.00127594	0.0017829	0.000664306	0.00836962		0.00102266	0.000152205	0.000148252		0.00010034	8.08274e-05		0.000111429				0.00991174
		10232.9		0.0334091	0.0108791	0.00299093		0.453947	0.00531769	0.00434777	0.00200407	1	0.000165138	0.000108302		0.00010355			0.000507611		0.000317994	0			2.39639		0.019296	0.00718563	0.0030615		0.00762898	0.00130115	0.00181353	0.000674466	0.00850584	0.0019551	0.00103875		0.000151047			8.17289e-05		0.000113695				0.0101916
		10258		0.0310178	0.0161717	0.00469028		0.459271	0.00576012	0.00348587	0.002078	1	3.95237e-05	3.64453e-05		0.000100701			0.000576112		0.000309723	0			2.41874		0.0194135	0.00725583	0.00308903		0.00770225	0.00131165	0.00182184	0.000679244	0.00856211	0.00196749	0.00104532		0.000152034			8.25628e-05		0.000114412				0.0103548
		10283.1		0.00704524	0.011262			0.462472	0.00477579	0.00476929	0.00192832	1		4.72827e-05					0.000508438		0.000227295	0			2.40397		0.0191182	0.00716264			0.00763899	0.00129439	0.0018091	0.000671835	0.0084767		0.00103494					8.14525e-05		0.000112921				0.0101889
		10308.3		0.0474767	0.00982852	0.00229837		0.466235	0.00227379	0.00403098	0.00177784	1		7.60416e-05	2.29889e-05	6.34164e-06	3.52391e-05		0.000442747		0.000194681	0			2.43747		0.0195973	0.00727072	0.00309669		0.00777704	0.00130427	0.00183478	0.000681903	0.00861192		0.00105157	0.000156452	0.000152512	5.86074e-06		8.24688e-05		0.000114582				0.0104957
		10333.4			0.0067281			0.454862	0.00364857	0.00385251	0.00251518	1		1.38255e-05		8.52795e-05			0.000446715		0.000248433	0			2.37342			0.00706406			0.00752222	0.00127529	0.00178516	0.00066683	0.00838253		0.0010233		0.00014878			8.02888e-05		0.000111755				0.00994762
		10358.6		0.0227503	0.00333757	0.00331134		0.456	0.00359618	0.00291816	0.00211146	1		5.64737e-05		5.28805e-05			0.000414564		0.000283064	0			2.3896		0.0191302	0.00710877	0.00304368		0.00758989	0.00128572	0.00179613	0.000670697	0.00845258		0.00103203		0.000149887			8.08239e-05		0.000112836				0.0100991
		10383.7			0.001099			0.452885	0.00182165	0.00321012	0.00181945	1	5.41397e-05		7.11004e-06				0.000419285		0.000270867	0			2.36149			0.00700254			0.00747345	0.0012608	0.00177287	0.000660337	0.00833737	0.00191591		0.000151398				7.97419e-05		0.000111247				0.00984429
		10408.9			0.0114589			0.464006	0.00445689	0.00442517	0.00162755	1	9.86866e-05	1.84447e-05		6.85019e-05			0.000435093		0.0003074	0			2.40537			0.00715491			0.00763634	0.00129149	0.00180548	0.000669758	0.00846657	0.00194579	0.00103358		0.000150201			8.10445e-05		0.000113125				0.0101826
		10434		0.0238155				0.468691	0.00181257	0.00376771	0.00169178	1	0.000106254	4.08827e-05		7.70832e-05			0.000459178		0.000277194	0			2.41995		0.0192774				0.00770055	0.00128772	0.00181315	0.000673913	0.00851563	0.0019571	0.00103966		0.000151108			8.16168e-05		0.000113652				0.0103037
		10459.1			0.0105055			0.466729	0.00249899	0.00247193	0.00186215	1				8.54108e-06			0.000482912		0.000286805	0			2.41242			0.00715422			0.00765144	0.00128381	0.00179805	0.000671064	0.00847052				0.000150017			8.1285e-05		0.000113091				0.0102172
		10484.3		0.0117951	0.00352909	0.00126643		0.454723	0.0026965	0.00521934	0.00140367	1	0.000136384	8.22992e-05		1.63124e-05		6.32974e-06	0.000558403		0.000252415	0			2.37743		0.0189821	0.00707167	0.00301885		0.00754406	0.00127509	0.00179623	0.000664145	0.00840751	0.00193237	0.00102664		0.000148934		0.000100766	8.09976e-05		0.000112105				0.00999415
		10509.4				0.000889206		0.454706	0.0016715	0.00305969	0.00165388	1				1.57807e-05		3.85731e-05	0.000492875		0.000240941	0			2.36708				0.00299629		0.00749153	0.00126194	0.00177472	0.000660571	0.00834905				0.000147896		0.0001002	8.01608e-05		0.000111278				0.00988143
		10534.6				0.000588621		0.450916	0.00353421	0.00381936	0.00227273	1	7.67408e-05			2.14613e-05			0.000511774		0.000292529	0	5.87609e-06		2.35577				0.00298894		0.00746049	0.00126713	0.00177427	0.000661805	0.00833205	0.00191478			0.000147618			8.00764e-05		0.000111266		5.1198e-05		0.00981418
		10559.7			0.00889632	0.00180841		0.464266	0.0036365	0.00410791	0.00131208	1		6.06038e-05		7.75385e-05			0.000496117		0.000197464	0			2.40597			0.00713997	0.00304061		0.00763307	0.00128728	0.00180311	0.00066804	0.00846172		0.00103316		0.000150153			8.12563e-05		0.000112596				0.0101793
		10584.9						0.457896	0.00441847	0.00489028	0.00180004	1		3.62356e-05		3.47275e-05			0.000462591		0.000199771	0			2.37536						0.00753413	0.00127838	0.00178932	0.000663762	0.00838163		0.00102328		0.000148553			8.03468e-05		0.000111539				0.00995469
		10610		0.0218376	0.00589384	0.00113365		0.469332	0.00343116	0.00472888	0.00182584	1	1.99238e-05			2.06136e-05			0.000505655		0.000279755	0			2.42828		0.019344	0.00720059	0.00306901		0.00773325	0.00129965	0.00182431	0.000677108	0.00854877	0.00196434			0.000151455			8.21331e-05		0.000114106				0.0103794
		10635.1				6.64679e-05		0.456763	0.00515638	0.0041261	0.00167221	1		1.84362e-05	5.01382e-05	0.00013074			0.000511107		0.000314182	0	3.83367e-05		2.37241				0.00300249		0.00752425	0.0012806	0.0017849	0.000662774	0.00837592		0.00102251	0.000152278	0.000148853			8.04952e-05		0.000111943		5.16035e-05		0.00993558
		10660.3				0.00178938		0.462355	0.00336915	0.00386292	0.00134411	1		0.000144028		1.18835e-05			0.000473538		0.000269059	0			2.3914				0.00302366		0.00758267	0.00127902	0.00179207	0.000664466	0.00841475		0.00102778		0.000149043			8.07103e-05		0.000112272				0.0100615
		10685.4						0.453317	0.00476356	0.00428792	0.00143768	1	7.96702e-05	0.000125101		0.000115825			0.000519576		0.000223287	0			2.36194						0.00748558	0.00127482	0.00177981	0.000659656	0.00834888	0.00191866	0.00101966		0.000148311			8.02707e-05		0.000111202				0.00985976
		10710.6		0.0286502				0.470909	0.00253603	0.00402191	0.00132668	1		0.000112653		0.000113054			0.000462975		0.000241096	0			2.42876		0.0193669				0.00773753	0.00129541	0.00182071	0.00067476	0.00854605		0.00104368		0.000151801			8.19245e-05		0.000113904				0.0103782
		10735.7						0.462102	0.00226108	0.00429198	0.00163281	1	2.70879e-05	0.000176175		3.43102e-05			0.000465691		0.000300425	0			2.38826						0.00757272	0.00127286	0.00179177	0.000664902	0.0084049	0.00193131	0.00102671		0.000148963			8.05829e-05		0.000112272				0.0100365
		10760.9			0.00171896	0.00306815		0.462558	0.00307031	0.00382771	0.00150876	1	0.000169821	0.000106462		9.27132e-05		1.50933e-05	0.000383155		0.000252561	0			2.39603			0.00708204	0.00303413		0.00759628	0.00127991	0.00179493	0.000666278	0.00842891	0.00193743	0.00102935		0.000149635		0.000101059	8.04652e-05		0.000112391				0.010098
		10786			0.00585963	0.0045361		0.47228	0.00238972	0.00397103	0.00157216	1	3.61499e-05	6.87897e-05		9.66548e-05			0.000448116		0.000230738	0	1.4496e-05		2.43131			0.00717463	0.0030725		0.00771809	0.00129056	0.00181454	0.0006736	0.00851812	0.00195737	0.00104009		0.000151235			8.15935e-05		0.000113488		5.2378e-05		0.0103551
		10811.1						0.467755	0.00220144	0.00335134	0.00159992	1				8.04409e-05			0.000325111		0.000269615	0			2.40478						0.00762779	0.00127786	0.00179519	0.000667504	0.00843954				0.000149772			8.03218e-05		0.000112605				0.0101476
		10836.3						0.463829	0.00296375	0.00312054	0.000995843	1	0.000171679	9.12148e-05		0.000107129			0.000348287		0.000268016	0			2.39324						0.00758695	0.00127699	0.00178849	0.000662833	0.00841262	0.0019337	0.0010273		0.000149406			8.01631e-05		0.000112239				0.0100667
		10861.4		0.00787848	0.00955401	6.61084e-05		0.463517	0.00323158	0.00421152	0.00148809	1	0.00014079			5.08855e-05			0.000434976		0.000283211	0			2.40597		0.0191145	0.00715269	0.00303746		0.00764051	0.00128736	0.00180605	0.000669714	0.00847349	0.00194756			0.000150249			8.11103e-05		0.000113115				0.0101935
		10886.6			0.00325922			0.462757	0.00330555	0.0038782	0.00165999	1		0.000101821		0.000169694			0.000352063		0.000266062	0			2.3934			0.00708308			0.00759127	0.00127991	0.00179377	0.000666403	0.00842243		0.00102854		0.000149844			8.02724e-05		0.000112362				0.0100791
		10911.7			0.0042561	0.00306713		0.456322	0.00357181	0.00464776	0.00138443	1	0.000116246			8.23875e-05			0.000395765		0.000294536	0	2.13205e-05		2.37958			0.0070656	0.00302252		0.00754103	0.00127712	0.00179151	0.000663207	0.00839666	0.0019298			0.000149019			8.02103e-05		0.000112137		5.16598e-05		0.00999028
		10936.8		0.0144136	0.00365705	0.00301375		0.465817	0.00263306	0.0034476	0.00165156	1	0.0002018	7.56916e-05		6.72928e-05		4.98054e-06	0.0003927		0.000252969	0			2.41493		0.0191961	0.00714777	0.00305854		0.0076718	0.00128844	0.00180789	0.000672295	0.00849735	0.0019533	0.00103758		0.000150742		0.000101837	8.11591e-05		0.000113305				0.0102602
		10962			0.000656917			0.459199	0.00594876	0.00334978	0.00213298	1	0.000108752	0.000122252	3.8773e-06	0.000191287			0.000417956		0.00028946	0			2.38072			0.00705102			0.00755368	0.00128719	0.0017862	0.0006664	0.0083973	0.00192991	0.00102556	0.000152473	0.000149487			8.03095e-05		0.000112124				0.00999582
		10987.1			0.0124381			0.455854	0.00486033	0.00377302	0.00153652	1		0.00024117	5.57815e-05	0.000223121			0.000517844		0.00025974	0	6.03791e-05		2.38241			0.00711458			0.0075546	0.00128517	0.00179152	0.000665214	0.00841397		0.00102809	0.000152994	0.000149918			8.08892e-05		0.000112222		5.19306e-05		0.0100228
		11012.3				0.000751732		0.459816	0.00280947	0.00355396	0.00108806	1	0.000105058			0.000103247			0.000426599		0.000258654	0	1.97876e-05		2.38219				0.00300983		0.00754826	0.00127266	0.00178516	0.000661311	0.00838839	0.00192785			0.00014896			8.02606e-05		0.000111876		5.16025e-05		0.00999138
		11037.4					8.02814e-05	0.450943	0.00330672	0.00328129	0.00159893	1	6.77024e-05			0.000113296			0.000504667		0.0002344	0			2.35484					0.000921633	0.00745395	0.00126506	0.00177045	0.000658411	0.00832463	0.00191304			0.000147869			7.99755e-05		0.000110925				0.00980157
		11062.6			0.00183535			0.455876	0.00455776	0.00313143	0.00195185	1	0.000237219	2.14542e-05		6.89397e-05			0.000516898		0.000280458	0			2.37185			0.007035			0.00751732	0.00127754	0.00177997	0.000663661	0.00837234	0.00192471	0.00102209		0.000148531			8.0485e-05		0.000111754				0.00992898
		11087.7			0.00731506	0.00544323		0.45351	0.00433315	0.00361268	0.00219671	1	2.48739e-05	0.000238499		0.000145814			0.000570761		0.000250727	0			2.37856			0.00708383	0.0030348		0.00753496	0.00128129	0.00178853	0.000667125	0.00840305	0.00193088	0.00102675		0.000149399			8.10066e-05		0.000112039				0.00999357
		11112.8				0.000193976		0.453134	0.00456399	0.00158131	0.000982398	1				3.48154e-05			0.000572331		0.0002237	0			2.36104				0.0029886		0.00747298	0.00127198	0.00176572	0.000656715	0.00833569				0.000147739			8.03637e-05		0.000111028				0.00984046
		11138			0.0157847	0.00366255		0.458972	0.00487522	0.0027357	0.00188421	1		2.45208e-05		0.000116841	5.50218e-06	9.05516e-06	0.000542321		0.000234379	0			2.40014			0.00716767	0.00304784		0.00760914	0.00129226	0.00179694	0.000670325	0.00846001		0.0010328		0.000150289	5.63158e-06	0.000101407	8.14354e-05		0.000112729				0.0101526
		11163.1			0.00717402			0.457524	0.00414817	0.00317202	0.00145429	1	2.99976e-05			6.10286e-05			0.000565219		0.000211531	0			2.3814			0.00707929			0.00754762	0.0012798	0.00178568	0.000663636	0.00839838	0.00192983			0.00014896			8.09383e-05		0.000111812				0.00999996
		11188.3		0.00875376				0.459167	0.00369976	0.00385262	0.00170691	1	0.00017924	0.000151377		5.57106e-05		1.78047e-06	0.000569509		0.000216789	0			2.38419		0.0189809				0.00756734	0.00128008	0.00179157	0.000665825	0.00841263	0.00193373	0.00102755		0.00014919		0.000100808	8.10936e-05		0.000112024				0.0100286
		11213.4			0.00182312			0.459246	0.00422683	0.00318305	0.00113898	1	0.000125603	0.000131707		1.45564e-05		3.78743e-06	0.000444812		0.000203913	0			2.38125			0.00705014			0.0075477	0.00127892	0.00178403	0.000661685	0.00839042	0.0019284	0.00102476		0.000148624		0.000100551	8.03565e-05		0.000111674				0.00998986
		11238.6						0.463891	0.00288358	0.00442956	0.00121418	1	0.000156746	6.13983e-05		5.59388e-05			0.000432105		0.000224426	0			2.39343						0.00759159	0.00127739	0.00179503	0.000664135	0.00841748	0.00193475	0.00102777		0.000149277			8.05621e-05		0.00011212				0.0100733
		11263.7						0.461067	0.0020637	0.00339735	0.00140313	1	0.000186369	0.000102619		1.74661e-06	4.86828e-05	2.08487e-05	0.000520169		0.000249898	0			2.38526						0.00755846	0.00127037	0.00178567	0.000663067	0.00839389	0.00192945	0.00102506		0.000148631	5.76879e-06	0.000100664	8.0706e-05		0.000111913				0.0100108
		11288.8				0.00149929		0.465668	0.00318958	0.00440603	0.00126974	1	0.000351187			7.55467e-05			0.00048274		0.000232289	0			2.40142				0.0030314		0.00761913	0.00128205	0.00179967	0.000666123	0.0084397	0.00194068			0.000149754			8.09884e-05		0.000112449				0.0101336
		11314			0.00564594			0.467187	0.00375574	0.00326659	0.00121692	1	0.000419364	0.00011346		4.20896e-05			0.000438859		0.000207243	0			2.40953			0.00712683			0.00764608	0.0012879	0.0017997	0.000667694	0.00846244	0.0019462	0.00103348		0.000150016			8.1021e-05		0.000112647				0.0101953
		11339.1				0.00404271		0.462398	0.00149086	0.00357397	0.00150854	1	0.000176763	3.85224e-05		3.14918e-05		3.24216e-05	0.000422209		0.000184513	0	1.24397e-05		2.39511				0.00303491		0.00758728	0.00127186	0.0017919	0.000665548	0.00841968	0.00193534	0.00102794		0.000149213		0.000101022	8.05415e-05		0.000111982		5.1764e-05		0.010083
		11364.3						0.467918	0.00315039	0.00327465	0.00118056	1	0.000233102	0.000226392	1.302e-05	4.89967e-05	1.6067e-05	2.54214e-05	0.000429079		0.000224307	0			2.40593						0.00763355	0.00128271	0.00179606	0.000666176	0.00844515	0.00194143	0.00103184	0.00015338	0.000149739	5.6663e-06	0.000101298	8.08142e-05		0.000112488				0.0101592
		11389.4		0.00953116				0.470428	0.00331348	0.00396056	0.00110287	1	0.000110699	2.72459e-05		0.000114227			0.000358549		0.000193081	0	0.000106561		2.4177		0.0191602				0.00768531	0.00129031	0.00180864	0.000669434	0.00849063	0.00195137	0.00103655		0.000150822			8.095e-05		0.000112962		5.25998e-05		0.0102639
		11414.5						0.465662	0.00401281	0.00409571	0.00181024	1	0.000564407			9.67389e-05			0.000414043		0.000219388	0			2.3998						0.00761711	0.00128519	0.0017979	0.000668229	0.0084375	0.00194107			0.000149804			8.06775e-05		0.000112366				0.0101242
		11439.7				0.000647078		0.460508	0.00242087	0.00494849	0.00176067	1	0.000411027			6.93729e-05			0.000396456		0.00022138	0			2.38492				0.00301362		0.00756177	0.00127282	0.00179352	0.000665065	0.00840018	0.00193184			0.000149027			8.02468e-05		0.000111877				0.0100169
		11464.8						0.459398	0.00255342	0.00457176	0.00193967	1	0.00046126	9.18632e-05		1.77841e-05	8.5508e-05	2.86179e-05	0.000465535		0.00022631	0			2.38104						0.00754899	0.00127201	0.00179002	0.000665101	0.00839115	0.00192998	0.00102468		0.00014865	5.92141e-06	0.000100663	8.04503e-05		0.000111777				0.00998985
		11490						0.458266	0.00316393	0.00526743	0.00185869	1	0.000372258	5.45556e-05		0.000182452			0.000481284		0.000221771	0			2.37753						0.0075399	0.00127383	0.0017919	0.000664379	0.00838632	0.00192849	0.00102393		0.000149255			8.04701e-05		0.000111694				0.00996937
		11515.1					0.000261486	0.448942	0.00234011	0.00671881	0.00219193	1	0.000161394			0.000125387		5.15226e-05	0.000514305		0.000192399	0			2.34969					0.000922191	0.00744404	0.00126077	0.00178438	0.000660738	0.00832286	0.00191302			0.000147888		9.99396e-05	7.99986e-05		0.000110727				0.00977808
		11540.3						0.448431	0.00300998	0.00853158	0.00307234	1	0.000201303			0.000131245			0.000501151		0.000257516	0			2.34819						0.00744811	0.0012646	0.00179342	0.000664955	0.00832979	0.00191478			0.000148036			8.00104e-05		0.00011109				0.00977996
		11565.4				0.00335172		0.450964	0.00379697	0.00916461	0.0030441	1	0.000123329	1.95859e-05	1.84479e-05	0.000221567			0.000513412		0.000262796	0	6.48548e-06		2.36087				0.00301343		0.00749297	0.00127371	0.00180432	0.000667896	0.00836811	0.00192326	0.00102156	0.000152004	0.000149095			8.04298e-05		0.000111623		5.14221e-05		0.00987801
		11590.5				0.000585096	0.0010679	0.444738	0.00259914	0.00980082	0.00285243	1	0.000351131	2.98738e-05		0.000234247			0.000574924		0.000280252	0			2.34061				0.00298339	0.000924855	0.00742099	0.0012609	0.00179587	0.000662991	0.00831664	0.00191238	0.00101532		0.00014823			8.01909e-05		0.000111009				0.00973299
		11615.7						0.455639	0.00287213	0.0114944	0.00279276	1	0.000342519	2.24364e-05		0.000368121			0.000626345		0.000242345	0			2.37045						0.00753472	0.0012736	0.00181942	0.000668814	0.00839282	0.00192986	0.00102459		0.00015015			8.11412e-05		0.000111867				0.0099474
		11640.8		0.0413276	0.00184045	0.00359339	0.000881122	0.45051	0.00321479	0.0106394	0.0026384	1	0.000105057	0.000149826		0.000377077		2.55197e-05	0.000675893		0.000214988	0	1.18874e-05		2.38442		0.0193103	0.00714003	0.00306099	0.000944153	0.00760673	0.00129091	0.00183844	0.000676485	0.00849731	0.00195288	0.00103789		0.000152057		0.000101924	8.23619e-05		0.000113144		5.2239e-05		0.0101306
		11666			0.0180748	0.00305306	0.00164094	0.45959	0.00327557	0.0095878	0.00301264	1	0.000216884	1.99642e-05		0.000347272			0.00067869		0.000218308	0			2.40809			0.00721549	0.00306144	0.000948234	0.00765219	0.00129233	0.00183563	0.000678685	0.00850496	0.00195511	0.00103827		0.000152067			8.2448e-05		0.00011326				0.0102404
		11691.1					0.000510862	0.446409	0.00463978	0.0118034	0.00280191	1	0.000269098	0.000168649		0.000367671			0.000769439		0.000187844	0			2.34395					0.000924782	0.00744601	0.00127247	0.00180858	0.000664393	0.00833686	0.00191669	0.00101837		0.000149147			8.11967e-05		0.000110894				0.0097706
		11716.3			0.00151571	0.00828265	0.00360079	0.442119	0.00296177	0.0112793	0.00254	1	0.000239961	0.000136292	4.13817e-06	0.000258904			0.000755654		0.000219877	0			2.35083			0.00702167	0.00303042	0.000940047	0.00744702	0.0012687	0.00181099	0.000664988	0.00835807	0.00192144	0.00102082	0.000151761	0.000149072			8.13456e-05		0.00011131				0.00982418
	69.0907	11741.4			0.00287668	0.00536491	0.00153244	0.4422	0.00377313	0.0106407	0.00206852	1	0.000258041	9.32204e-05		0.000413737			0.000859685		0.00017382	0			2.34393			0.00701088	0.00301115	0.000929219	0.00742989	0.0012691	0.00180408	0.000661463	0.00833847	0.00191701	0.00101825		0.000149368			8.15886e-05		0.000110857				0.00977241
1.79222	69.0655	11766.5				0.00479	0.00216182	0.432596	0.00277224	0.0107278	0.00173468	1	0.000287255	0.000140743		0.00027056			0.000867899		0.000206032	0			2.31243				0.002979	0.000922628	0.00731677	0.00125242	0.0017866	0.000653543	0.00825601	0.00189817	0.00100838		0.000147299			8.08156e-05		0.000109894				0.00954572
1.79183	69.0404	11791.7			0.00079863	0.00793853	0.00196439	0.432129	0.00476802	0.0113206	0.00220275	1	4.54439e-05	0.000115542		0.000240204	1.14969e-05		0.000850587		0.000203582	0			2.31582			0.00695017	0.00299942	0.0009241	0.007333	0.00126379	0.00179349	0.000657102	0.00827649	0.00190188	0.00101078		0.000147539	5.53422e-06		8.09445e-05		0.000110156				0.00958342
1.79144	69.0153	11816.8			0.000309224	0.0050528	0.00260788	0.436758	0.00472761	0.011988	0.00254029	1	0.000464391	0.000114333		0.000326726			0.000816051		0.000221471	0			2.32728			0.00697198	0.00299773	0.000929943	0.00737738	0.00126796	0.00180241	0.000660758	0.00830489	0.00191015	0.00101424		0.000148405			8.10789e-05		0.000110608				0.0096639
1.79106	68.9901	11842			0.00871975	0.00467551	0.00250722	0.436141	0.00185206	0.0102077	0.00225754	1	0.000242285	6.56055e-05		0.000385698			0.000900665		0.000180342	0			2.33254			0.00701318	0.00299885	0.000930357	0.00738141	0.00125714	0.00179662	0.000660175	0.00831232	0.00191094	0.00101494		0.000148783			8.15031e-05		0.000110536				0.00969442
1.79067	68.965	11867.1				0.00725703	0.0038451	0.440702	0.00329059	0.0104348	0.00324794	1	9.1184e-05			0.000351704			0.000841279		0.000205379	0	1.39362e-05		2.34408				0.00301945	0.000938989	0.00742466	0.00126727	0.00180347	0.000666471	0.00833961	0.00191658			0.000149129			8.1523e-05		0.000111004		5.1278e-05		0.00977435
1.79028	68.9398	11892.2				0.00237441	0.00348336	0.430816	0.00347775	0.0122865	0.00347892	1	0.000367024	8.94785e-05		0.000400432			0.000785508		0.000189802	0			2.30716				0.00296839	0.000927882	0.00730784	0.00125506	0.00179264	0.0006606	0.00825422	0.00189809	0.00100795		0.000147804			8.04581e-05		0.000109803				0.0095219
1.78989	68.9147	11917.4		0.00845173		0.0032862	0.000857527	0.432833	0.00222196	0.0128896	0.00300799	1	0.000267504	4.34155e-05		0.000425611	3.21328e-05		0.000814813		0.000255615	0			2.31322		0.0186775		0.00298097	0.000919767	0.00733788	0.00125359	0.00180046	0.000660612	0.00827872	0.00190332	0.00101075		0.000148347	5.62113e-06		8.08182e-05		0.000110401				0.00957524
1.7895	68.8896	11942.5				0.00659366	0.00235273	0.443196	0.00359292	0.0115233	0.0036935	1	0.000273929	7.39328e-05		0.000404847	5.58734e-06		0.000810245		0.000168918	0			2.34828				0.00302189	0.000934375	0.00744788	0.00127071	0.00181113	0.000669482	0.00835399	0.00192065	0.00102007		0.000149609	5.56136e-06		8.1534e-05		0.000111043				0.00980877
1.78911	68.8644	11967.7		0.0236175		0.00906736	0.00143008	0.437006	0.00501127	0.0139292	0.004083	1	0.000337105	8.04939e-05		0.000347969			0.000824273		0.000198479	0			2.34367		0.0190064		0.00304757	0.000935231	0.00745959	0.0012831	0.00183039	0.000674505	0.00839627	0.00193063	0.00102526		0.000150127			8.20055e-05		0.000111729				0.00983904
1.78872	68.8393	11992.8					0.00230393	0.431492	0.00379556	0.0124102	0.0038467	1	0.000184994	9.07581e-05		0.000422314			0.000833987		0.00017192	0			2.30315					0.000921829	0.00730124	0.00125476	0.00179085	0.000661268	0.00824361	0.0018949	0.00100666		0.000147704			8.05546e-05		0.000109588				0.00949316
1.78833	68.8141	12018			0.00676248	0.00610757	0.00305018	0.428918	0.00331145	0.013037	0.00378406	1	4.17981e-05	1.10316e-05		0.000448615			0.000842682		0.00021265	0			2.3125			0.00697905	0.00299365	0.000929153	0.00732412	0.00125852	0.00180167	0.000664046	0.00828148	0.00190302	0.00101095		0.000148491			8.09606e-05		0.00011026				0.00957546
1.78795	68.789	12043.1			0.00266798	0.00756871	0.00463592	0.43143	0.00348424	0.0141274	0.00409256	1	0.000338852	0.000144014		0.000485953			0.000843915		0.000189359	0			2.32229			0.00698462	0.0030094	0.000938747	0.00735825	0.00126331	0.00181203	0.000667476	0.00830828	0.00191041	0.00101478		0.000149127			8.12276e-05		0.00011052				0.0096471
1.78756	68.7638	12068.2		0.024483	0.000330857	0.000736868	0.00220629	0.432935	0.00343768	0.0141905	0.00445361	1	0.000216697	8.52956e-05		0.000439446			0.000767836		0.000201376	0			2.32131		0.0188689	0.00699647	0.00299023	0.000931523	0.00738725	0.00126702	0.00181789	0.000671043	0.00833395	0.0019158	0.00101767		0.000149394			8.11616e-05		0.000110912				0.00967285
1.78717	68.7387	12093.4		0.0389826		0.00414908	0.00352417	0.436459	0.00255568	0.0156092	0.003821	1	0.000162916	0.000184039		0.000472517			0.000840136		0.000154207	0	2.55983e-05		2.34638		0.0191286		0.00303609	0.00094688	0.00747987	0.00127664	0.00184301	0.000675444	0.00842169	0.00193574	0.0010288		0.000151106			8.23206e-05		0.000111881		5.18318e-05		0.00988026
1.78678	68.7136	12118.5				0.000255302	0.00450725	0.433344	0.00220722	0.0161648	0.00411806	1	0.000148597			0.000578043			0.000848339		0.000151345	0			2.31367				0.00296845	0.000934881	0.00734004	0.00125354	0.00181403	0.000665212	0.00827878	0.00190284			0.000148979			8.09576e-05		0.00010997				0.00957716
1.78639	68.6884	12143.7				0.00500925	0.00246932	0.42727	0.00489939	0.0143477	0.00365058	1	0.000351829			0.000382541		3.88803e-05	0.000888312		0.000200341	0			2.29847				0.00297674	0.000922916	0.00728704	0.00125986	0.00179963	0.00066075	0.00824724	0.00189643			0.000147605		9.89795e-05	8.0814e-05		0.000109753				0.00947804
1.786	68.6633	12168.8				0.00612303	0.00221346	0.430066	0.00247515	0.0138717	0.0036505	1	0.000139453	6.19822e-05		0.000421359			0.000888921		0.00021488	0			2.30774				0.00298647	0.00092345	0.00731115	0.00125202	0.00180076	0.000661889	0.00826146	0.00189882	0.00100872		0.00014802			8.09558e-05		0.000110003				0.00953266
1.78561	68.6381	12194				0.00609955	0.00377812	0.43335	0.00305639	0.0151944	0.0034987	1	0.000192456			0.000330891			0.000787126		0.00017233	0			2.32035				0.00299913	0.000933884	0.00735599	0.00125978	0.00181394	0.000664085	0.00829673	0.00190715			0.000148276			8.08792e-05		0.000110296				0.00962565
1.78523	68.613	12219.1				0.0071716	0.00170026	0.43036	0.00449618	0.0129516	0.00345035	1	0.000136621	0.000107438		0.000363359			0.000886158		0.000147968	0			2.30898				0.00299277	0.000921936	0.00731717	0.0012612	0.00179814	0.000661496	0.00826689	0.00190005	0.00100957		0.000147877			8.09976e-05		0.000109798				0.00954403
1.78484	68.5878	12244.2			0.00457509	0.00860093	0.00233514	0.429806	0.00411045	0.015587	0.00287433	1	8.80357e-05	7.59808e-05	3.38177e-05	0.000384766			0.000840745		0.000166141	0			2.31495			0.00698071	0.00300859	0.000927616	0.00733906	0.00126377	0.00181502	0.000661294	0.00829421	0.00190613	0.00101278	0.000150725	0.000148455			8.1077e-05		0.000110237				0.00960032
1.78445	68.5627	12269.4		0.00306474	0.00283908	0.00772779	0.00410155	0.433858	0.00242528	0.0150969	0.00294539	1	0.000245956	1.33811e-05		0.000327523			0.000892772		0.000192891	0			2.3293		0.0187606	0.0069998	0.0030163	0.000938467	0.0073836	0.00126152	0.00181982	0.000664083	0.00832549	0.00191398	0.00101633		0.000148776			8.15993e-05		0.000110764				0.00969629
1.78406	68.5376	12294.5				0.00773367	0.000590997	0.422728	0.00386649	0.0137074	0.00267776	1	0.000141914	0.000115893		0.000287852			0.000869409		0.000233482	0			2.2843				0.00297321	0.000910649	0.0072324	0.0012494	0.00178811	0.000653493	0.00820649	0.00188619	0.00100223		0.000146487			8.03371e-05		0.000109347				0.00937304
1.78367	68.5124	12319.7				0.00340809	0.00237365	0.432999	0.00383587	0.0130158	0.00314674	1	0.000261784	0.000111643	4.16116e-05	0.000354131			0.000905104		0.000220857	0			2.31286				0.00297872	0.000925186	0.00733178	0.0012591	0.00179932	0.000660575	0.00827106	0.00190153	0.0010101	0.000150337	0.000147914			8.11169e-05		0.000110155				0.00956492
1.78328	68.4873	12344.8			0.000816349	0.00561639	0.000545269	0.428248	0.00369728	0.0134845	0.00273012	1	8.20865e-05	0.00013859	3.58609e-05	0.000318579			0.000906826		0.00020149	0			2.29847			0.006918	0.00297594	0.000913968	0.00728299	0.00125351	0.00179408	0.000656226	0.0082381	0.00189321	0.00100618	0.000149714	0.000147178			8.08007e-05		0.000109636				0.00946752
1.78289	68.4621	12369.9				0.00314534	0.00168829	0.426404	0.00354202	0.0122376	0.00330948	1	0.000139244	4.13841e-05		0.000315134			0.000901358		0.000179615	0			2.29086				0.00295708	0.000915988	0.0072541	0.00124921	0.00178371	0.000656685	0.00821399	0.00188791	0.00100284		0.000146733			8.05418e-05		0.000109226				0.00940854
1.7825	68.437	12395.1			0.0112267	0.00325067		0.428231	0.00470864	0.0130572	0.00268739	1		0.000106407		0.000236062			0.00099728		0.000147968	0	5.01431e-06	2.76516e-06	2.30381			0.0069811	0.00297481		0.00730408	0.00126133	0.00179752	0.000657956	0.00826203		0.00100897		0.000147264			8.1409e-05		0.000109734		5.07641e-05	2.22964e-06	0.00951706
1.78212	68.4119	12420.2		0.0335972	0.0160955	0.00204953	0.000789002	0.441484	0.00403698	0.0113854	0.00314787	1	8.54642e-05	0.000117521		0.000191198			0.000883859		0.000170194	0			2.36526		0.0191964	0.00717029	0.00304157	0.00093979	0.00753654	0.00128895	0.00183386	0.000675794	0.00846156	0.00194458	0.00103339		0.000150631			8.28952e-05		0.000112478				0.0100069
1.78173	68.3867	12445.4			0.0105747	0.00226438		0.437278	0.00225748	0.0131167	0.00307376	1	0.000168176			0.000209184			0.00093211		0.000210387	0			2.32914			0.00702289	0.00298968		0.00738825	0.00125918	0.00180923	0.000663756	0.0083147	0.00191117			0.000148091			8.16571e-05		0.000110693				0.00968303
1.78134	68.3616	12470.5			0.00593819	0.00394738		0.440711	0.00414348	0.0132844	0.00318067	1	8.25953e-05	0.000139907		0.000162811			0.000926284		0.000180565	0	7.15171e-06		2.33732			0.00702183	0.00300447		0.00742178	0.00127032	0.00181463	0.000665928	0.00833632	0.00191579	0.00101818		0.000148283			8.18452e-05		0.000110856		5.12295e-05		0.00974232
1.78095	68.3364	12495.7						0.439638	0.0033459	0.0145392	0.00309146	1	0.000131872			0.000101659			0.000885083		0.000211782	0			2.32197						0.00737519	0.0012598	0.00180953	0.000661778	0.008289	0.00190512			0.000147188			8.12098e-05		0.000110357				0.00962342
1.78056	68.3113	12520.8		0.0180553	0.0136777			0.434178	0.0029919	0.0136209	0.00279306	1	0.000164918	2.28803e-05		7.32352e-05			0.000897157		0.000156814	0			2.32816		0.018867	0.0070614			0.00740221	0.00126683	0.00181792	0.000665001	0.00834496	0.00191812	0.00101875		0.000148063			8.18085e-05		0.000110872				0.00971422
1.78017	68.2861	12545.9			0.0080151			0.44282	0.00383599	0.0136706	0.00243592	1				7.29763e-05			0.000873005		0.000210703	0			2.3389			0.00702985			0.00742989	0.00126892	0.00181608	0.000662764	0.00833556				0.000147895			8.16157e-05		0.000110972				0.00974802
1.77978	68.261	12571.1			0.00767708	0.00296772		0.44119	0.00272423	0.0138132	0.00319481	1	2.9433e-05	0.000102435		2.53376e-05		1.51883e-05	0.000935883		0.0001832	0		1.22453e-05	2.33869			0.00703042	0.00300096		0.00742518	0.00126465	0.00181719	0.000666114	0.00833791	0.00191593	0.00101822		0.000147738		9.99688e-05	8.19008e-05		0.000110889			2.28964e-06	0.00974988
1.77939	68.2359	12596.2		0.0250914	0.00127343	0.00128809		0.446654	0.00316596	0.0132891	0.00294349	1		9.7789e-05		6.00731e-05			0.000911278		0.000136735	0			2.35848		0.0190521	0.00706742	0.00302119		0.0075157	0.00127801	0.00183151	0.000671115	0.00841374		0.00102746		0.000149228			8.25422e-05		0.000111702				0.00992181
1.77901	68.2107	12621.4				0.00298755		0.440971	0.00209801	0.0139222	0.00252027	1	3.29483e-05	4.08516e-05		5.79883e-05			0.000880362		0.000191981	0			2.32994				0.00298858		0.00739344	0.0012568	0.00181009	0.000660547	0.00830328	0.00190799	0.00101374		0.00014726			8.13302e-05		0.000110465				0.00967308
1.77862	68.1856	12646.5						0.43778	0.00284709	0.0131581	0.00313529	1	0.000167967	0.000131869		0.000101671			0.000955189		0.000182495	0			2.31673						0.00735189	0.00125507	0.00179999	0.000660558	0.00827145	0.00190123	0.00101023		0.000146877			8.13278e-05		0.000110002				0.00958137
1.77823	68.1604	12671.7				0.00271438		0.440765	0.00282151	0.0138312	0.00277962	1	0.000246154			9.78242e-05			0.000807363		0.000198012	0			2.32942				0.00298791		0.00739375	0.00126	0.00181	0.000661729	0.00830459	0.00190917			0.000147449			8.10399e-05		0.000110507				0.00967243
1.77784	68.1353	12696.8				0.000302472		0.436429	0.00178523	0.0150757	0.00345022	1	3.32607e-05	4.64776e-05		7.28727e-05			0.000892383		0.000184855	0			2.31279				0.00296384		0.00734093	0.00124977	0.0018066	0.000661377	0.0082654	0.00189928	0.00100914		0.00014665			8.10087e-05		0.000109931				0.00955806
1.77745	68.1101	12721.9			0.0166255	0.00617679	0.0010985	0.446877	0.00248043	0.0151647	0.00353956	1	8.88387e-05	7.91786e-05		0.00017121			0.000866945		0.000173972	0			2.37208			0.00715202	0.00305029	0.000938409	0.00753774	0.0012787	0.00184456	0.000675513	0.00843736	0.00193903	0.00103027		0.000150116			8.25868e-05		0.000112172				0.0100071
1.77706	68.085	12747.1				0.00372303	0.000839389	0.442745	0.00239513	0.0144766	0.00369721	1	7.89201e-05			0.000191975	3.0962e-05		0.000815349		0.00013262	0	2.00045e-05		2.3388				0.003002	0.000925619	0.00742647	0.00126239	0.00181868	0.000667741	0.00833208	0.0019148			0.000148329	5.65248e-06		8.13413e-05		0.0001106		5.1257e-05		0.00974355
1.77667	68.0599	12772.2				0.00154551	0.00158272	0.437685	0.00265593	0.0123066	0.00353178	1	4.87571e-05	0.000168058		0.000258656		1.24059e-05	0.000923587		0.00021024	0	1.4015e-05		2.3222				0.00297628	0.00092355	0.00736419	0.00125645	0.00179957	0.000663341	0.00828572	0.00190402	0.00101212		0.00014778		9.93316e-05	8.13372e-05		0.000110307		5.0947e-05		0.00962055
1.77628	68.0347	12797.4			0.0050428	0.00540532	0.00220448	0.440363	0.00166692	0.0140382	0.00377766	1	7.02207e-05	6.81051e-05	8.35395e-06	0.000350209			0.000819342		0.000200717	0	3.06754e-05		2.34237			0.0070276	0.00301462	0.000933043	0.00743037	0.0012617	0.00182024	0.000669322	0.00834761	0.00191833	0.00101926	0.000151589	0.000149266			8.15096e-05		0.000111091		5.13971e-05		0.00977661
1.7759	68.0096	12822.5				0.00145413	0.00132504	0.437651	0.00206377	0.0151757	0.00414476	1	0.00025583	0.000125297		0.000332282			0.000815079		0.000133806	0			2.322				0.00297876	0.000923369	0.00737113	0.0012552	0.0018132	0.000666521	0.00829369	0.00190671	0.00101292		0.000148228			8.09655e-05		0.000110096				0.00962899
1.77551	67.9844	12847.7				0.00581438	0.00215242	0.436464	0.00281902	0.0154753	0.00380285	1	0.000134125	8.47721e-05		0.000335556			0.000847851		0.000204155	0			2.32627				0.0030032	0.000928764	0.00738182	0.001261	0.00181829	0.000666512	0.00831127	0.00191024	0.0010149		0.000148556			8.12733e-05		0.000110621				0.00966713
1.77512	67.9593	12872.8				0.00145538	0.00318733	0.432228	0.00287626	0.0152473	0.00342022	1	0.000139671	0.000201503	7.1124e-05	0.000449711			0.000874025		0.000207181	0			2.30943				0.00296911	0.000928073	0.00732482	0.00125449	0.00180762	0.000661365	0.0082668	0.00190005	0.00100995	0.000150381	0.000148233			8.09466e-05		0.000110042				0.00954581
1.77473	67.9342	12897.9				0.00774505	0.00220334	0.429242	0.00378805	0.0165406	0.00388785	1				0.000395866			0.000888915		0.000189523	0			2.3074				0.00299795	0.000924881	0.0073194	0.00125945	0.00181468	0.000663926	0.00827463				0.00014815			8.10849e-05		0.000110073				0.00954644
1.77434	67.909	12923.1			0.000634802	0.00615657	0.00174796	0.423084	0.00373757	0.017175	0.00471116	1	3.33274e-05	2.72434e-05		0.000390938			0.000825847		0.00013966	0	3.07728e-05		2.28667			0.00690906	0.00297464	0.000917834	0.00725312	0.0012522	0.00180714	0.000663599	0.00822834	0.00189077	0.00100453		0.000147301			8.03719e-05		0.000109252		5.06631e-05		0.00940774
1.77395	67.8839	12948.2			0.00671387	0.00589215	0.00160201	0.425521	0.00419235	0.0180742	0.00373672	1	0.000290012	1.38165e-05		0.000375938		1.5747e-05	0.000814044		0.000224243	0			2.2994			0.00696747	0.00298787	0.000921651	0.00729813	0.00126011	0.00181956	0.000662767	0.00826797	0.00190094	0.00100931		0.000147949		9.91326e-05	8.07101e-05		0.000110128				0.00950569
1.77356	67.8587	12973.4			0.000303612	0.00786732	0.00391956	0.430566	0.00195414	0.0172586	0.00336997	1	0.000257831	0.000145719		0.00038502			0.000801019		0.00018879	0			2.31563			0.00696103	0.0030047	0.000933923	0.00734014	0.00125447	0.00182144	0.000663162	0.00829187	0.0019063	0.00101278		0.000148414			8.08894e-05		0.000110299				0.00960046
1.77317	67.8336	12998.5		0.0501895	0.00533293	0.00631246	0.00284923	0.440927	0.00484239	0.0188537	0.0042171	1	7.81601e-05	5.66825e-05		0.000388199			0.000828734		0.000170561	0			2.37231		0.0194157	0.00717992	0.0030833	0.00095585	0.00759251	0.00130237	0.0018799	0.000685584	0.00852706	0.0019596	0.00104113		0.000152637			8.33019e-05		0.00011335				0.0101144
1.77279	67.8084	13023.6					0.0033752	0.433602	0.00175886	0.0186404	0.00471379	1	0.000248941	0.000115373		0.000338285			0.00085837		0.000142597	0			2.3121					0.000930579	0.00734414	0.0012522	0.00182503	0.000667953	0.00828219	0.00190404	0.00101147		0.000148047			8.10325e-05		0.000109979				0.00957461
1.7724	67.7833	13048.8		0.058849	0.0168753	0.00231235	0.00134469	0.441771	0.00342332	0.0184254	0.00393389	1	4.63941e-05	5.2056e-05		0.000284892	5.94635e-06		0.000873684		0.000187838	0	9.37711e-06		2.38141		0.0195409	0.00726194	0.00308016	0.000953744	0.00763058	0.0013022	0.0018866	0.000687483	0.00856577	0.00196836	0.00104583		0.000152887	5.70388e-06		8.38726e-05		0.000113939		5.26491e-05		0.0101993
1.77201	67.7582	13073.9				0.00611079	0.00304476	0.433589	0.00318897	0.0205026	0.00483478	1	0.000195612	0.000130097		0.000330768	9.89818e-06		0.000984704		0.000170759	0			2.32069				0.00300759	0.000933454	0.00737763	0.00126387	0.00184111	0.000671507	0.00832002	0.00191251	0.00101615		0.000148692	5.55668e-06		8.19281e-05		0.000110599				0.00965409
1.77162	67.733	13099.1		0.0344082		0.00657038	0.00326453	0.439957	0.00250678	0.0225064	0.00454877	1	0.000214151	3.06234e-05		0.000311368	4.25343e-05		0.000850938		0.000120648	0			2.35769		0.0192111		0.0030625	0.000950821	0.00753449	0.00128323	0.00188201	0.00068212	0.00846651	0.00194626	0.00103362		0.000151228	5.79267e-06		8.28044e-05		0.000112334				0.00998071
1.77123	67.7079	13124.2		0.0602325	0.0187723	0.00184205	0.000407645	0.437819	0.00332823	0.0248907	0.005613	1	6.22144e-05	2.11604e-05		0.000311569			0.000820292		0.000166339	0			2.37034		0.019552	0.00727197	0.00307895	0.00094998	0.00761565	0.00130213	0.00191479	0.000694856	0.00856801	0.00196894	0.00104597		0.000153042			8.36658e-05		0.000113876				0.0101545
1.77084	67.6827	13149.4				0.00418867	0.00282751	0.435312	0.00156626	0.0250877	0.00474979	1	0.00014571	0.000105111	3.20466e-05	0.000339708			0.000890125		0.000198309	0	1.61816e-05		2.32238				0.00300371	0.000933828	0.00739492	0.00125884	0.00186274	0.000672073	0.00833142	0.00191492	0.00101744	0.000151394	0.000148933			8.16464e-05		0.000110865		5.1237e-05		0.00967435
1.77045	67.6576	13174.5		0.0411535			0.0017063	0.439965	0.0041257	0.0266753	0.00552135	1	0.000219387	6.27756e-05		0.000243173			0.000891095		0.00017776	0			2.34861		0.0192458			0.000944527	0.00753694	0.0012905	0.00190027	0.000686457	0.00846923	0.00194691	0.00103409		0.000150988			8.3001e-05		0.000112612				0.00994548
1.77007	67.6324	13199.6			0.00832888		0.00113587	0.433408	0.00154571	0.0259208	0.00618267	1	0.000186056	5.6717e-05		0.000245855			0.000871403		0.000152941	0			2.31577			0.00702363		0.000926249	0.00738275	0.00125803	0.00186514	0.000677653	0.00832664	0.00191399	0.00101665		0.000148457			8.15216e-05		0.000110613				0.00964128
1.76968	67.6073	13224.8				0.000131322	0.00101929	0.432995	0.004273	0.0263063	0.00481343	1	7.18562e-05	0.000201052	5.37296e-05	0.00034398	1.24469e-05		0.000936563		0.000172131	0			2.30582				0.00297506	0.000922653	0.00735622	0.00126512	0.00186047	0.000669694	0.00829866	0.00190709	0.00101384	0.000150888	0.000148365	5.55298e-06		8.1518e-05		0.000110321				0.0095676
1.76929	67.5822	13249.9		0.0116874		0.00335176	0.00136893	0.436292	0.00189751	0.0241425	0.0044128	1	0.000247969	0.000102468		0.000266592			0.000949562		0.000177959	0			2.32687		0.018865		0.00300901	0.000930472	0.00742069	0.00126391	0.00186425	0.000672635	0.00835584	0.00192096	0.00102041		0.000149064			8.21341e-05		0.000111105				0.00972148
1.7689	67.557	13275.1		0.0198247		0.00142022	0.00125321	0.435308	0.00340332	0.0206257	0.00509597	1	0.000245451	0.000139088		0.000386224			0.000894994		0.000197811	0	4.99817e-06		2.3254		0.0189062		0.00300209	0.000930344	0.00741941	0.00127069	0.00185026	0.000675747	0.00835903	0.00192169	0.00102096		0.000149621			8.19374e-05		0.000111231		5.13601e-05		0.00971904
1.76851	67.5319	13300.2		0.0109804	0.00802178	0.00520242	0.00190383	0.441944	0.00226186	0.0188412	0.00353626	1	0.000304397	0.00015558		0.000350289			0.000865524		0.000188666	0			2.35515		0.018998	0.00709778	0.00303849	0.00093943	0.00749796	0.00127456	0.00185538	0.000673795	0.00841607	0.00193505	0.00102799		0.000150491			8.23725e-05		0.000111951				0.00991055
1.76812	67.5067	13325.4				0.00264988	0.0023306	0.438953	0.00323951	0.0184199	0.00339703	1	0.000257217	0.000131616		0.000382123			0.000915329		0.000150397	0			2.32955				0.00299531	0.00093114	0.00740517	0.00126497	0.00183374	0.000665996	0.00832589	0.00191412	0.00101688		0.000149011			8.16972e-05		0.000110592				0.00969777
1.76773	67.4816	13350.5			0.00365612	0.00478897	0.00158241	0.434655	0.00210632	0.0172684	0.00416608	1	0.000188473	0.000102763		0.000410314			0.000888199		0.000169663	0			2.32226			0.00699027	0.00299852	0.000926267	0.00737328	0.00125786	0.00182548	0.000667929	0.00831011	0.0019102	0.00101483		0.000148846			8.14296e-05		0.000110463				0.00964912
1.76734	67.4565	13375.6			0.0146884	0.00517903	0.00407297	0.435193	0.00304375	0.0190651	0.00343575	1	0.000280173	5.95042e-05		0.000439076			0.000869883		0.000189859	0			2.34027			0.00709146	0.00302374	0.000943983	0.00743353	0.00127168	0.00184737	0.000670124	0.00837548	0.00192561	0.00102263		0.000150137			8.19934e-05		0.000111416				0.00980044
1.76696	67.4313	13400.8		0.0445992		0.00161604	0.00186482	0.438789	0.00421203	0.0181407	0.00452	1	0.00028889	6.56818e-05		0.000432747			0.000802262		0.000198355	0			2.34941		0.019214		0.00303518	0.000942924	0.00751384	0.00128776	0.00185965	0.000680575	0.00844885	0.00194252	0.00103162		0.000151425			8.24261e-05		0.000112428				0.0099249
1.76657	67.4062	13425.9		0.0296244	0.00265987	0.00710837	0.00152671	0.438847	0.00246181	0.0173329	0.00413054	1		6.60573e-05		0.000462819			0.000893517		0.000148051	0			2.35167		0.0191072	0.0070866	0.00305142	0.000939353	0.00749698	0.00127745	0.00185201	0.000677385	0.00842962		0.00102927		0.000151207			8.26231e-05		0.00011196				0.00991183
1.76618	67.381	13451.1		0.0290792		0.00704623	0.00418672	0.437871	0.00269042	0.0190936	0.00492521	1	0.000147305	2.8133e-05		0.000483553			0.000833968		0.000183096	0			2.35164		0.0191193		0.00305346	0.000951284	0.00749854	0.00127938	0.00186084	0.000681249	0.008436	0.00193897	0.00102989		0.000151409			8.24344e-05		0.000112193				0.00991922
1.76579	67.3559	13476.2			0.00064929	0.0037857	0.00446524	0.434454	0.00368946	0.0191826	0.00437713	1	5.90894e-05	6.74193e-05		0.000418767			0.000910479		0.000173014	0			2.32274			0.00698563	0.00299772	0.0009393	0.00738073	0.00126586	0.0018355	0.000669558	0.00831946	0.00191181	0.00101582		0.000149048			8.16139e-05		0.000110601				0.00966197
1.7654	67.3307	13501.3				0.00266441	0.00320149	0.429551	0.00198179	0.0167748	0.00460852	1	6.32599e-05	8.86885e-05		0.000424782			0.000879221		0.000186918	0	1.28232e-05		2.30333				0.00297118	0.000927218	0.00730655	0.00124956	0.00181214	0.000665621	0.00825866	0.00189786	0.00100849		0.000147984			8.08884e-05		0.00010985		5.07757e-05		0.00951122
1.76501	67.3056	13526.5		0.0197809		0.00633667	0.00416672	0.444772	0.00322198	0.0186227	0.00463108	1	0.000250636	9.55288e-05		0.000468488			0.000893637		0.000242492	0			2.36684		0.019127		0.00305796	0.000953535	0.00754613	0.00128477	0.00186341	0.000681679	0.00845672	0.00194417	0.0010327		0.000151717			8.28892e-05		0.000112719				0.0100079
1.76462	67.2805	13551.6				0.0061492	0.00429838	0.434957	0.00203351	0.0176326	0.00459207	1	0.000112879	2.85805e-05		0.000403833			0.00080316		0.000153225	0			2.32682				0.00300806	0.000938764	0.00738407	0.00125919	0.00182936	0.000670565	0.00832086	0.00191236	0.00101583		0.000149011			8.11811e-05		0.000110537				0.00968057
1.76423	67.2553	13576.8				0.00283956	0.00291824	0.437501	0.000885454	0.0171609	0.00484927	1	0.000116097	0.000105622		0.000306933			0.000843005		0.000226344	0			2.32695				0.00299159	0.000932181	0.00738798	0.00125328	0.00182575	0.00067103	0.00831336	0.00191065	0.00101524		0.000148474			8.12735e-05		0.000110741				0.00967237
1.76385	67.2302	13601.9			0.00657838	0.00360036	0.00549466	0.441492	0.00137935	0.0182997	0.00488273	1	0.000234778	7.67436e-05		0.000407695			0.000862203		0.000195055	0			2.35214			0.00706955	0.00302228	0.000951559	0.00747265	0.00126687	0.00184731	0.000677339	0.00838979	0.00192871	0.00102445		0.000150262			8.21013e-05		0.000111628				0.00986699
1.76346	67.205	13627.1		0.0382817		0.00716917	0.00415112	0.43947	0.00329256	0.018123	0.00510562	1	0.000253818	3.89341e-05		0.000379753			0.000901839		0.000187718	0	2.78365e-05		2.36142		0.0192445		0.00306774	0.000955418	0.0075391	0.0012877	0.00186511	0.000685083	0.00847401	0.00194815	0.00103457		0.000151652			8.30934e-05		0.000112718		5.21633e-05		0.0100053
1.76307	67.1799	13652.2		0.0190504	0.00661096	0.00639414	0.00271877	0.435715	0.00231382	0.0210168	0.00476024	1	0.000130113	6.63901e-05		0.000380247			0.00084891		0.000191255	0			2.34266		0.0190173	0.00708636	0.00304116	0.000942131	0.00746598	0.00127379	0.00186309	0.000678421	0.00840957	0.00193282	0.00102682		0.000150501			8.2239e-05		0.000111875				0.00985039
1.76268	67.1547	13677.3		0.00174417	0.000732307	0.00298602	0.00326812	0.438634	0.00293744	0.0222036	0.00488867	1	0.000168272	5.23042e-05		0.000283529			0.000861413		0.000193119	0			2.33286		0.0188182	0.00701458	0.00300665	0.000938146	0.00742841	0.0012679	0.00185563	0.000674436	0.00835352	0.0019201	0.00101992		0.000149093			8.17431e-05		0.000111138				0.00974381
1.76229	67.1296	13702.5		0.030146	0.00685712	0.00524661		0.446047	0.00144985	0.01993	0.00563418	1	0.000198008	0.000122294		0.000313932		1.60692e-05	0.000789506		0.00015841	0			2.37277		0.0192525	0.0071575	0.00306637		0.0075837	0.00128272	0.00187691	0.000688843	0.00849275	0.00195223	0.00103722		0.000151708		0.000101829	8.28002e-05		0.000112843				0.0100757
1.7619	67.1045	13727.6				0.0058878	0.00362842	0.43449	0.00330448	0.0221574	0.0054059	1	0.000142489	0.000122517	3.48355e-06	0.000366923			0.000820394		0.000218412	0			2.32433				0.00301233	0.000937645	0.00739528	0.00126673	0.00185148	0.000675152	0.00833569	0.00191589	0.00101804	0.000151352	0.000149123			8.13976e-05		0.000111006				0.00968744
1.76151	67.0793	13752.8		0.0191454		0.000695804	0.00254976	0.436279	0.00290837	0.0223675	0.00630676	1	0.000173789	9.39948e-05		0.000277229			0.000801213		0.000224962	0			2.32964		0.0189394		0.00300478	0.000937545	0.00743761	0.00127104	0.00186108	0.000682105	0.00837495	0.00192505	0.00102271		0.00014945			8.17007e-05		0.000111556				0.00975531
1.76112	67.0542	13777.9			0.00195891	0.00987913	0.00330728	0.439767	0.00398216	0.0248375	0.00685322	1	0.000391053	2.85325e-05		0.00032147	7.51078e-07		0.000850429		0.000209352	0			2.34849			0.00707121	0.00305772	0.000945194	0.00748768	0.0012816	0.00188033	0.00068765	0.00841482	0.00193512	0.0010273		0.000150347	5.5815e-06		8.22967e-05		0.000112021				0.00988105
1.76074	67.029	13803.1		0.0018855		0.00653287	0.00166544	0.43319	0.00192616	0.0238974	0.0070322	1	0.00024701			0.00035282			0.000888327		0.000187922	0			2.31926		0.0187715		0.00301387	0.000929109	0.00738705	0.0012605	0.00185802	0.00068167	0.00833251	0.0019156			0.000149007			8.16496e-05		0.000110836				0.00966263
1.76035	67.0039	13828.2				0.0035028	0.00402331	0.430029	0.00369756	0.0228888	0.00698776	1	0.000108622	0.000151964		0.000351199			0.000872699		0.000226496	0			2.30895				0.00299151	0.000935887	0.00734996	0.00126377	0.00184781	0.000679275	0.00830548	0.00190881	0.00101447		0.000148517			8.13199e-05		0.000110637				0.00958849
1.75996	66.9787	13853.3		0.049083	0.0047335	0.00490994	0.00230223	0.435157	0.00320424	0.0216894	0.00632437	1	0.000172056	2.06739e-05		0.000339739			0.000828493		0.000227571	0			2.35182		0.0193154	0.00714202	0.00306216	0.000948822	0.00753064	0.001289	0.00188267	0.000691148	0.00848507	0.00195035	0.00103585		0.00015168			8.28907e-05		0.000113034				0.00997769
1.75957	66.9536	13878.5		0.0271345	0.00274516	0.0045851	0.00195872	0.431963	0.00135121	0.0209136	0.00602084	1	0.000215292	0.000112421		0.00031486	2.90238e-06		0.000820013		0.000198591	0			2.3281		0.0189876	0.00704647	0.00302341	0.000935796	0.0074253	0.0012655	0.00185643	0.000681436	0.00838146	0.00192672	0.00102358		0.000149723	5.56839e-06		8.1843e-05		0.000111532				0.00975644
1.75918	66.9285	13903.6			0.022126	0.00286488	0.0022273	0.434984	0.00260788	0.0206514	0.00561905	1	0.000112602	0.000128963	4.1528e-05	0.000352181			0.00087149		0.000211944	0			2.34075			0.00713725	0.00302024	0.000938178	0.00744793	0.00127247	0.00185782	0.000680664	0.0083927	0.00192887	0.00102502	0.000152547	0.000150081			8.21687e-05		0.000111738				0.00982261
1.75879	66.9033	13928.8			0.00225682	0.0026629	0.000386673	0.42062	0.0033286	0.0207795	0.00568742	1	0.00014301	4.91474e-05		0.000321865			0.000803298		0.000182271	0			2.27356			0.00689859	0.00295293	0.000909971	0.00722502	0.00124741	0.00181745	0.00066596	0.00820794	0.00188653	0.00100213		0.000146652			8.008e-05		0.000109156				0.00933062
1.7584	66.8782	13953.9		0.0228993	0.0181577	0.00508266	0.00208005	0.427862	0.00318042	0.0205279	0.00586849	1				0.000307713	2.37538e-05		0.000772924		0.000207025	0	1.02087e-06		2.3294		0.0190128	0.00712715	0.00303234	0.000938424	0.00742488	0.00127604	0.00185901	0.000682339	0.00840043				0.000150032	5.66858e-06		8.18304e-05		0.00011182		5.15977e-05		0.00978397
1.75802	66.853	13979		0.0408173	0.0169941	0.00532266	0.00114962	0.427747	0.00462586	0.0198311	0.00586875	1	7.79725e-05	3.51215e-05		0.000239734			0.000728444		0.000180761	0			2.33534		0.0191849	0.00715842	0.00304875	0.00093926	0.00746208	0.00128862	0.00186551	0.000685803	0.00844307	0.0019403	0.00103078		0.000150507			8.2058e-05		0.000112277				0.00985872
1.75763	66.8279	14004.2		0.0320669	0.00835223		1.49024e-05	0.434335	0.00202487	0.0216234	0.00585623	1	8.98968e-05	9.26737e-05		0.000223459			0.000780183		0.000217785	0			2.332		0.0190563	0.00708784		0.000929995	0.00745404	0.00127153	0.00186411	0.000682467	0.00840265	0.00193106	0.00102609		0.000149718			8.18825e-05		0.000111895				0.0097975
1.75724	66.8028	14029.3				0.00268969	0.000766352	0.42322	0.00382662	0.0211882	0.00646366	1	6.84076e-05	0.000106727		0.00029926			0.000753323		0.000200475	0			2.28016				0.00295954	0.000913537	0.00725163	0.00125221	0.00182313	0.00067062	0.00822602	0.00189038	0.00100458		0.000146883			8.00508e-05		0.000109472				0.00937831
1.75685	66.7776	14054.5						0.424321	0.00371031	0.0227292	0.00624769	1	9.85271e-05	5.97894e-05		0.000230602			0.000784651		0.000239351	0	2.51254e-05		2.27777						0.00725204	0.00125102	0.00182843	0.000669351	0.00822134	0.00188943	0.00100381		0.000146517			8.01341e-05		0.000109569		5.05968e-05		0.00936316
1.75646	66.7525	14079.6		0.00151662	0.00455921	0.00285135	0.000198934	0.432754	0.00255958	0.0226644	0.00674105	1	0.000115061	0.000150718		0.000151746			0.000797701		0.000207283	0			2.31332		0.0187301	0.00699799	0.00299217	0.000921041	0.00736956	0.00126046	0.00184895	0.000679013	0.00831483	0.00191098	0.0010156		0.000147855			8.10996e-05		0.000110682				0.00961741
1.75607	66.7273	14104.8		0.0557294	0.00593782	0.00161371		0.437834	0.0042491	0.0234149	0.00633086	1	9.83734e-05	2.03499e-05		0.000159576			0.000748445		0.000236976	0			2.35434		0.0193908	0.00716454	0.00305561		0.00756038	0.00129659	0.0018946	0.00069286	0.00850575	0.00195479	0.00103837		0.000151283			8.27523e-05		0.000113349				0.0100127
1.75568	66.7022	14129.9		0.0107804				0.427366	0.00212029	0.0215344	0.00621275	1	6.72042e-05	9.22897e-05		0.00017315			0.000778976		0.00024916	0			2.29216		0.0186539				0.00730223	0.00125094	0.00183298	0.000672679	0.00826399	0.0018991	0.00100915		0.000147039			8.05263e-05		0.000110178				0.00947117
1.75529	66.677	14155				0.000102823		0.432167	0.00259484	0.0213535	0.00576251	1	0.00010304	1.07283e-05		0.000254089		1.06861e-05	0.000769974		0.00026673	0			2.30118				0.0029639		0.00732551	0.00125349	0.00183309	0.000671133	0.00826787	0.00190014	0.00100929		0.000147443		9.91104e-05	8.05269e-05		0.000110302				0.00951294
1.75491	66.6519	14180.2		0.0261191	0.000981254	0.00251153	0.000754685	0.43387	0.00534505	0.0214879	0.00595445	1	8.33738e-05	8.60103e-05		5.0805e-05			0.000747834		0.000205666	0			2.32523		0.0189785	0.00703728	0.00301395	0.000930513	0.00743139	0.00128191	0.00185836	0.000680984	0.00837932	0.00192567	0.00102321		0.000148579			8.15196e-05		0.000111533				0.00974193
1.75452	66.6268	14205.3		0.0216098	0.00598587	0.00180384		0.434183	0.0034903	0.0223388	0.00553866	1	0.000151296	6.77436e-05		0.000117356			0.000683218		0.000194688	0			2.32628		0.0189513	0.00705515	0.00300966		0.00742944	0.00127358	0.00186111	0.000678944	0.00837564	0.00192511	0.00102268		0.000148792			8.12133e-05		0.000111438				0.00974202
1.75413	66.6016	14230.5			0.00589056	0.00196424		0.431391	0.00387789	0.0208349	0.00487058	1	0.00013983	0.00018151		5.73552e-05			0.000773458		0.000240419	0			2.3071			0.00698292	0.00297968		0.00734222	0.00126222	0.00183593	0.000669262	0.00829036	0.00190546	0.00101274		0.000147029			8.07605e-05		0.000110493				0.00956335
1.75374	66.5765	14255.6			0.00344244			0.435198	0.00324746	0.021263	0.0044946	1	8.55991e-05	6.39648e-05		9.94458e-05			0.000757401		0.000148328	0			2.31261			0.00697721			0.00736268	0.0012604	0.00183887	0.000668128	0.00829563	0.00190645	0.0010129		0.000147297			8.07452e-05		0.000110182				0.00959227
1.75335	66.5513	14280.8				0.00396624	7.13352e-05	0.438753	0.00260969	0.020334	0.00555033	1	0.00025025	6.06664e-05		8.7926e-05			0.00080017		0.000199446	0			2.32685				0.0030018	0.000922045	0.00740682	0.00126277	0.00184233	0.000675187	0.00832869	0.00191473	0.00101692		0.000147836			8.1245e-05		0.000110834				0.00968981
1.75296	66.5262	14305.9			0.00645323	0.00134147		0.432788	0.00295816	0.0216215	0.00512453	1	6.60875e-05	8.77325e-05		8.14053e-05			0.00069078		0.000218064	0			2.31069			0.00699222	0.00298007		0.00735534	0.00125966	0.00184102	0.000670983	0.00829863	0.00190706	0.00101336		0.000147275			8.04979e-05		0.000110511				0.00958777
1.75257	66.501	14331			0.00840473	0.00342639		0.429693	0.00203725	0.0201659	0.00572736	1		9.65351e-05		9.20449e-05	2.73414e-05		0.000764701		0.000173604	0	2.89287e-05		2.30677			0.00699208	0.0029852		0.00733386	0.00125436	0.00183282	0.000672691	0.00828886		0.00101221		0.000147146	5.60816e-06		8.07095e-05		0.000110196		5.10281e-05		0.00956023
1.75218	66.4759	14356.2		0.000478051	0.00559528	0.00105374		0.431475	0.00188893	0.0212302	0.00532647	1	0.000174984	0.000143372		1.8754e-05			0.000780585		0.000232686	0			2.30611		0.0186568	0.00697648	0.00297368		0.00733708	0.00125303	0.00183619	0.00067065	0.00828416	0.00190418	0.00101183		0.000146759			8.07296e-05		0.000110379				0.0095521
1.7518	66.4508	14381.3				0.00424394	0.000424074	0.428913	0.00232866	0.021541	0.00597652	1	0.000235752	0.000124951		0.000163109			0.000814351		0.000208901	0			2.29887				0.00298092	0.000916736	0.00731179	0.00125234	0.0018338	0.000671994	0.00826757	0.00190062	0.00100972		0.000147062			8.07075e-05		0.000110059				0.00950303
1.75141	66.4256	14406.5		0.0157902				0.426043	0.0017883	0.0221655	0.00587969	1	9.94181e-05	5.33864e-05		0.000148587	8.45606e-05		0.000768835		0.000209168	0	3.00247e-06		2.29053		0.018684				0.00730046	0.0012502	0.00183651	0.000671642	0.00826817	0.00190019	0.0010095		0.000147012	5.83071e-06		8.05252e-05		0.000110068		5.07936e-05		0.00946926
1.75102	66.4005	14431.6		0.0385385	0.00176155	0.0024577		0.429265	0.00420523	0.0218746	0.00593246	1	0.000216548	2.72381e-05		0.000301151	5.34411e-05		0.000837742		0.000193959	0			2.31749		0.019034	0.00704183	0.00301427		0.00741345	0.00127736	0.00186032	0.000681016	0.00838085	0.00192658	0.00102315		0.000149655	5.77977e-06		8.19113e-05		0.000111505				0.00971127
1.75063	66.3753	14456.7					0.00108032	0.427242	0.000986414	0.0216905	0.00644492	1	0.000145	0.00013333		0.000244344	2.33529e-05		0.000802528		0.000170832	0			2.28896					0.000916153	0.00727869	0.00124232	0.00182784	0.000671513	0.00823793	0.00189343	0.00100614		0.000146869	5.55727e-06		8.03694e-05		0.000109508				0.00942816
1.75024	66.3502	14481.9			0.00801992	0.00224887	0.00113366	0.432406	0.0034729	0.0206507	0.00613995	1	2.14104e-05	8.42021e-05		0.000269237	4.57753e-05		0.00086302		0.000196144	0	1.71507e-05		2.31565			0.00701445	0.00299054	0.000925199	0.00737028	0.00126463	0.00184112	0.000676713	0.00831728	0.00191116	0.00101563		0.000148387	5.70405e-06		8.13951e-05		0.000110668		5.11541e-05		0.00962993
1.74985	66.3251	14507		0.0339553	0.00113641	0.00789601	0.00378724	0.432464	0.00368189	0.0225398	0.00675931	1	0.000130277	0.000111878		0.000306237			0.000821154		0.000192583	0			2.34021		0.0191441	0.00708709	0.00305772	0.000949806	0.00747736	0.00128384	0.00187578	0.000689136	0.00843784	0.00193932	0.00103047		0.000150694			8.23984e-05		0.000112257				0.00987315
1.74946	66.2999	14532.2				0.00393594	0.00225274	0.433831	0.00242825	0.0208113	0.00641146	1	0.000172395	0.000180386	2.79327e-06	0.000446134			0.000772534		0.000205178	0			2.31738				0.00299589	0.000929335	0.0073721	0.00125958	0.00184077	0.000677465	0.00831265	0.00191072	0.00101546	0.000150931	0.00014904			8.09737e-05		0.000110644				0.00963177
1.74907	66.2748	14557.3				0.00144637	0.00291406	0.427204	0.0011814	0.0224895	0.00661516	1	0.000154501	0.000116651		0.000333885		1.86663e-06	0.000915587		0.000172956	0			2.29499				0.00296643	0.000926118	0.00729755	0.00124637	0.00183591	0.00067397	0.00825944	0.00189842	0.0010087		0.000147622		9.8973e-05	8.10462e-05		0.000109803				0.00947768
1.74869	66.2496	14582.5			0.000164319	0.00952797	0.00285486	0.431511	0.00112466	0.020736	0.00619991	1	0.000160043	0.000105561		0.000311629			0.000841824		0.000241675	0			2.31983			0.00698411	0.00302182	0.000932669	0.00736902	0.00125528	0.00184209	0.000677189	0.00832006	0.00191237	0.00101606		0.000148613			8.13341e-05		0.000110894				0.00965056
1.7483	66.2245	14607.6		0.00138575	0.00743339	0.00597297	0.00143244	0.43037	0.00121171	0.0216841	0.00675185	1	0.000135026	0.000158811		0.000353334			0.000810888		0.000196418	0	4.04384e-05		2.31652		0.0187507	0.00701785	0.00300853	0.000927213	0.00736794	0.00125627	0.00184696	0.000679824	0.0083242	0.00191322	0.00101678		0.000148861			8.12459e-05		0.000110761		5.12936e-05		0.0096416
1.74791	66.1993	14632.7		0.029298			0.000189237	0.436204	0.00276092	0.0214422	0.00646374	1	8.98429e-05	0.000128588		0.000321524			0.00085063		0.000203695	0			2.32878		0.0190029			0.000928687	0.00744552	0.00127183	0.00185926	0.000683518	0.00838422	0.00192683	0.00102399		0.000149801			8.19983e-05		0.00011159				0.00976251
1.74752	66.1742	14657.9			0.000830275	0.00154083	0.00164792	0.428457	0.0029384	0.0194752	0.00679971	1	6.15242e-05	8.62781e-05		0.000379408			0.000829294		0.00017374	0			2.29703			0.00693645	0.00296702	0.000920951	0.00730321	0.00125371	0.00182359	0.000674778	0.00825999	0.00189816	0.00100864		0.00014782			8.06952e-05		0.000109813				0.00948675
1.74713	66.1491	14683				0.000749434	0.00137087	0.432796	0.0042129	0.0216662	0.00653481	1	0.000287685	0.000136614		0.00024464			0.000875699		0.000217085	0			2.30776				0.00297601	0.00092361	0.0073514	0.00126418	0.00184021	0.000676469	0.00829415	0.00190694	0.00101302		0.000147872			8.12213e-05		0.000110447				0.00957047
1.74674	66.1239	14708.2		0.0264572	0.00395466	0.00346041	0.000632792	0.438565	0.00285677	0.0206488	0.00653132	1	5.12682e-05	4.00528e-05		0.000214231			0.000865663		0.000212892	0	7.72998e-05		2.34424		0.01908	0.00708693	0.00303384	0.000934908	0.00749037	0.00127819	0.00186463	0.000687006	0.00842352	0.0019357	0.00102841		0.000150051			8.2446e-05		0.000112152		5.20608e-05		0.00987338
1.74635	66.0988	14733.3			0.00700844	0.000804279	0.00160016	0.436295	0.00146305	0.0200161	0.00696066	1	4.22585e-05	1.39001e-05		0.000164479			0.000775284		0.000228383	0			2.32514			0.00702172	0.00298942	0.000928657	0.00739855	0.00125833	0.00184149	0.00068124	0.00833089	0.00191437	0.001017		0.000148194			8.11629e-05		0.000110983				0.00968524
1.74596	66.0736	14758.5			0.00583882	0.00418559	0.000120225	0.431807	0.00301047	0.0205783	0.00629366	1	0.000222659	9.3368e-05		0.000249794			0.000767914		0.000223793	0		1.62379e-05	2.31289			0.00699779	0.00299535	0.000919987	0.00735981	0.00126134	0.00183883	0.000676619	0.00830827	0.00190992	0.00101457		0.000148146			8.09119e-05		0.000110663			2.29809e-06	0.00960808
1.74558	66.0485	14783.6		0.0282393		0.00477854		0.437369	0.00356044	0.0213107	0.00659432	1	0.00016714	7.38963e-05		0.00025838	6.87368e-05	1.97712e-05	0.000822266		0.000243342	0			2.33867		0.0190648		0.00303578		0.00747643	0.00127963	0.0018652	0.000686454	0.0084135	0.00193388	0.00102733		0.000150058	5.86663e-06	0.000100894	8.21654e-05		0.000112147				0.0098382
1.74519	66.0233	14808.7			0.00510264	0.00258634	0.000685033	0.426474	0.00307997	0.0188898	0.00642219	1		0.000173954	4.58407e-05	0.00016538			0.000831008		0.000232549	0	5.79725e-05		2.29473			0.00695269	0.00297074	0.000916789	0.00729355	0.00125405	0.0018208	0.000673083	0.00825833		0.0010088	0.000150123	0.000146907			8.0686e-05		0.000110034		5.09601e-05		0.00947531
1.7448	65.9982	14833.9				0.00505624		0.427386	0.00391816	0.0205968	0.00564116	1		9.28199e-05		0.000232986	2.21171e-05		0.000843141		0.000203717	0	3.89137e-06		2.29413				0.00298053		0.00729633	0.00125734	0.0018276	0.000669767	0.00825721		0.00100833		0.000147166	5.56517e-06		8.07252e-05		0.0001099		5.07299e-05		0.00947154
1.74441	65.9731	14859			0.00245971	0.00534846	0.00147898	0.429245	0.00353888	0.0197702	0.00605139	1		0.000166682	4.2325e-05	0.000226392			0.000840773		0.000213077	0	7.07872e-05		2.30602			0.00696716	0.00299305	0.000923432	0.0073317	0.00126053	0.00183111	0.000674007	0.00828852		0.00101246	0.000150657	0.000147697			8.10215e-05		0.000110356		5.11995e-05		0.00955675
1.74402	65.9479	14884.2		0.029825	0.00746162	0.00406952	0.0017239	0.431528	0.0027679	0.0185161	0.00546945	1	4.28393e-05	3.18125e-05		0.00022141			0.000855011		0.000170127	0	5.53539e-05		2.33079		0.0190222	0.00707493	0.00302496	0.000935962	0.00743261	0.001273	0.00184866	0.000679961	0.00839177	0.00192836	0.0010245		0.000149515			8.20905e-05		0.00011155		5.17725e-05		0.00977974
1.74363	65.9228	14909.3			0.00496325	0.00330656	0.0016445	0.429549	0.00452664	0.0189087	0.00572884	1	7.84753e-05	7.05257e-05		0.000188962			0.000813932		0.000138211	0			2.30622			0.00697658	0.00298418	0.000923992	0.00733196	0.00126445	0.00182729	0.000672579	0.00828739	0.00190453	0.00101192		0.000147521			8.08992e-05		0.00011003				0.00955629
1.74324	65.8976	14934.5				0.00528008	0.000402843	0.429209	0.00393839	0.0199494	0.00585583	1	5.61324e-05	9.27718e-05	1.99565e-05	0.000244764			0.000802165		0.000172579	0			2.30091				0.00298687	0.000917161	0.0073171	0.0012597	0.00182824	0.00067187	0.00827219	0.00190094	0.00101016	0.000150268	0.000147482			8.07021e-05		0.000109971				0.0095168
1.74286	65.8725	14959.6		0.00717107	0.00111679	0.00318706		0.431347	0.00461188	0.0194718	0.00553829	1	9.48019e-05	0.000135177	3.54427e-05	0.00018527			0.000881296		0.000160976	0			2.30808		0.0187193	0.00697088	0.00298807		0.00735021	0.00126667	0.00183231	0.000672777	0.00829959	0.0019074	0.00101368	0.00015083	0.000147723			8.12978e-05		0.000110287				0.00957804
1.74247	65.8474	14984.7			0.00179736	0.00209783	0.00317224	0.430291	0.00194417	0.0200094	0.00557706	1		9.01452e-05		0.000293317			0.000814604		0.000167709	0	6.91316e-06		2.30652			0.00695723	0.0029765	0.00092949	0.00732847	0.00125263	0.00183021	0.000671348	0.00827998		0.0010111		0.000147821			8.08296e-05		0.000110054		5.08823e-05		0.00954895
1.74208	65.8222	15009.9				0.00506872	0.0014352	0.429914	0.00304229	0.0190258	0.00616397	1	0.000118253	9.25906e-05	3.23377e-06	0.000340108			0.000785045		0.000164158	0			2.30514				0.00298824	0.000922124	0.00732553	0.00125694	0.00182579	0.000673651	0.00827841	0.00190263	0.00101092	0.000150311	0.000147987			8.0692e-05		0.000110018				0.00954146
1.74169	65.7971	15035				0.00389326	0.00178233	0.42632	0.00228942	0.0189804	0.00533655	1		1.90799e-05		0.000286032			0.000803993		0.000211443	0	0.000100042		2.29261				0.00297081	0.000919673	0.00727988	0.00124854	0.00181792	0.000667404	0.00824356		0.00100636		0.000147141			8.04304e-05		0.00010975		5.10424e-05		0.00944963
1.7413	65.7719	15060.2			0.00257086	0.00786991	0.00187225	0.431677	0.00235006	0.0194492	0.00569607	1	2.09492e-05	0.000179356		0.000418129	6.39363e-06	6.68013e-05	0.000827255		0.000167744	0			2.31797			0.00698925	0.00301282	0.000927934	0.00736458	0.0012595	0.00183546	0.000674623	0.00831426	0.00191046	0.00101565		0.000148952	5.53826e-06	9.98998e-05	8.12169e-05		0.00011051				0.00963612
1.74091	65.7468	15085.3		0.00930699	0.00779843	0.00932008	0.00256134	0.437396	0.00343276	0.0195294	0.00591679	1	0.000137871	4.18411e-05		0.000293387			0.000895451		0.000151241	0			2.34853		0.018986	0.00709497	0.00305502	0.000941949	0.00747686	0.00127915	0.00185779	0.000683633	0.00841386	0.00193384	0.00102724		0.000150212			8.24767e-05		0.000111764				0.0098801
1.74052	65.7216	15110.4			0.00140682	0.00581062	0.00303092	0.425441	0.00397985	0.0202424	0.00530556	1	4.49458e-05	7.84032e-05		0.000388878	1.15502e-05		0.000880882		0.000209483	0			2.29705			0.00694518	0.00298739	0.000927512	0.00729743	0.00125917	0.00182843	0.000669219	0.00826756	0.00189983	0.00100953		0.000147995	5.52847e-06		8.09824e-05		0.000110062				0.00949552
1.74013	65.6965	15135.6			0.00176898	0.00154234	0.0024717	0.433634	0.00385496	0.0192937	0.00631204	1	0.000146481	0.000104659		0.000377948			0.00082776		0.000148961	0			2.31508			0.00697843	0.00298332	0.000929429	0.00736481	0.0012644	0.00183285	0.000676458	0.00830535	0.00190894	0.00101425		0.000148626			8.11319e-05		0.000110313				0.00961377
1.73975	65.6714	15160.7				0.00361616	0.00246132	0.433766	0.00265429	0.019843	0.00622895	1	0.000270781			0.00031353			0.000877901		0.000159153	0			2.31681				0.00299269	0.000929621	0.00736722	0.00125974	0.00183559	0.000676284	0.00830745	0.00190993			0.000148396			8.13607e-05		0.000110384				0.00962339
1.73936	65.6462	15185.9				0.00675526	0.000789534	0.430654	0.00243364	0.0202685	0.00544583	1	0.000278093	7.3422e-05		0.00037176	5.38327e-05	4.6086e-05	0.000789286		0.000173152	0			2.30866				0.00299909	0.000920641	0.00733807	0.00125604	0.00183331	0.000671546	0.00828912	0.00190575	0.00101214		0.00014831	5.71813e-06	9.95119e-05	8.0814e-05		0.000110198				0.00956839
1.73897	65.6211	15211				0.00639603	0.00233536	0.430349	0.0037308	0.0203106	0.00585593	1	0.000110921	7.27046e-05		0.000324737			0.000856744		0.000144081	0			2.31006				0.00300058	0.000927967	0.00734408	0.00126267	0.0018353	0.000673913	0.00829734	0.00190695	0.00101314		0.000148262			8.11739e-05		0.000110187				0.00958367
1.73858	65.5959	15236.2				0.00537359	0.00251322	0.425335	0.00217171	0.0206985	0.00663378	1		6.53809e-05		0.000305487			0.000833679		0.000133132	0			2.29393				0.00298161	0.000924141	0.00728729	0.00125003	0.00182788	0.000673813	0.00825657		0.00100814		0.000147454			8.06798e-05		0.0001096				0.00947001
1.73819	65.5708	15261.3				0.0041355		0.421645	0.00167532	0.0200319	0.00593061	1	3.19978e-05	1.17018e-05		0.000245277			0.000768694		0.000153194	0			2.27548				0.00295734		0.00722525	0.00123995	0.00181338	0.000666592	0.00820343	0.00188504	0.00100143		0.000146258			7.9894e-05		0.000108977				0.00933334
1.7378	65.5456	15286.4				0.000769322	0.000200519	0.426858	0.00266554	0.0196335	0.00589542	1	4.09212e-05	9.24552e-05		0.000261407	3.45883e-05		0.000810452		0.000172479	0			2.28671				0.00295276	0.000911554	0.00726934	0.00124791	0.00181742	0.000668535	0.00822913	0.00189098	0.0010049		0.000146782	5.59756e-06		8.03161e-05		0.000109398				0.00940881
1.73741	65.5205	15311.6		0.00900732		0.000445493	0.000888162	0.429132	0.00269418	0.0197061	0.00565019	1	2.72688e-05	1.14971e-05		0.000219052			0.000758168		0.000156574	0			2.29848		0.018661		0.00296622	0.000918967	0.00731518	0.00125428	0.00182684	0.000670873	0.00827038	0.0019004	0.0010096		0.000147343			8.05026e-05		0.00010988				0.00950467
1.73702	65.4954	15336.7			0.00203076	0.00716004	0.000980236	0.42839	0.00193768	0.0199754	0.00572623	1	0.000186817	2.94892e-05		0.000220099			0.000804163		0.00015527	0			2.30447			0.00695763	0.00299722	0.00092034	0.00732	0.0012525	0.00182992	0.000671911	0.0082793	0.00190311	0.00101076		0.000147506			8.07798e-05		0.000109993				0.00953971
1.73664	65.4702	15361.9			0.000511637	0.00398788	0.00128378	0.433814	0.00298624	0.0203104	0.00557453	1	0.000319833	5.12352e-05		0.000222042			0.000785861		0.000168199	0			2.3153			0.00697216	0.00299302	0.000924357	0.00736445	0.00126061	0.00183679	0.000673294	0.0083041	0.00190937	0.00101388		0.000147956			8.09458e-05		0.000110377				0.00961322
1.73625	65.4451	15387				0.00510116	0.00184105	0.428107	0.00206231	0.0205246	0.00548718	1	0.000135553	7.83524e-05		0.00021247			0.000840104		0.000179765	0			2.30013				0.0029841	0.000922483	0.00730759	0.00125109	0.00182938	0.00066989	0.00826658	0.00189998	0.00100941		0.000147248			8.08042e-05		0.000109926				0.00950709
1.73586	65.4199	15412.2				0.00386114	0.00269059	0.433438	0.00244825	0.0199945	0.00564315	1		0.000114171	1.33117e-05	0.0002789			0.00082584		0.000172997	0	5.53198e-05		2.31598				0.00299249	0.000930195	0.00736286	0.00125837	0.00183548	0.000673576	0.00830407		0.00101414	0.000150819	0.000148192			8.11115e-05		0.000110396		5.12313e-05		0.00961603
1.73547	65.3948	15437.3					0.0015329	0.435358	0.00226216	0.0208046	0.00598031	1	7.75174e-05	5.81971e-05		0.000205605			0.000876849		0.000189176	0			2.31375					0.000924543	0.00736411	0.00125645	0.00183716	0.00067436	0.00829649	0.00190661	0.00101298		0.000147752			8.1249e-05		0.000110362				0.00959799
1.73508	65.3696	15462.4		0.00453296		0.00515661	0.00144548	0.428828	0.00129708	0.019687	0.00509983	1	0.000257964	8.31187e-05		0.000278559	6.41778e-05		0.000826823		0.000193107	0			2.30407		0.0186593		0.00298839	0.000922102	0.00732052	0.00124963	0.0018284	0.000669199	0.00827783	0.00190307	0.00101081		0.000147722	5.75316e-06		8.08593e-05		0.000110131				0.00953635
1.73469	65.3445	15487.6				0.00255808	0.00213046	0.432211	0.00374328	0.0201676	0.00478284	1	0.000307625	0.000143045		0.000371423			0.000779089		0.000146065	0			2.30944				0.00298149	0.000926133	0.007344	0.00126138	0.00183276	0.000668751	0.00828853	0.00190574	0.00101236		0.000148298			8.0766e-05		0.000110078				0.00957092
1.7343	65.3194	15512.7				0.0055376	0.000147143	0.421685	0.00331404	0.0190203	0.0055448	1	0.000334187	0.000110233		0.000322867			0.000802377		0.000174414	0			2.27873				0.00296717	0.000909738	0.00723536	0.00124838	0.00181172	0.000665924	0.00821471	0.00188887	0.00100321		0.000146778			8.01423e-05		0.000109214				0.00935953
1.73391	65.2942	15537.9				0.000321336	0.00246907	0.430785	0.00137985	0.021212	0.00518244	1	5.32514e-05	5.30305e-05		0.000388204			0.000862613		0.000171495	0			2.30217				0.00296435	0.000925081	0.00731867	0.00124827	0.00183222	0.000668632	0.00826659	0.00189964	0.00100931		0.000147975			8.08974e-05		0.000109892				0.00951555
1.73353	65.2691	15563			0.00927061	0.00452684	0.00197444	0.435371	0.0024342	0.0192778	0.00485268	1	2.78318e-05	2.2532e-05		0.000303058	2.30474e-05		0.00077098		0.000231897	0	1.38321e-05		2.33013			0.00704263	0.00300984	0.000931736	0.00740678	0.00126444	0.00184142	0.000673558	0.0083445	0.00191744	0.00101869		0.000149014	5.62789e-06		8.12775e-05		0.000111179		5.13077e-05		0.00972191
1.73314	65.2439	15588.1			0.0178195	0.00607576	0.00208726	0.431892	0.0018641	0.0198914	0.00515327	1	0.000201999	4.11057e-05		0.000331378			0.000781371		0.000162404	0			2.33127			0.00709215	0.0030222	0.00093403	0.00740673	0.00126453	0.00184759	0.000676132	0.00836083	0.00192192	0.00102077		0.000149424			8.148e-05		0.000111106				0.00974567
1.73275	65.2188	15613.3				0.00733634	0.0015415	0.43648	0.00327195	0.0185038	0.00483027	1	3.22375e-05	0.000176106	5.48611e-06	0.000328088			0.000772435		0.000190787	0			2.32774				0.00301619	0.000928277	0.00739823	0.00126568	0.00183493	0.000672268	0.00832967	0.00191405	0.00101752	0.000151252	0.000148853			8.11392e-05		0.000110811				0.00969465
1.73236	65.1937	15638.4		0.0209185	0.0064879	0.00984359	0.00203695	0.44494	0.00318131	0.0205637	0.00514447	1	0.000203416	6.227e-05		0.000314465			0.000846727		0.000138227	0			2.37514		0.0192176	0.00715751	0.00308657	0.000948764	0.00758067	0.00129036	0.00188001	0.000686915	0.00849463	0.00195268	0.00103719		0.000151743			8.30615e-05		0.000112782				0.010088
1.73197	65.1685	15663.6		0.0438935	0.00240089	0.00219984		0.443574	0.00213037	0.0187867	0.00501225	1	0.00011079	8.54504e-05		0.000249553			0.000813608		0.000176706	0			2.36259		0.0192771	0.00712609	0.00304808		0.00755995	0.00128336	0.00186878	0.000685001	0.00847789	0.00194844	0.00103524		0.000151169			8.27575e-05		0.000112723				0.0100149
1.73158	65.1434	15688.7		0.0183343		0.00590081		0.441233	0.00191489	0.0174366	0.00467835	1	0.000247291			0.000192055			0.000861951		0.000133459	0			2.34584		0.0189733		0.00303253		0.00747303	0.00126937	0.00184405	0.000676615	0.00839144	0.00192914			0.000149386			8.21164e-05		0.000111392				0.00984247
1.73119	65.1182	15713.9			0.0132703	0.00600556		0.433139	0.00259862	0.0177718	0.00419688	1	4.92135e-05	0.000102433		0.000334719			0.000882761		0.000166538	0			2.3256			0.00704948	0.0030118		0.00738716	0.00126336	0.00183258	0.000669887	0.00833288	0.00191486	0.00101761		0.000148938			8.163e-05		0.000110752				0.00968946
1.7308	65.0931	15739			0.00284016	0.00182622	0.00124746	0.426275	0.00161647	0.0186033	0.00481471	1	3.94517e-05	6.4703e-05		0.000206413	3.92256e-05		0.000898011		0.000190492	0	1.6716e-05		2.29094			0.00692407	0.00295936	0.00091656	0.00727248	0.00124454	0.00181457	0.000664595	0.0082354	0.00189242	0.00100555		0.000146668	5.62093e-06		8.07379e-05		0.000109555		5.06487e-05		0.0094334
1.73042	65.0679	15764.1				0.00275736	0.00199007	0.435238	0.00220949	0.0194327	0.00441074	1		0.000187803		0.000280077			0.000891959		8.70262e-05	0	5.06935e-06		2.31772				0.00298633	0.000926796	0.00736644	0.00125671	0.00183217	0.000668106	0.00829969		0.00101391		0.000148118			8.1343e-05		0.000109981		5.09957e-05		0.00961818
1.73003	65.0428	15789.3		0.00995713		0.00404672		0.429497	0.00248051	0.0196352	0.00443282	1	0.000191571	0.000187446		0.00029411			0.00090563		0.000170962	0			2.30394		0.0186992		0.00298658		0.00733012	0.0012557	0.00182989	0.00066706	0.00828555	0.00190457	0.00101218		0.000147924			8.12612e-05		0.000110142				0.00954471
1.72964	65.0177	15814.4		0.00896016	0.00496883	0.00242199	0.00123196	0.429161	0.00184063	0.0191764	0.00497116	1	0.000133994	0.000121766		0.000212149			0.00079968		0.000148175	0			2.30723		0.0187145	0.00698232	0.00298296	0.000923038	0.00733636	0.00125435	0.0018299	0.000669987	0.00829418	0.00190632	0.00101296		0.000147738			8.09064e-05		0.000110162				0.0095683
1.72925	64.9925	15839.6			0.00884832	0.0029734		0.433338	0.00186588	0.0199319	0.00478056	1	7.06437e-05	6.83334e-05		0.000229121	7.1811e-06		0.000951706		0.00021573	0			2.31748			0.00701316	0.00299154		0.00736919	0.0012571	0.0018369	0.000670608	0.00831167	0.00191007	0.00101488		0.00014812	5.53981e-06		8.17088e-05		0.000110675				0.00963105
1.72886	64.9674	15864.7					0.00110561	0.430753	0.00206442	0.0212163	0.00509165	1		5.90192e-05		0.000385189	5.82079e-05	1.34537e-05	0.000892638		0.000107598	0	2.66701e-05		2.29878					0.000918623	0.00731199	0.00124998	0.0018306	0.000667659	0.0082592		0.00100843		0.00014783	5.71556e-06	9.9018e-05	8.0949e-05		0.00010953		5.08362e-05		0.00949303
1.72847	64.9422	15889.9						0.42503	0.00316161	0.0226506	0.00623005	1	0.000141207	4.84861e-05		0.000216658			0.000994938		0.000198991	0			2.28008						0.00725857	0.00124939	0.00182902	0.000669612	0.00822544	0.00189055	0.00100427		0.000146533			8.10389e-05		0.000109458				0.00937734
1.72808	64.9171	15915		0.12333	0.0203679	0.00142893	0.00155665	0.440757	0.00163755	0.0249094	0.00592477	1	0.000103744	0.000117763		0.000258799			0.000879892		0.000136551	0			2.41431		0.0202969	0.00745309	0.00315086	0.000977767	0.00781089	0.0013259	0.00196072	0.000712862	0.00877317	0.00201627	0.00107144		0.000156475			8.59306e-05		0.000116473				0.0105906
1.7277	64.8919	15940.1		0.0248432	0.00886256	0.00738071	0.0025634	0.436961	0.00226268	0.0243319	0.00613637	1	0.000149283	6.35924e-05		0.000224929			0.00086183		0.000172047	0			2.3532		0.01916	0.00713995	0.00306424	0.000947331	0.00751767	0.00128149	0.0018887	0.000688462	0.00846186	0.00194492	0.00103319		0.000150779			8.2805e-05		0.00011249				0.00995623
1.72731	64.8668	15965.3		0.00894107		0.00757296	0.00369326	0.420073	0.00450075	0.0242161	0.00640638	1		3.22778e-05		0.000253113	4.12442e-05	4.63195e-06	0.000895029		0.000184785	0			2.28822		0.0186788		0.0029986	0.00093147	0.00728479	0.00126297	0.00184728	0.000674654	0.00827841		0.00101067		0.000147627	5.65863e-06	9.92117e-05	8.11472e-05		0.000110104				0.00947142
1.72692	64.8417	15990.4		0.034636	0.00142517	0.00291161	0.000734683	0.431636	0.00251101	0.0249564	0.00584999	1		0.00014621	5.07137e-05	0.000225753			0.000964947		0.000174397	0			2.32421		0.0190516	0.007053	0.00302156	0.00093226	0.00743664	0.00127253	0.00187658	0.000681886	0.00839581		0.00102548	0.000152642	0.000149606			8.25916e-05		0.000111622				0.00975683
1.72653	64.8165	16015.6				0.000486121		0.430142	0.00317926	0.0241946	0.00569038	1	0.000199862	7.90338e-05		0.000297119		4.6067e-06	0.000899479		0.000170842	0	8.31812e-06		2.29605				0.00296528		0.00731662	0.00125581	0.00184471	0.000670787	0.00826728	0.00190041	0.0010095		0.00014761		9.90783e-05	8.10565e-05		0.000109898		5.08101e-05		0.00949104
1.72614	64.7914	16040.7				0.00394899	0.00183276	0.427795	0.00244018	0.0224145	0.00578782	1	4.38409e-05	3.87485e-05		0.00031148			0.000833899		0.000136973	0	3.20319e-05		2.29749				0.00297957	0.000922519	0.00730685	0.00125275	0.00183733	0.000671184	0.00826721	0.00189974	0.00100932		0.000147668			8.07847e-05		0.000109757		5.09076e-05		0.0094969
1.72575	64.7662	16065.8				0.00182116	0.000261062	0.428166	0.00252791	0.0208554	0.00421201	1	0.000152097	4.52903e-05		0.000213561	4.36118e-06		0.000837719		0.000179221	0			2.29157				0.00296106	0.000913029	0.0072845	0.00124902	0.0018249	0.000662498	0.00824019	0.00189398	0.00100605		0.000146782	5.48055e-06		8.05364e-05		0.000109573				0.0094415
1.72536	64.7411	16091				0.0067178	0.00046228	0.437022	0.00182893	0.0210377	0.00396115	1		5.54721e-05		0.000125483			0.000749753		0.000147272	0			2.32522				0.00301081	0.000922923	0.00739361	0.0012585	0.00184376	0.000668026	0.00832193		0.00101607		0.000147872			8.09693e-05		0.000110527				0.00967516
1.72497	64.716	16116.1			0.0164291	0.00451043	0.00181373	0.440499	0.00297811	0.0188238	0.00366516	1	0.000169403	8.17823e-05		0.000222935			0.0007933		0.000150952	0			2.35189			0.00712057	0.00303023	0.000937395	0.00747867	0.00127532	0.00185203	0.000673148	0.00840123	0.00193107	0.00102587		0.00014969			8.19238e-05		0.000111595				0.00987939
1.72459	64.6908	16141.3			0.0159876	0.00295916		0.429689	0.00501772	0.0190506	0.00326869	1		6.28916e-05		0.000220997		3.11141e-05	0.000781613		0.000171633	0	2.1953e-05		2.31255			0.0070411	0.00299074		0.00735222	0.00126989	0.00183278	0.000664162	0.00830963		0.0010146		0.00014805		9.9696e-05	8.0982e-05		0.000110464		5.1127e-05		0.00960821
1.7242	64.6657	16166.4				0.00284321		0.440322	0.00252739	0.0195463	0.00377145	1	0.000205771	8.87933e-05	6.69753e-06	0.000203531			0.000853373		0.000119928	0			2.32895				0.00299557		0.00740954	0.00126178	0.0018381	0.000667434	0.0083244	0.00191356	0.00101651	0.000151161	0.000148241			8.14246e-05		0.000110445				0.00969357
1.72381	64.6405	16191.6						0.43246	0.00220311	0.0196313	0.00349666	1	0.000136691	0.000130487		0.000167038	2.20649e-05	7.94967e-06	0.000795093		0.000166655	0			2.30084						0.00731354	0.00124962	0.00182269	0.000660576	0.00825299	0.00189686	0.00100797		0.000146819	5.56212e-06	9.89208e-05	8.04857e-05		0.000109691				0.00949439
1.72342	64.6154	16216.7				0.00439482	0.000289375	0.43316	0.0037639	0.0184979	0.00341076	1	0.000133309	3.93341e-05		0.000176524			0.000775257		9.32993e-05	0			2.30982				0.00298557	0.000917417	0.00733925	0.00125997	0.00182368	0.000662281	0.00827874	0.00190276	0.00101074		0.000147316			8.06546e-05		0.000109729				0.00956119
1.72303	64.5902	16241.8			0.0057068	0.00393574		0.42999	0.00129273	0.0188721	0.00344236	1	6.227e-05	7.88926e-05		0.00018804			0.00079119		0.0001221	0			2.30474			0.006963	0.00297966		0.00731628	0.00124807	0.00182278	0.000661521	0.00826761	0.00189991	0.00100954		0.000147165			8.06121e-05		0.000109701				0.00952735
1.72264	64.5651	16267				0.000392968		0.430054	0.0026124	0.0197615	0.00341895	1	0.000282975	8.82868e-05	1.9104e-05	0.000188786			0.000845764		0.000165805	0			2.29449				0.00295516		0.00729224	0.00124936	0.00182038	0.000659227	0.00824014	0.00189451	0.00100622	0.000149682	0.000146679			8.05691e-05		0.000109517				0.00945347
1.72225	64.54	16292.1			0.00363842	0.00358119	0.000373641	0.43479	0.00253361	0.020187	0.00288942	1	4.36792e-05	1.35771e-05		0.000172582			0.000785328		0.000104708	0			2.31683			0.0069811	0.00298961	0.000920045	0.00736424	0.001258	0.00183522	0.000661762	0.0082993	0.00190712	0.00101314		0.000147665			8.08967e-05		0.000110049				0.00961403
1.72186	64.5148	16317.3		0.0476481	0.000449567	0.0011057	0.000316406	0.429949	0.00369516	0.019431	0.00296296	1	0.000223577	0.000183724		0.000218402			0.00079823		0.00014265	0			2.31989		0.0190689	0.00703512	0.00300809	0.000928686	0.00741504	0.00127501	0.00184976	0.000668457	0.0083794	0.00192628	0.00102363		0.000149282			8.17316e-05		0.00011127				0.00971963
1.72148	64.4897	16342.4		0.0435524	0.00612757	0.00330528	0.00137328	0.438929	0.00262382	0.0203388	0.00374005	1	0.000124864	5.7286e-05		9.10506e-05	2.66118e-05		0.000749405		0.000131378	0			2.35565		0.0192553	0.00713434	0.00304955	0.000943085	0.0075323	0.0012841	0.00187338	0.000678891	0.00846894	0.00194644	0.00103403		0.000150338	5.72691e-06		8.23982e-05		0.000112412				0.00997492
1.72109	64.4645	16367.6			0.0121849	0.00234725		0.443073	0.00242739	0.0197511	0.00308236	1	0.000219313	0.000164125		0.000103627			0.000797968		0.00014961	0			2.34825			0.00708758	0.00301469		0.00747349	0.00127029	0.00185197	0.000669269	0.0083833	0.00192716	0.00102402		0.000148871			8.17685e-05		0.000111351				0.00984306
1.7207	64.4394	16392.7			0.00356527	0.00744173	0.00200321	0.429389	0.00534602	0.0205644	0.00389479	1	9.15588e-05	9.23729e-05		0.000189666			0.000815312		0.000162676	0			2.31044			0.00698352	0.0030068	0.000927169	0.00734469	0.00127016	0.0018375	0.000666194	0.00830253	0.00190806	0.00101386		0.000147794			8.10528e-05		0.000110333				0.00959123
1.72031	64.4142	16417.8				0.00189748		0.43072	0.00172015	0.020127	0.00431081	1	0.000176033	4.42246e-05		0.000144184			0.000847308		0.000132145	0			2.29878				0.00296575		0.0073058	0.00124753	0.00182459	0.000663884	0.00825236	0.00189688	0.00100753		0.000146713			8.0695e-05		0.00010954				0.00948517
1.71992	64.3891	16443				0.00378094	0.00188366	0.435898	0.00303183	0.0193699	0.00394982	1	0.000171846	6.11338e-05		0.000170568			0.000778581		0.000142638	0			2.32072				0.00299356	0.000927278	0.00737653	0.00126138	0.00183374	0.000666857	0.00830796	0.00190964	0.00101439		0.000147811			8.09531e-05		0.000110322				0.00964023
1.71953	64.364	16468.1			0.00878652	0.00468512	0.000739951	0.432211	0.00290161	0.0201807	0.00367823	1	0.000281549	0.000158031		0.000219806	4.79436e-05		0.000749165		0.000157159	0			2.31785			0.00701548	0.00299975	0.000923278	0.00736721	0.00126187	0.0018386	0.000666271	0.00831472	0.00191165	0.00101562		0.000148136	5.71131e-06		8.08968e-05		0.000110472				0.00963615
1.71914	64.3388	16493.3				0.0019563	0.00136766	0.430416	0.00221367	0.0205778	0.00382261	1	0.000272636	4.6894e-05		0.000271031		4.54544e-05	0.000889186		0.000123759	0			2.30089				0.00296904	0.000919888	0.00731205	0.00125085	0.00182833	0.00066255	0.00826084	0.00189923	0.00100858		0.000147388		9.91698e-05	8.09509e-05		0.000109618				0.00950363
1.71875	64.3137	16518.4			0.00121754	0.00641925	0.00151736	0.435132	0.00283479	0.022261	0.00381018	1	0.000110983	2.57058e-05		0.000249946			0.000773253		0.000141227	0			2.32273			0.00699268	0.00301069	0.000927659	0.0073885	0.00126315	0.00184954	0.000667647	0.00832504	0.00191331	0.00101633		0.000148445			8.10974e-05		0.000110543				0.00966843
1.71837	64.2885	16543.5						0.438515	0.00309056	0.0222478	0.00440812	1	9.77987e-05	0.000170575	2.21156e-05	0.00019108			0.00079586		0.000130246	0			2.31946						0.00739	0.00126207	0.00184634	0.000668996	0.00831088	0.00191	0.0010152	0.000150979	0.000147948			8.10534e-05		0.000110309				0.00963837
1.71798	64.2634	16568.7				0.00838815	0.000536397	0.440258	0.00331154	0.0214259	0.00365723	1		4.87856e-05		0.000237168			0.000885046		0.000159514	0	4.77278e-05		2.33778				0.00303153	0.000927446	0.00744088	0.00127044	0.0018538	0.000669805	0.00835992		0.00102068		0.000149014			8.19044e-05		0.000111082		5.15441e-05		0.00977182
1.71759	64.2383	16593.8			0.0102703	0.00583076	0.00363711	0.440346	0.00354878	0.0212769	0.00476476	1	8.60644e-05	7.41135e-05		0.000308707			0.000772897		0.000149777	0			2.35138			0.00710016	0.00303811	0.000945781	0.00748378	0.0012787	0.00186377	0.000678289	0.00840769	0.0019322	0.00102662		0.000150166			8.1901e-05		0.000111676				0.00988484
1.7172	64.2131	16619			0.00313222	0.00728452	0.0015009	0.44082	0.00355233	0.0215243	0.00357167	1	0.000126806			0.000340912			0.000849652		0.000130954	0			2.34305			0.00704374	0.00303285	0.000933301	0.00745781	0.00127393	0.00185784	0.000670758	0.00837629	0.00192516			0.00014974			8.19166e-05		0.00011118				0.00981304
1.71681	64.188	16644.1				0.00146871	0.00151479	0.438743	0.00179911	0.0217624	0.00437835	1	0.000267137			0.000217862	1.10468e-05		0.000804816		0.000133619	0			2.32546				0.00298911	0.000927346	0.00740112	0.00125843	0.00184687	0.000669794	0.00832232	0.00191334			0.000148263	5.56299e-06		8.12023e-05		0.000110475				0.00967663
1.71642	64.1628	16669.3			0.00659314	0.00551465	0.000806651	0.440969	0.00169326	0.0210404	0.00437493	1	0.000103373	7.37547e-05		0.000374187			0.000775372		0.000108175	0	9.11786e-06		2.34335			0.0070567	0.00302477	0.00093019	0.0074568	0.00126587	0.00185541	0.000673975	0.00837446	0.00192464	0.00102257		0.000149847			8.15877e-05		0.00011106		5.14721e-05		0.00981212
1.71603	64.1377	16694.4		0.000541583	0.00679243	0.00546142	0.00388783	0.439478	0.00354024	0.0206669	0.0045238	1	0.000113376	1.53417e-05		0.000257674			0.000836743		0.000131362	0			2.34533		0.018888	0.00706786	0.00302898	0.000944472	0.00746146	0.00127547	0.00185656	0.000675586	0.00838671	0.0019275	0.00102382		0.000149577			8.19644e-05		0.00011132				0.00983481
1.71564	64.1125	16719.5				0.000891216	0.00182057	0.436234	0.00209275	0.0212401	0.00370215	1	0.000196877	4.56384e-05		0.000256133			0.000871009		0.000137228	0			2.31739				0.00297878	0.000926153	0.00737106	0.00125631	0.00183979	0.000665209	0.00830023	0.00190797	0.00101338		0.000148029			8.12614e-05		0.000110197				0.00961742
1.71526	64.0874	16744.7		0.0438472		0.00345213	0.000404113	0.449217	0.00242055	0.0216847	0.00421415	1	0.000210981	8.19775e-05		0.000266051			0.000883683		0.000155361	0	3.0132e-05		2.37968		0.0193853		0.00307056	0.000945258	0.00762651	0.00129181	0.00189164	0.00068545	0.00852556	0.00195982	0.00104105		0.000152089			8.35215e-05		0.000113265		5.24904e-05		0.0101441
1.71487	64.0623	16769.8			0.0100856	0.00280941	0.0021078	0.443762	0.00240107	0.0210811	0.00443672	1	0.000199898	4.175e-05		0.000231974			0.000869909		0.000193561	0			2.3539			0.0070971	0.00302443	0.00093905	0.00749573	0.00127346	0.00186235	0.000676692	0.00840499	0.00193206	0.00102616		0.000149795			8.22824e-05		0.000111824				0.00989223
1.71448	64.0371	16795				0.000700515		0.438877	0.00267646	0.0202338	0.00431782	1	0.000255451	7.547e-05		0.000286404			0.000871322		0.000149313	0			2.32192				0.00298163		0.00739106	0.00126027	0.00183787	0.000668582	0.00831039	0.00191055	0.00101475		0.000148336			8.13622e-05		0.000110382				0.00964802
1.71409	64.012	16820.1			0.00661394	0.00671357	0.000990937	0.440298	0.00138849	0.0206627	0.00447348	1	7.26264e-05	7.74773e-05		0.000274656			0.000862016		0.000157834	0			2.34349			0.00705695	0.00302987	0.000930984	0.00745417	0.00126463	0.00185387	0.000674404	0.00837465	0.00192455	0.0010226		0.000149433			8.19524e-05		0.000111271				0.00981296
1.7137	63.9868	16845.3				0.0038153	0.00190392	0.43853	0.00293044	0.0202215	0.00342467	1	0.000154373	3.51373e-05		0.000193342			0.000875411		0.000170643	0			2.32853				0.00300094	0.000929605	0.00740533	0.00126401	0.00184172	0.000666284	0.00832805	0.00191419	0.00101674		0.000148263			8.15521e-05		0.000110705				0.00969607
1.71331	63.9617	16870.4			0.0153232	0.00633558	0.0011786	0.440852	0.00134458	0.0214457	0.00394317	1		6.4811e-05		0.000347877		1.21146e-05	0.000853472		8.20148e-05	0	1.81694e-05		2.35331			0.00712275	0.00304081	0.000935623	0.00748733	0.00126967	0.00186483	0.000674963	0.00840929		0.00102678		0.000150359		0.000100812	8.22554e-05		0.000111412		5.17242e-05		0.00989482
1.71292	63.9365	16895.5				0.000456703	0.00260177	0.429524	0.00366119	0.0193014	0.00329673	1	0.000145626	0.000160132		0.000242187			0.000853535		0.000146479	0			2.298				0.00295948	0.000923933	0.00730005	0.0012554	0.00182098	0.000659626	0.00825144	0.00189654	0.0010079		0.000147101			8.07117e-05		0.000109587				0.00948092
1.71254	63.9114	16920.7				0.00541385	0.00190087	0.437464	0.00237608	0.0201198	0.00360257	1	0.000195315	2.66079e-05		0.000420494	3.66318e-05		0.000813635		0.000149036	0			2.32818				0.00300761	0.000929596	0.00740092	0.00126171	0.0018413	0.000667027	0.00832809	0.00191436	0.00101671		0.00014921	5.67338e-06		8.12952e-05		0.000110616				0.00969464
1.71215	63.8863	16945.8			0.0100764	0.00378406	0.00268887	0.432272	0.00351619	0.0205513	0.00321653	1	0.000216171	0.000120903		0.000453286	8.9707e-06		0.000784775		0.000118718	0			2.32185			0.00703238	0.00300093	0.000932911	0.00737957	0.0012665	0.00184317	0.000665444	0.00832839	0.00191452	0.00101714		0.000149352	5.5584e-06		8.1178e-05		0.000110493				0.00966864
1.71176	63.8611	16971			0.000615785	0.00364237	0.00519249	0.438423	0.00320373	0.018899	0.00316391	1	0.000146943	0.000109016		0.000410999			0.000816778		0.000124913	0			2.33533			0.00700543	0.00300568	0.000945016	0.00741836	0.00126745	0.00183956	0.000666409	0.00834321	0.00191764	0.0010189		0.000149441			8.1456e-05		0.000110716				0.00974209
1.71137	63.836	16996.1			0.00489205	0.0060063	0.00464569	0.426887	0.00350138	0.0193659	0.00309259	1	9.17046e-05	9.85522e-05		0.000491585			0.000892984		0.000141349	0	4.29911e-05		2.30755			0.00697665	0.00299552	0.000936476	0.00732131	0.00126027	0.00182928	0.000661689	0.00828782	0.00190468	0.00101209		0.000148783			8.1231e-05		0.000110049		5.108e-05		0.00956227
1.71098	63.8108	17021.3				0.00125606	0.00456428	0.43255	0.00435382	0.0184627	0.00319177	1	0.00022804	8.60074e-05	3.96015e-05	0.000497917	1.26145e-05		0.000884773		0.000139542	0			2.31271				0.00297617	0.000936245	0.00734561	0.00126395	0.00182574	0.000662175	0.00828876	0.00190546	0.00101215	0.00015065	0.000148826	5.54706e-06		8.12062e-05		0.000110054				0.00958474
1.71059	63.7857	17046.4		0.0112829		0.00835734	0.00425287	0.428589	0.00215817	0.0204786	0.00300848	1	0.000101615	9.92445e-05		0.000487497	3.36305e-05	1.78055e-05	0.000901411		0.000107601	0			2.31609		0.0187854		0.00301741	0.000938627	0.00735799	0.00125978	0.0018413	0.000664014	0.00832132	0.00191242	0.00101618		0.000149367	5.65629e-06	9.97808e-05	8.15944e-05		0.000110353				0.00963648
1.7102	63.7606	17071.5				0.00494031	0.00383113	0.433342	0.00517086	0.0183788	0.0031877	1	0.00017858	7.56547e-05		0.000438562			0.000829788		0.000102108	0			2.31876				0.0029982	0.000935315	0.0073655	0.0012702	0.00182952	0.000663654	0.00830749	0.00190956	0.0010144		0.000148916			8.11613e-05		0.000110147				0.00963152
1.70981	63.7354	17096.7				0.00379601	0.00287344	0.439377	0.00181553	0.0189075	0.00296348	1	0.000199908	7.80166e-05	2.84798e-05	0.000493974			0.000872059		0.00016331	0			2.3334				0.00300257	0.000934173	0.00741307	0.00126008	0.00183729	0.000664741	0.00833279	0.00191546	0.00101749	0.000151404	0.0001496			8.15846e-05		0.000110738				0.00972188
1.70943	63.7103	17121.8			0.00903224	0.00348709	0.00361269	0.431821	0.00111218	0.0200184	0.00267867	1	0.000203627	3.04208e-05		0.000545191		1.67339e-05	0.000831022		0.000139944	0			2.32054			0.00701597	0.00299454	0.00093515	0.00736503	0.00125433	0.00183779	0.000662066	0.00831409	0.00191118	0.00101501		0.000149478		9.96897e-05	8.12309e-05		0.000110392				0.00964661
1.70904	63.6851	17147				0.00155659	0.0017051	0.429335	0.00427664	0.0201023	0.00307867	1	0.000183387	5.95912e-05	1.33137e-05	0.000436904			0.000834268		0.000141087	0			2.2974				0.00296515	0.000920587	0.00730208	0.00125842	0.00182499	0.00065898	0.00825461	0.00189743	0.00100787	0.000149921	0.000147961			8.06632e-05		0.000109607				0.00948209
1.70865	63.66	17172.1				0.0017118	0.00351942	0.435428	0.00349969	0.0181749	0.00309943	1	0.000271553	5.65921e-05		0.000398087	2.82641e-05	4.13025e-06	0.000897566		0.000135215	0			2.31973				0.00298254	0.000933314	0.00736859	0.0012623	0.00182729	0.000662786	0.00830121	0.0019085	0.00101355		0.000148635	5.62034e-06	9.94829e-05	8.13813e-05		0.000110201				0.00962829
1.70826	63.6348	17197.2				0.00863643	0.00478483	0.438341	0.00275328	0.0198412	0.00331757	1	0.00014802	0.000154555		0.000466079			0.000803674		0.000175891	0			2.34141				0.00303429	0.000945739	0.00743708	0.00126882	0.00184822	0.000668764	0.00836465	0.00192257	0.00102171		0.000150056			8.16105e-05		0.000111214				0.00979256
1.70787	63.6097	17222.4			0.00781938	0.00442797	0.00247942	0.437049	0.00269332	0.0192217	0.00300276	1	0.000151141	0.000155436		0.000489269			0.000848234		0.000142018	0			2.33433			0.00704012	0.00301094	0.000934313	0.00741752	0.00126615	0.00184212	0.000666175	0.00834871	0.00191892	0.00101976		0.000149866			8.1641e-05		0.00011086				0.00974432
1.70748	63.5846	17247.5				0.000745347	0.00254532	0.432803	0.00174313	0.0200131	0.00276811	1	0.000237736	0.00013456		0.000436613			0.000848947		0.000169301	0			2.30835				0.00296819	0.000926048	0.00733217	0.00125066	0.00182856	0.000659117	0.00827242	0.00190174	0.00101036		0.000148279			8.08979e-05		0.00010996				0.00954784
1.70709	63.5594	17272.7		0.0256129	0.0052899	0.00150543	0.000726826	0.438211	0.00295232	0.0207929	0.00336312	1	7.014e-05	8.67657e-05		0.000491887			0.000826453		8.96923e-05	0			2.34005		0.0190282	0.00707459	0.00301795	0.000932936	0.00746991	0.00127535	0.00186052	0.000671956	0.00840219	0.00193087	0.00102601		0.000150837			8.20725e-05		0.000111351				0.00983077
1.7067	63.5343	17297.8		0.0397194	0.00517007	0.0078721		0.444214	0.00415833	0.0211366	0.00339283	1	0.000223353	0.000223505		0.000420142			0.000899156		0.00017859	0			2.37367		0.0193486	0.00717088	0.00308636		0.00759769	0.00129794	0.00188744	0.000681277	0.00851716	0.00195794	0.00104063		0.000152596			8.35051e-05		0.000113253				0.0101084
1.70632	63.5091	17323				0.00172645		0.431864	0.00313434	0.019935	0.00314364	1	6.65308e-05	4.59248e-05		0.000376093		6.94138e-06	0.000886285		0.000138411	0		1.34383e-05	2.30156				0.00296772		0.00731712	0.0012545	0.00182545	0.000659664	0.00825981	0.00189814	0.00100845		0.000147803		9.89984e-05	8.09288e-05		0.000109665			2.27312e-06	0.00950524
1.70593	63.484	17348.1		0.0180153		0.00157118	0.00289321	0.439461	0.00443753	0.0197075	0.00312708	1	0.000249091	8.31464e-05		0.0003817			0.000848294		0.000181261	0			2.33932		0.018955		0.00301167	0.00093999	0.00745892	0.00127881	0.00185192	0.000669507	0.00838394	0.00192743	0.00102376		0.000150048			8.19857e-05		0.000111493				0.00980637
1.70554	63.4588	17373.2		0.0260965	0.00868758	0.00610062	0.000567127	0.446458	0.00305694	0.0216838	0.00388666	1	0.000259817	5.73562e-05		0.000458214		8.01687e-06	0.000851332		0.00021971	0			2.37571		0.0192583	0.00717382	0.00307365	0.000943438	0.0075945	0.00129108	0.0018866	0.000682236	0.00850289	0.00195482	0.00103818		0.000152502		0.000101916	8.31619e-05		0.000113238				0.0101002
1.70515	63.4337	17398.4				0.00671748	0.000912563	0.438734	0.0016451	0.0200115	0.00372687	1	2.2555e-05	0.000162863	5.57879e-05	0.0004906			0.000786017		0.000173419	0			2.33206				0.003016	0.00092639	0.00741348	0.0012599	0.00184266	0.0006682	0.00833627	0.00191552	0.00101827	0.000151581	0.000149649			8.126e-05		0.000110826				0.00972035
1.70476	63.4086	17423.5			0.00570823	0.00350963	0.00218659	0.444746	0.00364552	0.0206396	0.00337414	1	7.62117e-05	7.91903e-05		0.000586683	1.38515e-05		0.000821365		0.000139182	0			2.3534			0.00707328	0.00302506	0.000938661	0.00749411	0.00127771	0.00185907	0.000671711	0.00839854	0.00193006	0.00102553		0.00015117	5.62572e-06		8.20155e-05		0.00011151				0.00988256
1.70437	63.3834	17448.7				0.00395847	0.00191933	0.429475	0.0042073	0.0219862	0.00406249	1	0.000211115	7.50442e-05		0.000647433			0.000848905		9.76078e-05	0			2.30269				0.00298396	0.000924227	0.00732449	0.0012619	0.00183824	0.000665023	0.0082793	0.00190321	0.00101095		0.000149275			8.0965e-05		0.000109755				0.00953231
1.70398	63.3583	17473.8				0.00457563	0.00335453	0.436879	0.00285654	0.0202324	0.00380755	1	0.000201771	9.18643e-05		0.000665082			0.000832541		0.000171521	0			2.32866				0.00300586	0.000936193	0.00740278	0.00126444	0.00184285	0.000668269	0.00833293	0.0019155	0.00101757		0.000150316			8.14213e-05		0.000110774				0.00970226
1.70359	63.3331	17499				0.00712998	0.00129959	0.440887	0.00173567	0.0186517	0.00344215	1	0.000267081	7.86549e-05		0.000689689			0.00086517		0.000125655	0			2.34035				0.00302365	0.000929827	0.00743705	0.00126275	0.0018406	0.000668325	0.00835265	0.00192031	0.00101992		0.000150774			8.17503e-05		0.000110844				0.00977408
1.70321	63.308	17524.1			0.00168399	0.00527092	0.0032381	0.437759	0.00244464	0.0198847	0.00392041	1	0.000217749	9.80949e-05		0.000670851			0.000799209		0.000151026	0			2.33384			0.00701211	0.00301343	0.00093716	0.00741794	0.00126468	0.00184425	0.000669777	0.00834585	0.00191854	0.00101917		0.000150573			8.14085e-05		0.00011086				0.00973896
1.70282	63.2828	17549.2					0.00466516	0.435417	0.00352185	0.0195848	0.00327882	1	0.000260233	1.38134e-05		0.000628816			0.000830601		0.000170181	0			2.31971					0.000938579	0.00737254	0.00126308	0.00183414	0.000663891	0.00830572	0.00190949	0.00101392		0.000149674			8.11473e-05		0.000110406				0.00963341
1.70243	63.2577	17574.4			0.0182019	0.0076059	0.00587424	0.450617	0.00483675	0.0203966	0.00384213	1	0.000106665	0.000156111		0.000610538			0.000852166		0.000123691	0	6.90912e-05		2.39754			0.0072385	0.0030904	0.000969244	0.00763774	0.00130301	0.00188745	0.000684336	0.00853144	0.00196073	0.00104209		0.000153664			8.34446e-05		0.000113209		5.26928e-05		0.0102272
1.70204	63.2326	17599.5		0.0114974	0.00304065	0.00999737	0.00537889	0.43977	0.0033909	0.0199086	0.00402748	1	0.000395404	5.32191e-05		0.000553294			0.000803226		0.000121547	0			2.35849		0.0190405	0.00709184	0.00306516	0.000956079	0.00750472	0.00128202	0.00186382	0.000677297	0.00843394	0.00193954	0.00102974		0.000151666			8.22847e-05		0.000111906				0.0099457
1.70165	63.2074	17624.7				0.00613803	0.00219642	0.43759	0.00351323	0.0199736	0.00460548	1	0.000259283	3.41729e-05		0.000567573	3.66477e-05		0.000786078		0.000110996	0	9.71382e-07		2.33103				0.00301567	0.000932389	0.00741386	0.00126857	0.00184378	0.000672329	0.00834206	0.00191784	0.00101844		0.000150074	5.68297e-06		8.13167e-05		0.000110643		5.1239e-05		0.0097228
1.70126	63.1823	17649.8				0.00292018	0.00278268	0.439929	0.00237229	0.0200212	0.0050516	1	0.000264892	0.000119662		0.000435653			0.000851627		0.000148913	0			2.33462				0.00300371	0.000935288	0.00742722	0.00126442	0.00184488	0.000674517	0.00834611	0.0019188	0.00101929		0.000149596			8.16297e-05		0.000110854				0.00974251
1.70087	63.1571	17674.9			0.000151361	0.0051191	0.00304787	0.439567	0.00361621	0.0210646	0.00450123	1	0.000256433	7.33606e-05		0.000494384			0.000940304		0.000182254	0			2.33737			0.00701865	0.00301836	0.000938095	0.0074392	0.00127192	0.00185259	0.000673442	0.00836127	0.00192225	0.00102095		0.000150113			8.21487e-05		0.000111195				0.00977167
1.70048	63.132	17700.1		0.0496947	0.0127947	0.00776867	0.00334281	0.440335	0.00356231	0.0220461	0.00541562	1	0.000242195	0.000102939		0.000428477			0.0008156		0.00011816	0			2.38191		0.0195134	0.00724878	0.00310538	0.000962876	0.00762898	0.00130357	0.00190324	0.000694242	0.00857087	0.00197037	0.00104667		0.000153594			8.36736e-05		0.000113708				0.0102075
1.7001	63.1069	17725.2				0.000730744	0.00261905	0.434745	0.00417714	0.0229706	0.00506163	1	0.000227813	5.77633e-05		0.000408524			0.000883183		0.000196447	0			2.31534				0.00298256	0.000930856	0.00737589	0.00126685	0.00184974	0.000671854	0.00831263	0.00191095	0.00101495		0.000148883			8.14334e-05		0.000110607				0.00962327
1.69971	63.0817	17750.4			0.00087656	0.00525344	0.0025504	0.433462	0.0027397	0.0221639	0.00546998	1	0.000199308	7.52488e-05		0.000420082		9.1512e-06	0.000877516		0.000121626	0			2.31912			0.00698823	0.00300454	0.000931556	0.00737836	0.00126221	0.00184834	0.000674264	0.00832143	0.00191285	0.0010161		0.000149089		9.97462e-05	8.14961e-05		0.000110413				0.00964922
1.69932	63.0566	17775.5		0.0189378		0.00530672	0.00204272	0.429574	0.00391865	0.0230139	0.0050478	1	0.000159069	7.01605e-05	4.74881e-05	0.000520957			0.000814902		0.000127053	0			2.315		0.0188723		0.00301351	0.000932152	0.00738363	0.00127081	0.00185727	0.000674467	0.00834568	0.00191826	0.00101904	0.000151717	0.000149944			8.14723e-05		0.000110758				0.00966013
1.69893	63.0314	17800.7				0.00285126	0.00287455	0.437316	0.00572139	0.0228176	0.00559015	1	0.000198318	0.000145363		0.000560838		7.3708e-06	0.000866319		0.00013385	0			2.32723				0.00300454	0.000936019	0.00741907	0.00127887	0.00185724	0.000677016	0.00834921	0.00191923	0.00101978		0.000150174		0.000100072	8.17214e-05		0.000110833				0.00971527
1.69854	63.0063	17825.8			0.00683042	0.0081573	0.00499365	0.438265	0.00418993	0.0242105	0.00543356	1	4.43636e-05	2.01862e-05		0.000488805			0.000846733		0.000137274	0			2.3484			0.00709064	0.00305001	0.000952147	0.00748024	0.00128228	0.00187741	0.000681575	0.00841355	0.00193337	0.00102711		0.000151028			8.22688e-05		0.000111701				0.00987921
1.69815	62.9811	17850.9				0.00335173	0.00471576	0.43633	0.00317008	0.0214458	0.00551623	1	0.000197245	0.000135282		0.000416263	3.84959e-05	2.3651e-06	0.000863384		0.000157849	0			2.32849				0.00300392	0.000942854	0.00740827	0.00126708	0.00184984	0.000676098	0.00834168	0.0019175	0.00101882		0.000149436	5.69042e-06	9.99606e-05	8.16355e-05		0.000110833				0.00971177
1.69776	62.956	17876.1			0.0105604	0.00123874	0.00295369	0.43782	0.00467599	0.0224113	0.00526539	1	0.00010078	0.000126651		0.000451605			0.000829534		0.000132718	0	9.06052e-05		2.33654			0.0070762	0.0030081	0.000939564	0.00744666	0.00127888	0.00186191	0.000677981	0.00837788	0.00192541	0.0010232		0.000150232			8.18479e-05		0.000111209		5.18345e-05		0.00978763
1.69738	62.9309	17901.2		0.000992942		0.00764356	0.00222517	0.437222	0.00465685	0.0217023	0.00442938	1		5.78807e-05		0.000413482			0.000808922		0.000111773	0	9.78528e-05		2.33202		0.0188204		0.00302696	0.000934052	0.0074246	0.00127544	0.00185406	0.000672706	0.00835587		0.00102023		0.000149678			8.15467e-05		0.000110829		5.17286e-05		0.00974303
1.69699	62.9057	17926.4				0.00267689	0.00206447	0.436997	0.00323602	0.022062	0.00420831	1	0.000268324	7.57522e-05		0.00033919		3.03429e-06	0.000903123		0.000122743	0			2.32343				0.00299502	0.000929908	0.00739603	0.00126479	0.00184866	0.000669284	0.00832478	0.00191391	0.00101651		0.000148812		9.97608e-05	8.16354e-05		0.000110462				0.009671
1.6966	62.8806	17951.5					0.00120203	0.44015	0.0037543	0.0223583	0.00438525	1	0.000169177			0.000248653		4.58546e-06	0.00087725		0.000190232	0			2.32683					0.000927126	0.00741563	0.00126805	0.00185151	0.000670605	0.00833204	0.00191516			0.000148565		9.98543e-05	8.15989e-05		0.00011084				0.00969363
1.69621	62.8554	17976.7				0.000157483		0.443273	0.00343818	0.0223684	0.00409636	1	0.000232664	0.000119592		0.000302064			0.000841311		0.000111702	0			2.33415				0.00299252		0.00744202	0.00126901	0.00185488	0.000670607	0.00834705	0.00191888	0.00101941		0.000149055			8.15959e-05		0.000110712				0.00974166
1.69582	62.8303	18001.8			0.000810493		0.000143651	0.430858	0.00330161	0.0209901	0.0035611	1	0.000137243	9.67919e-05		0.000267685			0.000808249		8.91533e-05	0			2.29717			0.0069303		0.000913939	0.00730674	0.00125412	0.00182825	0.000660824	0.00825278	0.00189681	0.0010078		0.00014723			8.05379e-05		0.000109368				0.00947903
1.69543	62.8051	18026.9		0.0148478	0.00177387	0.000156831	0.00113294	0.442867	0.00203165	0.0190399	0.00447806	1	8.78107e-05	0.0001812		0.000244757		4.5307e-06	0.000849802		0.000134914	0			2.34434		0.018943	0.00704498	0.00300595	0.000932676	0.00747372	0.00126881	0.00184926	0.000675218	0.00838452	0.00192689	0.00102425		0.000149484		0.000100483	8.19978e-05		0.000111306				0.00982809
1.69504	62.78	18052.1		0.0287282	0.00158853			0.437324	0.00526549	0.0224032	0.00365899	1	0.000149733	0.000175871	4.69877e-05	0.000230966			0.00079551		0.000196843	0			2.33175		0.0190222	0.00705198			0.00745872	0.00128379	0.00186541	0.000672526	0.00839378	0.00192927	0.00102535	0.00015259	0.000149591			8.18605e-05		0.000111689				0.0097861
1.69465	62.7549	18077.2			0.000937834	0.00117299		0.438316	0.00376337	0.0224266	0.00329757	1		0.000108658		0.000140206	4.94754e-05	1.07199e-05	0.000826484		0.000174166	0	5.85601e-05		2.32078			0.00698414	0.0029857		0.00739395	0.00126568	0.00184828	0.000664812	0.00831626		0.0010156		0.000147832	5.71873e-06	9.96907e-05	8.12332e-05		0.000110563		5.132e-05		0.00965012
1.69427	62.7297	18102.4			0.00591265	0.000151284		0.442501	0.00320626	0.0205753	0.00319484	1	0.000186382	6.54674e-05		0.000240939			0.000820739		0.000135414	0			2.33703			0.0070347	0.00299417		0.00744296	0.00126876	0.00184843	0.000667218	0.00835172	0.00191976	0.00101976		0.000148884			8.15556e-05		0.000110873				0.00975911
1.69388	62.7046	18127.5			0.00786559	0.00296322	0.000133086	0.441104	0.00279091	0.0217147	0.00366505	1	9.93381e-05	0.000179495		0.000208695			0.00078443		0.000136641	0	7.40466e-06		2.33943			0.00705554	0.00301133	0.000926519	0.00745053	0.0012693	0.00185653	0.000670387	0.00836677	0.00192286	0.00102207		0.000149017			8.15507e-05		0.000111078		5.14177e-05		0.00978675
1.69349	62.6794	18152.6				0.00575638	0.00291741	0.444011	0.00265509	0.0218552	0.00310347	1	0.000306866	5.03923e-05		0.000221807	1.54636e-05		0.000808713		0.000194275	0			2.3501				0.00302994	0.000940318	0.0074798	0.00127164	0.00186138	0.00066957	0.00838596	0.00192814	0.00102387		0.000149414	5.62405e-06		8.18395e-05		0.000111574				0.00985391
1.6931	62.6543	18177.8				0.000116996		0.442711	0.00433865	0.0193247	0.00292266	1	0.000204081	8.7306e-05		0.000192054			0.000869674		0.000161053	0			2.33163				0.00298629		0.00742462	0.0012702	0.00183845	0.000664361	0.00833016	0.00191488	0.00101721		0.000148296			8.15489e-05		0.000110693				0.00971142
1.69271	62.6292	18202.9		0.0126469	0.00632277	0.00404284	0.00161456	0.44498	0.00246105	0.0216678	0.00267399	1	0.00019288	7.95774e-05		0.000214087	2.09658e-05		0.000835613		0.000145651	0			2.36005		0.0190421	0.00710446	0.00303953	0.000940043	0.00752539	0.00127788	0.00187091	0.000671474	0.00843249	0.00193835	0.00102968		0.00015021	5.67846e-06		8.2407e-05		0.000111988				0.00995054
1.69232	62.604	18228.1		0.0119913	0.00881897	0.00196595	0.000758123	0.441357	0.00291339	0.0201378	0.00322415	1	0.000178315	1.5813e-05	2.09365e-05	0.00030844			0.00089918		0.000139156	0			2.34689		0.0189637	0.0070867	0.00301873	0.000932709	0.00748026	0.0012747	0.00185705	0.000671115	0.00839897	0.00193059	0.00102531	0.000152575	0.000150009			8.23464e-05		0.000111516				0.00985572
1.69193	62.5789	18253.2				0.00487054	0.00207068	0.438346	0.00168046	0.0197974	0.00358249	1	0.000265382	4.95264e-05		0.000406889			0.000874652		0.000152349	0			2.33052				0.0030062	0.000930569	0.00740671	0.00125917	0.00184049	0.000667134	0.00833046	0.0019152	0.00101709		0.000149196			8.15726e-05		0.000110661				0.00970715
1.69154	62.5537	18278.4					0.00157564	0.440067	0.00200302	0.0197739	0.0031168	1	6.63582e-05	0.00011788		0.000344062			0.000861406		0.000181803	0			2.32678					0.000926811	0.00740034	0.00125821	0.00183703	0.000663979	0.00831525	0.00191088	0.00101552		0.000148662			8.13686e-05		0.000110581				0.00967389
1.69116	62.5286	18303.5		0.0115967	0.00483444	0.00024443	0.00170282	0.437195	0.00329234	0.0213896	0.00308237	1	6.09981e-05	7.55041e-05		0.000339772			0.000896908		0.000173539	0			2.32935		0.0188633	0.00703318	0.00299583	0.000931802	0.00742395	0.00126965	0.00185262	0.000667031	0.00835526	0.00192005	0.00102023		0.000149359			8.19084e-05		0.000111079				0.00973116
1.69077	62.5034	18328.6					0.00175273	0.436	0.00359097	0.0195925	0.00264934	1	0.000312956			0.000288356			0.000817573		0.000123945	0			2.31484					0.000924614	0.00736008	0.00126081	0.00183047	0.000659942	0.00828895	0.00190586			0.000147961			8.09296e-05		0.000109992				0.00959381
1.69038	62.4783	18353.8			0.00798649	0.00567656	3.30669e-05	0.445759	0.00147747	0.0204407	0.00228411	1		8.65756e-05		0.000234175	7.48793e-06		0.000892672		0.000117272	0			2.35652			0.00708251	0.00303401	0.000929573	0.00749801	0.00126855	0.00185814	0.000667102	0.00839814		0.00102551		0.000149683	5.59873e-06		8.2311e-05		0.000111413				0.00989518
1.68999	62.4532	18378.9				0.00305957	0.000512226	0.434386	0.00293335	0.0207076	0.00237074	1	0.000129764	3.12266e-05		0.000382254			0.000947497		0.000151288	0			2.31194				0.00298266	0.000919146	0.00735078	0.00125764	0.00183444	0.000658554	0.00828601	0.00190442	0.00101159		0.000148298			8.14391e-05		0.000110066				0.00957837
1.6896	62.428	18404.1			0.00173679	0.00407136	0.000965708	0.438947	0.0034348	0.01884	0.00227795	1	9.76007e-05	2.39052e-05		0.000301369			0.000869706		0.000124367	0			2.32943			0.00699515	0.00300105	0.000925405	0.00740472	0.00126571	0.00183539	0.000661299	0.00832541	0.00191334	0.00101637		0.000148666			8.15025e-05		0.000110477				0.00969675
1.68921	62.4029	18429.2			0.0021233	0.00361662		0.432887	0.00195824	0.0178324	0.00228342	1		0.00011762		0.000305494		1.73781e-06	0.000882344		0.000153697	0			2.30902			0.00694941	0.00297886		0.00732954	0.00125104	0.0018188	0.000656846	0.00826907		0.00100988		0.000147677		9.90878e-05	8.10032e-05		0.000109851				0.00954673
1.68882	62.3777	18454.4			0.0100063	0.0021052		0.440002	0.00341263	0.019052	0.00206892	1	0.000140316			0.000273193			0.000801069		0.000119408	0			2.33582			0.00704857	0.00300096		0.00742913	0.00126904	0.00184123	0.000662214	0.00834791	0.00191869			0.00014895			8.14363e-05		0.000110755				0.00974962
1.68843	62.3526	18479.5			0.000193711	0.00370786		0.431082	0.00157693	0.0185671	0.00219435	1	0.000211098	2.00714e-05		0.000256093			0.00090767		0.000201636	0			2.30205			0.00692673	0.00297293		0.00730658	0.00124682	0.00181798	0.000655088	0.00825156	0.00189684	0.00100734		0.00014716			8.09362e-05		0.000109816				0.00949773
1.68805	62.3274	18504.6			0.0119576	0.00141919	8.45511e-05	0.436398	0.00244135	0.019368	0.00224149	1	0.000181681	2.66921e-05		0.000310604			0.000938042		0.000160971	0			2.32654			0.00703958	0.00299081	0.000921983	0.00739608	0.00126191	0.00183808	0.000661324	0.00832764	0.0019142	0.00101665		0.000148744			8.18089e-05		0.000110659				0.00968729
1.68766	62.3023	18529.8				0.00192853	0.000415633	0.435826	0.00361321	0.0220089	0.00283609	1		5.83749e-05		0.000369053			0.000879405		0.000177942	0			2.31435				0.00298217	0.000920041	0.00736711	0.00126223	0.00184242	0.000661412	0.00829768		0.00101313		0.000148452			8.12713e-05		0.000110332				0.00960187
1.68727	62.2772	18554.9				0.00306337	0.000181643	0.442414	0.00276421	0.0203072	0.00277083	1	0.000188871	3.32977e-05	1.303e-05	0.000307471		1.63401e-05	0.00089936		0.000153569	0			2.33556				0.00300256	0.000923896	0.00743326	0.00126532	0.001845	0.000664613	0.00834125	0.00191736	0.00101834	0.000151493	0.000148974		0.000100014	8.17813e-05		0.000110809				0.00974076
1.68688	62.252	18580.1			0.00749182	0.00294958	0.000654354	0.438521	0.0027032	0.0195818	0.0024511	1				0.000304762	7.27587e-06		0.000949344		0.000119911	0	6.86418e-05		2.33162			0.00702987	0.00300097	0.000925525	0.00741429	0.0012646	0.00184129	0.000663034	0.00833817				0.000148908	5.55787e-06		8.19595e-05		0.000110628		5.14972e-05		0.00972071
1.68649	62.2269	18605.2			0.000915935	0.00125613	0.00186506	0.433368	0.00444867	0.0204837	0.00259257	1	0.000160731	9.39244e-05		0.000286839			0.000879366		0.000138382	0			2.30984			0.00695786	0.00297485	0.000924647	0.00734573	0.00126378	0.0018333	0.000659398	0.00828508	0.00190433	0.00101173		0.000147886			8.11477e-05		0.00011				0.00956862
1.6861	62.2017	18630.4			0.0034353	0.000204287		0.430422	0.00141804	0.0196411	0.00254492	1	0.000176472	2.52281e-05		0.000311316			0.000992666		0.000116972	0			2.29825			0.00693627	0.00295684		0.00729982	0.00124547	0.0018214	0.000656171	0.008247	0.00189565	0.0010068		0.000147307			8.12419e-05		0.000109406				0.00947682
1.68571	62.1766	18655.5			0.00106538	0.00330863	0.000630284	0.429501	0.00244156	0.0198846	0.00272854	1	0.000236648		7.82989e-06	0.000316172			0.000960795		0.000123883	0			2.2992			0.00693258	0.00297225	0.000916109	0.00730243	0.00125079	0.00182401	0.000657505	0.00825424	0.00189756		0.000149891	0.000147456			8.11817e-05		0.000109531				0.00948909
1.68533	62.1515	18680.6			0.00878122	0.00633587	0.00146322	0.433875	0.00272642	0.020624	0.00249492	1	9.98913e-05	0.000156602		0.000343769	1.99606e-05		0.000912596		0.000174293	0			2.32614			0.00703235	0.00301385	0.000928516	0.00739188	0.00126417	0.00184488	0.000662944	0.00833474	0.0019155	0.00101806		0.000149009	5.60844e-06		8.17726e-05		0.000110809				0.0096939
1.68494	62.1263	18705.8		0.0138938	0.0185324	0.00499533	0.00295616	0.442145	0.00440429	0.020884	0.00295096	1	0.000174897			0.00033004			0.000863657		0.000126622	0			2.36864		0.0191463	0.00719309	0.00305935	0.00095061	0.00755245	0.00129275	0.00187731	0.000676134	0.00847627	0.00194834			0.000151481			8.29538e-05		0.000112489				0.0100386
1.68455	62.1012	18730.9		0.0267679	0.00219657	0.00806093	0.00324852	0.436086	0.0019298	0.0214757	0.00284341	1	0.000248703	7.08384e-05		0.000302286			0.00091609		0.000150518	0			2.34597		0.0190755	0.00707736	0.00305229	0.000945636	0.00747764	0.0012739	0.00186755	0.000671268	0.00842095	0.00193593	0.00102823		0.000150376			8.26331e-05		0.000111855				0.00987766
1.68416	62.076	18756.1				0.00349077	0.00339447	0.42586	0.00302951	0.019761	0.00332108	1	0.000218263	8.44302e-05		0.000422211			0.000860369		0.000160836	0			2.29349				0.0029696	0.000926458	0.00727908	0.00125178	0.00182141	0.000659197	0.00824481	0.00189532	0.00100678		0.000147725			8.0675e-05		0.000109558				0.00945468
1.68377	62.0509	18781.2		0.0280455	0.00504407	0.00694361	0.00295138	0.437759	0.00322826	0.0216348	0.00297419	1	0.000194167			0.000367474			0.000861128		0.000123229	0			2.35207		0.0191328	0.00710863	0.00305587	0.000946953	0.00750504	0.00128284	0.0018733	0.000673646	0.00844385	0.00194097			0.00015106			8.26257e-05		0.000112044				0.00993028
1.68338	62.0257	18806.3					0.00468124	0.433692	0.00184852	0.0210232	0.00293577	1	3.26832e-05	0.000187049	2.04322e-05	0.000380527			0.000872981		0.000130068	0	0.000116838		2.31399					0.000937012	0.00735256	0.00125394	0.00183691	0.000661313	0.00829126	0.00190522	0.00101288	0.000150616	0.000148384			8.11818e-05		0.000110048		5.14073e-05		0.00959293
1.68299	62.0006	18831.5					0.00187712	0.435814	0.00368885	0.0217797	0.00321843	1	4.76867e-05	7.25775e-05		0.000318192	3.49408e-05		0.000882992		0.000146131	0			2.31455					0.000926105	0.00736706	0.00126255	0.00184147	0.000662999	0.00829769	0.00190676	0.00101319		0.000148241	5.64566e-06		8.12863e-05		0.0001102				0.00960272
1.6826	61.9755	18856.6		0.0175594	0.0152839	0.00718616	0.00170113	0.436842	0.00435256	0.0222116	0.00352468	1	0.000308567	8.77037e-05		0.00032567			0.000859678		0.000140658	0			2.35277		0.0190985	0.00715562	0.0030585	0.00094217	0.00750512	0.00128827	0.00187672	0.000676326	0.00844829	0.00194247	0.00103164		0.000150963			8.26631e-05		0.000112177				0.00993846
1.68222	61.9503	18881.8			0.00153817	0.00284393	0.00450049	0.438424	0.00417179	0.0219885	0.00330291	1	0.000255135	4.58665e-05	1.56544e-05	0.000435479	1.06668e-05		0.000820246		0.000132957	0			2.33396			0.00701772	0.00300596	0.000943263	0.0074273	0.00127302	0.00185468	0.000667792	0.00835326	0.0019204	0.00101986	0.000151722	0.000149723	5.58208e-06		8.15686e-05		0.000110883				0.00974807
1.68183	61.9252	18906.9			0.0122767	0.00382977	0.00507067	0.441497	0.00410692	0.0235526	0.00391702	1	0.00028557	8.44292e-05		0.00047334	1.66464e-05		0.000834306		0.000153861	0			2.35703			0.00712779	0.00303788	0.000954377	0.00750884	0.0012845	0.00187839	0.000676547	0.00843039	0.00193826	0.00102944		0.000151266	5.65884e-06		8.2381e-05		0.000111995				0.00993533
1.68144	61.9	18932.1				0.00289437	0.00437419	0.438047	0.00230349	0.0238711	0.00420186	1	0.000108061	2.59422e-05		0.000349605			0.00088021		0.000205106	0	5.84772e-05		2.33126				0.00300459	0.00094224	0.00742182	0.00126455	0.00186156	0.000671193	0.00834887	0.00191878	0.00101924		0.000149286			8.1776e-05		0.000111126		5.15209e-05		0.00973167
1.68105	61.8749	18957.2		0.0133818	0.00855654	0.00725254	0.00130349	0.435238	0.00401283	0.0241093	0.00440966	1	0.000186534	9.54972e-05	2.8486e-05	0.000328409			0.000891724		0.000170243	0			2.33878		0.0189889	0.00709285	0.00304404	0.000935956	0.00746219	0.00128063	0.00187565	0.000676785	0.00840756	0.0019326	0.0010267	0.000152762	0.000150247			8.23993e-05		0.00011176				0.00983172
1.68066	61.8497	18982.3		0.0180856	0.00936682	0.00372299	0.00277351	0.439812	0.00265635	0.0255816	0.00409493	1	8.00743e-05	0.00010843		0.000438098			0.000894361		0.000178592	0			2.35308		0.019099	0.00712996	0.00304359	0.000946611	0.00751696	0.00128098	0.00189078	0.000678671	0.0084475	0.00194133	0.00103163		0.000151424			8.28019e-05		0.000112327				0.00993882
1.68027	61.8246	19007.5		0.0232388		0.0081712	0.0020153	0.448018	0.00388684	0.0255014	0.00424854	1	0.000250116	1.78652e-05		0.000349325			0.000929758		0.000206019	0			2.37627		0.0192559		0.00308403	0.000950079	0.00760501	0.00129527	0.0019038	0.000684123	0.00850723	0.00195578	0.00103854		0.000152117			8.35379e-05		0.000113237				0.0101077
1.67988	61.7995	19032.6		0.0295315	0.00608047	0.00458166	0.000779089	0.435562	0.00168207	0.0224404	0.00419149	1	0.000147333	8.00711e-05		0.000410176			0.000836646		9.00306e-05	0			2.34002		0.0190776	0.00709015	0.00303611	0.000934769	0.00747168	0.00127221	0.00187067	0.000676605	0.00841672	0.00193454	0.00102775		0.000150754			8.22573e-05		0.000111545				0.00984763
1.67949	61.7743	19057.8		0.0373811			0.00168164	0.432604	0.00214322	0.021298	0.00413613	1	0.000255157	1.70587e-05		0.000454669			0.00081944		0.000120346	0			2.32409		0.0190215			0.000934192	0.00742446	0.00126822	0.00185716	0.000673219	0.00837749	0.00192597	0.0010227		0.000150238			8.18018e-05		0.000111152				0.00973503
1.67911	61.7492	19082.9			0.00539476	0.00651313	0.00344472	0.428892	0.0022337	0.0223159	0.0037709	1	0.000343629	9.07668e-05		0.000448463		2.13373e-05	0.000852785		0.000148083	0			2.31312			0.00699674	0.00300536	0.000933904	0.00734853	0.00125826	0.00184626	0.000666215	0.00830921	0.00191064	0.00101467		0.000148988		9.96503e-05	8.12737e-05		0.000110361				0.00961012
1.67872	61.724	19108.1				0.00712717	0.00611726	0.431711	0.00281131	0.020722	0.00369416	1	0.000299227	9.04941e-05	3.73569e-05	0.000390254	1.20534e-05		0.000837561		0.000124381	0			2.32227				0.0030127	0.00094651	0.00737196	0.00126266	0.00184256	0.000666955	0.00832243	0.0019135	0.00101628	0.000151253	0.000148983	5.56726e-06		8.13396e-05		0.000110438				0.00966348
1.67833	61.6989	19133.2			0.0027672	0.00612963	0.00683529	0.441246	0.00305827	0.0214774	0.00355714	1	0.000342974	0.00010252		0.00043914	2.10154e-05		0.000923262		0.000138082	0			2.35373			0.00706529	0.00303793	0.000958774	0.00748404	0.00127603	0.00186374	0.000672895	0.00840374	0.00193237	0.00102626		0.000150644	5.6593e-06		8.24943e-05		0.000111574				0.00989007
1.67794	61.6738	19158.3				0.000693331	0.00475828	0.435414	0.00229955	0.0207429	0.00293075	1	0.000392422	0.000110863		0.000483602			0.000919537		0.000139805	0			2.321				0.00298111	0.00093934	0.00737547	0.0012585	0.00183968	0.00066271	0.00830903	0.0019108	0.00101473		0.000149131			8.15492e-05		0.000110324				0.00964264
1.67755	61.6486	19183.5			0.00687965	0.0081793	0.00353999	0.433284	0.00284797	0.0203565	0.00323972	1	0.000161631	5.68375e-05		0.000501881			0.000876141		0.000186103	0			2.32992			0.00703446	0.00302585	0.000938509	0.00739997	0.00126649	0.0018464	0.000667	0.00834665	0.00191849	0.0010191		0.000149882			8.17373e-05		0.000111017				0.00972354
1.67716	61.6235	19208.6				0.00538786	0.00587767	0.428602	0.0038349	0.0216098	0.00329497	1	0.000111181	8.00515e-05		0.000451802	4.60144e-05		0.000943779		0.000102068	0	3.50882e-05		2.30944				0.00299556	0.000942401	0.00733479	0.00126275	0.00184018	0.000663104	0.00829504	0.00190642	0.00101289		0.000148748	5.68978e-06		8.15124e-05		0.000109982		5.10917e-05		0.00957844
1.67677	61.5983	19233.8			0.0102702	0.00845931	0.0040619	0.436686	0.00229359	0.0219404	0.00283777	1	0.00036169		4.60407e-06	0.000506341			0.000901962		0.000158032	0			2.34513			0.00708547	0.00304285	0.000945607	0.00745294	0.00127079	0.0018627	0.000668802	0.0083903	0.00192936		0.000152349	0.000150685			8.22731e-05		0.00011148				0.00983817
1.67638	61.5732	19258.9		0.0464622	0.00190859	0.00767129	0.0058993	0.437613	0.00392748	0.0198126	0.00255932	1	0.000348064			0.00050943			0.000925826		0.000152834	0			2.3651		0.0193375	0.00714229	0.00307916	0.00096574	0.00755402	0.00129429	0.00187793	0.000676335	0.00849966	0.00195445			0.000152662			8.34468e-05		0.000112911				0.0100513
1.676	61.548	19284				0.00421164	0.00650121	0.433093	0.00297298	0.0215081	0.00293511	1	0.000344456	6.41176e-05	6.56977e-06	0.000490209			0.000913832		0.000135341	0			2.32265				0.00300038	0.000948049	0.00737725	0.00126326	0.00184572	0.000663755	0.00832191	0.00191357	0.00101611	0.000151115	0.000149389			8.16519e-05		0.000110477				0.00966444
1.67561	61.5229	19309.2		0.00788799	0.00352428	0.00543851	0.00267341	0.427332	0.00324957	0.0199626	0.00365598	1	0.000354237	8.97979e-05		0.000498372	2.42143e-05		0.000867602		0.000102451	0			2.30738		0.0187215	0.0069806	0.0029973	0.000929585	0.00733327	0.00126096	0.00183428	0.000664941	0.00829927	0.0019084	0.00101345		0.000149017	5.60222e-06		8.12379e-05		0.00011004				0.00957479
1.67522	61.4978	19334.3		0.00786648	0.00198898	0.00928483	0.00457725	0.427598	0.00260925	0.0196353	0.0033652	1	0.000364798	7.136e-05		0.000524701			0.000895237		0.000122838	0			2.31612		0.0187678	0.0069915	0.00302072	0.000939806	0.00735253	0.00126142	0.00183746	0.000665377	0.00831981	0.00191317	0.00101588		0.000149495			8.15539e-05		0.000110397				0.00963486
1.67483	61.4726	19359.5			0.0107153	0.00588677	0.00390113	0.428657	0.00401148	0.0209169	0.00366112	1	0.000232394	0.000150748		0.000369394			0.000894071		0.000131159	0			2.31742			0.00703283	0.00300874	0.000937664	0.00736219	0.00126816	0.00184411	0.000667085	0.00832577	0.00191398	0.00101694		0.000148956			8.16074e-05		0.00011051				0.00964715
1.67444	61.4475	19384.6			0.00356799	0.00435002	0.00397877	0.426587	0.00341494	0.0202853	0.00358851	1	0.000116961	1.67987e-05		0.00037659			0.000869999		0.000174246	0			2.30147			0.00695847	0.00298322	0.000932013	0.00730674	0.00125762	0.00182975	0.000662536	0.00827274	0.00190132	0.00100991		0.000148037			8.09881e-05		0.000109985				0.00951975
1.67405	61.4223	19409.8			0.00232098	0.00720365	0.00320201	0.42986	0.00417624	0.0207046	0.00319791	1	0.000232612	0.00010573		0.000462394	4.49009e-05		0.000833304		0.00014762	0		1.00476e-05	2.31306			0.00697996	0.0030065	0.000932359	0.00734833	0.0012656	0.00183851	0.000663453	0.00830444	0.00190908	0.00101415		0.00014896	5.69161e-06		8.11461e-05		0.000110296			2.27132e-06	0.00960435
1.67366	61.3972	19434.9			0.0056561	0.00369609	0.0028623	0.432866	0.00315403	0.0206239	0.00332935	1	0.000146561	0.000226056	1.02419e-05	0.000447313			0.000858069		0.000175274	0			2.31955			0.0070048	0.00299664	0.000932413	0.00737239	0.00126334	0.00184106	0.000665043	0.0083175	0.00191173	0.00101624	0.00015105	0.000149132			8.13767e-05		0.000110584				0.00964642
1.67327	61.372	19460				0.00256316	0.00296896	0.429752	0.00471888	0.0209249	0.00322604	1	0.000194	6.27079e-05	2.28136e-05	0.000258448			0.000875403		0.000129572	0			2.30257				0.00297582	0.000927835	0.00731982	0.00126301	0.00183239	0.000661035	0.00827272	0.00190163	0.0010101	0.000150289	0.000147548			8.10103e-05		0.0001098				0.00952428
1.67289	61.3469	19485.2		0.00777515	0.00474213	0.0025357	0.00328067	0.428925	0.00378929	0.0214603	0.00346956	1	0.000350939	3.53202e-05	2.84792e-06	0.000446159			0.000865605		0.000143858	0			2.30995		0.0187446	0.00699445	0.00298901	0.000933279	0.00734912	0.00126479	0.00184281	0.000665003	0.00830972	0.00191079	0.0010145	0.000150878	0.000148987			8.13318e-05		0.00011035				0.0095975
1.6725	61.3218	19510.3				0.00633073	0.0043401	0.434945	0.00347596	0.0197597	0.00309574	1	0.000184019	6.01977e-05		0.000328525			0.000756316		0.000133672	0			2.3264				0.00301072	0.000939532	0.00738869	0.00126599	0.00183937	0.00066476	0.00832612	0.00191387	0.00101661		0.000148792			8.10375e-05		0.000110526				0.00968496
1.67211	61.2966	19535.5			0.00472906	0.00562304	0.000976582	0.42704	0.00280478	0.0203101	0.00342262	1	0.000226171	5.94633e-05		0.000370972			0.000889286		0.000172272	0			2.30011			0.00695973	0.00298696	0.000919128	0.0073049	0.00125446	0.00182892	0.000661513	0.00826853	0.0019008	0.00100957		0.000147938			8.10267e-05		0.000109921				0.00950926
1.67172	61.2715	19560.6		0.0112781		0.00372193	0.00107052	0.433321	0.00279926	0.0219677	0.0040965	1	7.77302e-05	9.9276e-05		0.000288529			0.000785053		0.000123416	0			2.31702		0.0187938		0.00299947	0.000925801	0.00738097	0.00126301	0.00184833	0.00066884	0.00832505	0.00191318	0.00101664		0.000148606			8.11466e-05		0.000110469				0.00964466
1.67133	61.2463	19585.8				0.00686355	0.00121286	0.426416	0.00362918	0.0210458	0.00300365	1		6.81527e-05		0.000296159			0.000825817		0.000146902	0	9.33891e-05		2.29508				0.0029873	0.00091863	0.00729062	0.00125585	0.00182903	0.000658724	0.00825528		0.00100799		0.000147392			8.06349e-05		0.00010964		5.10875e-05		0.00947328
1.67094	61.2212	19610.9				0.00151074	2.81381e-05	0.431887	0.00541244	0.0242941	0.0038057	1	0.000142008	1.62643e-05		0.000321914	1.27775e-05		0.000846392		0.000106897	0			2.30164				0.00297468	0.00091666	0.00733657	0.00126725	0.00184833	0.00066415	0.00828166	0.00190347	0.001011		0.00014797	5.54298e-06		8.09777e-05		0.000109825				0.00953072
1.67055	61.196	19636			0.00882694	0.00770617	9.27204e-05	0.434787	0.00350517	0.0211596	0.00397168	1	0.000281074	7.72474e-05		0.000195627			0.000823396		0.00013268	0			2.32885			0.00704463	0.00302476	0.00092439	0.00740839	0.0012696	0.00185029	0.000670249	0.00834907	0.00191955	0.00101948		0.000148647			8.15408e-05		0.000110826				0.00972185
1.67017	61.1709	19661.2			0.00951901	0.00167302	0.000489538	0.435859	0.00301923	0.0214078	0.00395887	1		0.000111075		0.000177746			0.000784935		9.24107e-05	0	9.18676e-07		2.32388			0.00703172	0.00299284	0.00092397	0.00739625	0.00126473	0.00184717	0.000668693	0.00833035		0.00101734		0.000148239			8.11978e-05		0.00011041		5.11669e-05		0.00967935
1.66978	61.1458	19686.3		0.00716255		0.00631585	0.00205564	0.433601	0.0031181	0.0220766	0.00425848	1	0.000215168			0.000189017			0.000844474		0.000126926	0			2.32178		0.0187987		0.00301381	0.000930996	0.00739083	0.00126582	0.00185095	0.000670302	0.00833484	0.001916			0.000148366			8.14897e-05		0.000110613				0.00967586
1.66939	61.1206	19711.5				0.00260032	2.14182e-05	0.427952	0.00315494	0.021869	0.00434731	1		0.000100023	7.28193e-06	0.000310719			0.000852758		0.000162435	0	1.93988e-05		2.29164				0.00296665	0.000912775	0.00728948	0.00125261	0.00183055	0.000663589	0.00824681		0.00100709	0.000149754	0.000147301			8.06632e-05		0.000109591		5.073e-05		0.00944936
1.669	61.0955	19736.6		0.000804936	0.00378982	0.000694352		0.434991	0.00357571	0.0223743	0.00356094	1	0.000100833	8.8132e-05		0.000311207			0.000795145		0.00011912	0			2.3137		0.018701	0.00698504	0.00297904		0.00736856	0.00126292	0.00184517	0.000664863	0.00830323	0.00190826	0.00101393		0.000148311			8.09758e-05		0.000110161				0.0096056
1.66861	61.0703	19761.7						0.430606	0.00233914	0.0224706	0.00394983	1	8.53698e-05	9.76175e-05		0.000307632			0.000874527		0.000124	0	6.16993e-06	1.46281e-05	2.29561						0.00730502	0.00125003	0.00183419	0.000662367	0.00825202	0.00189642	0.00100771		0.000147381			8.08039e-05		0.000109502		5.07074e-05	2.27588e-06	0.0094717
1.66822	61.0452	19786.9		0.0902032	0.0158893	0.00239532	0.00118095	0.441233	0.00265044	0.0231218	0.00500452	1	8.54805e-05	2.78771e-05		0.000289			0.000834845		0.000156096	0			2.39478		0.0198973	0.00733963	0.00311528	0.000963799	0.00771437	0.00131355	0.00192823	0.000699879	0.00866244	0.00199074	0.00105753		0.000154631			8.46509e-05		0.000115087				0.0103723
1.66783	61.0201	19812			0.00950166	0.00341151	0.00340402	0.432192	0.00280114	0.023538	0.00458905	1	0.000208513	0.000104168		0.000382818			0.000853766		0.000198869	0			2.3225			0.00704086	0.00300401	0.000937336	0.00739064	0.00126548	0.00185848	0.000672197	0.00834126	0.00191745	0.00101864		0.000149289			8.15912e-05		0.000110998				0.00968629
1.66744	60.9949	19837.2				0.00116137	0.00118474	0.431501	0.00278601	0.0245995	0.00416852	1	3.5255e-05			0.000346156			0.000840807		0.000143545	0			2.30228				0.00297193	0.000921046	0.00733176	0.00125582	0.00184878	0.000665361	0.00827804	0.0019022			0.000148005			8.09192e-05		0.000109928				0.00952919
1.66706	60.9698	19862.3		0.0109585	0.010933	0.00326763	0.00221093	0.435252	0.00297042	0.0219215	0.00375691	1	0.00022671	0.000119753	1.10136e-05	0.000408706	1.56395e-06		0.000850104		0.000145608	0			2.33564		0.0189247	0.00708264	0.00301868	0.000937098	0.00744103	0.00127262	0.00186114	0.000672125	0.00838365	0.00192727	0.00102388	0.000152255	0.000150156	5.56424e-06		8.19905e-05		0.000111339				0.00979058
1.66667	60.9446	19887.5				0.00276459	0.00353364	0.43585	0.0029042	0.0199977	0.00486393	1	0.000177646	0.000110768		0.000366179	2.4284e-05		0.000854595		0.000143209	0			2.32329				0.00299365	0.00093548	0.00738697	0.00126267	0.001839	0.000671623	0.00831995	0.00191242	0.00101606		0.000148838	5.61647e-06		8.13862e-05		0.000110483				0.00966483
1.66634	60.9195	19912.6		0.0146188	0.0194985	0.00359388	0.00413008	0.437309	0.00399719	0.021479	0.00413635	1	0.000307438	6.27059e-05		0.00043345			0.000801429		0.000160651	0			2.35678		0.0191012	0.00717909	0.00304573	0.000953182	0.00751301	0.00128778	0.0018751	0.000679446	0.00845496	0.001944	0.00103235		0.000151538			8.24821e-05		0.00011235				0.00996322
1.66609	60.8943	19937.7		0.0197075	0.0229189	0.00873419	0.00291594	0.437757	0.003404	0.021686	0.00440445	1	0.000151966	0.000150172		0.000395565			0.000843716		0.000136472	0			2.36928		0.0192276	0.00723303	0.0030843	0.000953252	0.00755615	0.00129233	0.00188627	0.000684314	0.00850136	0.00195401	0.00103838		0.000152208			8.31145e-05		0.000112864				0.0100711
1.66584	60.8692	19962.9				0.00259082	0.00336634	0.434854	0.00323832	0.019011	0.00390053	1	0.000256552	5.56298e-05		0.000454748	5.20982e-05		0.000763352		0.000185759	0			2.31941				0.00298775	0.00093317	0.00737008	0.00126188	0.00183172	0.000666462	0.00830558	0.00190944	0.00101408		0.000148949	5.72228e-06		8.08667e-05		0.000110469				0.00963203
1.66559	60.8441	19988				0.00351902	0.00338945	0.42708	0.0050827	0.0212429	0.00457342	1		0.0001281		0.000429596		7.70486e-06	0.000775499		0.000150635	0	0.000200708		2.29755				0.00297899	0.000929329	0.00730684	0.00126418	0.00183323	0.000666433	0.00827054		0.0010101		0.000148217		9.91302e-05	8.05758e-05		0.000109858		5.16257e-05		0.00950101
1.66534	60.8189	20013.2		0.0188804	0.0108852	0.00436452	0.00268447	0.444989	0.00379002	0.0198662	0.00429171	1	4.75525e-05	9.79986e-05		0.000343631			0.000861128		0.000149974	0	4.41035e-06		2.37113		0.0191737	0.00716304	0.00305768	0.00094977	0.00756699	0.00129057	0.00187361	0.000682041	0.00847906	0.00194844	0.00103544		0.000151589			8.29703e-05		0.000112625		5.20951e-05		0.0100525
1.66509	60.7938	20038.3				0.00306078	0.00318236	0.428914	0.00364004	0.0207586	0.00403595	1	0.000224066			0.000325709			0.000877247		0.000154549	0			2.30169				0.00297702	0.000928448	0.00731423	0.00125818	0.00183117	0.000664193	0.00827032	0.0019012			0.000147783			8.09944e-05		0.000109871				0.00951785
1.66484	60.7686	20063.5			0.00615252	0.00375637	0.00567491	0.440276	0.00214982	0.0210171	0.0035893	1	0.000360887	0.000137329	5.9017e-05	0.000425362			0.000862746		0.000102805	0			2.34841			0.00706605	0.0030222	0.000952083	0.00746573	0.0012698	0.00185826	0.00067175	0.00838775	0.00192877	0.00102445	0.000152531	0.000150299			8.20836e-05		0.000111214				0.00984894
1.66459	60.7435	20088.6					0.00303599	0.433418	0.0044406	0.0225852	0.0038528	1	7.47788e-05			0.000404924	1.56151e-05	3.14188e-06	0.000794574		0.000110565	0			2.30993					0.000930451	0.00735347	0.00126504	0.0018439	0.000665301	0.00829357	0.00190593			0.000148527	5.56272e-06	9.93873e-05	8.08793e-05		0.000109998				0.0095788
1.66434	60.7183	20113.7		0.0428001	0.0114973	0.00341369	0.00127479	0.440504	0.00292197	0.0211311	0.00368092	1	6.18118e-05	4.30883e-05		0.000370406			0.000810361		0.000129454	0			2.3656		0.0193283	0.00718542	0.00306208	0.0009464	0.00756882	0.00129045	0.00188416	0.000681328	0.00850248	0.00195388	0.00103807		0.000152121			8.29836e-05		0.000112849				0.0100567
1.66409	60.6932	20138.9				0.00209821	0.00126444	0.443034	0.00144852	0.0206952	0.00299975	1	3.78512e-05	0.000268592	2.90435e-05	0.000432109	2.41486e-05		0.000814812		0.000138504	0	0.00010755		2.33855				0.00300091	0.000929146	0.00744173	0.00126083	0.00184808	0.000666094	0.00834785	0.00191825	0.00102013	0.00015168	0.000149612	5.63475e-06		8.14931e-05		0.000110834		5.17194e-05		0.00976093
1.66384	60.6681	20164			0.00298023	0.00402896	0.000811269	0.441283	0.00219547	0.0204626	0.00339628	1		5.89378e-05		0.000437703			0.000839657		7.70524e-05	0			2.33786			0.00702253	0.00301039	0.000927694	0.00743795	0.00126455	0.00184798	0.000668066	0.00835181		0.00101974		0.000149707			8.16355e-05		0.00011063				0.00976267
1.66359	60.6429	20189.2		0.0282244	0.00114396	0.0039511	0.00328562	0.438852	0.00301728	0.0208806	0.00320132	1	6.25409e-05	6.62852e-05		0.000394279			0.000869702		0.00012976	0			2.34773		0.0190879	0.00707526	0.00303599	0.000946104	0.00749176	0.0012789	0.00186565	0.000672997	0.00842373	0.00193579	0.00102855		0.000150813			8.2465e-05		0.000111805				0.00988831
1.66334	60.6178	20214.3		0.00852639		0.00154059	0.00224331	0.43333	0.00420427	0.021614	0.0028416	1	0.000227562	6.47525e-05		0.000378819	8.09689e-06	4.03134e-06	0.000890637		0.000162213	0			2.31466		0.0187575		0.00298643	0.00092945	0.00737124	0.00126718	0.00184441	0.000662738	0.00831403	0.00191127	0.00101515		0.000148785	5.54519e-06	9.96361e-05	8.14781e-05		0.000110484				0.00962205
1.66309	60.5926	20239.4				0.000780747	0.00256516	0.427228	0.00445516	0.0205079	0.0035839	1	0.000179033	0.000115776		0.000441606	2.51526e-05		0.000872686		0.000118274	0			2.29199				0.00295856	0.000923078	0.00728503	0.00125771	0.00182457	0.000660308	0.00824516	0.00189524	0.00100695		0.000147811	5.56957e-06		8.07292e-05		0.000109387				0.00944891
1.66284	60.5675	20264.6		0.0835181	0.0191446	0.000913451	0.0038579	0.447387	0.00298905	0.0216723	0.00311272	1	0.000256957	0.000153746		0.000461973			0.000772396		0.000119005	0			2.41604		0.01995	0.00738396	0.00312164	0.000979404	0.00777285	0.00132042	0.00192985	0.000694529	0.00869805	0.00199967	0.00106243		0.000156019			8.47273e-05		0.000115399				0.0105074
1.66259	60.5424	20289.7			0.00304211	0.00792275	0.00537905	0.437541	0.00462741	0.0208755	0.00368207	1	0.000149668	0.000143521		0.000419457	8.71998e-05	1.27197e-05	0.000869789		0.000136835	0			2.34239			0.00704704	0.0030371	0.000950039	0.00744796	0.0012791	0.00185609	0.000671571	0.00838065	0.00192626	0.00102361		0.000150147	5.92109e-06	0.000100471	8.20437e-05		0.000111263				0.00981539
1.66234	60.5172	20314.9		0.0477954		0.00358319	0.00880873	0.448495	0.00220567	0.020357	0.00406037	1	0.000218946	9.33925e-05		0.000449589			0.000828148		0.000111439	0			2.3966		0.0195087		0.003088	0.000986478	0.00766533	0.00129799	0.00189634	0.000688559	0.00857242	0.00197063	0.00104682		0.000153712			8.37425e-05		0.0001137				0.0102723
1.66209	60.4921	20340		0.0366442	0.0129543	0.00203306	0.00747231	0.44258	0.00322413	0.0209047	0.00406006	1	0.00030277	8.53378e-05		0.000616579	1.58989e-05		0.000877896		0.000169057	0			2.38176		0.0193856	0.00722269	0.00306942	0.000976951	0.00761039	0.00129731	0.00189134	0.00068589	0.00853921	0.00196335	0.00104273		0.00015383	5.72869e-06		8.36305e-05		0.000113505				0.0101692
1.66184	60.4669	20365.2				0.00675702	0.00671367	0.433062	0.00239233	0.0216955	0.00424427	1	0.000185379	0.000105886		0.000530213			0.000858858		0.000133011	0			2.32719				0.00301679	0.00095077	0.0073914	0.00126328	0.00185007	0.000670498	0.00833802	0.00191661	0.00101825		0.000149845			8.15807e-05		0.000110681				0.00970207
1.66159	60.4418	20390.3			0.00365837	0.00441025	0.00639033	0.434485	0.00423968	0.0215728	0.00441739	1	0.000117006	6.16598e-05		0.000471876			0.000872458		0.000116009	0			2.33074			0.00702666	0.00301254	0.000951169	0.00741094	0.00127332	0.00185296	0.000672455	0.00835336	0.00191985	0.00101994		0.000149877			8.17876e-05		0.000110813				0.00973477
1.66134	60.4166	20415.4		0.015047		0.00445444	0.0068529	0.437873	0.00209574	0.0220162	0.00439189	1	0.000205509	5.73848e-05		0.000481946			0.000810694		0.000133169	0			2.34589		0.0189892		0.0030312	0.000958945	0.00747062	0.00127212	0.00186619	0.000676471	0.00840458	0.00193199	0.00102618		0.000150839			8.20296e-05		0.000111565				0.00985813
1.66109	60.3915	20440.6				0.0047909	0.00504457	0.435646	0.00413945	0.0214604	0.00417049	1	0.000272251	0.000151674		0.00044098			0.000857388		0.000125157	0			2.32872				0.00301023	0.000944324	0.00740619	0.00127125	0.00185009	0.000670555	0.00834255	0.00191801	0.00101899		0.000149554			8.1619e-05		0.000110708				0.00971372
1.66084	60.3664	20465.7		0.0145572		0.00393474	0.006393	0.433038	0.00333806	0.0215147	0.00450951	1	0.000213061	0.000104658		0.000562485	4.48623e-05	7.25543e-06	0.000885109		0.000155551	0			2.32985		0.0189053		0.00301596	0.000952887	0.00741819	0.00127183	0.00185604	0.000674047	0.00836836	0.0019237	0.00102195		0.000150525	5.73526e-06	0.000100301	8.19874e-05		0.000111178				0.00974852
1.66059	60.3412	20490.9			0.000230199	0.00638165	0.00826171	0.436289	0.00367633	0.0209958	0.00412574	1	0.000216214	8.23096e-05		0.000553457			0.000840194		0.000124377	0			2.33961			0.00702595	0.00302664	0.000960845	0.00743287	0.00127343	0.00185414	0.000672539	0.00836957	0.00192399	0.001022		0.000150509			8.18113e-05		0.000111063				0.00979075
1.66034	60.3161	20516				0.00313585	0.00551721	0.434734	0.00382873	0.0207201	0.00398885	1	0.000247586	7.34331e-05		0.000534962	1.51849e-05		0.000867684		0.000102965	0			2.32433				0.00299768	0.000944516	0.00738847	0.00126757	0.00184354	0.000668538	0.00832687	0.0019143	0.00101675		0.000149665	5.58326e-06		8.15084e-05		0.000110408				0.0096772
1.66009	60.2909	20541.2		0.028295	0.00371119	0.00313754	0.00442786	0.435726	0.0026106	0.0212097	0.00353002	1	0.00020995	9.18324e-05		0.000611636			0.000870183		0.00015419	0			2.34286		0.0190746	0.00708103	0.0030304	0.000950238	0.00747326	0.00127627	0.00186571	0.000673901	0.00841772	0.00193503	0.00102792		0.00015162			8.24083e-05		0.000111828				0.00986079
1.65984	60.2658	20566.3		0.000678617		0.00425398	0.00460287	0.427911	0.00402417	0.0225894	0.00393972	1	0.000175431	8.15577e-05		0.00066239			0.000864277		9.83126e-05	0			2.30406		0.0186637		0.00298791	0.000936191	0.00732471	0.00126229	0.00184242	0.000665123	0.00828687	0.00190481	0.0010119		0.000149474			8.11027e-05		0.000109858				0.00954672
1.65959	60.2406	20591.4				0.00345495	0.00822695	0.424276	0.00350818	0.0188278	0.00399626	1	0.000276559	6.75996e-05		0.000794373			0.000790577		0.000154055	0			2.29925				0.00297611	0.000948498	0.00728883	0.00125656	0.00182164	0.000663462	0.00826327	0.0018998	0.00100896		0.000149593			8.05672e-05		0.000109775				0.00949968
1.65934	60.2155	20616.6				0.00494333	0.00964642	0.434806	0.00515381	0.0202121	0.00415991	1	0.000208191	9.78876e-05		0.00117026			0.000885825		9.92653e-05	0	6.45964e-06		2.33652				0.0030192	0.000966186	0.00742318	0.00127902	0.00184999	0.000672366	0.00836564	0.00192305	0.00102159		0.000153019			8.19638e-05		0.000110906		5.14068e-05		0.00977323
1.65909	60.1904	20641.7			0.0139699	0.00737217	0.00919544	0.427671	0.00216083	0.0207451	0.00386529	1	0.000393128			0.00116184	0.000107921		0.000830848		0.000147435	0			2.33198			0.00708162	0.00303	0.000964504	0.00739489	0.00126676	0.00185261	0.000671276	0.00836741	0.00192423			0.000153016	5.99842e-06		8.17511e-05		0.000111131				0.00975632
1.65884	60.1652	20666.9			0.00468899	0.00881324	0.00838363	0.437041	0.00320719	0.0217691	0.00341087	1	0.000369336	2.23511e-05		0.00126458	4.7516e-06		0.0008795		0.000167833	0			2.35123			0.00707669	0.00305064	0.000965733	0.00746987	0.00127726	0.00186584	0.000672596	0.00840768	0.00193339	0.00102641		0.000154184	5.59359e-06		8.23491e-05		0.000111752				0.00988418
1.65859	60.1401	20692			0.00482289	0.00676358	0.0114572	0.424121	0.00261247	0.0205639	0.00372858	1	0.000193574	7.72646e-05		0.00119826			0.000927788		0.000138885	0	5.33392e-05		2.31553			0.00700206	0.00300971	0.000968257	0.00733678	0.00126122	0.001841	0.000666772	0.00831836	0.00191212	0.00101573		0.00015227			8.1675e-05		0.000110444		5.13112e-05		0.00963071
1.65834	60.1149	20717.2				0.001557	0.0139944	0.429002	0.00369752	0.0214617	0.00408747	1	0.000106571	3.58304e-05		0.00157306	4.52759e-06		0.000873071		0.000143925	0			2.32302				0.00299356	0.000980614	0.00737065	0.00126806	0.00184814	0.000669497	0.0083337	0.00191528	0.00101743		0.000154113	5.54343e-06		8.15977e-05		0.000110669				0.00967969
1.65809	60.0898	20742.3			0.019054	0.00223145	0.0162544	0.426408	0.00323761	0.022287	0.00374334	1	0.000452487	8.50358e-05		0.00186586			0.000861572		0.000146699	0			2.34085			0.00713455	0.0030219	0.000998467	0.00742255	0.00127694	0.00186735	0.000673755	0.00840471	0.00193306	0.00102631		0.000156657			8.22446e-05		0.000111623				0.00983707
1.65784	60.0647	20767.4			0.00235326	0.00386786	0.0134389	0.423009	0.00274651	0.0218802	0.00381113	1	0.000334828	1.91168e-05		0.00178861			0.00089222		0.000144707	0			2.31039			0.00698286	0.00299383	0.000975252	0.00732279	0.00126016	0.00184412	0.000666263	0.00830773	0.00191026	0.00101419		0.000154528			8.1423e-05		0.000110327				0.00959703
1.65759	60.0395	20792.6				0.00750917	0.0123969	0.427239	0.00268569	0.0206621	0.00379834	1	0.000199321			0.00165198	1.56796e-05		0.000828042		0.000127143	0			2.32353				0.00301839	0.000973965	0.00736336	0.00126386	0.00184482	0.000668297	0.00833376	0.00191568			0.000154443	5.58994e-06		8.14106e-05		0.0001106				0.00968187
1.65734	60.0144	20817.7			0.0127497	0.00729439	0.00815769	0.425326	0.00312885	0.0202736	0.00451676	1	0.000364168	3.70287e-05		0.00141447			0.000853634		0.000163952	0			2.32217			0.0070582	0.00302183	0.000957677	0.00736597	0.00126752	0.00184585	0.000672257	0.00834575	0.00191913	0.00101891		0.000153674			8.16346e-05		0.000110913				0.00969011
1.65709	59.9892	20842.9				0.00546023	0.0104846	0.426074	0.00247315	0.0210812	0.00400777	1	0.00034496	1.118e-05		0.00137772			0.000849628		0.000109785	0			2.31312				0.0029999	0.000962805	0.00733419	0.0012588	0.00184046	0.000666959	0.00830622	0.00190996	0.00101397		0.000152794			8.12313e-05		0.000110162				0.00960664
1.65684	59.9641	20868		0.0196063	0.000185417	0.00690495	0.0107292	0.430122	0.00219202	0.0222795	0.00347367	1	0.000341976	5.17164e-05	1.76897e-05	0.00129449	5.4578e-05		0.00085537		0.000159303	0			2.33772		0.0189983	0.00705143	0.00303989	0.00097472	0.00743412	0.00127185	0.00186631	0.000672258	0.00840015	0.00193155	0.00102561	0.000152582	0.000154172	5.79785e-06		8.2174e-05		0.000111616				0.00981858
1.65659	59.9389	20893.1		0.0182208		0.00819112	0.0119088	0.429008	0.00393596	0.0206448	0.00355945	1	0.000262564		9.52877e-06	0.00145157			0.000810247		0.000151624	0		1.30697e-06	2.3377		0.0189911		0.00304508	0.000979604	0.00742891	0.00127908	0.00185931	0.00067257	0.00839955	0.00193107		0.000152537	0.00015482			8.19786e-05		0.000111576			2.26063e-06	0.00981783
1.65634	59.9138	20918.3				0.00331336	0.00873205	0.423029	0.0028295	0.0207199	0.00373605	1	0.000130443	7.00754e-05		0.00123742			0.000755539		0.000114787	0	0.000115588		2.2966				0.00297527	0.000950506	0.00728307	0.00125366	0.0018293	0.000662332	0.00826258	0.00189904	0.00100889		0.000151411			8.04158e-05		0.000109604		5.12243e-05		0.00948791
1.65609	59.8887	20943.4		0.0357068		0.00327481	0.00573351	0.434199	0.00431598	0.0223753	0.00438809	1	0.000355076	5.33543e-05	1.57043e-05	0.000851949	6.04777e-05		0.0008066		0.000150889	0			2.34214		0.0191488		0.0030378	0.000957885	0.00748365	0.00128634	0.00187483	0.000679039	0.00843668	0.00194	0.00103008	0.000153238	0.000152975	5.84795e-06		8.23256e-05		0.000112066				0.00987996
1.65584	59.8635	20968.6		0.0215602	0.00102021	0.00400962	0.00429607	0.430513	0.00367788	0.0208871	0.00401381	1	0.000267211	5.21323e-05		0.000611308			0.000795733		0.000178345	0			2.32246		0.0189136	0.00702044	0.00301293	0.000943066	0.00739941	0.00127184	0.00185136	0.000671228	0.00835907	0.00192179	0.0010206		0.000150563			8.15229e-05		0.00011115				0.0097068
1.65559	59.8384	20993.7		0.0200949	0.000412891	0.00333264	0.00358937	0.431526	0.00256302	0.0221097	0.00375126	1	0.000316012	0.0001209		0.000458626			0.000849331		0.000130971	0			2.32157		0.0188921	0.00701219	0.00300765	0.000939347	0.00739761	0.00126615	0.00185496	0.000669585	0.00835227	0.00192043	0.00102005		0.000149802			8.16804e-05		0.000110861				0.00969521
1.65534	59.8132	21018.9		0.00658316	0.0100008	0.00349553	0.00319947	0.431235	0.00274251	0.0222195	0.0047604	1	0.000238298	4.72972e-05		0.000427499			0.000835011		0.000117121	0	2.01436e-05		2.32318		0.0188301	0.00705016	0.00300745	0.000937444	0.00739423	0.00126653	0.00185488	0.000673602	0.00834982	0.00191954	0.00101945		0.000149629			8.15967e-05		0.000110771		5.13667e-05		0.00969907
1.65509	59.7881	21044		0.0143319		0.00571705	0.00303621	0.427822	0.00507213	0.0219384	0.00438958	1	0.000170948	0.000109274		0.00034043		1.87393e-05	0.00084751		0.000178922	0			2.30953		0.0188045		0.00300746	0.000933886	0.00735732	0.00127234	0.00184801	0.00066999	0.00832418	0.00191337	0.00101657		0.000148807		9.9819e-05	8.13981e-05		0.000110688				0.00961248
1.65484	59.7629	21069.1		0.00103038	0.000526579		0.00214411	0.428882	0.00390421	0.0234379	0.0048413	1	0.000270027	9.77666e-05		0.000397907			0.00083477		0.00012642	0			2.29664		0.0186246	0.00694265		0.000923994	0.00731283	0.00125906	0.00184193	0.000667407	0.00826888	0.00190106	0.00100977		0.000148056			8.08047e-05		0.000109736				0.00949534
1.65459	59.7378	21094.3		0.0102615		0.00488837	0.00317436	0.425789	0.00404936	0.024281	0.00560051	1	0.000318184			0.000316902			0.000914617		0.000152763	0			2.30116		0.0187447		0.00299714	0.000932325	0.00733206	0.00126518	0.00185351	0.000673487	0.00830515	0.0019096			0.000148369			8.14907e-05		0.000110327				0.00955574
1.65434	59.7127	21119.4		0.0095657		0.00897524	0.00243628	0.432238	0.00255832	0.022524	0.00573614	1	7.09582e-05			0.000350497	1.04307e-05		0.000825174		0.000169124	0			2.32437		0.0188491		0.00303138	0.000934583	0.00740099	0.0012662	0.00185679	0.000677911	0.00835273	0.00191951			0.000149359	5.58074e-06		8.1584e-05		0.000111027				0.00970743
1.65409	59.6875	21144.6		0.0166081	0.00486784	0.003955	0.0015668	0.432004	0.00376709	0.0241452	0.00530291	1	0.000144751	7.29581e-05		0.000404766			0.000816452		0.000141775	0			2.32287		0.0189143	0.0070445	0.00301612	0.000932715	0.00741403	0.00127366	0.0018671	0.000677383	0.00836855	0.00192345	0.00102184		0.000149869			8.1702e-05		0.000111123				0.00971951
1.65384	59.6624	21169.7		0.0216825			0.00230032	0.428009	0.00387338	0.024062	0.00464856	1	0.00026701			0.000354376			0.000816655		0.000103947	0			2.30379		0.0188239			0.000930268	0.00735371	0.00126659	0.00185574	0.000670668	0.00831922	0.00191262			0.000148776			8.12212e-05		0.00011031				0.00958286
1.65359	59.6372	21194.9		0.00558601	0.00786697	0.00629349	0.0025047	0.430557	0.00339398	0.0227611	0.0048787	1	9.19475e-05	0.000131007		0.000398034	2.44431e-05		0.00086722		0.000145453	0			2.32124		0.0188204	0.00703918	0.00301824	0.000934268	0.00738922	0.00126888	0.00185659	0.000673897	0.00834736	0.00191836	0.0010195		0.000149461	5.63564e-06		8.1707e-05		0.000110857				0.00968809
1.65334	59.6121	21220			0.00283405	0.00204507	0.0030014	0.423987	0.00456958	0.024998	0.00504786	1	0.000169421	0.000148881		0.000415828			0.0008264		0.000171029	0	1.13953e-05		2.28859			0.00694608	0.00296969	0.000926722	0.00728617	0.0012607	0.00184676	0.000667673	0.00826161	0.00189898	0.0010091		0.000148			8.06991e-05		0.000109824		5.07879e-05		0.0094537
1.65309	59.587	21245.1				0.000601899	0.00264367	0.428849	0.00323143	0.0227025	0.00502769	1	0.000514634	3.77665e-05		0.000407361			0.000813757		0.000128146	0			2.29789				0.00296569	0.000925859	0.00731111	0.001256	0.0018385	0.000668033	0.0082671	0.00190167	0.00100931		0.000148063			8.07004e-05		0.000109719				0.00949845
1.65284	59.5618	21270.3		0.0297745	0.00567331	0.00628099	0.00315055	0.433374	0.00413438	0.0219565	0.00462572	1	0.000120764	3.07375e-05		0.00054322	4.63114e-05		0.000832581		0.000168981	0			2.34087		0.0191084	0.00709951	0.00304802	0.000946225	0.00747413	0.00128454	0.00187155	0.000679492	0.00842987	0.00193745	0.00102915		0.000151551	5.78352e-06		8.23687e-05		0.000112052				0.00986661
1.65259	59.5367	21295.4				0.000966745	0.00307922	0.421684	0.00413653	0.0216576	0.00457079	1	0.000285267	1.81625e-05		0.000510078			0.000808047		0.000162323	0			2.27728				0.00294906	0.000921987	0.00723697	0.00125204	0.00182296	0.000662071	0.00821655	0.00188909	0.00100306		0.000147579			8.01835e-05		0.000109189				0.0093557
1.65234	59.5115	21320.6			0.00444296	0.00247284	0.00443304	0.431515	0.00451415	0.0228156	0.00383642	1	0.000273995	0.00016189		0.000431153			0.00090875		0.000131226	0			2.31596			0.00700161	0.00299234	0.000939193	0.00736872	0.00126933	0.00185066	0.000667328	0.0083197	0.00191276	0.00101625		0.000149104			8.1609e-05		0.00011043				0.00963405
1.65209	59.4864	21345.7		0.0770979	0.00212496	0.00525569	0.00312551	0.443256	0.00511976	0.0207619	0.00406086	1	0.000243419	9.20445e-05		0.000508299	5.21255e-05		0.000820726		0.000105573	0			2.38897		0.0197256	0.00723785	0.00310956	0.000966591	0.00767841	0.00131658	0.0019069	0.000691762	0.00861227	0.0019799	0.00105168		0.00015468	5.9337e-06		8.40999e-05		0.000114203				0.0102873
1.65184	59.4612	21370.8			0.00933308	0.00271759	0.00543438	0.432931	0.0025657	0.0210197	0.00407257	1	0.00019745	0.000100395	9.91743e-06	0.000524636			0.000792726		0.000152626	0	1.23475e-05		2.32742			0.00704169	0.00300178	0.000946011	0.00739534	0.00126477	0.00184837	0.000670189	0.00834309	0.00191782	0.00101885	0.000151514	0.000149913			8.13544e-05		0.00011083		5.12928e-05		0.00970893
1.65159	59.4361	21396				0.00343252	0.00349971	0.426261	0.00246796	0.020625	0.00391242	1	0.000115628	2.34947e-05		0.000572111			0.000800059		0.000186865	0	6.25447e-06		2.29501				0.00297175	0.000927637	0.00728659	0.00125047	0.00182644	0.000662167	0.00825144	0.00189642	0.00100734		0.000148462			8.0491e-05		0.000109754		5.07042e-05		0.00946856
1.65134	59.411	21421.1		0.0491667	0.00240759		0.00367625	0.427514	0.00298526	0.0233063	0.00411504	1	0.000208298			0.000503227			0.000814802		0.000161391	0			2.3211		0.0191286	0.00706303		0.0009454	0.00742555	0.00127559	0.00187122	0.000675168	0.00840284	0.0019316			0.000150897			8.20299e-05		0.00011166				0.00975191
1.65109	59.3858	21446.3			0.000544239	0.00387728	0.00256009	0.424702	0.00228844	0.0213336	0.00410605	1	0.000371375	7.86943e-05		0.000524715			0.000782551		0.000147618	0			2.29022			0.00692109	0.00297059	0.000922829	0.00727281	0.00124847	0.00182752	0.000662297	0.00824312	0.00189556	0.00100655		0.000148117			8.03377e-05		0.000109481				0.00943927
1.65084	59.3607	21471.4			0.00639405	0.0102546	0.00305492	0.432074	0.0030527	0.0224725	0.00464992	1	0.000240292	0.000130151		0.00047175			0.000818324		0.000123514	0			2.32876			0.00704065	0.00303806	0.000937579	0.00740356	0.00126882	0.00185739	0.000673671	0.0083564	0.00192106	0.0010206		0.000149931			8.15912e-05		0.000110885				0.00973003
1.65059	59.3355	21496.6		0.0479033		0.00425804	0.00111123	0.434013	0.00316745	0.0212832	0.00383712	1	0.000241317	5.87123e-05		0.000512167			0.000827199		0.000104728	0		1.93004e-06	2.33879		0.0191982		0.00304162	0.000938284	0.00748204	0.00128136	0.00187002	0.00067664	0.00843576	0.00193931	0.00102999		0.000151526			8.24035e-05		0.000111859			2.273e-06	0.00986474
1.65034	59.3104	21521.7				0.0020576	0.00237752	0.430272	0.00357677	0.0226188	0.00386717	1	0.000121309	6.10891e-05		0.000506097	1.93886e-05		0.00087828		0.000156802	0	5.4198e-05		2.30279				0.00297562	0.000925975	0.00732662	0.00125908	0.00184057	0.000664109	0.00827797	0.00190254	0.00101073		0.000148666	5.56788e-06		8.10736e-05		0.000109982		5.10657e-05		0.00953124
1.65009	59.2852	21546.8				0.0052533	0.00309106	0.441725	0.00219728	0.0207116	0.00360975	1	9.92487e-05	4.0892e-05		0.000382142			0.000830945		0.000138023	0			2.34284				0.0030201	0.000938643	0.00745114	0.00126648	0.00185184	0.000669977	0.00836454	0.00192234	0.00102122		0.000149703			8.17235e-05		0.000111054				0.00979841
1.64984	59.2601	21572		0.0157206	0.0179279	0.00394722	0.0012179	0.440854	0.00314332	0.0192892	0.00365298	1	0.000193733	8.04832e-05		0.00040201			0.000866454		0.000180003	0			2.36069		0.0190983	0.00716963	0.00304603	0.0009405	0.00752504	0.00128367	0.00186511	0.000677135	0.00845163	0.00194276	0.00103202		0.000151345			8.27244e-05		0.000112387				0.00997585
1.64959	59.235	21597.1			0.00380704	0.00268958	0.00174004	0.438138	0.00399829	0.0223309	0.00380451	1	0.000144544			0.000339335		2.12628e-05	0.000803772		0.000138952	0			2.32939			0.00701989	0.0030022	0.000930766	0.00741838	0.00127097	0.00185418	0.00066919	0.00834457	0.00191794			0.000149167		0.000100074	8.1415e-05		0.000110793				0.00971888
1.64934	59.2098	21622.3			0.00223125	0.00143451	0.00168965	0.44217	0.00235354	0.021278	0.00363121	1	0.00027305			0.000198563			0.00082098		0.00016995	0			2.33792			0.00702029	0.00299994	0.000931481	0.0074426	0.00126537	0.00185162	0.000669132	0.00835287	0.00192039			0.000148727			8.15679e-05		0.000111032				0.00976419
1.64909	59.1847	21647.4				0.00548075		0.433132	0.00276319	0.0205439	0.00336723	1	0.000225248	5.25265e-05		0.000331792			0.000790752		0.000169331	0			2.31129				0.00299346		0.00734747	0.00125726	0.00183423	0.000662853	0.00828814	0.00190531	0.00101194		0.000148127			8.08105e-05		0.000110169				0.00957815
1.64884	59.1595	21672.6		0.0172088	0.00348444	0.00282511	0.00334302	0.442837	0.00457777	0.019213	0.00323263	1	0.000234164	5.27637e-05		0.000385222	2.51792e-05		0.000797392		0.000110447	0			2.3552		0.019044	0.00708604	0.00303163	0.000946468	0.00750951	0.00128564	0.00185887	0.000673216	0.00842481	0.00193676	0.00102863		0.000150794	5.69104e-06		8.2171e-05		0.000111738				0.00992106
1.64859	59.1344	21697.7			0.00223099	0.00237905	0.000619669	0.43963	0.00397001	0.0181043	0.00242462	1	6.2727e-05	0.000111602	3.27535e-06	0.000316269	3.45928e-05		0.000836252		0.000123763	0			2.32891			0.00699492	0.00299303	0.000923662	0.00740514	0.00126752	0.00183172	0.000661693	0.00832269	0.00191257	0.0010164	0.000151116	0.000148679	5.66122e-06		8.13367e-05		0.000110439				0.0096914
1.64834	59.1092	21722.8				0.00371714	0.00192369	0.433546	0.00338915	0.0198058	0.00253229	1	0.000163933	0.000148306	1.13872e-05	0.000244501			0.00082332		0.000122919	0			2.31322				0.00298638	0.000925305	0.00734977	0.00125995	0.00183132	0.000659444	0.00828879	0.0019052	0.00101241	0.000150534	0.000147776			8.09518e-05		0.000109986				0.00958688
1.64809	59.0841	21748				0.000361927		0.432964	0.0031155	0.0188219	0.00264087	1	0.000330876	0.000118587		0.000248192			0.000823957		0.000146143	0			2.30294				0.00296086		0.00731863	0.0012539	0.0018201	0.000657315	0.00825639	0.00189844	0.00100833		0.000147214			8.0638e-05		0.000109651				0.00950698
1.64784	59.059	21773.1		0.0480546		0.00330422		0.438773	0.00457493	0.0173	0.00244087	1	4.98078e-05	7.46267e-05		0.000249405			0.000756411		0.000103967	0			2.34798		0.0192117		0.00303962		0.00750714	0.00128816	0.00185446	0.0006712	0.0084414	0.0019398	0.00103074		0.000150518			8.21598e-05		0.00011193				0.00991013
1.64759	59.0338	21798.3			0.00327044	0.00016559	0.00277492	0.434917	0.00369707	0.0188084	0.00238609	1	0.00017112	0.000181065		0.000277246		3.74869e-06	0.000870705		0.000127825	0			2.31705			0.00697737	0.00297449	0.000929715	0.00736244	0.00126243	0.00182892	0.000659465	0.00829667	0.00190704	0.00101351		0.000148053		9.94269e-05	8.12253e-05		0.00011011				0.00961188
1.64734	59.0087	21823.4			0.00615805	0.00487254	0.00205097	0.437442	0.00294024	0.0186566	0.00274113	1	4.28164e-05	0.000170787	3.03129e-05	0.000279891			0.000850714		0.000109715	0			2.33305			0.00702646	0.00300992	0.000931634	0.00741206	0.00126597	0.001838	0.000664447	0.00834073	0.00191664	0.00101885	0.000151556	0.00014885			8.15733e-05		0.00011062				0.00972966
1.64709	58.9835	21848.5			0.00549121	0.00160346	0.000915022	0.434134	0.00387527	0.0200129	0.00267469	1	0.000181108	2.48754e-05		0.00029185			0.00083468		0.000190787	0			2.31533			0.00698998	0.0029819	0.000922448	0.00736277	0.00126378	0.00183481	0.000660983	0.00830071	0.00190801	0.00101336		0.000148185			8.11153e-05		0.000110425				0.00960944
1.64684	58.9584	21873.7			0.00233455	0.0014237	0.000200464	0.427992	0.00378472	0.0202507	0.00275242	1	0.000112846			0.000164509			0.000865875		0.000153037	0			2.29173			0.0069257	0.00295929	0.000912738	0.00728346	0.00125414	0.00182233	0.000656455	0.00823982	0.00189373			0.000146574			8.06488e-05		0.00010946				0.00944171
1.64659	58.9333	21898.8						0.421494	0.00288328	0.0177653	0.00271892	1	2.17753e-05	4.94789e-05		0.000174895			0.000846874		9.51348e-05	0			2.2672						0.00719147	0.00123919	0.0017958	0.000650418	0.00816576	0.00187634	0.000996983		0.000145299			7.98464e-05		0.00010824				0.00925672
1.64634	58.9081	21924		0.00513547		0.000615238	0.000658154	0.427359	0.00371694	0.021258	0.00350025	1	0.000235501	5.13439e-05	1.32521e-05	0.000216443			0.00074819		0.0001294	0			2.29041		0.0185917		0.00295844	0.000915391	0.00728696	0.00125491	0.00182801	0.000660089	0.00824673	0.00189583	0.00100688	0.000149777	0.000146911			8.02312e-05		0.000109454				0.00944421
1.64609	58.883	21949.1			0.0131322			0.430698	0.00339647	0.0213267	0.00374007	1	0.000106513	8.26464e-05		0.000239434			0.000801345		0.000144272	0	3.65929e-05		2.30878			0.00701967			0.0073464	0.00126143	0.00183973	0.000665214	0.00829832	0.00190715	0.00101331		0.000147925			8.09537e-05		0.000110201		5.11182e-05		0.00957949
1.64584	58.8578	21974.3		0.0134136			0.00140533	0.427248	0.00470243	0.0216843	0.00422104	1	0.000154056	0.000184883	1.83374e-05	0.000283799			0.000872219		0.000166338	0			2.29546		0.0187004			0.00092215	0.00731568	0.00126402	0.0018371	0.000665717	0.00827976	0.00190308	0.00101146	0.000150398	0.000147778			8.1066e-05		0.000110045				0.00950293
1.64559	58.8327	21999.4			0.00614683	0.00115715	0.000828782	0.423408	0.00328468	0.0212868	0.00360366	1	2.97087e-05	8.0518e-05	1.10239e-05	0.000298515			0.000913972		0.000123003	0			2.28326			0.00693287	0.00295456	0.000914201	0.00725564	0.00125054	0.00182435	0.00065915	0.00822969	0.00189106	0.00100492	0.000149459	0.000146945			8.07476e-05		0.000109202				0.00939524
1.64534	58.8075	22024.5			0.00815205	0.00283128		0.427577	0.00469307	0.0207246	0.00285453	1		7.06197e-05		0.000273609			0.00084341		0.000134206	0	0.00011884		2.29817			0.00697491	0.00297586		0.00730819	0.00126245	0.00183091	0.000659262	0.00826975		0.00100977		0.000147557			8.08489e-05		0.000109779		5.12822e-05		0.00950265
1.64509	58.7824	22049.7			0.00459795	0.0027825	0.000803689	0.426742	0.00263819	0.0200394	0.00273848	1		0.00011114	4.43627e-05	0.000184321			0.000794618		0.000110127	0	3.5676e-05		2.29345			0.00693903	0.0029666	0.000915752	0.00728251	0.00125014	0.00182251	0.000656776	0.00824458		0.00100686	0.000149867	0.00014674			8.04016e-05		0.000109346		5.07833e-05		0.00945426
1.64484	58.7573	22074.8			0.00430749	0.00173301	0.000216657	0.431333	0.00474072	0.0219368	0.00322492	1		0.000139425	8.61487e-05	0.00021879			0.000727331		5.71595e-05	0			2.30445			0.00696916	0.00297565	0.000917456	0.0073344	0.00126449	0.0018386	0.000661756	0.0082818		0.00101152	0.000150716	0.000147545			8.04861e-05		0.00010962				0.00954249
1.64459	58.7321	22100				0.000605309	0.000662521	0.426936	0.00353452	0.0220854	0.00366716	1	3.87381e-05	2.00527e-05		0.00011148			0.000873084		0.000175179	0			2.2862				0.00295275	0.000913661	0.0072713	0.00125176	0.00182792	0.000659516	0.00823098	0.0018914	0.00100482		0.000146198			8.0592e-05		0.000109433				0.00940884
1.64434	58.707	22125.1				0.00411274		0.428549	0.00324008	0.0215902	0.00364097	1	0.000195439	0.000125703		0.000222895	9.68128e-06		0.000791518		9.16217e-05	0			2.29545				0.00297543		0.00729817	0.00125403	0.00183096	0.000661241	0.00825386	0.0018973	0.00100805		0.000147064	5.5116e-06		8.04794e-05		0.000109393				0.00947314
1.64409	58.6818	22150.3			0.00131285		0.000191036	0.426211	0.00198948	0.0210519	0.00314853	1	0.000319532	1.42805e-05		0.000219923	3.88525e-05		0.000896735		0.000115333	0			2.28395			0.00690307		0.00091027	0.00725675	0.00124342	0.00182077	0.000656335	0.00821789	0.00188954	0.0010032		0.000146411	5.60744e-06		8.0561e-05		0.000109013				0.0093846
1.64384	58.6567	22175.4			0.0048051			0.435839	0.00284808	0.0211841	0.00276099	1	0.000274307	7.79887e-05		0.000199692			0.000819128		0.000134882	0			2.31562			0.00698561			0.00736824	0.00125924	0.00183927	0.000661197	0.0082989	0.00190798	0.00101336		0.000147771			8.10331e-05		0.000110169				0.00960856
1.64359	58.6315	22200.5						0.437435	0.00202539	0.0185294	0.00169583	1	7.75607e-05			0.000224236			0.000863942		9.99471e-05	0	7.24364e-05		2.31468						0.00735503	0.00125245	0.00182334	0.000655011	0.00827658	0.00190204			0.000147475			8.10006e-05		0.000109728		5.11326e-05		0.00957883
1.64334	58.6064	22225.7		0.0184536		0.00223722		0.44041	0.0021227	0.0208727	0.00239832	1	0.000192049	3.54386e-05		0.000171994	2.96433e-05		0.000820011		0.000152315	0			2.33671		0.0189268		0.00300969		0.0074511	0.0012671	0.00185387	0.000665398	0.00837068	0.00192414	0.00102194		0.000148933	5.67315e-06		8.17377e-05		0.000111195				0.00977992
1.64309	58.5813	22250.8			0.00611343	0.00193051	0.000196578	0.434792	0.00187515	0.0212492	0.00294404	1	0.000145982			0.000129788			0.000854149		0.000105424	0			2.3167			0.00699393	0.00298385	0.000919647	0.00736695	0.00125573	0.0018403	0.000662231	0.00830234	0.00190824			0.000147542			8.12121e-05		0.000110093				0.009617
1.64284	58.5561	22276			0.00475184	0.00198631	0.000220363	0.43176	0.00238122	0.0212634	0.00267169	1	3.00039e-05	0.000101792		0.000104513			0.000808667		0.00015786	0			2.30613			0.00696637	0.00297472	0.000916862	0.00733129	0.00125388	0.00183459	0.000659027	0.0082763	0.00190178	0.0010107		0.000146974			8.07692e-05		0.000109964				0.00954309
1.64259	58.531	22301.1			0.00840343	0.00152068		0.434191	0.00343231	0.0221401	0.00259485	1	5.7447e-05	6.01902e-05		0.000178478	1.12886e-05		0.000811067		0.000129989	0			2.31598			0.00700943	0.0029847		0.00737075	0.00126327	0.00184557	0.000661346	0.00830943	0.0019095	0.00101457		0.00014787	5.55538e-06		8.11025e-05		0.000110289				0.00962225
1.64234	58.5058	22326.2		0.0543974				0.436629	0.0030163	0.0229266	0.00330443	1	0.000217328	0.000152951	1.02286e-05	0.000193185			0.000832722		0.000103619	0			2.34065		0.019253				0.00750375	0.00128254	0.00187962	0.000675354	0.00844777	0.00194197	0.00103185	0.000153416	0.000150394			8.25442e-05		0.000112014				0.00988664
1.64209	58.4807	22351.4		0.0292714				0.4384	0.00267579	0.0206643	0.00335155	1	0.000121096	4.65904e-05		0.00015394			0.000842354		0.000132251	0			2.33303		0.0189944				0.00745145	0.00127091	0.00185518	0.000670176	0.00838053	0.00192611	0.00102319		0.000149033			8.19275e-05		0.000111242				0.00977602
1.64184	58.4556	22376.5				0.00307249		0.435108	0.0024725	0.022581	0.00250366	1	2.93913e-05	7.78197e-05		0.000137958			0.000759705		0.000109664	0			2.31244				0.00298405		0.00735707	0.0012563	0.00184303	0.0006594	0.00828973	0.00190486	0.00101224		0.000147352			8.06973e-05		0.000109943				0.00958474
1.64159	58.4304	22401.7		0.00674435				0.435232	0.00417711	0.022728	0.00336914	1	0.000156805	0.000164651	1.33262e-05	0.000130153			0.000794235		9.81909e-05	0			2.31243		0.0187323				0.00737217	0.00126586	0.00184729	0.000664302	0.00830616	0.00190916	0.0010146	0.000150857	0.000147611			8.10006e-05		0.000110113				0.0096037
1.64134	58.4053	22426.8		0.0528171				0.439879	0.00248027	0.0231267	0.00354028	1	7.92184e-05	3.82771e-05	6.41202e-06	0.00015094	5.37635e-06		0.000862012		0.000134165	0			2.34927		0.0192857				0.00753286	0.0012829	0.00188432	0.000677734	0.00846506	0.00194536	0.00103348	0.000153714	0.000150523	5.63441e-06		8.28371e-05		0.000112372				0.00994337
1.64109	58.3801	22452		0.0275488	0.00174037	0.00211951	0.000109448	0.44026	0.00266649	0.0233037	0.00359181	1	0.00017072	5.47671e-05		0.000218099	4.56767e-05	3.60968e-06	0.000827695		0.000151217	0			2.34327		0.0190686	0.00707165	0.00302565	0.00093192	0.0074912	0.00127631	0.00187424	0.000674058	0.00841644	0.00193457	0.00102761		0.000149941	5.77164e-06	0.000100862	8.22169e-05		0.000111798				0.009861
1.64084	58.355	22477.1			0.00798187	0.000585662	4.71086e-05	0.428067	0.00256375	0.0225457	0.00376551	1	0.000111352	0.000118056		0.000185534			0.00080903		0.000106475	0			2.29663			0.0069697	0.00296466	0.000914828	0.0073055	0.00125283	0.00183725	0.0006626	0.00826441	0.00189938	0.00100931		0.000147098			8.06546e-05		0.000109594				0.00949015
1.64059	58.3298	22502.2				0.00329442	0.000772597	0.435948	0.00321091	0.0233095	0.00378886	1	0.000244994	4.67769e-05	9.03889e-06	0.00019442	0.000100433	2.26876e-05	0.000867384		0.000124365	0			2.3182				0.00299388	0.000923387	0.00738252	0.00126311	0.00185156	0.000666712	0.00831448	0.00191144	0.00101513	0.00015099	0.000148026	5.92935e-06	9.9719e-05	8.13858e-05		0.000110332				0.00963731
1.64034	58.3047	22527.4				0.00236565		0.442172	0.00378227	0.025739	0.00473219	1	0.000156119	0.000101602		0.00014816			0.000868424		0.000158585	0			2.33414				0.00300737		0.00745139	0.00127283	0.00187246	0.000674525	0.00836273	0.00192216	0.00102125		0.000148692			8.18625e-05		0.000111116				0.00975991
1.64009	58.2796	22552.5		0.0101676	0.000269801	0.00305632	0.000155698	0.433267	0.00204324	0.0235453	0.0041263	1	6.62384e-05	0.000124618	1.37042e-05	0.000270721			0.000866732		0.000132725	0	4.0772e-05		2.31391		0.0187751	0.00698351	0.00299445	0.000921302	0.00737522	0.00125892	0.0018535	0.000668463	0.00831881	0.00191169	0.00101598	0.000151088	0.000148421			8.14256e-05		0.000110425		5.12618e-05		0.00962449
1.63984	58.2544	22577.7				4.87995e-05		0.42588	0.00268976	0.0226499	0.00465117	1	0.00021696			0.000192816			0.000865752		0.00015725	0			2.28179				0.00294736		0.00725933	0.00124698	0.00182833	0.000662869	0.00822235	0.00189015			0.000146379			8.04773e-05		0.000109245				0.00938082
1.63959	58.2293	22602.8		0.0269514				0.433671	0.00211228	0.0231555	0.00406559	1	0.000415795	0.00011012		0.000233029			0.00081556		0.000154753	0			2.31884		0.0189219				0.00740705	0.00126435	0.00185945	0.000670941	0.00835281	0.00192097	0.00102007		0.00014887			8.15446e-05		0.000110968				0.00968441
1.63934	58.2041	22628				0.00263347	0.00166854	0.438544	0.00259483	0.023322	0.00459388	1	0.000190804			0.000174674			0.000864243		8.83504e-05	0			2.32681				0.0029983	0.000929333	0.00741103	0.00126358	0.00185604	0.000671664	0.0083344	0.0019158			0.000148299			8.15678e-05		0.000110447				0.0096963
1.63909	58.179	22653.1		0.0279993	0.00524147	0.000266442	0.000255156	0.435374	0.00376802	0.0235722	0.00425817	1			9.67198e-06	0.000294848			0.000776573		0.000135088	0	9.36205e-05		2.32987		0.01902	0.00706763	0.00300987	0.000930065	0.00745087	0.00127756	0.0018704	0.000675071	0.00839417			0.00015244	0.000149866			8.17847e-05		0.000111435		5.19479e-05		0.00977867
1.63884	58.1538	22678.2				0.00103334	0.00120038	0.436773	0.00312627	0.0224257	0.00347278	1		0.000109817		0.000200714		1.14942e-05	0.000806913		0.00015543	0			2.31744				0.00298129	0.000924175	0.00737805	0.00126141	0.0018459	0.000664686	0.00830558		0.00101431		0.000147894		9.95659e-05	8.10476e-05		0.000110343				0.00962385
1.63859	58.1287	22703.4				0.00397453		0.43353	0.00549721	0.0214649	0.00382056	1	0.000215023	3.33683e-05		0.000284414			0.000828127		0.00017912	0			2.31038				0.00299029		0.00735668	0.0012699	0.00183994	0.000665415	0.00829667	0.00190722	0.0010129		0.000148082			8.10487e-05		0.000110323				0.00958423
1.63834	58.1036	22728.5		0.00327686				0.43062	0.00262813	0.023366	0.00353847	1	0.000299739	8.16633e-05		0.000150414			0.000798966		0.000106123	0			2.29712		0.0186193				0.00731428	0.0012528	0.00184019	0.000661502	0.00826241	0.0018997	0.00100892		0.000146917			8.05935e-05		0.000109566				0.00948988
1.63809	58.0784	22753.7				0.000418804		0.431745	0.00362629	0.0208629	0.00304073	1	0.000137195	6.75429e-05	3.52037e-05	0.000201488			0.000896162		8.92379e-05	0			2.29912				0.00296091		0.00731313	0.00125593	0.0018284	0.000658924	0.00825587	0.00189752	0.00100806	0.000150034	0.000147012			8.09309e-05		0.00010941				0.0094906
1.63784	58.0533	22778.8				0.00152492		0.437227	0.000484664	0.018896	0.00318051	1		0.000162678	6.93376e-05	0.000219328			0.000732864		0.00014652	0			2.31715				0.00297582		0.00736137	0.0012473	0.00182664	0.000661803	0.00828468		0.00101197	0.000150699	0.000147599			8.0537e-05		0.000110029				0.00959843
1.63759	58.0281	22804			0.00135321	0.00384215	0.000346709	0.441203	0.00445232	0.0187399	0.00258297	1	0.000105559	4.53308e-05		0.000218966			0.000833634		0.000139294	0			2.33429			0.00700506	0.00300504	0.000924347	0.00742631	0.00127203	0.00183799	0.000663659	0.00833911	0.00191652	0.00101813		0.000148567			8.14862e-05		0.000110721				0.00973296
1.63734	58.003	22829.1		0.0164029		0.00441815	0.00141015	0.43504	0.00466282	0.0184686	0.00228363	1	6.68701e-05	6.83519e-05		0.000149554			0.000815154		6.85582e-05	0			2.32526		0.0188526		0.00300834	0.000929059	0.00740283	0.00127329	0.00183741	0.00066261	0.00834161	0.00191694	0.00101853		0.000148322			8.14336e-05		0.00011046				0.0096982
1.63709	57.9779	22854.2					0.0001476	0.436707	0.00262828	0.0185548	0.00322798	1	4.40834e-05	1.22342e-05		0.000229788	2.48804e-05		0.000848255		0.000125967	0			2.31348					0.000916938	0.0073548	0.00125542	0.00182413	0.000661602	0.00827971	0.00190262	0.00101074		0.000147554	5.59178e-06		8.09663e-05		0.000109878				0.00957748
1.63684	57.9527	22879.4			0.00359779	0.00243413		0.432069	0.00253594	0.0188549	0.00370678	1	0.000127015	1.22011e-05		0.000204507	4.11928e-05		0.000793871		0.000186303	0			2.30691			0.00695927	0.00297558		0.00733013	0.0012541	0.00182401	0.00066309	0.00827355	0.00190154	0.00100999		0.000147339	5.6551e-06		8.06811e-05		0.000110045				0.00954317
1.63659	57.9276	22904.5			0.0108529			0.432788	0.0039978	0.0196072	0.00321222	1	0.000123093	4.64944e-05		0.000207047	5.1956e-05		0.000830716		0.000101721	0			2.31244			0.00701013			0.00735498	0.00126391	0.00183257	0.000663015	0.00829822	0.0019072	0.00101314		0.000147789	5.71662e-06		8.10746e-05		0.000110023				0.00959455
1.63634	57.9024	22929.7				0.00195024	0.000285751	0.434466	0.00350568	0.0203023	0.00264004	1	0.000148507	6.60881e-05		0.000199269			0.00086216		0.000163038	0			2.30994				0.002976	0.000917573	0.00734603	0.00125914	0.00183149	0.000659213	0.00828028	0.00190318	0.00101103		0.000147437			8.10295e-05		0.000110039				0.00956347
1.63609	57.8773	22954.8				0.00085386	0.000470588	0.441882	0.00269035	0.0205648	0.00302167	1	0.000171631	0.000120822		0.000207141			0.000764578		0.000148799	0			2.33113				0.00298896	0.000923745	0.00742016	0.00126316	0.00184337	0.000664684	0.00832903	0.00191448	0.00101721		0.000148338			8.11002e-05		0.000110627				0.00970802
1.63584	57.8521	22979.9			0.0143124	0.000872171		0.43789	0.00175049	0.0195425	0.00338501	1		0.000118076		0.000273597			0.000878893		0.000160603	0	0.000123285		2.33274			0.00706632	0.00299571		0.00742007	0.00126206	0.00184322	0.000667685	0.00834764		0.00101947		0.000148947			8.17585e-05		0.000110924		5.17838e-05		0.00973641
1.63559	57.827	23005.1			0.0001521	0.00293403	2.17153e-05	0.437375	0.00347645	0.0207466	0.0035877	1		4.70978e-05		0.000223821			0.000781295		9.78952e-05	0			2.3198			0.00697381	0.00299	0.000919531	0.00738256	0.00126321	0.00183943	0.000665344	0.00830784		0.00101432		0.00014803			8.09633e-05		0.000110134				0.00963628
1.63534	57.8019	23030.2		0.0239214	0.0159933	0.00396387	0.00112796	0.440125	0.00358036	0.0212139	0.00368057	1	0.000273627	0.000105447		0.000419735			0.000859308		0.000115057	0			2.36068		0.0191739	0.00717677	0.00305261	0.000942131	0.00753804	0.00128826	0.00187725	0.000678701	0.00846971	0.00194725	0.00103433		0.000151744			8.28711e-05		0.000112353				0.00999714
1.63509	57.7767	23055.4		0.0193813		0.00106864	0.000702346	0.435137	0.00473828	0.0213885	0.0040809	1	3.15054e-05	2.92192e-05		0.000330693	2.46547e-05		0.000858165		0.000154305	0			2.32179		0.0188855		0.00299762	0.000927113	0.00741128	0.00127499	0.0018516	0.000670833	0.00835067	0.00191887	0.00101947		0.00014924	5.63876e-06		8.17016e-05		0.000110938				0.00969426
1.63484	57.7516	23080.5		0.0681834	0.00463988	0.00184123	0.000310433	0.439015	0.00230978	0.0211679	0.00364563	1	8.94558e-05	7.36646e-05		0.000381044			0.000827944		0.000165079	0			2.36284		0.0194869	0.00717492	0.00306336	0.000944757	0.0075822	0.0012912	0.00188923	0.000682953	0.00852464	0.00195909	0.0010409		0.000152563			8.32749e-05		0.000113295				0.0100712
1.63459	57.7264	23105.7					0.00106616	0.428753	0.00502281	0.0222295	0.00420117	1	0.000196009	2.95074e-05		0.000327872			0.000829321		0.000172081	0			2.29242					0.000917751	0.00729809	0.00126123	0.00183337	0.000663469	0.00825282	0.00189707	0.00100753		0.000147479			8.06253e-05		0.000109711				0.00945948
1.63434	57.7013	23130.8			0.00706629		0.000859764	0.428933	0.00557686	0.0237241	0.00410103	1		4.61758e-05		0.000347875		7.74447e-06	0.000812905		0.000135883	0	5.09215e-05		2.29923			0.0069823		0.000920346	0.00732627	0.00126826	0.00184645	0.000665548	0.00828384		0.00101139		0.000148116		9.92898e-05	8.08603e-05		0.000109974		5.10883e-05		0.00952323
1.63409	57.6761	23155.9			0.00424871	0.00368197	0.00136157	0.43495	0.00174171	0.0214072	0.00482032	1	9.93624e-05	0.000145812		0.000418177			0.000818678		0.000177946	0	3.67171e-05		2.32184			0.00700346	0.00299851	0.000926768	0.00738581	0.00125828	0.00184551	0.000671676	0.00832286	0.00191276	0.00101656		0.000149107			8.12652e-05		0.000110666		5.12698e-05		0.00966215
1.63384	57.651	23181.1			0.00708417	0.00140648	0.00144485	0.434223	0.0039448	0.0209808	0.00440583	1	8.08245e-05	3.1707e-05		0.000379413			0.000849428		0.000139672	0	3.29314e-05		2.31876			0.00701271	0.00298796	0.000926778	0.00738011	0.00126698	0.00184306	0.000669708	0.00831983	0.00191199	0.00101572		0.000148891			8.13636e-05		0.000110467		5.12354e-05		0.00964584
1.63359	57.6259	23206.2		0.0207508	0.0141825	0.00595683	0.00195432	0.435927	0.00342913	0.023217	0.00461747	1	7.17453e-05	9.78382e-05		0.00038508			0.000905563		0.00015195	0			2.34942		0.0191087	0.00714973	0.00305278	0.000943076	0.00749995	0.00128414	0.00188064	0.000680824	0.00844683	0.00194114	0.0010315		0.000151188			8.28426e-05		0.000112205				0.00992257
1.63334	57.6007	23231.4			0.000289107	0.00354254		0.427932	0.00478177	0.020758	0.00446793	1	0.000211362			0.000429479			0.000856783		0.000136983	0			2.2937			0.00692984	0.00297341		0.00729644	0.00126053	0.00182773	0.000664728	0.00825479	0.00189758			0.000147934			8.07578e-05		0.000109592				0.00946699
1.63309	57.5756	23256.5			0.000522785	0.00216999	0.000499248	0.429112	0.00234297	0.0216685	0.00405787	1	2.74622e-05	0.000117828		0.000403407			0.00083545		0.000166652	0			2.29598			0.00693011	0.00296745	0.000915538	0.00730058	0.00125034	0.00183131	0.00066297	0.00825397	0.00189663	0.00100803		0.000147811			8.06617e-05		0.000109704				0.00947548
1.63284	57.5504	23281.7				0.00178849	0.000481506	0.431823	0.00421096	0.0232822	0.00431286	1	0.000240443	6.12161e-05		0.000380734			0.000829463		9.38018e-05	0			2.30334				0.00297577	0.000918518	0.00733616	0.00126225	0.0018441	0.000666237	0.00828149	0.00190384	0.00101116		0.00014821			8.0906e-05		0.000109768				0.00953755
1.63259	57.5253	23306.8				0.00914323	0.00351651	0.437083	0.00325704	0.0223075	0.00413107	1	0.00019052	0.00013687		0.000445564	9.52375e-05		0.000850492		0.000136403	0			2.3364				0.00303639	0.000940429	0.00743178	0.00127092	0.00185853	0.000672162	0.0083646	0.00192274	0.00102163		0.000149969	5.94337e-06		8.18058e-05		0.000111048				0.00977153
1.63234	57.5001	23331.9		0.0239333			0.000916123	0.428419	0.00208343	0.0207153	0.00385819	1	0.000118067			0.000322746			0.000784489		0.000158821	0			2.30265		0.0187911			0.00092244	0.00733894	0.00125633	0.0018377	0.000665886	0.00830059	0.00190772			0.000148311			8.09058e-05		0.000110291				0.00955668
1.63209	57.475	23357.1		0.0849648	0.00621731	0.00199265	0.00224927	0.442248	0.00395083	0.0217636	0.00437188	1	0.000152203	0.000111154	1.3902e-05	0.000399802	1.87551e-05	1.53841e-05	0.00081676		0.000159489	0		2.71608e-07	2.38722		0.019783	0.00726412	0.00309919	0.000963965	0.00768321	0.0013131	0.00191349	0.000693927	0.00862253	0.00198186	0.00105302	0.000156606	0.000154396	5.7969e-06	0.000103382	8.4183e-05		0.000114572			2.31618e-06	0.0102919
1.63184	57.4499	23382.2			0.0175743	0.0018518	0.00182554	0.432992	0.0037268	0.0216824	0.00415982	1	0.000167756	8.99432e-05		0.000264113			0.000866306		0.000169532	0			2.32696			0.00708542	0.00300213	0.000932186	0.00740537	0.00127129	0.00185359	0.000671439	0.00835411	0.00192023	0.00102015		0.000149023			8.17693e-05		0.000111047				0.00971985
1.63159	57.4247	23407.4		0.0326808	0.0118284	0.00230747	0.000390533	0.428679	0.00359707	0.0211338	0.00424631	1	0.000171114	6.88185e-05	2.04394e-05	0.000267044	4.7544e-05		0.000844742		0.000145418	0			2.3225		0.0190222	0.00708878	0.00301567	0.00092978	0.00741597	0.00127567	0.00185847	0.000674403	0.00838647	0.00192768	0.00102401	0.000152346	0.000149613	5.75892e-06		8.19956e-05		0.000111376				0.00973878
1.63134	57.3996	23432.5				0.0020684	0.00143997	0.427566	0.00387461	0.0209436	0.00331842	1	0.000113925	0.000102663		0.000184388			0.00083187		9.40572e-05	0		2.30617e-06	2.29193				0.00296306	0.000918189	0.00728443	0.00125498	0.00182587	0.000659034	0.00824291	0.00189445	0.00100662		0.000146711			8.05389e-05		0.000109258			2.22259e-06	0.00944607
1.63109	57.3744	23457.6				0.00338053	0.0013564	0.429654	0.00264479	0.0206646	0.00381197	1		9.72518e-05		0.000324599	1.03944e-05		0.000889745		0.00011794	0	2.39735e-05		2.30033				0.00297542	0.000919994	0.00731012	0.00125284	0.00182899	0.000662616	0.00826221		0.00100896		0.000147634	5.52012e-06		8.09666e-05		0.000109612		5.08436e-05		0.00950291
1.63084	57.3493	23482.8				0.000607724		0.429457	0.00329154	0.0213079	0.0032512	1	4.70208e-05	0.000101975		0.000253222			0.000802196		0.000131067	0	9.97492e-05		2.29257				0.0029569		0.00729188	0.00125252	0.00182728	0.000658726	0.00824252	0.00189408	0.00100657		0.000146987			8.04129e-05		0.000109405		5.10347e-05		0.00944828
1.63059	57.3242	23507.9			0.00246432	0.00677401	2.80751e-05	0.427556	0.00459989	0.0205023	0.00316481	1	3.34796e-05	0.0001506		0.000296672			0.000881749		0.000158991	0			2.29871			0.00694939	0.0029913	0.000915076	0.007306	0.0012617	0.00182946	0.000660354	0.00826736	0.00189974	0.00100981		0.00014761			8.0984e-05		0.00010985				0.00950215
1.63034	57.299	23533.1			0.0129254	0.00111565		0.433076	0.00339062	0.0182076	0.00306015	1	0.000151721		3.55979e-05	0.000243819			0.00084407		0.000144001	0			2.31709			0.00702587	0.00298202		0.00736365	0.00126267	0.00182862	0.000663058	0.00830666	0.00190926		0.000150959	0.000148092			8.12125e-05		0.00011031				0.00962363
1.63009	57.2739	23558.2				0.0011408	0.000842616	0.422485	0.00239198	0.0204813	0.00261648	1		0.000102186		0.00019956			0.000890592		0.000119399	0	1.00027e-05		2.27363				0.00294038	0.000909892	0.00721721	0.00124091	0.00181234	0.00065196	0.00819038		0.00100021		0.000145838			8.02662e-05		0.000108665		5.03444e-05		0.00931097
1.62984	57.2487	23583.4		0.0786136	0.00736378	0.00031057	0.000206785	0.440633	0.00371097	0.0183633	0.00255948	1		4.75736e-05		0.0002019	9.88278e-06		0.000804313		0.000128239	0	7.2041e-05		2.37212		0.0196046	0.00721347	0.0030683	0.000947855	0.00761755	0.00130204	0.00188431	0.000680867	0.0085566		0.00104469		0.000152369	5.71461e-06		8.3486e-05		0.000113562		5.28608e-05		0.0101486
1.62959	57.2236	23608.5			0.00961745	0.000536729		0.425794	0.00463554	0.0177296	0.00258958	1	0.000115099	8.04053e-05	1.06503e-05	0.000224136			0.000846454		0.00011171	0			2.29077			0.00695558	0.00295558		0.00727427	0.00125762	0.00181191	0.000655772	0.00823967	0.00189371	0.00100613	0.000149639	0.000146817			8.05674e-05		0.000109288				0.00943758
1.62934	57.1984	23633.6					0.000979087	0.424732	0.00420328	0.018334	0.00204397	1		0.000112416		0.000243577	3.77174e-07		0.000822692		0.000135331	0	8.75333e-05		2.27876					0.000911403	0.00723397	0.00124963	0.00180543	0.000650295	0.00819895		0.00100129		0.000146171	5.43679e-06		8.00718e-05		0.000108844		5.07149e-05		0.00934171
1.62909	57.1733	23658.8			0.00564029		0.000135143	0.431824	0.00332318	0.0167673	0.00201398	1	0.000141352	7.93254e-05		0.000312011			0.000823912		0.000114702	0			2.3042			0.00695442		0.000914454	0.00731512	0.00125496	0.00181191	0.000654834	0.00825775	0.00189797	0.00100834		0.000147502			8.06511e-05		0.00010954				0.00951374
1.62884	57.1482	23683.9				0.00142279	0.00055731	0.435318	0.00464749	0.0181315	0.00268604	1	0.00020044	0.000149138		0.000242852			0.000833364		0.00017227	0			2.31254				0.00297483	0.000919009	0.00735205	0.0012643	0.00182312	0.000659627	0.00828309	0.00190404	0.00101172		0.000147668			8.09377e-05		0.000110114				0.0095775
1.62859	57.123	23709.1			0.00522403	0.00396788	0.00153559	0.427849	0.00410889	0.0174926	0.00222514	1	0.00013875	5.24896e-05		0.000246207			0.000805122		0.00018256	0	4.28464e-05		2.30066			0.00695431	0.00297692	0.00092045	0.0073004	0.0012585	0.00181533	0.000655858	0.00825966	0.0018984	0.00100846		0.000147264			8.05921e-05		0.000109845		5.09058e-05		0.00950135
1.62834	57.0979	23734.2		0.0355665		0.00177123		0.435083	0.00456464	0.0169363	0.0022396	1	0.000292517	0.000104465		0.000315705			0.000831121		0.000125934	0			2.32898		0.0190062		0.00300897		0.00743184	0.00127784	0.00183815	0.000665006	0.0083741	0.00192535	0.00102265		0.000149595			8.18176e-05		0.00011113				0.00975156
1.62809	57.0727	23759.4			0.0073783	0.00344924	0.000525389	0.433454	0.00303459	0.0166551	0.00196236	1	0.000234197	0.000145123		0.000317433	9.97402e-06		0.00083826		0.00014141	0			2.3171			0.00699208	0.00298712	0.000920077	0.00735392	0.00125926	0.00181938	0.000657488	0.00829391	0.00190667	0.00101303		0.00014817	5.53955e-06		8.10637e-05		0.00011013				0.0096089
1.62784	57.0476	23784.5					0.000821679	0.434134	0.00305987	0.0174824	0.00196734	1	8.34589e-05	8.42379e-05		0.000270328			0.000858044		0.000201055	0			2.30679					0.000917442	0.00732588	0.00125408	0.00181517	0.000654751	0.00825912	0.00189805	0.00100853		0.000147354			8.08055e-05		0.000109914				0.00952603
1.62759	57.0224	23809.6		0.00553816	0.000885253	0.00250522		0.42873	0.00434952	0.015635	0.00131795	1	0.000151054	4.63641e-05		0.000257104			0.000827496		0.000100466	0			2.29595		0.018579	0.0069202	0.00296395		0.007287	0.00125655	0.00180344	0.00065059	0.00824038	0.00189402	0.00100608		0.000146965			8.04962e-05		0.000109251				0.00945975
1.62734	56.9973	23834.8			0.00508856			0.428238	0.00313513	0.0168974	0.00196498	1	0.00010068			0.000215011			0.000818248		0.000105652	0			2.29224			0.00692659			0.00727349	0.00124957	0.00180579	0.000652226	0.0082274	0.00189083			0.000146561			8.03314e-05		0.0001091				0.00942957
1.62709	56.9722	23859.9			0.00388953	0.00147149	0.000503739	0.427307	0.00238082	0.0167046	0.00219332	1	4.71463e-05			0.000167979	5.01531e-06		0.000810323		9.62715e-05	0	1.96546e-05		2.29141			0.00691842	0.00295365	0.000912183	0.00726626	0.00124589	0.00180415	0.00065286	0.00822355	0.00188973			0.000146299	5.47217e-06		8.02612e-05		0.00010901		5.05879e-05		0.00942178
1.62684	56.947	23885.1						0.431855	0.00335723	0.015675	0.00190488	1	0.000184705	0.000159507		0.000241453	2.84081e-05		0.000855346		0.000130009	0			2.2985						0.00729399	0.00125145	0.00180215	0.000652481	0.00823374	0.00189263	0.00100574		0.000146782	5.57526e-06		8.0546e-05		0.000109284				0.00946264
1.62659	56.9219	23910.2			0.00963125			0.432885	0.00317418	0.0169572	0.00168811	1	0.000230052	0.000110947		0.00022502			0.000813465		0.000145723	0			2.31106			0.0069883			0.00733779	0.00125748	0.00181722	0.000655121	0.00827837	0.00190308	0.00101099		0.00014751			8.08092e-05		0.000109942				0.00956589
1.62634	56.8967	23935.3		0.0127373	0.0108783	0.00258809		0.431842	0.0039003	0.017141	0.00215922	1	3.52279e-05	0.000136452		0.000222982			0.000824454		0.000141118	0			2.31931		0.0188033	0.00703419	0.0029953		0.00737618	0.00126782	0.00182857	0.000660897	0.00832658	0.00191335	0.00101698		0.000148361			8.13256e-05		0.000110563				0.00965597
1.62609	56.8716	23960.5		0.00659259				0.434406	0.00223172	0.0174288	0.00208857	1	0.000150209	6.35487e-05		0.00017355			0.000811971		0.000164263	0			2.30919		0.0186546				0.00733841	0.00125261	0.00181777	0.000656271	0.00827198	0.00190128	0.00101001		0.000147183			8.07406e-05		0.000109933				0.00955079
1.62584	56.8465	23985.6						0.430232	0.0013037	0.01628	0.00117628	1	7.38385e-05	4.47043e-05		9.31746e-05			0.000810064		0.00013499	0			2.29258						0.00726797	0.0012397	0.00179985	0.000647758	0.00821189	0.00188716	0.0010026		0.000145784			8.01463e-05		0.000109015				0.00941323
1.62559	56.8213	24010.8			0.00174307			0.435901	0.00302743	0.0167407	0.00232659	1	0.000115079	1.06094e-05		0.000109711			0.000802388		0.000138089	0			2.31196			0.00694884			0.00734307	0.00125564	0.00181455	0.000657119	0.00827025	0.00190074	0.00100958		0.000146889			8.06842e-05		0.000109802				0.00956026
1.62534	56.7962	24035.9			0.0115444	0.00126258		0.439555	0.00300252	0.0178061	0.00214957	1	0.000112481	5.3923e-05		0.000190946		2.17021e-05	0.00082879		0.000143163	0			2.33475			0.00704976	0.00299521		0.00742175	0.00126638	0.00183467	0.000662058	0.00834171	0.00191715	0.00101848		0.000148497		0.000100042	8.14915e-05		0.000110772				0.00973793
1.62509	56.771	24061.1			0.00234511	0.00297834		0.43358	0.0020373	0.0172848	0.00155657	1	0.000288161	2.12176e-05		0.000150168			0.000841691		0.00018037	0			2.31019			0.00694901	0.00297566		0.00733102	0.00125113	0.00181619	0.000653716	0.00826749	0.00190082	0.00100929		0.000147007			8.08197e-05		0.00010994				0.00954973
1.62484	56.7459	24086.2					7.46019e-05	0.436501	0.00178016	0.0157555	0.00240273	1	0.000185122	9.62938e-05		8.57909e-05			0.000791781		0.000131652	0			2.31242					0.000914777	0.00733903	0.00124937	0.00180887	0.000656851	0.00826292	0.00189934	0.00100904		0.00014666			8.05689e-05		0.000109678				0.00955368
1.62459	56.7207	24111.3						0.434221	0.00275446	0.0175804	0.00224662	1	0.000254377	4.34981e-05		0.00010414			0.000810964		8.29475e-05	0			2.30541						0.00732188	0.00125208	0.00181449	0.000655514	0.0082542	0.00189763	0.00100776		0.000146581			8.0563e-05		0.000109362				0.00951468
1.62434	56.6956	24136.5			0.0161006	0.00296866		0.440528	0.002801	0.0178852	0.0022801	1		1.39809e-05		0.000130268			0.000752201		0.000117769	0			2.3444			0.00709357	0.00301287		0.00745188	0.00126999	0.00184144	0.000664929	0.008371		0.00102189		0.000148764			8.1457e-05		0.000111055				0.00981246
1.62409	56.6705	24161.6		0.000259346	0.00582015			0.428274	0.00230522	0.0192406	0.00257321	1	0.000114595	0.000134419		0.000114341			0.000765737		0.000148151	0			2.29358		0.0185543	0.00693941			0.00728394	0.00124793	0.001818	0.000655655	0.00823905	0.00189357	0.00100628		0.000146353			8.02288e-05		0.000109429				0.00944844
1.62384	56.6453	24186.8			0.00602727	0.00428297		0.42611	0.00232412	0.0176794	0.00233171	1	3.31683e-05	3.19279e-05		0.000167969	6.80217e-06		0.000747541		0.000128861	0			2.2932			0.00693788	0.00296977		0.00727252	0.00124757	0.00181094	0.000654435	0.00823622	0.00189258	0.00100551		0.000146524	5.48796e-06		8.01263e-05		0.000109312				0.00944364
1.62359	56.6202	24211.9			0.0059184	0.00264391		0.436365	0.00481808	0.0182991	0.00341466	1		7.65201e-05		0.000152761	4.28295e-05		0.000828953		0.000155754	0	4.04898e-05		2.3221			0.00700542	0.00299206		0.00738644	0.00127017	0.00183127	0.000665352	0.00831693		0.00101555		0.000147897	5.69156e-06		8.125e-05		0.000110495		5.1249e-05		0.00965637
1.62334	56.595	24237.1		0.0286151	0.0124805	0.000100437		0.438515	0.00192366	0.0173168	0.00303768	1	0.000127824	5.92768e-05		0.000150304			0.000810698		0.000181731	0			2.34557		0.019062	0.00711271	0.0030154		0.00747951	0.00127245	0.00184797	0.000671336	0.00841155	0.00193326	0.00102703		0.000149569			8.20976e-05		0.000111862				0.00986492
1.62309	56.5699	24262.2				0.000791398	4.16295e-05	0.432488	0.00284405	0.0181925	0.00312942	1	0.000167455	4.09392e-05		0.000127337			0.000836652		0.000133136	0			2.30186				0.00296101	0.000913417	0.00731265	0.00125209	0.0018165	0.00065897	0.00825187	0.00189673	0.00100746		0.000146635			8.06462e-05		0.000109538				0.00949731
1.62284	56.5447	24287.3			0.0172635	0.00663054		0.433364	0.00292423	0.0181673	0.00312218	1		0.000121111	1.66984e-05	0.000166067	1.31016e-05		0.000805515		0.000187533	0	4.20163e-05		2.33041			0.00707949	0.00302011		0.00740208	0.00126711	0.0018377	0.000666669	0.00834865		0.00101961	0.000151643	0.000148516	5.58917e-06		8.14621e-05		0.000111049		5.14508e-05		0.00972788
1.62259	56.5196	24312.5			0.00911589	0.00402394	0.000412583	0.427829	0.00430492	0.0182923	0.00396956	1	0.000312596			0.000225076			0.000841122		0.000163591	0			2.30342			0.00698641	0.002984	0.000917918	0.00731711	0.0012622	0.00182281	0.000664587	0.00827865	0.00190349			0.000147515			8.09265e-05		0.000110019				0.0095346
1.62234	56.4945	24337.6				0.000300718	0.000700651	0.42754	0.00248792	0.0170924	0.00383724	1				0.000118875			0.000793159		0.000158404	0	4.10558e-05	3.05272e-06	2.28757				0.00294587	0.000912077	0.00725993	0.00124508	0.00180393	0.000658958	0.0082153				0.00014595			8.01102e-05		0.000109156		5.06251e-05	2.21821e-06	0.00939653
1.62209	56.4693	24362.8					0.00122993	0.431749	0.00243851	0.0184221	0.00394562	1	0.0001027	7.85154e-05		0.000283722			0.000790417		0.000154047	0			2.30137					0.000918469	0.00731079	0.00125062	0.00181774	0.000662445	0.0082532	0.00189677	0.00100778		0.000147304			8.04685e-05		0.000109642				0.00949685
1.62184	56.4442	24387.9		0.00204447	0.00208208	0.00078754		0.433643	0.00251882	0.0175785	0.00361593	1	4.92713e-05	4.92425e-05		0.000296051			0.000767187		0.000168331	0			2.30858		0.0186372	0.0069522	0.00296843		0.00733579	0.00125389	0.00181852	0.000662637	0.00827258	0.001901	0.00101002		0.000147701			8.05613e-05		0.000109958				0.00954894
1.62159	56.419	24413				0.00392773	0.00131317	0.43762	0.00266936	0.0182589	0.00312894	1		8.71575e-05		0.000311669			0.000777605		0.000147539	0	3.44243e-05		2.32452				0.002995	0.000925165	0.00738573	0.00126023	0.00182963	0.000663632	0.00831027		0.00101478		0.000148438			8.09716e-05		0.000110373		5.11827e-05		0.0096587
1.62134	56.3939	24438.2				0.00019762	0.00196327	0.426605	0.00330171	0.0176639	0.00337105	1		3.47457e-05		0.000242953			0.000750859		9.44623e-05	0	7.60639e-05		2.28706				0.00294637	0.00091755	0.00725835	0.00124881	0.00180685	0.000657248	0.00821787		0.00100328		0.000146506			7.99614e-05		0.000108927		5.07847e-05		0.00939739
1.62109	56.3688	24463.3				0.00159011	0.00237808	0.431093	0.00345363	0.0178259	0.00312343	1	0.000162697	0.000117262	2.47576e-05	0.000261203			0.000774271		0.00017111	0			2.3039				0.00296741	0.000924025	0.00731456	0.00125592	0.00181689	0.000659636	0.00826051	0.0018987	0.00100883	0.000150075	0.000147341			8.0473e-05		0.000109809				0.00951572
1.62084	56.3436	24488.5				0.00233955		0.4206	0.00328037	0.0163253	0.0032533	1	0.000175833			0.000350656			0.00085795		0.000124315	0			2.2688				0.00293838		0.00719257	0.00124163	0.00179111	0.000653032	0.00817117	0.00187821			0.000146113			7.99445e-05		0.00010843				0.00926936
1.62059	56.3185	24513.6		0.0211694	0.00951736	0.0049766	0.00268346	0.439453	0.00342067	0.0176744	0.00287263	1	0.00026813	6.60577e-05		0.000246887			0.000805636		0.000169201	0			2.35471		0.0190725	0.00711585	0.00304258	0.000944273	0.00749989	0.00128155	0.00185354	0.000672115	0.00843002	0.0019381	0.00102932		0.000150304			8.22566e-05		0.000112055				0.00992513
1.62034	56.2933	24538.8				0.000553402	0.00209246	0.427482	0.00362234	0.0161221	0.00292154	1	0.000238481			0.000296392			0.000823025		0.000163145	0			2.29083				0.0029495	0.000918601	0.00726607	0.00125084	0.00180153	0.000655773	0.00822253	0.00189028			0.000146808			8.03034e-05		0.000109272				0.0094182
1.62009	56.2682	24563.9			0.00120851	0.00354223	0.00170498	0.43026	0.00300464	0.0158639	0.00266952	1	5.58231e-05	6.72602e-05		0.000307469			0.000807501		0.000162635	0			2.30369			0.00693285	0.00297308	0.000920502	0.00730523	0.00125306	0.00180733	0.000657231	0.00825386	0.00189673	0.00100781		0.000147414			8.05453e-05		0.000109686				0.00950718
1.61984	56.243	24589			0.00572189	0.0028618	0.00227547	0.438689	0.00232665	0.0167184	0.00303907	1	0.000103321	3.63699e-05		0.000344514			0.00075531		9.27224e-05	0			2.33378			0.00701742	0.00299845	0.000931611	0.00740964	0.00126212	0.00182803	0.000665006	0.00833216	0.00191492	0.00101724		0.000148966			8.1092e-05		0.000110435				0.00972271
1.61959	56.2179	24614.2				0.00114442	0.000747723	0.428705	0.00266392	0.0182361	0.00269428	1	0.000157944	5.64192e-05		0.000281754	0.000156526	8.59314e-06	0.000796272		0.000220131	0			2.29268				0.00295493	0.000913999	0.00727848	0.00124816	0.00181206	0.000655502	0.00823087	0.00189186	0.00100496		0.000146897	6.10057e-06	9.86583e-05	8.02748e-05		0.000109617				0.00943536
1.61934	56.1928	24639.3		0.0203021			0.00152272	0.442501	0.00113407	0.0149281	0.00285907	1	9.7571e-05	0.000119076		0.000209821	4.57731e-05		0.000802778		0.000143027	0	0.000100122		2.34391		0.0189336			0.000932719	0.00745946	0.00126289	0.0018289	0.000667292	0.00837024	0.00192365	0.00102224		0.000149083	5.74036e-06		8.16613e-05		0.00011115		5.18271e-05		0.00980955
1.61909	56.1676	24664.5				0.0017016	0.00147118	0.438494	0.00229822	0.0171769	0.00273813	1	9.22531e-05	3.15025e-05		0.000259157			0.000802504		0.000133145	0			2.3239				0.00298217	0.000924712	0.00738051	0.00125717	0.00182295	0.000661214	0.0083003	0.00190755	0.00101333		0.000148042			8.09778e-05		0.000110181				0.00964456
1.61884	56.1425	24689.6			0.000187654			0.429428	0.00205974	0.0163118	0.00296537	1	9.76247e-05			0.000244606			0.000744644		0.000129109	0			2.29139			0.00689785			0.00726934	0.0012436	0.00180114	0.000655526	0.00821718	0.00188847			0.0001465			7.99291e-05		0.000109061				0.00941439
1.61859	56.1173	24714.8				0.00818567		0.436756	0.00121534	0.0157224	0.00306661	1	0.000184252	5.44142e-05		0.000300293		2.96593e-06	0.000831883		0.000172273	0		1.76993e-05	2.326				0.00301095		0.00737787	0.00125346	0.00181804	0.000662989	0.00830546	0.00190912	0.00101406		0.000148305		9.9529e-05	8.11501e-05		0.000110412			2.30338e-06	0.00965927
1.61834	56.0922	24739.9		0.040622	0.000956321	0.00301373	0.00048024	0.432772	0.00288149	0.0162364	0.00253859	1	0.00025516			0.000309061			0.000795726		0.000144709	0			2.32825		0.0190331	0.00703491	0.00301508	0.000929063	0.00742439	0.00127118	0.00183577	0.000666458	0.00837661	0.00192577			0.000149613			8.16939e-05		0.000111242				0.00975142
1.61809	56.067	24765				0.00447117	0.000879501	0.42802	0.00340466	0.0176401	0.00275705	1	0.000150103	0.000125256		0.000398393			0.000850489		0.000148931	0	5.13462e-05		2.29604				0.00297304	0.000915902	0.00728649	0.00125307	0.0018123	0.000656737	0.00824312	0.00189465	0.00100674		0.000147596			8.06177e-05		0.000109487		5.08389e-05		0.00946328
1.61784	56.0419	24790.2		0.00708978	0.00635145	0.00879123	0.00212968	0.435114	0.00116788	0.0159816	0.00306632	1		0.000148205		0.000404851	1.36758e-05		0.00083432		0.000139108	0	4.36051e-05		2.3361		0.018837	0.00703673	0.00303033	0.000933216	0.00741232	0.00126028	0.0018293	0.0006667	0.00835196		0.00102013		0.000149572	5.59378e-06		8.16147e-05		0.000110891		5.14778e-05		0.0097555
1.61759	56.0168	24815.3		0.0218004	0.00856498	0.00187113	0.00275161	0.440171	0.00180528	0.018488	0.00320567	1	0.000211149	0.000142072	4.50225e-05	0.000318202			0.000785389		0.000112219	0			2.35199		0.0190505	0.00710266	0.00302558	0.000943342	0.00749324	0.0012731	0.00185457	0.00067265	0.00841915	0.00193536	0.00102831	0.000153043	0.000150411			8.20652e-05		0.00011167				0.00990089
1.61734	55.9916	24840.5			0.00726312	0.00704744	0.00414755	0.436615	0.00312111	0.0168671	0.00328682	1	0.00016175	6.83774e-05		0.00035569			0.000859903		0.000174778	0			2.33961			0.00704607	0.00302543	0.000942383	0.00742442	0.00126943	0.00183444	0.000668145	0.00835853	0.00192122	0.0010206		0.000149484			8.17857e-05		0.000111128				0.00977786
1.61709	55.9665	24865.6			8.08059e-05	0.00186205	0.0014754	0.426995	0.00315547	0.0161473	0.00255326	1	0.000130968	0.000112269		0.000451843	9.35411e-05		0.000798083		0.000119813	0			2.29021			0.00690007	0.0029541	0.000915821	0.00726215	0.00124859	0.00180116	0.000654085	0.00822035	0.00188933	0.00100391		0.000147408	5.8339e-06		8.01796e-05		0.000109065				0.00941315
1.61684	55.9413	24890.8			0.00864491	0.0048583	0.00382716	0.434304	0.00297781	0.0158259	0.00259158	1	0.000239257	2.66552e-05	4.75059e-06	0.000516612			0.000794208		0.000137891	0			2.33003			0.00702707	0.00300568	0.000937738	0.00738871	0.00126438	0.00182366	0.000662903	0.00832916	0.00191479	0.00101684	0.000151239	0.000149629			8.12248e-05		0.000110583				0.0097036
1.61659	55.9162	24915.9				0.00232793	0.00185578	0.434648	0.00265156	0.0176034	0.00315373	1	0.000246391	7.22859e-05		0.000471226			0.000840813		0.000138295	0			2.31501				0.00297934	0.000924625	0.00735117	0.00125636	0.0018214	0.000661735	0.00828523	0.00190472	0.00101166		0.000148652			8.09895e-05		0.000110002				0.0095902
1.61634	55.8911	24941				0.00566491	0.00201224	0.43602	0.00353527	0.0170549	0.00273003	1	0.000195349	8.66165e-05		0.000405008			0.000820962		0.0001354	0			2.32403				0.00300188	0.000927966	0.00737825	0.00126368	0.00182442	0.0006619	0.00830933	0.00191005	0.00101467		0.000148809			8.11426e-05		0.00011031				0.00965557
1.61609	55.8659	24966.2		0.0164199		0.00593324	0.00354333	0.441608	0.00302836	0.0158265	0.00312321	1	0.000136249	8.50848e-05		0.00045631			0.000832329		0.000144453	0	1.12306e-05		2.35266		0.0189876		0.00303624	0.00094467	0.00748341	0.00127554	0.00183946	0.000670879	0.00840132	0.00193095	0.00102589		0.000150672			8.20886e-05		0.000111569		5.16461e-05		0.0098827
1.61584	55.8408	24991.3		0.0438342		0.00291899	0.000685766	0.439345	0.0016674	0.0170006	0.00248455	1	0.000224548	8.73676e-05		0.000453666	4.13266e-05		0.000843171		0.000109735	0			2.3492		0.0191683		0.00303396	0.000935869	0.00749957	0.00127418	0.00185073	0.000670491	0.00843017	0.00193795	0.00102943		0.000151179	5.76272e-06		8.24162e-05		0.000111806				0.00990209
1.61559	55.8156	25016.5		0.0222329	0.00832755	0.00629433	0.00325588	0.441571	0.00381372	0.0170403	0.00266075	1	0.000112636	4.74956e-05		0.000421259			0.000825061		0.000150977	0	7.27075e-05		2.36342		0.0191271	0.00712951	0.00305614	0.000949173	0.00752855	0.00128658	0.00185572	0.000672985	0.00845217	0.00194254	0.00103194		0.000151436			8.25548e-05		0.000112272		5.22185e-05		0.00998801
1.61534	55.7905	25041.6		0.0116763	0.00549345	0.00369261	0.00246614	0.434409	0.00307114	0.0175115	0.0029024	1	0.000226649			0.000431098			0.000912134		0.000138652	0			2.32864		0.0188413	0.00702758	0.00300666	0.000933882	0.00740351	0.00126722	0.00183424	0.000665488	0.00834535	0.00191846			0.000149563			8.18747e-05		0.000110802				0.00971665
1.61509	55.7653	25066.7				0.000116747	0.00049135	0.427837	0.00438984	0.0175603	0.00274557	1	0.000160943	8.07611e-05	3.04234e-05	0.000403127			0.000832214		0.000178878	0			2.28816				0.0029474	0.000911923	0.00726677	0.00125386	0.00180725	0.00065498	0.00822166	0.00188976	0.00100394	0.000149393	0.000147232			8.03328e-05		0.000109325				0.00940626
1.61484	55.7402	25091.9				0.007788	0.00271762	0.436576	0.00303544	0.0170964	0.0023264	1	0.000259079	0.000117584		0.000408739			0.000861798		0.000108653	0			2.33029				0.00301624	0.000932611	0.00739416	0.00126393	0.00182796	0.000661439	0.00832464	0.00191384	0.00101666		0.000149099			8.1462e-05		0.000110402				0.00969939
1.61459	55.7151	25117			0.00445018	0.00536588	0.00136785	0.436933	0.00405418	0.0170043	0.0026771	1	0.000186452	0.000150292		0.000451353			0.000816249		0.000191625	0		1.01794e-06	2.32966			0.00700991	0.00300793	0.000927537	0.00739999	0.00126891	0.00182865	0.000663288	0.00832953	0.00191466	0.0010174		0.000149364			8.13202e-05		0.000110812			2.24058e-06	0.00970247
1.61434	55.6899	25142.2			0.0131744	0.00221967	0.000677504	0.437336	0.00354154	0.016474	0.00252438	1	0.000205316	0.000132583	1.17567e-05	0.000355501			0.000818876		0.000140904	0			2.33326			0.00705599	0.00299897	0.000925941	0.00741191	0.00126853	0.00182897	0.000663569	0.00834105	0.00191739	0.00101873	0.000151484	0.000149171			8.14437e-05		0.000110754				0.00973091
1.61409	55.6648	25167.3				0.00196697	0.000301613	0.430258	0.00401128	0.0164052	0.00185279	1	0.00027787	3.72342e-05		0.000324541			0.000851126		0.000184781	0			2.29739				0.0029608	0.000912929	0.00729098	0.00125476	0.00180604	0.000652587	0.00823778	0.00189394	0.00100573		0.000147197			8.05681e-05		0.000109563				0.00946269
1.61384	55.6396	25192.5				0.000526585	0.00245726	0.434159	0.00400994	0.0171089	0.00193329	1	8.58347e-05	0.000113076	6.06798e-06	0.000324912			0.000837004		0.000172348	0			2.311				0.00296723	0.000925666	0.00733764	0.00126001	0.00181651	0.000655652	0.00827226	0.00190108	0.00101025	0.000150211	0.000147814			8.0847e-05		0.000109971				0.0095586
1.61359	55.6145	25217.6			0.00852309	0.00387043	0.000573564	0.441068	0.00184427	0.0175644	0.00229462	1	0.00016215	9.86809e-05		0.000385969	4.47771e-05		0.000802629		0.000141501	0			2.34187			0.0070485	0.00301094	0.000927073	0.00744004	0.00126359	0.00183662	0.000663732	0.00835516	0.00192045	0.00102031		0.000149551	5.72586e-06		8.15135e-05		0.000110944				0.00978335
1.61334	55.5893	25242.7				0.000185008	0.000499812	0.436622	0.00348259	0.0162096	0.00236751	1	0.000266275			0.000364386			0.000763244		0.000178324	0			2.31435				0.00296693	0.000917913	0.00735058	0.0012583	0.00181347	0.000657694	0.00827536	0.00190254			0.000148033			8.0572e-05		0.000110036				0.00957604
1.61309	55.5642	25267.9			0.00274277	0.000552974	0.00144952	0.435227	0.0031059	0.0173487	0.00291899	1	0.000132913	1.61491e-05		0.000330191			0.000832825		0.00012903	0			2.31536			0.00696629	0.00297231	0.00092304	0.00735434	0.00125837	0.00182054	0.000660832	0.0082861	0.00190445	0.00101154		0.000148083			8.09649e-05		0.000109975				0.00959265
1.61284	55.5391	25293			0.00750993	0.00183437	0.000226185	0.440533	0.00115038	0.0169377	0.00295345	1	0.000158907	9.58179e-05		0.000420984			0.000802705		0.000126825	0			2.33582			0.00702721	0.00299516	0.000923381	0.0074198	0.00125764	0.00182956	0.00066487	0.00833493	0.00191579	0.00101783		0.000149335			8.13165e-05		0.000110614				0.00973443
1.61259	55.5139	25318.2				0.00519283	0.00160762	0.436186	0.00430991	0.0176872	0.00257231	1	0.000266027			0.00033419			0.00071245		0.000129377	0			2.32273				0.00299954	0.000926169	0.00737803	0.00126674	0.00182683	0.000661163	0.0083083	0.00191011			0.000148497			8.06818e-05		0.000110271				0.00964896
1.61234	55.4888	25343.3		0.00926863		0.00335701	0.00109075	0.433842	0.00449038	0.0190717	0.00248761	1	0.000219781			0.000357281			0.000782335		0.000144137	0			2.31653		0.0187546		0.00299303	0.000924366	0.00737103	0.00126796	0.00183326	0.000661057	0.00831139	0.00191063			0.000148648			8.10022e-05		0.000110374				0.00962681
1.61209	55.4636	25368.5					0.00118174	0.43425	0.00216339	0.020015	0.00360551	1	0.000201651	3.82452e-05		0.000352367			0.000794335		0.000108542	0			2.30881					0.000920606	0.00733973	0.00125266	0.00182896	0.000662723	0.00827419	0.001902	0.00101018		0.000147962			8.06893e-05		0.000109732				0.00955177
1.61184	55.4385	25393.6			0.00864416	0.00581691	0.00118884	0.44068	0.00179062	0.0204912	0.00296055	1		3.8288e-05		0.000385826		3.69954e-06	0.000820551		0.0001599	0			2.34489			0.00706629	0.00302647	0.000931923	0.00745665	0.00126646	0.00185337	0.000668148	0.00837564		0.00102256		0.000149917		0.000100373	8.17884e-05		0.000111293				0.00981997
1.61159	55.4133	25418.7			0.0113563	0.0020655		0.43819	0.00177252	0.018673	0.00261157	1	0.000216933	4.46563e-05		0.000374402			0.000769422		0.000175245	0			2.33234			0.00704575	0.00299719		0.00741267	0.00126068	0.00183744	0.000663682	0.0083379	0.00191671	0.00101798		0.000149194			8.12068e-05		0.000110855				0.00972341
1.61134	55.3882	25443.9						0.433077	0.00191644	0.0184716	0.00315355	1	0.000294415	5.7395e-05		0.000319622			0.000856868		0.000148763	0			2.30297						0.00731628	0.00124847	0.00181795	0.000659178	0.00825322	0.00189756	0.00100769		0.000147452			8.07428e-05		0.00010962				0.00950345
1.61109	55.3631	25469			0.0114892			0.431259	0.00333978	0.0182996	0.00323522	1	4.72285e-05	4.01546e-05		0.000409675			0.000873966		0.00014228	0	3.94462e-05		2.30871			0.00700193			0.00733727	0.00125923	0.00182432	0.000662086	0.00828539	0.00190394	0.00101155		0.0001484			8.11284e-05		0.000110021		5.10503e-05		0.00956429
1.61084	55.3379	25494.2		0.0219343		0.00306407	0.00168093	0.435511	0.00124912	0.0177769	0.00304243	1	0.000181543	8.03508e-05		0.000366832			0.000901095		9.2099e-05	0			2.32901		0.018895		0.00300577	0.000931141	0.00741238	0.00126034	0.0018364	0.000666456	0.00835015	0.00191938	0.00101962		0.000149381			8.18758e-05		0.000110671				0.00972379
1.61059	55.3128	25519.3			0.0137464	0.00409578	0.0010366	0.436167	0.00370504	0.0175341	0.00308191	1	0.000167435			0.000410622			0.000908616		0.000126939	0			2.33401			0.00706709	0.0030105	0.000928583	0.00741617	0.00127078	0.00183565	0.000666716	0.00835134	0.00191959			0.000149585			8.19189e-05		0.000110832				0.00974605
1.61034	55.2876	25544.4		0.0138683	0.000697891	0.00219539	0.00156231	0.437634	0.00343886	0.0178155	0.00289165	1	0.000447276	9.09913e-05		0.000387054			0.000820418		0.000132138	0			2.33096		0.0188572	0.00701009	0.00300149	0.000930445	0.00741964	0.00126921	0.00183617	0.000665683	0.00834835	0.00192007	0.00101945		0.000149433			8.15214e-05		0.000110814				0.00972985
1.61009	55.2625	25569.6					0.00172012	0.430529	0.00281102	0.019549	0.00280782	1	0.000209016	0.000108777		0.000406151	6.20365e-06		0.000803415		0.000145363	0	1.27737e-05		2.29859					0.000920034	0.00730212	0.00125153	0.00182149	0.000657423	0.0082491	0.00189626	0.0010074		0.000147736	5.49407e-06		8.04821e-05		0.000109551		5.07167e-05		0.00948066
1.60984	55.2374	25594.7				0.00238771	0.0015739	0.430819	0.00250989	0.0196652	0.00326449	1	0.000236342	5.19463e-05		0.000370328	1.30076e-05		0.000813619		0.000132652	0		2.51541e-06	2.30289				0.00297133	0.000920897	0.00731496	0.00125228	0.00182487	0.000660357	0.00826225	0.0018994	0.00100877		0.000147823	5.53094e-06		8.06525e-05		0.000109673			2.22867e-06	0.00951352
1.60959	55.2122	25619.9						0.4331	0.00220417	0.0175316	0.00292445	1	0.000257662	3.27779e-05		0.0002722			0.000802855		0.000143216	0			2.30268						0.00731264	0.00124902	0.00181314	0.000657896	0.008249	0.00189644	0.00100708		0.000147181			8.04788e-05		0.000109541				0.00949742
1.60934	55.1871	25645				0.00218663	0.00177152	0.431738	0.00311002	0.0169181	0.00289088	1	0.000208511	1.5142e-05		0.000294754			0.000787332		0.000119393	0			2.30527				0.00296927	0.000921333	0.00731574	0.00125425	0.00181277	0.000658542	0.00825884	0.0018985	0.00100821		0.00014745			8.05107e-05		0.000109574				0.00951943
1.60909	55.1619	25670.2		0.0242183	0.000899664	0.00439904		0.429176	0.00269939	0.018844	0.00273149	1	5.08901e-05	0.000123447		0.000266431			0.000827132		0.000161986	0			2.31018		0.0188287	0.00698432	0.00299926		0.0073563	0.00126132	0.00183347	0.00066249	0.00831666	0.00191114	0.00101571		0.000148364			8.12398e-05		0.000110518				0.00960648
1.60884	55.1368	25695.3				0.00125442	0.00145961	0.432755	0.00334357	0.0176842	0.00284208	1	0.000214863			0.000234186			0.000842905		0.00014565	0			2.30626				0.00296699	0.00092053	0.0073238	0.00125587	0.0018169	0.000658688	0.0082632	0.00189953			0.000147278			8.07828e-05		0.00010974				0.00952854
1.60859	55.1116	25720.4		0.0135026			0.000219886	0.434409	0.00299359	0.0199793	0.00294966	1	0.000189905			0.0001972			0.000800395		0.000134717	0			2.31353		0.0187608			0.000920187	0.00736891	0.00126098	0.00183591	0.000662574	0.00830634	0.00190934			0.000147893			8.1028e-05		0.000110267				0.00960848
1.60834	55.0865	25745.6			0.00545426			0.436302	0.00268882	0.0176347	0.00302359	1	3.22599e-05	8.56643e-05		0.000204442			0.000813783		0.000156871	0			2.31734			0.00698279			0.00736434	0.00125759	0.0018231	0.000661764	0.00829235	0.00190547	0.00101259		0.000147674			8.0947e-05		0.000110173				0.00960811
1.60809	55.0614	25770.7			0.00931612		0.000863423	0.430097	0.00257163	0.0182275	0.00316921	1	0.000207917	1.19594e-05		0.000231759	4.76215e-05		0.000804182		0.000147727	0			2.3047			0.00698004		0.000918836	0.00731895	0.00125373	0.00182066	0.000660592	0.00827012	0.00190109	0.00100957		0.000147391	5.67934e-06		8.06903e-05		0.00010984				0.00953008
1.60784	55.0362	25795.9				0.00028609	0.00112521	0.428739	0.00251728	0.0160732	0.00321422	1	0.000217154	0.000118129		0.000246358			0.000737545		0.000151285	0			2.29237				0.00294838	0.000914617	0.00727118	0.00124628	0.00180132	0.000656971	0.00822246	0.00189017	0.00100419		0.000146602			7.99514e-05		0.000109222				0.00942448
1.60759	55.0111	25821			0.00966631	0.000823007	0.000103275	0.436548	0.00294918	0.0169311	0.00275612	1	0.000200146	8.84792e-05		0.00024929			0.000830428		0.000178373	0			2.32405			0.00701773	0.0029831	0.000920447	0.00738376	0.00126181	0.00182473	0.000662305	0.00831305	0.00191093	0.00101513		0.000148229			8.12183e-05		0.000110538				0.00965997
1.60734	54.9859	25846.2		0.0347417	0.00855093	0.000389032	0.00019129	0.432924	0.00349955	0.0165824	0.00278439	1	0.000163188	7.30694e-05		0.000266325			0.000901873		0.000132393	0			2.32892		0.0190147	0.00706905	0.00300508	0.000928159	0.00742748	0.00127418	0.00183782	0.000667707	0.00837938	0.00192602	0.00102316		0.000149483			8.21656e-05		0.000111227				0.00975747
1.60709	54.9608	25871.3			0.00758161	0.00191241		0.430154	0.0029679	0.0170869	0.00235432	1		6.12845e-05		0.000233131			0.000832562		0.000155738	0	3.42439e-05		2.30358			0.00696577	0.00296917		0.00731174	0.00125409	0.0018141	0.000656555	0.00826171		0.00100875		0.000147247			8.07255e-05		0.000109762		5.08829e-05		0.00951574
1.60684	54.9356	25896.4			0.00148525		0.00105082	0.423879	0.0043996	0.0151432	0.00285806	1	8.34642e-05	8.58067e-05		0.000304011			0.000826684		0.000154688	0			2.27839			0.0068823		0.000910961	0.00722463	0.00124943	0.0017909	0.000653104	0.00819233	0.0018827	0.00100037		0.0001463			8.00235e-05		0.000108836				0.00933265
1.60659	54.9105	25921.6		0.0186782		0.0053428	8.52309e-05	0.429585	0.0050868	0.0166192	0.00282423	1	2.75505e-05			0.000308871			0.000879665		0.000120179	0			2.30921		0.0187794		0.002999	0.000919487	0.00734774	0.00126947	0.00182168	0.000661951	0.00830506	0.00190837			0.000148334			8.13447e-05		0.00011019				0.00958907
1.60634	54.8854	25946.7			0.000259141	0.00294519		0.42318	0.00299026	0.0160831	0.00275669	1	0.000117812	0.000176893	1.28998e-05	0.000274187			0.000799102		0.000158199	0	5.03091e-05		2.27754			0.00687576	0.00294781		0.00722017	0.00124338	0.00179436	0.000652545	0.00819052	0.00188242	0.00100053	0.000148755	0.000146146			7.98928e-05		0.000108826		5.05102e-05		0.00932712
1.60609	54.8602	25971.9			0.00166895	0.00297319	0.000140254	0.426817	0.00406928	0.0162856	0.00327179	1	0.00021564	1.24014e-05		0.000244032			0.000837225		0.000167487	0			2.29032			0.00691253	0.00296121	0.000911116	0.00726766	0.00125342	0.00180327	0.000657603	0.00822741	0.00189131	0.00100436		0.00014668			8.04096e-05		0.000109354				0.0094217
1.60584	54.8351	25997			0.00734424	0.00120642		0.42843	0.00209932	0.0168063	0.00269048	1	7.25696e-05	7.88744e-05		0.000322869	1.85977e-05		0.000847939		0.000157233	0			2.29756			0.00695011	0.00296		0.00728921	0.00124787	0.00180912	0.000656556	0.00824429	0.0018946	0.00100669		0.000147306	5.54196e-06		8.06187e-05		0.000109536				0.00947089
1.60559	54.8099	26022.1		0.0297372	0.00774055		0.000306093	0.425548	0.00515157	0.0148412	0.00315626	1	0.000147866			0.000257921			0.000839125		0.000133896	0		5.92018e-06	2.30311		0.0188328	0.00700576		0.000920768	0.00733388	0.00127025	0.00181501	0.000663592	0.00830835	0.00190963			0.000148181			8.12085e-05		0.000110291			2.25525e-06	0.00956751
1.60534	54.7848	26047.3			0.0204073	0.00335511	0.00135471	0.425704	0.00265212	0.0148297	0.00248314	1	0.000133782	4.83774e-05		0.000222429			0.000847767		0.000154371	0			2.30818			0.00703721	0.00298295	0.000922349	0.00731253	0.00125608	0.00180952	0.000658814	0.00828343	0.00190384	0.00101135		0.000147589			8.10007e-05		0.000110045				0.00955982
1.60509	54.7597	26072.4		0.00498882	0.00370624	0.00126669		0.424977	0.00309811	0.0150553	0.00260923	1		1.68998e-05		0.000292812			0.000844174		0.000176032	0			2.28582		0.0185227	0.00691167	0.00295024		0.00725039	0.00124776	0.00179581	0.000654003	0.00821642		0.00100303		0.000146685			8.03307e-05		0.000109243				0.00939064
1.60484	54.7345	26097.6			0.00334739	0.004773	0.00157443	0.428092	0.00592293	0.0162297	0.00328891	1	0.000170902			0.000267135			0.000836243		0.000144481	0			2.3013			0.00694981	0.00298164	0.000921041	0.00730483	0.00126658	0.00181096	0.00066056	0.00826353	0.00189942			0.000147419			8.07584e-05		0.000109739				0.00950843
1.60459	54.7094	26122.7		0.00605202	0.0160052	0.00296663	0.00032228	0.432527	0.00427306	0.0152226	0.00293278	1	0.000271168	6.38689e-05	1.70601e-06	0.000283825		3.33932e-05	0.000821485		0.000127188	0			2.32521		0.0187942	0.00706255	0.00299985	0.000923774	0.00738636	0.00127064	0.00182239	0.000664778	0.00833486	0.00191624	0.00101769	0.00015133	0.000148762		0.000100008	8.13941e-05		0.000110615				0.00969014
1.60434	54.6842	26147.9				0.00291394	0.00148718	0.422665	0.0030247	0.0150562	0.00295688	1	0.000111065	5.21275e-05		0.000262291			0.00088579		0.000162086	0			2.27856				0.00294764	0.00091253	0.00721793	0.0012435	0.00179012	0.000653353	0.00819037	0.00188236	0.000999999		0.000146095			8.02464e-05		0.00010884				0.00933113
1.60409	54.6591	26173			0.00659566	0.00482497	0.00152617	0.424191	0.00374694	0.0165784	0.00288892	1	2.24549e-05	4.5796e-05		0.000317907			0.000815252		0.000138294	0	1.18177e-06		2.29245			0.00694341	0.00297337	0.00091822	0.00726796	0.00125401	0.00180724	0.000657032	0.00824	0.0018934	0.00100603		0.000147209			8.04421e-05		0.000109401		5.0613e-05		0.00944489
1.60384	54.6339	26198.1				0.0030463	0.00236205	0.424727	0.00414698	0.0152489	0.003156	1	0.000139168	2.11736e-05		0.000267561			0.000932183		0.00019216	0			2.28689				0.00295734	0.000918961	0.00724884	0.00125198	0.00179648	0.000656202	0.00821583	0.00188833	0.00100298		0.00014657			8.06864e-05		0.000109302				0.00939435
1.60359	54.6088	26223.3			0.00962163	0.00166963	0.00219709	0.420123	0.0036563	0.0145198	0.00274421	1	0.000325647	7.55686e-05		0.000250394			0.000803658		0.000169671	0			2.28038			0.00692692	0.00294805	0.000917151	0.00722101	0.00124842	0.00179127	0.000653703	0.0082057	0.00188677	0.00100197		0.000146319			8.00597e-05		0.000109075				0.00935604
1.60334	54.5837	26248.4			0.000677979	0.00492773	0.00191481	0.426394	0.00397723	0.0146471	0.00305853	1		2.38589e-05		0.000328488			0.0008925		0.00015178	0			2.29422			0.00691275	0.00297109	0.000918987	0.00727043	0.00125382	0.00179765	0.000657134	0.00823252		0.00100503		0.000147119			8.0687e-05		0.000109358				0.00944361
1.60309	54.5585	26273.6			0.007639	0.003656	0.00236047	0.419664	0.00303128	0.0156577	0.00235854	1	0.000247969	0.000137816		0.000303652	1.16576e-05		0.000841253		0.000172585	0	6.97602e-06		2.28021			0.00691918	0.00295637	0.000917874	0.00721954	0.00124592	0.00179604	0.000652158	0.00820617	0.00188656	0.00100228		0.000146546	5.48786e-06		8.02185e-05		0.000109093		5.0429e-05		0.00935589
1.60284	54.5334	26298.7				0.00547769	0.00141638	0.423757	0.00358365	0.0142457	0.00283245	1	0.000234745	2.79796e-05		0.000273438			0.000919563		0.000136302	0			2.28572				0.00296483	0.000914306	0.00723876	0.00124861	0.00179085	0.000654321	0.00820891	0.00188713	0.00100216		0.000146471			8.05667e-05		0.000108981				0.00938162
1.60258	54.5082	26323.9					0.000109421	0.420863	0.00478231	0.0161519	0.00239282	1	0.000280215	7.99586e-05		0.000255121	3.95322e-05		0.000836441		0.000147368	0			2.26609					0.00090396	0.00718727	0.00124666	0.00178881	0.000648941	0.00816393	0.00187697	0.000996883		0.000145594	5.57339e-06		7.97859e-05		0.000108428				0.00925011
1.60233	54.4831	26349			0.000787118	0.00404296	0.000946817	0.421055	0.00258418	0.0139257	0.002428	1	0.000148784	9.6938e-05		0.000331141			0.000885215		0.000122873	0			2.27507			0.00686705	0.00294764	0.000908894	0.00720006	0.00123975	0.0017827	0.000650169	0.00817757	0.00187957	0.000998618		0.000146148			8.01186e-05		0.000108509				0.00930228
1.60208	54.4579	26374.1			0.0133333	0.00113187		0.423802	0.003373	0.0151837	0.00258094	1	0.00015229	8.75716e-05		0.000265846			0.000886706		0.000141732	0			2.28959			0.00696354	0.00295492		0.00725841	0.0012511	0.00179952	0.000655046	0.00823099	0.00189187	0.0010051		0.000146834			8.06482e-05		0.000109296				0.00942281
1.60183	54.4328	26399.3						0.420244	0.00368451	0.0161428	0.00218674	1	4.30945e-05	0.000133659		0.000282033			0.000809747		0.000159649	0			2.26351						0.00717541	0.00124056	0.00178645	0.000647258	0.00815332	0.00187357	0.000995808		0.000145514			7.95734e-05		0.000108338				0.00922755
1.60158	54.4077	26424.4				0.00219068	0.000477477	0.42274	0.00376473	0.0146613	0.00200682	1	0.000258527	2.52265e-05		0.000121683			0.00082587		0.000130396	0			2.27516				0.00294024	0.000907029	0.00720738	0.00124465	0.00178581	0.000648485	0.00817805	0.00188013	0.000998384		0.0001453			7.98807e-05		0.000108547				0.00930318
1.60133	54.3825	26449.6			0.00576205	0.00413784		0.425423	0.00334797	0.0158826	0.00211415	1	0.000166501	0.000119364	2.48758e-05	0.000179299			0.000865147		0.000134784	0			2.29113			0.00693044	0.00296646		0.00726304	0.00125065	0.00180189	0.000652941	0.00822868	0.00189139	0.00100495	0.000149497	0.000146436			8.05368e-05		0.000109237				0.00942648
1.60108	54.3574	26474.7			0.00141763	0.000632682		0.42764	0.0038137	0.0159817	0.00188587	1	0.000163151	5.58069e-05		0.00027466	0.000142226		0.000839223		0.000180144	0	4.23656e-06		2.28822			0.00690065	0.00294695		0.00725963	0.0012504	0.00179919	0.000650879	0.0082145	0.00188812	0.00100296		0.000146576	6.02971e-06		8.02915e-05		0.000109235		5.04689e-05		0.00939829
1.60083	54.3322	26499.9				0.000732532	0.00140846	0.423796	0.00288771	0.0147533	0.00233581	1	2.46477e-05			0.000247691			0.000849419		0.00013431	0	8.49885e-06		2.27789				0.00293586	0.000911326	0.00721559	0.00124174	0.00178715	0.000650181	0.00818246	0.00188019			0.000145894			8.00201e-05		0.000108621		5.02895e-05		0.00931935
1.60058	54.3071	26525		0.0124278		0.00457401	6.88066e-05	0.428062	0.00142338	0.0168579	0.00178956	1	0.000269016	7.02038e-05		0.00026322			0.000855398		0.000155695	0			2.30034		0.0186536		0.00297985	0.000914521	0.00730231	0.00124758	0.00181296	0.000654152	0.00826083	0.00189921	0.00100868		0.000147355			8.08112e-05		0.00010975				0.00950137
1.60033	54.282	26550.1			0.00581087		0.00117585	0.43344	0.00217527	0.0156191	0.00221737	1	2.45759e-05	0.000109903		0.000222385			0.000835273		0.00015323	0	4.83982e-06		2.31113			0.00696431		0.000919965	0.00733147	0.00125187	0.00180956	0.00065654	0.00826865	0.0019	0.00100979		0.000147326			8.08045e-05		0.000109844		5.08041e-05		0.00955498
1.60008	54.2568	26575.3			0.00869236	0.00820241	0.00126617	0.4292	0.00214287	0.0154537	0.00233797	1		4.61998e-05		0.000287018	5.57369e-05		0.000835722		0.000135481	0	9.69838e-05		2.31392			0.00699289	0.00300483	0.000922537	0.00733141	0.00125473	0.0018132	0.000658609	0.00828841		0.00101194		0.000147946	5.72553e-06		8.09995e-05		0.000110032		5.13074e-05		0.00958937
1.59983	54.2317	26600.4			0.00217148	0.00675344		0.424334	0.00470797	0.0148196	0.00209656	1	0.000150495	0.000181587		0.000202524			0.000841952		0.000159757	0			2.28823			0.00690894	0.00297432		0.00725151	0.00125502	0.00179577	0.000652235	0.00822068	0.00188949	0.00100423		0.00014639			8.03632e-05		0.000109233				0.00940542
1.59958	54.2065	26625.6			0.00207588	0.00528823		0.42711	0.00359563	0.0138622	0.00184909	1		8.36253e-05	3.91723e-06	0.000242979			0.000752421		0.000126897	0			2.29364			0.00691104	0.00296937		0.00726554	0.0012509	0.00179248	0.000651452	0.00822365		0.00100419	0.00014932	0.000146609			8.00241e-05		0.000109137				0.00943105
1.59933	54.1814	26650.7		0.00124883		0.00374874		0.429611	0.00334053	0.0145477	0.00233278	1	2.47697e-05	9.19119e-05		0.000269194	4.84914e-05		0.000823135		0.00011899	0			2.29783		0.0185493		0.00296714		0.00728588	0.00125158	0.00179779	0.000654345	0.00823503	0.00189227	0.00100562		0.00014692	5.65882e-06		8.04259e-05		0.000109256				0.00946134
1.59908	54.1562	26675.8			0.00783665	0.0014274	0.00205076	0.427895	0.00244022	0.0148023	0.00253107	1	0.000227128	7.13838e-05		0.000236584			0.000853685		0.000105422	0			2.30091			0.00695542	0.00296231	0.000921295	0.00729045	0.00124987	0.00180171	0.000656208	0.00824818	0.00189613	0.00100714		0.00014702			8.06804e-05		0.000109374				0.00948915
1.59883	54.1311	26701		0.0626541	0.0249697	0.000218892	0.000458021	0.442066	0.00406809	0.0150232	0.00234371	1	0.000174055	0.000107344		0.000270791			0.000842407		0.000199925	0			2.38687		0.0195867	0.0073076	0.00307582	0.000951378	0.00764335	0.00130693	0.00187485	0.000681698	0.00857867	0.00197187	0.00104765		0.000153057			8.38647e-05		0.000114162				0.0102381
1.59858	54.106	26726.1			0.00192525		0.000799054	0.427633	0.00576962	0.0151055	0.00248968	1	0.000229197			0.000252831			0.000868777		0.000127585	0			2.2895			0.00690887		0.000913203	0.00726605	0.00125955	0.00179719	0.000653939	0.0082218	0.00189007			0.000146616			8.04844e-05		0.000109116				0.00941191
1.59833	54.0808	26751.3				0.00144134		0.424692	0.00294462	0.0153962	0.00238015	1	3.83144e-05	5.56106e-05		0.000236815	1.36408e-05		0.00090561		0.000150408	0			2.27901				0.00294069		0.00722399	0.00124278	0.00179096	0.000650789	0.00818783	0.00188148	0.000999702		0.000145945	5.48371e-06		8.03026e-05		0.000108758				0.00933009
1.59808	54.0557	26776.4			0.00492096	0.00167132	0.00102071	0.428836	0.00513215	0.0147104	0.0023709	1	6.09747e-05	0.000140051		0.000348279	1.88538e-06		0.000825716		0.00015625	0	3.6806e-05		2.29904			0.00694283	0.00296307	0.000916972	0.00729373	0.00126086	0.00180118	0.000655494	0.00824751	0.00189529	0.00100734		0.000147468	5.4752e-06		8.05585e-05		0.000109575		5.0806e-05		0.00948067
1.59783	54.0305	26801.6		0.00573163	0.0113635	0.00200772	0.00233453	0.42815	0.00344211	0.0145542	0.00259962	1	8.68139e-05	0.000130816		0.000364872			0.000829907		0.000111565	0	2.42296e-05		2.30955		0.0186828	0.00700198	0.00297832	0.000926703	0.007325	0.00125976	0.00180896	0.000659507	0.00828608	0.00190426	0.00101201		0.000148227			8.09526e-05		0.000109902		5.09915e-05		0.00956853
1.59758	54.0054	26826.7				0.00480578		0.428389	0.00362902	0.0147621	0.00297343	1		5.0594e-05		0.000352889			0.000844566		0.000233663	0			2.29555				0.00297076		0.00727904	0.00125245	0.00179822	0.00065682	0.00823298		0.00100519		0.000147228			8.04941e-05		0.000109701				0.00944959
1.59733	53.9802	26851.8		0.0356598		0.00429739		0.42918	0.00227065	0.015988	0.00328364	1	5.70082e-05			0.000277681	3.83718e-05		0.00075198		0.000184893	0			2.31496		0.0189205		0.00300586		0.00737356	0.00126249	0.00182587	0.000666344	0.00833615	0.00191564			0.000148759	5.68613e-06		8.1117e-05		0.000110872				0.00964895
1.59708	53.9551	26877					0.000590561	0.430425	0.00363884	0.0154883	0.00268387	1		0.000107188	2.87328e-05	0.000317037			0.000845793		0.000132002	0	1.23669e-05	2.21803e-05	2.29551					0.000913226	0.00728455	0.001252	0.0018005	0.000655369	0.00822973		0.00100503	0.000149532	0.000147022			8.04674e-05		0.000109239		5.05959e-05	2.30081e-06	0.0094457
1.59683	53.93	26902.1		0.024859	0.0173493	0.00595439	0.0018872	0.432326	0.00260596	0.0155733	0.00329426	1	7.8187e-05	5.08453e-05		0.000342284	3.914e-06		0.000792814		0.000200453	0			2.34285		0.0190434	0.00713216	0.00303958	0.000938719	0.0074524	0.00127513	0.00184037	0.000672318	0.00841033	0.00193278	0.00102685		0.000150355	5.59183e-06		8.20105e-05		0.000111924				0.00985209
1.59658	53.9048	26927.3				0.00222308	0.000613023	0.421487	0.00325926	0.0149093	0.00356312	1	0.000117273	0.000122314		0.000313611			0.000779447		0.000109206	0			2.27258				0.0029398	0.000907404	0.00720084	0.00124234	0.00178648	0.00065472	0.00817644	0.00187919	0.000998585		0.000146056			7.96752e-05		0.000108439				0.00929081
1.59633	53.8797	26952.4				0.00197982	0.0013006	0.41676	0.00353628	0.0150818	0.00337834	1	0.000213111	2.64568e-05		0.000383829			0.000730137		0.000129096	0			2.25944				0.00292795	0.000906853	0.00715499	0.00123888	0.00178058	0.000651549	0.00814624	0.00187264	0.000994506		0.000145802			7.918e-05		0.000108119				0.00920298
1.59608	53.8545	26977.6			0.00763467	0.00292386	0.00213929	0.429862	0.00261044	0.0161949	0.00307682	1	0.000191486	7.59511e-05		0.000379414	3.52373e-05		0.000771798		0.000153529	0			2.30945			0.00697892	0.00297887	0.000924886	0.0073241	0.00125494	0.00181378	0.000660763	0.00827704	0.00190262	0.00101068		0.000148125	5.63284e-06		8.06238e-05		0.000109956				0.00955772
1.59583	53.8294	27002.7		0.00951696		0.00279141	0.00112822	0.421933	0.00353758	0.0147732	0.00324702	1		4.47778e-05		0.000329416			0.000758901		9.84645e-05	0	1.06968e-05		2.28009		0.0185257		0.00295401	0.000913185	0.00723176	0.00124851	0.00179313	0.000656068	0.00820948		0.0010023		0.000146711			7.99127e-05		0.000108833		5.04646e-05		0.00935915
1.59558	53.8043	27027.8			0.00412167	0.00309287	0.00224603	0.429873	0.00159558	0.014524	0.00349301	1	7.57475e-05	0.000124179	6.69991e-05	0.000356616			0.000800467		0.00014129	0			2.30657			0.00694909	0.00297302	0.000923295	0.00730806	0.001248	0.00180289	0.000661031	0.00825887	0.00189796	0.00100866	0.00015022	0.000147706			8.05652e-05		0.000109664				0.00952482
1.59533	53.7791	27053			0.000282696	0.00456215	0.00265603	0.431182	0.00432002	0.0147672	0.00339056	1	0.000151934	6.42354e-05		0.000279773	2.19656e-06		0.000742999		0.000199552	0			2.30945			0.00694314	0.00298335	0.000926309	0.00732391	0.00126105	0.00180647	0.000661551	0.00827066	0.00190098	0.00100985		0.000147599	5.49186e-06		8.04426e-05		0.000110062				0.00955032
1.59508	53.754	27078.1			0.00777341	0.00775898	0.00206169	0.432154	0.00160184	0.0160737	0.00338662	1	7.67045e-05	0.000134388	2.64659e-05	0.000349822			0.000793086		0.000109606	0			2.32353			0.0070097	0.00301186	0.000928565	0.00736532	0.00125618	0.00182112	0.00066491	0.00831286	0.00191037	0.0010153	0.000151033	0.000148643			8.10612e-05		0.00011025				0.00965759
1.59483	53.7288	27103.3				0.00285047	0.00382916	0.431557	0.00283429	0.0150261	0.00309321	1	0.000112835	3.92587e-05		0.000331037			0.000843404		0.00015837	0			2.30994				0.0029747	0.00093067	0.0073216	0.00125424	0.00180659	0.000659973	0.0082663	0.00189982	0.00100922		0.000147733			8.08152e-05		0.000109834				0.00954731
1.59458	53.7037	27128.4			0.00332849		0.0015099	0.426395	0.00295888	0.0140904	0.00357295	1				0.000352114			0.000717143		0.000153387	0	9.29939e-05		2.28883			0.00690865		0.000915332	0.00725468	0.00124692	0.00179147	0.000657822	0.00821468				0.000146897			7.97919e-05		0.000109127		5.08346e-05		0.00940099
1.59433	53.6785	27153.5		0.033097	0.00251416	9.90337e-05	0.00243936	0.425548	0.0032056	0.0144224	0.00277154	1	0.000151011	9.29686e-05		0.000322568			0.000809731		0.000173774	0			2.30403		0.0188353	0.00697981	0.00297659	0.000929066	0.00732943	0.0012614	0.00181217	0.000661593	0.00830331	0.00190848	0.00101396		0.000148359			8.10372e-05		0.000110389				0.00956554
1.59408	53.6534	27178.7		0.0359847		0.0009555	0.00120755	0.434744	0.00268402	0.0154838	0.00311518	1	0.000181519	9.86147e-05		0.000336838			0.00070176		0.000113087	0			2.32946		0.018993		0.00300319	0.000931096	0.00742458	0.00126897	0.00183063	0.000668146	0.00836751	0.00192337	0.00102182		0.000149566			8.1212e-05		0.000110989				0.00974591
1.59383	53.6283	27203.8			0.00394587	0.00541749	0.0026714	0.425875	0.0010038	0.0140752	0.00297533	1	3.1726e-05	3.70823e-05		0.000434107	9.22067e-05		0.000799977		0.000135712	0			2.29833			0.00692999	0.00297474	0.000922606	0.00727227	0.00124226	0.00179628	0.000657151	0.00823703	0.00189276	0.00100563		0.000147634	5.84024e-06		8.03501e-05		0.000109351				0.00946569
1.59358	53.6031	27229		0.0195606	0.0100576	0.0041836	0.00328603	0.437092	0.00296712	0.0145614	0.00308399	1	0.000253462	0.000219693	1.3074e-05	0.000286305			0.000773454		0.000113345	0			2.34768		0.0189987	0.00709313	0.00302856	0.000943489	0.00746365	0.00127515	0.00183395	0.000670643	0.00840043	0.00193124	0.00102635	0.000152568	0.000149942			8.18326e-05		0.000111427				0.00986077
1.59333	53.578	27254.1				0.00335439	0.00177866	0.426319	0.00364888	0.0161387	0.00203474	1	5.05324e-05	1.41952e-05		0.000275038		7.61891e-06	0.000755655		0.000130734	0			2.28999				0.00295997	0.000916988	0.00725873	0.00125051	0.00180096	0.000651897	0.00821963	0.00188884	0.00100341		0.000146669		9.85195e-05	7.99982e-05		0.0001091				0.00941144
1.59308	53.5528	27279.3				0.00409314	0.00161814	0.424173	0.00204826	0.0143241	0.00225174	1	0.000243819	3.20762e-05		0.000334429	5.58505e-05		0.000833403		0.000116267	0			2.28507				0.00295594	0.000914142	0.00723262	0.00124096	0.00178923	0.000651231	0.00820002	0.00188512	0.00100109		0.000146562	5.66494e-06		8.01261e-05		0.00010878				0.00936879
1.59283	53.5277	27304.4			0.00475763	0.00408959	0.00180079	0.427352	0.00244179	0.0132365	0.00244375	1	0.00019502	0.000189771		0.000301507			0.000811575		0.00011022	0			2.29982			0.00693533	0.00297012	0.000919285	0.00728045	0.00124854	0.00179334	0.00065515	0.0082394	0.00189398	0.00100655		0.000147131			8.0421e-05		0.000109278				0.00947458
1.59258	53.5025	27329.5			0.00354483	0.00585816	0.00101084	0.427426	0.00191235	0.0159059	0.00241567	1	0.000128262	5.7103e-05		0.000327249			0.000823305		0.00011384	0			2.29961			0.00693519	0.0029795	0.000916673	0.00728586	0.00124723	0.0018056	0.000655494	0.00824518	0.00189503	0.00100671		0.00014734			8.05258e-05		0.000109369				0.00948034
1.59233	53.4774	27354.7		0.0227576	0.0171123	0.00452008	0.00117144	0.433282	0.000736407	0.0150754	0.00173081	1	0.000234618	3.15642e-05		0.000319406	1.64724e-05		0.000823167		0.00013575	0			2.3403		0.0189813	0.00711118	0.00302505	0.000933087	0.00743553	0.00126372	0.00183313	0.000663878	0.00838677	0.00192802	0.00102389		0.000149837	5.62882e-06		8.1908e-05		0.000111339				0.00981377
1.59208	53.4523	27379.8			0.00202035	0.00314924	0.001085	0.425596	0.00219089	0.0158874	0.00223779	1	0.00025255	3.73314e-05		0.000368654	2.65402e-05		0.000795151		0.000135878	0			2.28889			0.00690414	0.00295772	0.0009137	0.0072523	0.00124392	0.00179907	0.00065242	0.0082157	0.00188877	0.00100303		0.000146983	5.55537e-06		8.01223e-05		0.000109069				0.00940244
1.59183	53.4271	27405					0.000339254	0.429475	0.00292151	0.0162325	0.00212222	1		0.000114708		0.000344479			0.000812254		0.000139925	0			2.29181					0.000910971	0.0072709	0.00124738	0.00180115	0.000652184	0.00821872		0.00100372		0.000146938			8.0222e-05		0.000109126				0.00941785
1.59158	53.402	27430.1			0.00251715	0.00147673	0.00310998	0.42449	0.00322117	0.0140336	0.00191029	1	7.95682e-05			0.000326825			0.000860367		0.000108424	0			2.28701			0.00689874	0.00294767	0.000921026	0.00723995	0.00124681	0.00178953	0.000650373	0.00820686	0.00188602			0.000146653			8.03036e-05		0.000108839				0.00938458
1.59133	53.3768	27455.3				0.00556277	0.00290958	0.42587	0.00324747	0.0155597	0.00188777	1	0.000364029	9.32638e-05		0.000360385			0.000796034		0.000210748	0			2.29513				0.00297407	0.000923193	0.00726915	0.00125097	0.00180162	0.000652393	0.00823352	0.00189332	0.00100544		0.000147268			8.02996e-05		0.000109614				0.00944851
1.59108	53.3517	27480.4			0.00489802	0.00110311	0.00352216	0.428331	0.000891676	0.0157824	0.00193202	1	0.000287357	7.59859e-05		0.000420786			0.000801951		0.000165838	0			2.30184			0.00694076	0.00295989	0.000927024	0.00728958	0.00124303	0.00180509	0.000653499	0.00824517	0.00189568	0.00100679		0.000147725			8.04376e-05		0.000109584				0.00948955
1.59083	53.3265	27505.5				0.00162559	0.00219409	0.430283	0.00184364	0.0157531	0.0018876	1	0.000344	7.94363e-05	8.54999e-05	0.00036075	6.37987e-05		0.000773942		0.000108977	0			2.30109				0.00295993	0.000920892	0.00729242	0.00124606	0.00180368	0.00065285	0.00823929	0.00189456	0.00100608	0.00014994	0.000147373	5.72481e-06		8.02649e-05		0.000109271				0.00947966
1.59058	53.3014	27530.7		0.0236165	0.00301831	0.00660185	0.00256798	0.426845	0.00330609	0.0144063	0.00145141	1	0.000295885	0.000120967		0.000445447	6.74939e-05		0.000814239		0.000128348	0			2.31358		0.0188231	0.00699201	0.00300794	0.000930946	0.00734544	0.00126364	0.00181473	0.000657062	0.00831533	0.00191185	0.00101554		0.000149085	5.79301e-06		8.11732e-05		0.00011036				0.00961909
1.59033	53.2763	27555.8				0.00804374	0.00189078	0.423273	0.00123464	0.0158374	0.00232988	1	0.000171406			0.000370535			0.000795664		0.000162836	0			2.28869				0.00297772	0.000916977	0.00724249	0.00123995	0.0017988	0.000652774	0.00821541	0.00188836			0.000146986			8.01215e-05		0.000109176				0.00940126
1.59008	53.2511	27581			0.000350867	0.00502909	0.00259172	0.423571	0.00276213	0.0143239	0.00190502	1	0.000102254	5.07267e-05		0.000409946			0.000778882		0.000177068	0			2.2866			0.00688966	0.00296217	0.000918874	0.00723598	0.00124489	0.00179067	0.000650334	0.00820663	0.00188606	0.00100198		0.00014699			7.9967e-05		0.000109117				0.00938262
1.58983	53.226	27606.1			0.00870641	0.00556933	0.00260573	0.422371	0.00393542	0.0140474	0.00220057	1	3.65578e-05	5.38938e-05		0.000457099			0.00082671		0.000163905	0			2.29232			0.00694786	0.00297462	0.000922105	0.00725603	0.00125402	0.00179571	0.000653796	0.00823497	0.00189231	0.00100545		0.000147692			8.04401e-05		0.00010944				0.00943858
1.58958	53.2008	27631.2			0.0152523	0.00334184	0.00317303	0.421679	0.00179799	0.016225	0.00176554	1	0.000106547	0.000105867		0.000367991			0.000843531		0.000155496	0			2.29445			0.00698406	0.00296938	0.000925666	0.00726279	0.00124687	0.00180707	0.00065287	0.00824589	0.0018951	0.001007		0.000147521			8.06161e-05		0.000109551				0.0094599
1.58933	53.1757	27656.4			0.00211108	0.00497656	0.00404281	0.429505	0.00404226	0.0158308	0.00200342	1	0.000175178	3.0563e-05	1.37181e-05	0.000404767			0.000793578		0.000174235	0			2.30918			0.00695229	0.00298574	0.000932257	0.00731865	0.00126019	0.00181129	0.000655965	0.00827255	0.00190152	0.00100994	0.000150248	0.00014815			8.06702e-05		0.000109982				0.0095514
1.58908	53.1506	27681.5			0.0104704	0.00617973	0.00220249	0.436288	0.00379215	0.0143025	0.00265673	1	0.00013062	1.61344e-05		0.000437584			0.000681219		0.000151304	0			2.33611			0.00704622	0.00301613	0.0009325	0.00740912	0.00126985	0.0018203	0.000664262	0.00834283	0.00191748	0.00101846		0.000149545			8.08868e-05		0.000110821				0.0097449
1.58883	53.1254	27706.7				0.00728225	0.00258158	0.424143	0.00408056	0.0153622	0.00224289	1	0.000217	7.48758e-05		0.000489785			0.00086641		0.000106834	0			2.29189				0.00297984	0.000921439	0.00725886	0.00125385	0.00180002	0.000653569	0.00822991	0.00189189	0.00100492		0.000147736			8.05541e-05		0.000109138				0.00943104
1.58858	53.1003	27731.8			0.011285	0.00604906	0.00162797	0.424632	0.0016601	0.0138412	0.00226943	1	0.00032356	8.94007e-05		0.000453508			0.000841031		0.000160184	0			2.30111			0.00697355	0.00298304	0.000920067	0.00728107	0.00124735	0.00179875	0.000655497	0.00825281	0.00189759	0.00100778		0.000147997			8.06734e-05		0.000109662				0.0094953
1.58833	53.0751	27757		0.0367036	0.00366412	0.000593882	0.00334954	0.432884	0.00165176	0.0156086	0.00304816	1	0.000205649	2.63507e-05		0.000458509			0.000835155		0.000192217	0			2.33195		0.019022	0.00704823	0.00300579	0.000941345	0.00742695	0.00126638	0.00183366	0.00066878	0.00837897	0.0019261	0.00102292		0.000150281			8.18821e-05		0.000111472				0.00976966
1.58808	53.05	27782.1				0.00555141	0.00153481	0.42269	0.00283638	0.01591	0.00244278	1	0.00019429			0.000444421			0.00079882		0.000125878	0			2.28267				0.0029632	0.000914194	0.00722965	0.00124473	0.0017965	0.000652295	0.00820355	0.00188573			0.000147077			8.00188e-05		0.000108867				0.00936299
1.58783	53.0248	27807.2				0.00604659	0.00393005	0.440658	0.00261575	0.0150533	0.00241398	1	0.00016617			0.000367895	9.7398e-06		0.000788809		0.000163921	0			2.34196				0.00301571	0.000939751	0.0074277	0.001265	0.00182352	0.000663281	0.00834323	0.00191772			0.000149262	5.57152e-06		8.13395e-05		0.000110879				0.00976975
1.58758	52.9997	27832.4		0.0205794			0.00159722	0.437236	0.00298588	0.0168035	0.00283829	1	0.000206638	2.27767e-05		0.000396292			0.000801037		0.000100268	0			2.32856		0.0188765			0.000930159	0.00741454	0.00126673	0.00183109	0.000665152	0.00834448	0.00191818	0.00101869		0.000149403			8.14027e-05		0.00011063				0.0097153
1.58733	52.9746	27857.5			0.00113801	0.00434308	0.00156951	0.427704	0.00171484	0.0172176	0.00217204	1	0.000298476			0.000378774			0.000763983		0.000176147	0			2.29711			0.00691961	0.00297082	0.000918225	0.00728105	0.0012454	0.00180953	0.000653954	0.00823844	0.00189418			0.000147432			8.02156e-05		0.000109537				0.00946228
1.58708	52.9494	27882.7			0.00714061	0.0071362	0.00389042	0.431416	0.00377541	0.0161367	0.00249117	1	0.000226767	6.66533e-05		0.000454813			0.00079042		0.00014994	0			2.3233			0.00701019	0.00301061	0.000936583	0.00736553	0.00126578	0.00182219	0.000661483	0.00831657	0.00191185	0.00101547		0.000149146			8.10862e-05		0.000110466				0.00966093
1.58683	52.9243	27907.8		0.0103393	0.0151538	0.00784134	0.00289504	0.434536	0.00263727	0.0154054	0.00287004	1	0.00024532	0.000132503		0.000478602			0.000778881		0.00012201	0			2.34523		0.0189393	0.00710675	0.0030406	0.000940816	0.00744475	0.00127237	0.00183549	0.000669012	0.00839123	0.00192909	0.00102486		0.000150585			8.17658e-05		0.000111341				0.00983968
1.58658	52.8991	27933		0.0128411	0.0169543	0.00603096	0.00488438	0.433624	0.00334442	0.0151245	0.00283949	1	0.000134525	0.000142878	2.04315e-05	0.000485791	1.89556e-05		0.000779774		0.000183393	0			2.34672		0.018974	0.00712341	0.00303688	0.000950377	0.00745044	0.00127697	0.00183665	0.000669739	0.00840197	0.00193109	0.00102622	0.000152627	0.000150808	5.64946e-06		8.18742e-05		0.000111741				0.00985852
1.58633	52.874	27958.1				0.00961755	0.0040031	0.430226	0.0030293	0.0181256	0.00268625	1	0.000220837	0.000100625	1.43574e-05	0.000409579	5.27587e-05		0.000796438		0.000143409	0			2.31668				0.00301471	0.000935124	0.00734544	0.00126008	0.0018267	0.000660931	0.00829945	0.00190789	0.00101352	0.00015074	0.000148652	5.7208e-06		8.09444e-05		0.000110212				0.0096136
1.58608	52.8488	27983.2		0.0216994	0.0115135	0.00519312	0.00241587	0.44007	0.00354214	0.0173011	0.00284484	1		9.71405e-05		0.000449047			0.000800234		0.000192285	0	1.83752e-05		2.35845		0.0191017	0.00713433	0.00304779	0.000944479	0.0075131	0.00128388	0.00185458	0.000672948	0.00844194		0.0010309		0.00015137			8.23501e-05		0.00011231		5.1926e-05		0.00995495
1.58583	52.8237	28008.4		0.010819	0.00220308	0.00567165	0.00376385	0.431246	0.00401463	0.0172785	0.0033838	1	0.000210516	5.97663e-05		0.000377741			0.00070259		0.000159651	0			2.32102		0.0187965	0.00699853	0.00300833	0.000937244	0.00737417	0.00126838	0.00182926	0.000666038	0.00832711	0.0019142	0.00101673		0.000149014			8.08234e-05		0.000110647				0.0096637
1.58558	52.7986	28033.5			0.00204942	0.00504928	0.00439567	0.429058	0.00287178	0.0158689	0.00295385	1	0.000340109	0.000116656		0.000545281			0.000862862		0.000148028	0			2.30975			0.00695419	0.00298697	0.000934007	0.00731907	0.00125573	0.00181201	0.000660101	0.00827512	0.00190279	0.00101061		0.000148777			8.09819e-05		0.000109908				0.00955674
1.58533	52.7734	28058.7				0.00463123	0.00389099	0.430893	0.00316263	0.0165551	0.00344244	1	0.000102356	1.24817e-05		0.000458719			0.000789532		0.000151996	0	4.07183e-05		2.31102				0.00298636	0.000932267	0.0073294	0.00125741	0.00181552	0.00066237	0.00827822	0.00190252	0.00101056		0.000148475			8.07086e-05		0.000109965		5.10114e-05		0.00956558
1.58508	52.7483	28083.8		0.0378024	0.00659746	0.00889454	0.00490726	0.43498	0.00362411	0.0162086	0.00382415	1	0.000243421	0.000179396		0.000476688			0.000825978		0.000122093	0			2.35793		0.0192245	0.00713394	0.00307218	0.000957728	0.00751306	0.0012879	0.00185526	0.00067902	0.0084661	0.00194629	0.0010342		0.000151921			8.26948e-05		0.000112335				0.00998124
1.58483	52.7231	28108.9				0.00649753	0.00258417	0.430818	0.003223	0.0172907	0.0033813	1	7.56607e-05	9.75571e-05		0.000482712			0.000794209		0.000118479	0			2.311				0.00299515	0.00092719	0.00733172	0.00125811	0.00181922	0.000662354	0.00828118	0.00190309	0.00101127		0.000148627			8.07569e-05		0.000109866				0.00956889
1.58458	52.698	28134.1				0.00235149	0.00390842	0.428207	0.00338971	0.0172287	0.00388015	1	9.28407e-05	0.000137366		0.000588006			0.000763084		0.000155497	0	1.10077e-05		2.30012				0.00296839	0.000929666	0.0072973	0.00125474	0.0018131	0.000662277	0.00825448	0.00189702	0.00100818		0.000148582			8.03681e-05		0.000109665		5.07425e-05		0.00949313
1.58433	52.6729	28159.2				0.00850368	0.00378081	0.429148	0.00335929	0.0187518	0.00398426	1	0.000325493	6.8452e-05		0.000457667			0.000803374		0.000137557	0			2.31213				0.00300822	0.000933623	0.00733642	0.00126067	0.00182817	0.000665905	0.00829431	0.00190714	0.00101276		0.000148759			8.0923e-05		0.000110119				0.00958879
1.58408	52.6477	28184.4			0.0112531	0.00942782	0.00340016	0.427407	0.00392029	0.0168639	0.00331954	1	0.000156456	0.000116978		0.00045421	2.97273e-05		0.000760028		0.000192838	0			2.31823			0.00702793	0.00302041	0.000934629	0.00734953	0.0012665	0.00182538	0.000664988	0.00831732	0.00191173	0.00101577		0.000149157	5.63734e-06		8.09672e-05		0.000110655				0.00964073
1.58383	52.6226	28209.5				0.0042967	0.00303585	0.425152	0.00338419	0.016666	0.00393456	1	0.000237454	9.38813e-05		0.000521567			0.000851035		0.000162131	0	1.86871e-06	1.97956e-05	2.29237				0.00296994	0.00092405	0.00726885	0.00125199	0.00180684	0.000661061	0.00823653	0.00189349	0.00100581		0.000147986			8.05555e-05		0.000109453		5.05945e-05	2.29289e-06	0.0094406
1.58358	52.5974	28234.7				0.00645409	0.00361891	0.424347	0.00329912	0.0179074	0.00423543	1	0.000238534	7.45891e-05		0.000431206			0.000748527		0.000159639	0			2.29422				0.00298258	0.000927621	0.0072747	0.00125322	0.00181424	0.000663136	0.00824692	0.00189588	0.001007		0.0001478			8.02345e-05		0.000109581				0.00946014
1.58333	52.5723	28259.8			0.00405733	0.00112286	0.00351426	0.430939	0.00207732	0.0176609	0.00493084	1	0.000271182	4.30561e-05		0.000483066			0.000823305		0.000204746	0			2.31041			0.00696966	0.00297378	0.000931316	0.00733439	0.00125373	0.00182129	0.000668968	0.00828363	0.00190446	0.00101135		0.000148673			8.09013e-05		0.000110256				0.0095693
1.58327	52.5471	28284.9				0.00654283	0.00402202	0.418567	0.00275736	0.0183012	0.00483186	1	0.000265652	4.85233e-05	2.24199e-05	0.0004184			0.000736337		0.000162065	0	2.12448e-05		2.27817				0.00296989	0.000925214	0.00721912	0.00124551	0.00180791	0.000662681	0.00821081	0.00188769	0.00100248	0.000149163	0.0001471			7.98331e-05		0.000109111		5.05161e-05		0.00935282
1.58307	52.522	28310.1			0.00984823	0.00633519	0.00276287	0.426425	0.00319856	0.018844	0.00523652	1	0.00021169	9.87759e-05		0.000494977		1.11979e-05	0.000850668		0.000178727	0			2.30912			0.00700819	0.0030016	0.000930135	0.00733091	0.001261	0.00182999	0.000671628	0.00830086	0.00190817	0.00101368		0.000149031		9.9508e-05	8.11832e-05		0.000110377				0.00958384
1.58288	52.4969	28335.2				0.00418506	0.000996468	0.420823	0.0037053	0.018098	0.00537305	1	0.000359902	8.18933e-05	1.14746e-05	0.000468094			0.000754522		0.000132039	0			2.27588				0.00295803	0.00091212	0.00722305	0.00124847	0.00180574	0.000664412	0.00820475	0.00188669	0.00100188	0.000149008	0.000147195			7.98488e-05		0.000108908				0.00933652
1.58269	52.4717	28360.4			0.00374664	0.00609984	0.00217643	0.426487	0.00452143	0.0191279	0.00580858	1	0.000260986	8.15457e-05		0.000553818			0.000760431		0.000153644	0	2.58285e-05		2.30203			0.00696702	0.00299381	0.000925596	0.00731454	0.00126361	0.00182701	0.000672473	0.00828203	0.00190405	0.00101131		0.000148937			8.06253e-05		0.000110023		5.09732e-05		0.00953275
1.5825	52.4466	28385.5				0.00124658	0.00215271	0.415873	0.00464476	0.019686	0.0059666	1	0.000194764	2.48085e-05		0.000457822			0.000832753		9.60436e-05	0			2.25882				0.00293385	0.000913089	0.0071731	0.00124717	0.0018048	0.000664102	0.00817098	0.00187825	0.00099752		0.000146548			7.98398e-05		0.000108312				0.00922839
1.5823	52.4214	28410.7				0.00327281	0.0021603	0.421076	0.00199341	0.0199472	0.00576534	1	0.000391351	5.94769e-05		0.000350848			0.000808664		0.000163673	0			2.27771				0.00295658	0.000917608	0.00722972	0.00124242	0.00181474	0.000666541	0.00821115	0.00188829	0.00100257		0.000146829			8.01333e-05		0.000109123				0.00935131
1.58211	52.3963	28435.8		0.0360491		0.00685857	0.000710878	0.428163	0.00330641	0.0193183	0.00555965	1	0.000261217	9.79299e-05		0.0004026		2.28513e-06	0.000823609		0.000155044	0			2.31926		0.0190036		0.00302954	0.000929524	0.00740107	0.00127226	0.00184767	0.000678742	0.00837207	0.00192475	0.00102237		0.000149923		0.000100324	8.17663e-05		0.000111225				0.00970849
1.58192	52.3711	28460.9			0.000211945	0.00635376	0.000533997	0.422811	0.00199678	0.0192773	0.00668054	1	0.000280482	0.000136968		0.000326111			0.000790418		0.000191706	0		3.37362e-05	2.28486			0.00691022	0.0029767	0.000913222	0.00725504	0.00124556	0.00181655	0.000671983	0.0082318	0.00189258	0.00100541		0.000147096			8.02597e-05		0.000109512			2.34895e-06	0.00940423
1.58173	52.346	28486.1		0.0502079	0.00401595	0.00368646	0.00237748	0.432216	0.0023777	0.0182004	0.0057185	1	0.000482271	2.09108e-05		0.00035027			0.000808749		0.000152745	0			2.3414		0.0192283	0.007105	0.00304242	0.000944624	0.00748239	0.00127938	0.00185898	0.000685301	0.00844469	0.00194238	0.00103092		0.000151002			8.24129e-05		0.00011218				0.00988619
1.58153	52.3209	28511.2				0.00223158	0.00218992	0.417565	0.00315625	0.0195846	0.0055897	1	0.000145665	2.46212e-05		0.000387489			0.000829208		0.000156436	0			2.26511				0.00294156	0.000914387	0.00718902	0.00124265	0.00180665	0.000663394	0.00818123	0.0018804	0.000998771		0.000146444			7.99254e-05		0.000108695				0.00926571
1.58134	52.2957	28536.4					0.00156578	0.414098	0.00311367	0.0182875	0.0050262	1	0.000390992			0.000391007		3.67157e-06	0.000848455		0.000189106	0			2.25035					0.000907039	0.00713711	0.00123594	0.00179187	0.000657613	0.00813822	0.00187152			0.000145688		9.75277e-05	7.95835e-05		0.000108257				0.00915691
1.58115	52.2706	28561.5			0.000506336	0.00444214	0.00216539	0.425158	0.00325468	0.0172739	0.00540351	1		3.3758e-05	1.83967e-05	0.000384727	1.68751e-05		0.000821437		0.00018317	0	2.48801e-05		2.29139			0.00691767	0.00297151	0.000920768	0.00727126	0.00125186	0.00180993	0.000667329	0.00823923		0.00100589	0.000149662	0.00014747	5.53146e-06		8.046e-05		0.000109576		5.07059e-05		0.00943964
1.58095	52.2454	28586.7			0.00127877	0.00334638	0.000930263	0.421856	0.00416193	0.0186506	0.00530409	1	0.000221158	8.71231e-05		0.000320126	6.19819e-05		0.00083901		0.000159635	0			2.27849			0.00690012	0.00295811	0.000912936	0.00723591	0.00125184	0.00181017	0.000664922	0.00821455	0.00188837	0.00100309		0.000146763	5.70016e-06		8.02911e-05		0.000109151				0.0093584
1.58076	52.2203	28611.8			0.00104328	0.00968296	0.00272957	0.417787	0.00322441	0.0184478	0.00602505	1	0.000123986	6.08607e-05		0.00024209	2.31155e-05	2.44883e-05	0.000813904		0.000142861	0			2.2791			0.00690493	0.00298664	0.000921097	0.00722525	0.00124903	0.00181085	0.000668442	0.00822143	0.00188955	0.00100383		0.000146565	5.54516e-06	9.86104e-05	8.02552e-05		0.000109174				0.00936871
1.58057	52.1952	28636.9		0.0198971	0.00387301	0.00754987	0.00241013	0.419658	0.00501355	0.0207928	0.00587046	1	0.000204945			0.000314106			0.000807905		0.000149984	0			2.29372		0.0187769	0.00698411	0.00300695	0.000928767	0.00730358	0.00126866	0.00183827	0.000674329	0.00830172	0.00190834			0.000148296			8.10141e-05		0.000110269				0.00952089
1.58038	52.17	28662.1			0.00131039	0.00440809	0.000286772	0.42356	0.00245561	0.0205058	0.00615176	1	0.000459772	0.000164891		0.000235912			0.000827691		0.000142635	0			2.28474			0.00691644	0.00296942	0.000912429	0.00725991	0.00124775	0.00182205	0.000669972	0.00823382	0.00189378	0.00100577		0.000146761			8.04329e-05		0.000109337				0.00940608
1.58018	52.1449	28687.2		0.0127767		0.00744932		0.425304	0.00460388	0.0190977	0.00577438	1		0.000134267		0.000270229			0.000800681		0.000103564	0	1.04283e-05		2.29788		0.0187122		0.0030009		0.00731329	0.00126458	0.0018278	0.000672667	0.00828616		0.00101204		0.000147836			8.08323e-05		0.00010987		5.09349e-05		0.00952032
1.57999	52.1197	28712.4		0.0549793	0.00122862		8.19519e-05	0.428943	0.00347605	0.0199825	0.00630167	1	0.000420569			0.000249701		1.19624e-05	0.000778159		0.000186114	0			2.32105		0.0191586	0.00706014		0.00093057	0.00743372	0.00127803	0.0018578	0.000684555	0.0084053	0.00193306			0.000149875		0.000100763	8.18998e-05		0.000111797				0.00975455
1.5798	52.0946	28737.5			0.0108374	0.00138735		0.427389	0.0020605	0.0208406	0.00534889	1	0.000292998			0.000276991			0.000828752		0.000147778	0			2.29974			0.00699038	0.00297175		0.00731199	0.00125235	0.00183253	0.000669994	0.00827492	0.00190255			0.000147664			8.08388e-05		0.000109904				0.00951508
1.57961	52.0694	28762.6			0.000176673	0.00110461	0.00101791	0.426993	0.00462455	0.0193102	0.00544255	1	0.000221626	5.71404e-05		0.000275577	6.15329e-05		0.000824791		0.000214209	0			2.28961			0.00691803	0.0029585	0.000916268	0.00728062	0.00125782	0.00181877	0.000667656	0.00824127	0.00189452	0.00100623		0.000147057	5.71685e-06		8.04938e-05		0.000109731				0.00943467
1.57941	52.0443	28787.8		0.0136104	0.00675243	0.00319617	6.60637e-05	0.425563	0.00367045	0.0204055	0.0049996	1	3.63386e-05	0.000176142	5.87043e-05	0.000259468			0.000793613		0.000173206	0	7.89745e-05		2.29956		0.0187387	0.00699157	0.00298696	0.000918446	0.00732338	0.00126227	0.00183548	0.000670283	0.00829638	0.00190642	0.00101346	0.000150868	0.000147974			8.09027e-05		0.000110295		5.1282e-05		0.00953902
1.57922	52.0192	28812.9				0.00156666		0.429189	0.00267081	0.0197606	0.00411931	1	0.000209009			0.000199772			0.000798452		0.000163609	0			2.29366				0.00296028		0.00728938	0.00124972	0.00182056	0.000662177	0.00824094	0.00189439			0.000146739			8.0382e-05		0.000109518				0.00945095
1.57903	51.994	28838.1			0.00489363	0.00316156		0.439327	0.00195052	0.0201905	0.00371063	1		7.5878e-05		0.000173095			0.000816672		0.00014913	0	7.17666e-05		2.33092			0.00701721	0.00300108		0.00741572	0.00126113	0.00184335	0.000668112	0.008336		0.00101788		0.000148321			8.13852e-05		0.000110721		5.14969e-05		0.00971528
1.57883	51.9689	28863.2				0.000894275	3.15799e-05	0.428209	0.00220022	0.0190294	0.00467037	1	0.000124486	8.54325e-05		0.000158836			0.00081517		0.000195931	0			2.29				0.0029535	0.000910929	0.00727546	0.00124609	0.00181508	0.000663546	0.00822976	0.00189147	0.00100494		0.000146372			8.03418e-05		0.000109503				0.00942306
1.57864	51.9437	28888.4				0.00363877	0.000340845	0.438366	0.00221284	0.0209446	0.00431062	1	0.000147807	0.000115124		0.000241216	5.05269e-05		0.000749825		0.000121793	0			2.32515				0.00299781	0.000922359	0.00739873	0.00126001	0.00184326	0.000669437	0.0083214	0.00191263	0.00101626		0.000148344	5.72664e-06		8.09644e-05		0.000110413				0.00967424
1.57845	51.9186	28913.5			0.00327925	0.00109062		0.431132	0.00242899	0.0213696	0.00474628	1	2.40145e-05	6.56552e-05		0.000164439			0.000821669		0.000123085	0	7.84125e-05		2.3021			0.00695618	0.00296927		0.00732439	0.00125334	0.00183395	0.00066722	0.00827143	0.00190063	0.00100995		0.000147136			8.07754e-05		0.000109756		5.11255e-05		0.00952084
1.57826	51.8934	28938.6		0.0676595	0.00192434	0.0014499		0.436897	0.00395244	0.0214186	0.00411646	1	0.000109794	3.77997e-05		0.000194002			0.000684117		0.000178188	0			2.35211		0.019428	0.00714251	0.00305279		0.00755114	0.00129443	0.0018848	0.000682968	0.00849984	0.00195348	0.00103772		0.000151324			8.24214e-05		0.000113021				0.00999627
1.57806	51.8683	28963.8				0.00574638		0.432963	0.00342909	0.0219018	0.00525316	1	0.000212355	7.28547e-05		0.00024282			0.000758549		0.000176772	0			2.31197				0.00299946		0.0073588	0.00126208	0.00184287	0.000671766	0.00830171	0.00190837	0.00101368		0.000148			8.08091e-05		0.00011038				0.00959666
1.57787	51.8432	28988.9				0.00237956		0.43075	0.00187825	0.0231425	0.00486071	1	0.000296676	8.9782e-05		0.00014359			0.000822154		0.000203042	0			2.30022				0.0029737		0.00732059	0.00125069	0.00184072	0.000667491	0.00826893	0.00190118	0.00100975		0.000147005			8.0753e-05		0.000110053				0.00951018
1.57768	51.818	29014.1				0.000226519		0.431917	0.00443516	0.023405	0.00458001	1		4.64308e-05		0.000161959			0.000841326		0.000143099	0			2.29968				0.00296577		0.00732783	0.00126167	0.00184242	0.00066655	0.00827166		0.0010099		0.00014713			8.08589e-05		0.000109842				0.00951108
1.57749	51.7929	29039.2				0.000987665		0.43628	0.00172582	0.0229448	0.00460298	1	5.66257e-05	0.000155329		0.000197594			0.000773155		0.000162998	0			2.3142				0.00297845		0.00736944	0.00125448	0.00184642	0.000668784	0.00829819	0.00190692	0.00101359		0.000147749			8.08355e-05		0.000110277				0.00960186
1.57729	51.7677	29064.4			0.00208056			0.436986	0.00267985	0.0239522	0.00488496	1	0.000154471	0.000110812		0.000222461			0.000795427		0.000147748	0			2.31723			0.00698704			0.00738647	0.00126084	0.00185413	0.000671234	0.00831406	0.00191097	0.00101534		0.000148135			8.10826e-05		0.000110424				0.00963281
1.5771	51.7426	29089.5						0.435866	0.00281225	0.0246464	0.00526911	1	0.000167304	2.42977e-05	1.98265e-05	0.000184968			0.000754128		0.000100982	0			2.31178						0.00737054	0.00125947	0.00185419	0.000671804	0.00830137	0.00190811	0.00101344	0.000150797	0.000147754			8.07874e-05		0.000110061				0.00959546
1.57691	51.7174	29114.6		0.0176778				0.426556	0.00280599	0.0241041	0.00499413	1	0.00016508	0.000161419		0.000186482	2.99159e-05		0.000790888		0.000203721	0			2.29288		0.018727				0.0073163	0.00125676	0.001848	0.000669236	0.00828371	0.00190404	0.00101185		0.000147446	5.61534e-06		8.07678e-05		0.000110253				0.00949678
1.57671	51.6923	29139.8		0.0340166	0.012834			0.435135	0.00390976	0.0236442	0.00477452	1	0.000319151	2.00893e-05		0.000268857	1.8297e-05		0.000721392		0.000168975	0			2.33962		0.019145	0.00713668			0.00748888	0.00128485	0.0018805	0.000680785	0.00843813	0.00194018	0.00103011		0.000150542	5.67099e-06		8.19802e-05		0.000112161				0.00987099
1.57652	51.6672	29164.9			0.000347805	0.00333612	9.12431e-05	0.428648	0.00244415	0.0228764	0.00550591	1	0.000123808	4.53795e-05		0.00029887		1.59685e-06	0.000801211		0.000129595	0			2.29593			0.00693643	0.00297528	0.000914783	0.00730609	0.00125203	0.00183816	0.000669626	0.00826236	0.00189896	0.00100876		0.00014753		9.90068e-05	8.06023e-05		0.000109662				0.00948489
1.57633	51.642	29190.1			0.00664054	0.00447716	0.000556168	0.429902	0.00160289	0.0249165	0.00530509	1		7.28336e-05		0.000303106			0.000763967		0.00013999	0	3.82616e-05		2.30834			0.00699832	0.00299536	0.000921429	0.00734896	0.00125499	0.00185611	0.000672243	0.00830494		0.00101407		0.000148308			8.08631e-05		0.000110271		5.11659e-05		0.0095853
1.57614	51.6169	29215.2			0.00652801	0.00392562		0.429539	0.00354803	0.0261773	0.00526002	1	9.48773e-05	6.59986e-05		0.000231365			0.000738317		0.000133446	0			2.30517			0.00699808	0.00299316		0.00734768	0.00126311	0.0018614	0.000672078	0.00830521	0.00190869	0.00101408		0.000148015			8.07592e-05		0.000110247				0.00957248
1.57594	51.5917	29240.3			0.00980316	0.00071912		0.421496	0.00341873	0.0267124	0.00602421	1	0.000106418	0.000104394		0.000194259			0.000812041		0.000176325	0			2.28003			0.00696553	0.00296024		0.00726615	0.00125426	0.00185136	0.000670807	0.00825055	0.00189617	0.00100756		0.000146887			8.05318e-05		0.000109698				0.00940577
1.57575	51.5666	29265.5						0.430148	0.00209933	0.0262638	0.00677217	1	0.000101115	5.34484e-05		0.000219358			0.000839502		0.000203141	0			2.29549						0.00732034	0.00125198	0.00185419	0.0006756	0.00827146	0.00190096	0.0010099		0.000147363			8.08494e-05		0.000110087				0.0094935
1.57556	51.5415	29290.6				0.000625317		0.427998	0.00271511	0.0280692	0.00689186	1	0.000160476	1.79811e-05		0.000270183			0.000787013		0.000147065	0			2.29007				0.00296565		0.00730725	0.00125381	0.00186059	0.000675707	0.00826671	0.00190011	0.00100918		0.000147489			8.05861e-05		0.000109792				0.00946566
1.57536	51.5163	29315.8		0.0582612		0.00186207	0.000224471	0.432849	0.00258072	0.0282682	0.00788417	1	0.000147248	4.53655e-05		0.000219732			0.000788373		0.000164637	0	1.52733e-05		2.33652		0.0193339		0.00304601	0.000939012	0.00751289	0.001285	0.00190856	0.000697027	0.00847609	0.00194818	0.00103486		0.000151011			8.2633e-05		0.000112648		5.21229e-05		0.00990229
1.57517	51.4912	29340.9		0.0039421	0.00660419	0.000293502		0.42656	0.00275354	0.029562	0.00820756	1	0.000109969	0.000131339		0.000295282			0.000743911		0.000159526	0			2.29456		0.0187089	0.00699478	0.00297654		0.00733152	0.00125916	0.00187449	0.000683964	0.00830092	0.00190777	0.00101383		0.000148203			8.07407e-05		0.000110298				0.0095235
1.57498	51.466	29366.1		0.055171	0.0069233			0.424356	0.00266753	0.0306663	0.00903197	1	0.000133016	9.02522e-05		0.000315885			0.000802905		0.000145768	0			2.31392		0.0192286	0.00710967			0.00744123	0.00127923	0.00190957	0.000698544	0.00843567	0.00193883	0.00103011		0.000150696			8.23001e-05		0.000112031				0.00975972
1.57479	51.4409	29391.2		0.0178489	0.00186831	0.00102389		0.423735	0.00367444	0.0312573	0.0093299	1	0.000187588	0.000133265		0.000268261			0.000764249		0.000170368	0			2.29011		0.0188082	0.00699059	0.00298619		0.00733604	0.00126578	0.0018857	0.00069015	0.00831934	0.00191232	0.00101608		0.00014842			8.10044e-05		0.000110588				0.00952611
1.57459	51.4157	29416.3		0.0346537	0.0124234	0.000644564		0.429966	0.00235538	0.0290129	0.00843883	1	0.000344971	6.49133e-05		0.000303643	3.34104e-06		0.000821518		0.000160249	0			2.32706		0.0191385	0.00713153	0.00302578		0.0074635	0.00127768	0.00190224	0.000695912	0.00843408	0.00193936	0.00102981		0.000150616	5.60521e-06		8.23632e-05		0.000112071				0.00981333
1.5744	51.3906	29441.5			0.00280481	0.00148783		0.420607	0.00371827	0.0273649	0.00734394	1	0.000106015	7.75884e-05		0.000328435			0.000747242		0.00014661	0			2.27225			0.0069201	0.00295633		0.00724514	0.0012525	0.00184962	0.000674637	0.00823085	0.00189164	0.00100505		0.000147089			8.00728e-05		0.000109314				0.00935126
1.57421	51.3655	29466.6				0.00120594		0.422963	0.00167378	0.029432	0.00755211	1	0.000229665	3.20607e-05		0.000320876			0.000734959		0.000159077	0			2.27636				0.00295784		0.00726139	0.00124521	0.00185981	0.000676104	0.00823829	0.00189386	0.00100577		0.000147191			8.00946e-05		0.000109464				0.00937664
1.57402	51.3403	29491.8					0.00028374	0.42238	0.00279838	0.0282968	0.00760767	1	3.39751e-05	8.76446e-05		0.000379173			0.000784581		0.000162437	0	7.37872e-05		2.2733					0.000912079	0.00725237	0.0012487	0.00185344	0.000675716	0.00823078	0.00189133	0.00100508		0.000147296			8.02258e-05		0.000109378		5.08551e-05		0.00935553
1.57382	51.3152	29516.9		0.0100718	0.00314817			0.424148	0.0047991	0.0284571	0.00791754	1		0.000107667		0.000356655	5.61553e-05		0.000729982		0.000182147	0	0.000130398		2.28638		0.0187093	0.00697113			0.00731175	0.00126596	0.00186741	0.000681851	0.00828986		0.00101238		0.00014826	5.72827e-06		8.05753e-05		0.000110245		5.14548e-05		0.0094769
1.57363	51.29	29542.1		0.0169301			0.000728255	0.424151	0.00176587	0.0290431	0.00887801	1	0.00025398	1.60751e-05		0.000314925	4.36374e-05		0.000795975		0.000153541	0			2.28881		0.0187561			0.000921371	0.00731894	0.00125461	0.00187167	0.000686504	0.00829799	0.00190769	0.00101299		0.000148233	5.68194e-06		8.09281e-05		0.000110235				0.00949627
1.57344	51.2649	29567.2			0.00649292	0.00478018		0.420776	0.00280884	0.0299398	0.00772763	1	5.01576e-05	8.38857e-05		0.000223907			0.000793273		0.000170896	0			2.28138			0.00696605	0.00298306		0.00727798	0.0012543	0.00186847	0.000679216	0.00826737	0.00189981	0.00100953		0.000147309			8.06184e-05		0.0001099				0.00943052
1.57324	51.2397	29592.3				0.00115033		0.424716	0.00253813	0.0269602	0.00697179	1		5.37361e-05		0.000225689			0.000752652		0.000159	0			2.28069				0.00295844		0.00727064	0.00124912	0.00185015	0.000673902	0.00824059		0.00100614		0.00014684			8.01899e-05		0.000109495				0.00939713
1.57305	51.2146	29617.5				0.000833081		0.42408	0.00182602	0.0254893	0.00606633	1	0.000130254	0.000116476		0.000214082			0.000776945		0.000197512	0			2.27825				0.00295182		0.00725496	0.00124394	0.00184077	0.000668966	0.00822578	0.00189058	0.00100459		0.000146528			8.01457e-05		0.000109456				0.00937021
1.57286	51.1895	29642.6				0.00181208		0.425695	0.00350777	0.026286	0.00600159	1	0.000134041	0.000108387		0.00024561			0.000731075		0.000159338	0			2.2845				0.00296401		0.00728164	0.00125431	0.00184914	0.000670546	0.00824848	0.00189581	0.00100733		0.000147062			8.01777e-05		0.000109601				0.00942181
1.57267	51.1643	29667.8		0.00891534				0.424184	0.00357954	0.0266706	0.00687566	1	0.000175933	5.9533e-05		0.000230941			0.000737461		0.000119532	0			2.28209		0.018635				0.0072847	0.00125621	0.00185309	0.000675012	0.00825902	0.00189841	0.00100841		0.00014719			8.03065e-05		0.000109576				0.00942393
1.57247	51.1392	29692.9				0.00239867		0.425103	0.00447972	0.0284164	0.00803175	1	2.61335e-05	0.000174123	2.86342e-05	0.000255649			0.000755304		0.000151099	0	0.000114192		2.2847				0.00297305		0.00729545	0.00126113	0.00186207	0.000680435	0.0082669	0.0018996	0.00100985	0.000150207	0.000147432			8.04569e-05		0.000109812		5.12454e-05		0.00944369
1.57228	51.114	29718		0.0200622	0.0026194	0.00223473		0.422823	0.00358781	0.0312101	0.00820918	1		8.39202e-05		0.000272223			0.000783364		0.000127002	0			2.29002		0.0188195	0.00699448	0.00299155		0.00733304	0.00126556	0.00188571	0.000685563	0.00832024		0.00101599		0.000148452			8.10927e-05		0.00011042				0.00952677
1.57209	51.0889	29743.2		0.025716		0.00305479		0.425815	0.00307512	0.0316325	0.00832206	1	0.000119943	8.12353e-05		0.000227877			0.000774895		0.000127563	0			2.30065		0.018916		0.00300657		0.00737396	0.00126832	0.00189478	0.000688692	0.00835249	0.00191966	0.00101991		0.000148843			8.13717e-05		0.00011085				0.0096081
1.5719	51.0638	29768.3				0.00124017		0.427878	0.00296816	0.0287678	0.00678031	1	7.58711e-05	9.37806e-05		0.000243649	6.06705e-06		0.000740163		0.000189345	0	2.54744e-05		2.29051				0.00296986		0.00731086	0.00125556	0.00186453	0.000675625	0.00827135	0.00190083	0.00101006		0.000147462	5.50833e-06		8.04375e-05		0.000110029		5.0906e-05		0.00947278
1.5717	51.0386	29793.5		0.0474093		3.03132e-05		0.431105	0.00361187	0.0274602	0.00590714	1		1.05075e-05		0.00025688			0.000794237		0.000139097	0	5.04998e-05		2.3214		0.0191484		0.00301628		0.00745123	0.00128005	0.00189136	0.00068367	0.00841481		0.00102723		0.000150075			8.20602e-05		0.000111726		5.18943e-05		0.00976709
1.57151	51.0135	29818.6			0.0139991	0.00312582		0.434771	0.00162874	0.0248954	0.00553276	1	0.000116194	0.00012488		0.00020368			0.000754169		0.00021203	0			2.32746			0.00707446	0.00300914		0.00741696	0.00126324	0.00186805	0.000677554	0.0083588	0.00192109	0.00102087		0.000148854			8.13465e-05		0.000111287				0.00972739
1.57132	50.9883	29843.8					4.41071e-05	0.43024	0.00373838	0.0261405	0.00566659	1	0.000244931			0.0002468	3.56655e-05		0.000736197		0.00018029	0			2.29545					0.000915671	0.00732132	0.00125887	0.00185384	0.000671083	0.00827213	0.00190171			0.000147489	5.63127e-06		8.04288e-05		0.000110002				0.00949416
1.57112	50.9632	29868.9		0.0116757	0.00205542	0.000636954		0.428069	0.00270741	0.0240421	0.00527186	1	0.000119623	8.84026e-05		0.000223594			0.000733888		0.00018488	0			2.29732		0.0187106	0.00696458	0.00297314		0.00732588	0.00125692	0.00184858	0.00067069	0.00828746	0.00190471	0.001012		0.000147666			8.05682e-05		0.000110225				0.00951946
1.57093	50.938	29894					0.00133419	0.426893	0.00244945	0.0241756	0.00564666	1	4.78316e-05	5.21412e-05		0.000251263			0.000748131		0.000156081	0	9.31153e-05		2.28772					0.000917986	0.00728351	0.00124942	0.00183966	0.000668799	0.008245	0.00189466	0.00100667		0.000147024			8.02142e-05		0.000109541		5.10227e-05		0.00943113
1.57074	50.9129	29919.2			0.00284859	0.00483755		0.429464	0.00233813	0.0234	0.00594906	1	0.000165935	4.68924e-05		0.000147187			0.000767001		0.000171046	0			2.30303			0.00696692	0.00299014		0.00733066	0.00125522	0.00184566	0.000673404	0.00828633	0.00190464	0.00101169		0.000147329			8.06944e-05		0.000110152				0.00954184
1.57055	50.8878	29944.3		0.0254029	0.0142668	0.00482733		0.432932	0.00289682	0.0233592	0.00538667	1	9.85118e-05	5.45315e-05		0.000158173			0.000692721		0.000117608	0			2.33703		0.019071	0.00712867	0.00303888		0.00746487	0.00127805	0.0018756	0.000682023	0.00842152	0.00193543	0.00102823		0.000149779			8.16982e-05		0.000111724				0.00984067
1.57035	50.8626	29969.5						0.426085	0.00249028	0.0239868	0.0052664	1	0.000117632			0.000177466			0.000720681		0.000158199	0			2.28229						0.00726525	0.00124703	0.00183511	0.000665863	0.00822809	0.00189106			0.000146418			7.99367e-05		0.000109325				0.00938943
1.57016	50.8375	29994.6				0.0050232		0.433823	0.00303148	0.0249818	0.00543694	1	5.75884e-05	4.60106e-05		0.000154465	8.74959e-05		0.000765229		0.000176541	0			2.31317				0.00300043		0.00737213	0.0012621	0.00185812	0.000673421	0.00831272	0.00191026	0.00101491		0.000147829	5.87433e-06		8.0944e-05		0.000110526				0.00961436
1.56997	50.8123	30019.8			0.0114564	0.00490387	8.11315e-05	0.434952	0.00257091	0.0232835	0.00561473	1	0.000143158	0.000141601		0.000175709			0.000833374		0.000174257	0		7.68107e-06	2.32842			0.00706304	0.00301623	0.000925316	0.00741689	0.00126703	0.00186111	0.000677821	0.00835787	0.00192099	0.00102082		0.000148721			8.16685e-05		0.000111117			2.27605e-06	0.0097303
1.56978	50.7872	30044.9		0.0116936	0.00247856			0.432452	0.00251585	0.0232128	0.0047201	1	3.50287e-05	0.000114062		0.000280898			0.000685862		0.000168236	0			2.30956		0.0187645	0.0069864			0.00736519	0.00125975	0.00185045	0.000670328	0.00831132	0.00190984	0.00101502		0.000148329			8.06006e-05		0.000110473				0.00959774
1.56958	50.762	30070			0.00410114	0.00351182		0.438005	0.00522276	0.0252778	0.00497035	1		8.63029e-05		0.000206752			0.000718758		0.000195096	0	9.2218e-06		2.32723			0.00703029	0.00300955		0.00742752	0.00127775	0.00186891	0.000674935	0.00835548		0.0010203		0.000148808			8.11663e-05		0.000111172		5.13559e-05		0.00972257
1.56939	50.7369	30095.2						0.430985	0.00134111	0.0229739	0.00562751	1	0.000265714	5.36907e-05		0.000172962		3.76532e-06	0.000779067		0.000152276	0			2.29757						0.00731345	0.00124708	0.00183799	0.000669918	0.00825977	0.00189895	0.00100848		0.000146964		9.89848e-05	8.04856e-05		0.000109722				0.00948872
1.5692	50.7118	30120.3			0.00208778	0.00397356		0.437486	0.00312012	0.0242269	0.00504264	1	0.000168238	5.42299e-05		0.000119994			0.000787262		0.000119844	0			2.32453			0.00700673	0.00300498		0.00740933	0.00126623	0.0018605	0.00067378	0.00833745	0.0019164	0.00101797		0.000148125			8.12767e-05		0.000110618				0.00969034
1.569	50.6866	30145.5		0.00956049		0.00168353		0.436147	0.00298111	0.0224748	0.00548066	1	0.00021553	0.000169402		0.000186597			0.000746931		0.000185204	0			2.32039		0.0188075		0.0029943		0.00740094	0.00126517	0.00185249	0.00067535	0.00833429	0.00191587	0.00101806		0.000148346			8.10778e-05		0.000110849				0.00966938
1.56881	50.6615	30170.6		0.0241368	0.0101746	0.00463126	0.000541505	0.437674	0.00342884	0.0225873	0.00525107	1	0.000130177	0.000131315	1.85476e-05	0.000187628	4.05856e-05		0.000732939		0.000172479	0			2.34764		0.0191067	0.00712674	0.00304459	0.000936312	0.00750095	0.00128305	0.00187638	0.000682919	0.00843964	0.00193973	0.00103077	0.000153304	0.000150226	5.76607e-06		8.20437e-05		0.000112196				0.00990664
1.56862	50.6363	30195.7					4.26961e-05	0.432604	0.00208524	0.0230672	0.00516673	1	0.000137326	3.14846e-05		0.000186281	9.25299e-06		0.000811455		0.000142413	0			2.30205					0.000915569	0.00733032	0.0012519	0.00184093	0.000668945	0.00827126	0.00190106	0.00100979		0.000147223	5.52144e-06		8.07315e-05		0.000109833				0.00952042
1.56843	50.6112	30220.9			0.00382881	0.00125164	0.000540905	0.43528	0.00417679	0.0237705	0.00515497	1	0.00014967	2.9784e-05		0.000341226		2.14075e-05	0.000834658		0.000184487	0			2.31709			0.00700175	0.00298841	0.000923358	0.00738722	0.00126841	0.00185535	0.000673072	0.0083229	0.00191298	0.00101609		0.000148787		9.98147e-05	8.13321e-05		0.000110694				0.00964246
1.56823	50.5861	30246		0.0167434		0.000228451		0.436588	0.00181796	0.0215492	0.00507109	1		0.000104251		0.000212578		1.12126e-05	0.000810327		0.000165579	0	2.42995e-05		2.3225		0.0188541		0.00299088		0.00740932	0.00126143	0.00185027	0.000674238	0.00834165		0.00101869		0.000148586		9.99971e-05	8.14138e-05		0.000110865		5.13338e-05		0.00968673
1.56804	50.5609	30271.2					0.000822176	0.438073	0.00176735	0.0211113	0.00556258	1	0.000166992	8.01188e-05		0.00023339		1.25394e-05	0.000723364		0.000156175	0			2.32034					0.000923032	0.00738687	0.00125635	0.0018413	0.000673676	0.00830943	0.00190996	0.00101465		0.000148098		9.96163e-05	8.0738e-05		0.000110397				0.00964033
1.56785	50.5358	30296.3			0.00553398	0.000228502		0.433073	0.00200612	0.0222535	0.00461064	1	0.000163285	0.000112588		0.000195407			0.000763447		0.000156778	0	2.20261e-05		2.30913			0.00698217	0.0029728		0.00734996	0.00125459	0.001842	0.000668254	0.00829122	0.00190576	0.00101256		0.000147616			8.07273e-05		0.000110158		5.1014e-05		0.00957277
1.56765	50.5106	30321.5			0.00974432	0.0028312	0.000227493	0.437184	0.00296429	0.0218482	0.0046692	1		5.22248e-05		0.000255103		3.78866e-06	0.000762777		0.000209236	0	7.63088e-05		2.32984			0.00705007	0.00300509	0.000925164	0.00742009	0.00126763	0.00185358	0.000673314	0.00835098		0.00101961		0.000148929		0.000100078	8.13064e-05		0.000111171		5.16084e-05		0.00972824
1.56746	50.4855	30346.6			0.0134519	0.00450661	0.000546551	0.431383	0.00204896	0.0225032	0.00496583	1	0.000229402	2.6037e-05		0.000239215			0.000696874		0.00013248	0			2.31962			0.00704976	0.00300535	0.000924426	0.00737934	0.00126098	0.00185217	0.000673045	0.00833231	0.00191548	0.00101722		0.00014853			8.08501e-05		0.000110603				0.00966392
1.56727	50.4603	30371.7				0.0012039	0.0010366	0.433034	0.00322154	0.0204975	0.00467915	1		4.27019e-05		0.000231144			0.00075933		0.000163143	0	2.35592e-05		2.3067				0.00297203	0.000920408	0.00733791	0.00125759	0.00183175	0.000667457	0.00827782		0.00101064		0.000147525			8.05798e-05		0.000110006		5.09379e-05		0.00954722
1.56708	50.4352	30396.9		0.0574462	0.00489831		0.00020012	0.444394	0.00246654	0.0213294	0.00496503	1	0.000108882	0.000117268		0.000195117			0.000806054		0.000168617	0	2.97807e-05		2.37138		0.0194552	0.0071812		0.000944967	0.00761061	0.0012928	0.00189128	0.000689073	0.00853078	0.00196059	0.00104184		0.00015188			8.32416e-05		0.000113391		5.25211e-05		0.0101149
1.56688	50.4101	30422			0.00637391			0.429469	0.00273665	0.0199673	0.00438518	1	6.81193e-05	5.9967e-05		0.000253406		2.44354e-05	0.000788448		0.00017009	0			2.29855			0.00696007			0.00730816	0.00125301	0.00182581	0.000664876	0.00826086	0.00189839	0.00100864		0.000147315		9.90832e-05	8.0535e-05		0.00010981				0.00949402
1.56669	50.3849	30447.2			0.00160335	0.00301782	0.000836844	0.437629	0.00160583	0.0175404	0.00460382	1	0.000205272	2.96432e-05		0.000213909			0.000764479		0.000189166	0	1.45877e-05		2.32474			0.00698216	0.00299134	0.000923224	0.00738607	0.00125586	0.00182672	0.000669788	0.00831061	0.00191039	0.00101459		0.000148038			8.09204e-05		0.00011055		5.11024e-05		0.00965999
1.5665	50.3598	30472.3				0.00343378		0.423056	0.00229814	0.0208578	0.00487558	1	0.00014389	9.19421e-05		0.000223425			0.000786858		0.00015791	0			2.27846				0.00295741		0.00723825	0.00124374	0.00181858	0.000662925	0.00821161	0.00188738	0.00100275		0.000146314			8.00483e-05		0.000109105				0.00935493
1.56631	50.3346	30497.5			0.000889938	0.00160379		0.433425	0.00195569	0.0207806	0.00476596	1	7.98565e-05	3.35754e-05		0.00019279			0.000731795		0.000163263	0			2.30735			0.00695123	0.0029735		0.00733908	0.00125227	0.00183281	0.000667775	0.00827731	0.00190221	0.00101054		0.000147358			8.04609e-05		0.00011				0.00954932
1.56611	50.3095	30522.6			0.0174757	0.00320496		0.434415	0.00262888	0.0193466	0.00452587	1	0.000132286	7.06601e-05		0.000238354		1.50614e-05	0.000819233		0.000131154	0			2.32948			0.00708146	0.00300627		0.0074076	0.00126607	0.00184291	0.000672631	0.00834993	0.00191912	0.00101956		0.000148841		0.000100112	8.15318e-05		0.000110831				0.00972549
1.56592	50.2843	30547.7			0.000924144	0.000117849	0.00031221	0.429339	0.00400088	0.0189973	0.00491316	1	0.000124104	5.71122e-05		0.000320983			0.000774497		0.000127099	0			2.29392			0.00692451	0.00295588	0.000913808	0.00729387	0.00125587	0.00181838	0.000665801	0.00824532	0.00189504	0.00100673		0.000147317			8.0326e-05		0.000109426				0.00945704
1.56573	50.2592	30572.9				0.000791765		0.424811	0.00394888	0.021466	0.00477685	1	8.72314e-05			0.00020544			0.000820087		0.000181362	0			2.27949				0.0029487		0.00725072	0.00125143	0.0018224	0.000663	0.00821757	0.00188852			0.000146346			8.02429e-05		0.000109281				0.00936595
1.56553	50.2341	30598		0.0118818				0.430491	0.00294228	0.0203077	0.00463662	1	0.000129198	0.000104274		0.000281533		1.47363e-05	0.000786813		0.000145514	0			2.30151		0.0186982				0.00733076	0.00125701	0.00183181	0.000667587	0.00828162	0.00190341	0.00101136		0.000147802		9.92921e-05	8.07306e-05		0.000109984				0.00953012
1.56534	50.2089	30623.2			0.0091026	4.83164e-05		0.429325	0.00267009	0.0205399	0.00462267	1		8.19869e-05		0.000332067		9.97625e-06	0.000793687		0.000134284	0	0.000119293		2.30114			0.00698256	0.00296593		0.00731932	0.00125475	0.00183112	0.000666928	0.00827416		0.00101035		0.000147878		9.91829e-05	8.06863e-05		0.000109838		5.13114e-05		0.00952
1.56515	50.1838	30648.3			0.00263781	0.00761459	0.00121255	0.425899	0.00363869	0.0209082	0.0044102	1	0.000227254	4.49503e-05		0.000314318	2.96856e-05		0.000812344		0.000142603	0			2.29837			0.00695285	0.00299596	0.000920336	0.00730203	0.00125822	0.00183186	0.000665765	0.00827063	0.00190129	0.00100977		0.000147741	5.60552e-06		8.0729e-05		0.000109826				0.00950447
1.56496	50.1586	30673.5		0.0368824	0.00919205	0.00496595		0.438311	0.00381238	0.02081	0.00524564	1	0.000131924			0.000312659			0.000787209		0.00017887	0			2.35435		0.0192304	0.00714855	0.00305711		0.00753098	0.00128935	0.00187569	0.000685385	0.00847041	0.00194681			0.000151303			8.25726e-05		0.000112632				0.00997113
1.56476	50.1335	30698.6			0.00418399	0.000167228		0.429358	0.00323846	0.0194793	0.00509483	1	4.10047e-05	6.62504e-05		0.000173427	3.60837e-05	1.66969e-06	0.000782389		0.000114087	0	1.11186e-05		2.29645			0.00694586	0.00295946		0.00730227	0.00125415	0.00182244	0.00066731	0.00825472	0.00189686	0.00100791		0.000146876	5.62115e-06	9.89157e-05	8.04502e-05		0.000109497		5.07445e-05		0.00947826
1.56457	50.1084	30723.7			0.00429897	0.00486889	0.00150596	0.433221	0.00324128	0.0187941	0.00491148	1	5.44832e-05	2.02642e-05		0.000241578			0.000775401		0.000122962	0			2.31814			0.00699243	0.00299863	0.000925882	0.00736678	0.00126249	0.00183169	0.000670977	0.00830951	0.00190951	0.00101441		0.000148134			8.0955e-05		0.000110261				0.00963128
1.56438	50.0832	30748.9				0.00290124		0.428507	0.00404605	0.021284	0.00481133	1	0.00014465	6.23457e-05		0.000308437	2.43024e-05		0.000763935		0.000108293	0			2.29402				0.00297055		0.00729828	0.0012574	0.00182977	0.000666097	0.00825418	0.00189717	0.00100783		0.000147423	5.57215e-06		8.03687e-05		0.000109466				0.00946764
1.56419	50.0581	30774		0.019946	0.00498246	0.00728967	0.000226207	0.434478	0.00383221	0.0207483	0.00532056	1	2.54304e-05	3.58538e-05		0.000240474			0.00079606		0.000132063	0	1.88441e-05		2.33385		0.0189794	0.00706402	0.00303826	0.000929611	0.00744445	0.00127737	0.00185789	0.000679288	0.00839117	0.00192815	0.00102445		0.000149585			8.18373e-05		0.000111382		5.16156e-05		0.00979186
1.56399	50.0329	30799.2				0.00083221		0.422193	0.00161949	0.0215504	0.00510786	1	2.67155e-05	3.85982e-05		0.000289445			0.000738655		0.000187188	0			2.27186				0.00294037		0.0072191	0.00123828	0.00181749	0.000662445	0.00819388	0.00188282	0.00100037		0.000146269			7.9678e-05		0.000108989				0.00930766
1.5638	50.0078	30824.3				0.00147135		0.428375	0.00275469	0.0216985	0.00487721	1	0.000237197	5.04111e-05		0.000230799			0.0008232		0.000168957	0			2.29166				0.00296148		0.00728995	0.00125074	0.00182953	0.000665658	0.00824538	0.00189552	0.00100671		0.000146946			8.05273e-05		0.000109599				0.0094478
1.56361	49.9826	30849.4			0.0113827	0.00210648		0.425224	0.00267037	0.0200029	0.00530224	1	0.000244887	5.8411e-05		0.000247329			0.000767125		0.000193483	0		8.22306e-07	2.29478			0.00698297	0.00297061		0.00729294	0.00125314	0.00182654	0.000668875	0.00826348	0.00189972	0.00100895		0.000147337			8.04724e-05		0.000109941			2.222e-06	0.00948142
1.56341	49.9575	30874.6				0.00190722	0.00167272	0.425915	0.00454871	0.0214433	0.00560232	1	0.000130816			0.000295547			0.000797816		0.000191652	0			2.28845				0.00296342	0.000919466	0.00728014	0.00125819	0.00182856	0.000668678	0.00824576	0.00189517			0.00014722			8.04264e-05		0.000109698				0.00943499
1.56322	49.9324	30899.7		0.0105464		0.00377245		0.426779	0.00301644	0.0213229	0.00573859	1	3.35278e-05	4.63721e-05		0.000280823			0.000754544		0.000182332	0			2.29563		0.0186797		0.00298195		0.00731028	0.00125644	0.00183473	0.000671682	0.00827585	0.00190169	0.00101041		0.000147696			8.05408e-05		0.00011006				0.00949916
1.56303	49.9072	30924.9			0.00446142	0.000711477		0.432724	0.00249302	0.0202682	0.00555297	1	0.000135037	0.00013012		0.000254882			0.000782072		0.000187698	0			2.30829			0.00697381	0.00297313		0.00734439	0.0012559	0.00183274	0.000671783	0.00828657	0.00190457	0.00101207		0.00014778			8.07593e-05		0.000110224				0.00956393
1.56284	49.8821	30950		0.008512	0.000214435	0.00585804		0.428171	0.00453126	0.0209257	0.00606343	1	0.000203903	8.79669e-05		0.000288422			0.000791086		0.000159039	0		5.22384e-06	2.30273		0.0187183	0.00696472	0.00299812		0.00733448	0.00126589	0.00183771	0.000674722	0.0082967	0.00190719	0.00101313		0.0001481			8.08954e-05		0.00011024			2.2492e-06	0.00955254
1.56264	49.8569	30975.2					0.000217775	0.431951	0.00271387	0.0186774	0.00549382	1	3.09343e-05	8.11905e-05		0.000284898			0.000769532		0.000187608	0			2.30061					0.000914716	0.00731502	0.00125234	0.00181964	0.000669144	0.00825703	0.00189735	0.00100826		0.000147377			8.04195e-05		0.000109831				0.00949809
1.56245	49.8318	31000.3		0.0143603	0.00343911	0.00296004		0.428171	0.00349484	0.0189557	0.00494538	1	0.000145273	1.67951e-05		0.000226104			0.00076035		0.000159786	0			2.30362		0.0187404	0.00697727	0.00298574		0.00733361	0.00126144	0.00182932	0.000670005	0.00829572	0.00190672	0.00101271		0.000147824			8.07583e-05		0.00011023				0.0095551
1.56226	49.8066	31025.4			0.00956599	0.00595046	3.15816e-05	0.428782	0.00298019	0.020979	0.00559178	1	0.000284826	4.59206e-05		0.000183174			0.00079678		0.00014977	0			2.30956			0.00701047	0.00300148	0.000919251	0.00734431	0.00126071	0.00183976	0.000673434	0.00830495	0.00190942	0.00101396		0.00014781			8.09994e-05		0.000110311				0.00959038
1.56207	49.7815	31050.6		0.0472795	0.0130565	0.00516038	0.000841819	0.426911	0.0047882	0.0211172	0.0058667	1	0.000131239	0.000105086		0.000246085			0.000757232		0.000168858	0			2.3315		0.0192144	0.00714261	0.00304841	0.000938067	0.00745941	0.00128946	0.00187115	0.000685873	0.00844404	0.00194075	0.00103119		0.000150551			8.2189e-05		0.000112239				0.00984365
1.56187	49.7564	31075.7			0.00441352	0.000745317		0.425424	0.00393537	0.0193901	0.00545894	1	0.000177932	7.19559e-05		0.000306282			0.000830702		0.000142223	0			2.28643			0.00693073	0.00295499		0.00726917	0.00125412	0.00181785	0.000667265	0.00823562	0.00189304	0.0010056		0.000147083			8.04629e-05		0.000109359				0.00941508
1.56168	49.7312	31100.9			0.0124979			0.428897	0.00185773	0.0184903	0.00499623	1	0.000165757	7.61953e-05		0.000246092			0.000790948		0.000188099	0			2.30348			0.00699749			0.00731847	0.00125155	0.00182287	0.000668558	0.0082752	0.00190208	0.00101046		0.000147541			8.06851e-05		0.000110075				0.00953089
1.56149	49.7061	31126		0.00972791	0.00396768	0.000958684		0.434933	0.00214808	0.0180327	0.00554029	1	2.5026e-05	0.000116093		0.000268943	1.19016e-05	6.07554e-05	0.000780349		0.000169195	0			2.31946		0.0187764	0.00700008	0.00298623		0.00738341	0.00125957	0.00183088	0.000674459	0.00832023	0.00191185	0.00101612		0.000148439	5.56515e-06	9.99464e-05	8.108e-05		0.000110595				0.00964921
1.56129	49.6809	31151.2			0.000521457			0.429805	0.00294447	0.0190346	0.00542631	1	6.69401e-05			0.000294429			0.00079678		0.00017915	0		4.22401e-06	2.29421			0.00692168			0.00729456	0.0012513	0.00181822	0.000667804	0.00824393	0.00189449			0.000147182			8.04043e-05		0.000109622			2.23077e-06	0.00945664
1.5611	49.6558	31176.3			0.0157098	0.00166376		0.428193	0.00374855	0.0201139	0.00537746	1	0.000280564	3.26105e-05	1.10267e-05	0.000220891		6.80571e-06	0.000870892		0.000152363	0			2.30747			0.00703399	0.00298283		0.00733978	0.00126354	0.00183564	0.000672354	0.00830259	0.00190886	0.00101362	0.000150783	0.000147925		9.95106e-05	8.12841e-05		0.000110291				0.00957898
1.56091	49.6306	31201.4			0.00883901	0.0054621		0.434392	0.00135994	0.0196854	0.00496695	1	0.000164596			0.000209498			0.000805029		0.000212006	0			2.32435			0.00702697	0.00300781		0.00738812	0.00125748	0.0018395	0.000672708	0.00832808	0.00191424			0.000148331			8.12593e-05		0.000110878				0.00967871
1.56072	49.6055	31226.6			0.000799515	0.00319411	0.000970946	0.431083	0.00222816	0.019387	0.00521689	1	0.000177306			0.000291314		1.44725e-05	0.000724794		0.000187962	0			2.3051			0.00694687	0.00297837	0.000919552	0.00732518	0.00125268	0.001826	0.000669257	0.00827256	0.00190153			0.000147681		9.91823e-05	8.03857e-05		0.000110039				0.00953455
1.56052	49.5804	31251.7				0.00304143		0.427135	0.00185491	0.0182668	0.0050587	1	0.000136739	0.000140234		0.000231387			0.000750763		0.000176025	0			2.29025				0.00296255		0.00727156	0.00124475	0.00181207	0.000665192	0.00823035	0.00189166	0.00100524		0.000146681			8.00825e-05		0.000109429				0.0094248
1.56033	49.5552	31276.9			0.00208978	0.0018389		0.428416	0.00139608	0.0195455	0.00493315	1	2.50412e-05	0.000103193		0.000252237			0.000775967		0.000133657	0			2.29406			0.0069271	0.00296203		0.00728774	0.00124473	0.00182006	0.000665671	0.00824269	0.00189403	0.0010066		0.000146986			8.03064e-05		0.000109418				0.0094546
1.56014	49.5301	31302			0.014032	0.00450064		0.426625	0.00353923	0.0191417	0.00457323	1		6.43291e-05		0.000211319			0.000831926		0.000102724	0	1.11858e-05		2.30431			0.00701519	0.00298957		0.00732092	0.00126055	0.00182852	0.000667888	0.00828861		0.00101204		0.000147636			8.09857e-05		0.000109899		5.0953e-05		0.00954975
1.55994	49.5049	31327.1		0.021916	0.00458947	0.0070971		0.431239	0.00336131	0.0187029	0.00477445	1	3.10294e-05	0.000101881		0.000215105	9.28085e-06		0.000817158		0.000120596	0			2.32378		0.018917	0.00703608	0.00302614		0.00740319	0.00127065	0.00184242	0.000674476	0.00835992	0.001921	0.00102091		0.000148922	5.58075e-06		8.16207e-05		0.00011092				0.00971332
1.55975	49.4798	31352.3				0.000961239		0.4176	0.00331107	0.0180233	0.00413917	1		0.000171522	4.66158e-05	0.000217804			0.000815983		0.000146953	0	2.49426e-05		2.25798				0.00292596		0.0071637	0.00123888	0.00179389	0.000655132	0.00815226		0.000995832	0.000148198	0.000145233			7.95884e-05		0.000108272		5.01709e-05		0.00920381
1.55956	49.4547	31377.4		0.0527741	0.00424745	0.00526635	0.000297947	0.437157	0.00334373	0.0185	0.00389194	1	4.58975e-05	4.70407e-05	7.08522e-06	0.000199331			0.000766357		0.000146483	0			2.35394		0.0193095	0.00713198	0.00306025	0.000939268	0.0075307	0.00128816	0.00186705	0.000680068	0.00847559	0.00194764	0.0010348	0.000153908	0.000150915			8.25348e-05		0.000112564				0.0099755
1.55937	49.4295	31402.6		0.005381	0.00387179	0.00223696	0.00104888	0.434635	0.00273682	0.0182937	0.00420785	1	0.000193639	5.1593e-05		0.00023989	1.73172e-05		0.000773968		0.000143421	0			2.31978		0.0187442	0.00699439	0.00298929	0.000924476	0.00737659	0.00126106	0.00183059	0.000668411	0.00831395	0.00191111	0.00101508		0.000148206	5.58346e-06		8.09923e-05		0.000110405				0.00964328
1.55917	49.4044	31427.7				0.00413668		0.42929	0.00355047	0.018069	0.00413088	1	0.000110869	4.25423e-05		0.000248276			0.000745337		0.000155311	0			2.2977				0.00297419		0.00729794	0.00125474	0.00181561	0.000662964	0.00825015	0.0018961	0.00100726		0.000147103			8.02527e-05		0.000109606				0.00947818
1.55898	49.3792	31452.9						0.426699	0.00269126	0.0175477	0.00432161	1	0.000170217	7.61427e-05		0.000222868		1.3468e-05	0.000766295		0.000161398	0			2.28398						0.0072518	0.00124511	0.00180464	0.000660522	0.00821001	0.00188712	0.00100249		0.000146283		9.84283e-05	7.99483e-05		0.000109098				0.00937577
1.55879	49.3541	31478			0.00448122			0.425676	0.0034308	0.0181728	0.00401322	1				0.000294651	3.50655e-05		0.000793834		0.000162678	0	5.50128e-05		2.28501			0.00691935			0.00725797	0.00124993	0.00180979	0.000660199	0.00822176				0.000146788	5.59451e-06		8.01759e-05		0.000109259		5.07223e-05		0.00939339
1.5586	49.3289	31503.1		0.0137085			0.000837862	0.429016	0.00233978	0.0178704	0.00383689	1	3.87085e-05	0.000105529		0.00020996			0.00077785		0.000166154	0			2.29899		0.018672			0.000918347	0.00731142	0.00125225	0.00181843	0.000663076	0.00826666	0.0018996	0.00100953		0.000147239			8.05478e-05		0.000109871				0.0095025
1.5584	49.3038	31528.3		0.00262041	0.0102605			0.431542	0.00404245	0.0174698	0.00353512	1	0.000279431	6.80276e-05		0.00035559			0.000758633		0.00017278	0			2.31009		0.0186817	0.00700182			0.00734367	0.00126304	0.00182218	0.0006638	0.00829129	0.00190625	0.00101239		0.000148282			8.0708e-05		0.000110225				0.00957682
[truncated: 2,026 more rows]
[truncated: 113 more columns]

## Sheet: height to time
H	T (yr)
2.92	1.25	0.00644828
6	1.26986
8.02	1.28289
9.58	1.29295
11.33	1.30423
12.8	1.31371
15.47	1.33093
17.2	1.34208
18.98	1.35356
20.77	1.3651
22.58	1.37677
25.12	1.39315
26.13	1.39966
28.3	1.41366
30.52	1.42797
33.02	1.44409
35.21	1.45822
37.18	1.47092
39.42	1.48536
[truncated: 19 more rows]
