# Supplementary material for: Seasonal Cyclicity in Trace Elements and Stable Isotopes of Modern Horse Enamel
Source: PLoS One. 2016 Nov 22;11(11):e0166678. doi: 10.1371/journal.pone.0166678 (PMC5119779; doi:10.1371/journal.pone.0166678)
Supplement: S6 File — (XLSX) [file pone.0166678.s006.xlsx]

## Sheet: Sheet1
sample	c	l	u	D	W		W vial	W full vial	preT W	mL reagent	W full vial after	preT W after	D	D (%)	W massspec	transducer P	est CO3 weight	CO3 %	W massspec	transducer P	est CO3 weight	CO3 %	avCO3%	d13C	d13C 3pt calib	SD_int	SD_ext	SD_std	SD_tot	d18O	d18O 3pt calib	SD_int	SD_ext	SD_std	SD_tot	d13C lincorr	d13C 3pt calib	SD_int	SD_ext	SD_std	SD_tot	d18O lincorr	d18O 3pt calib	SD_int	SD_ext	SD_std	SD_tot	RUN (1)	RUN (2)
1	1.72	3.63	0	1.91	21.15		947.36	959.5	12.14	0.8	956.5	9.14	3	0.247117	1280	1.13	39.7381	0.0310454	1070	0.81	28.6814	0.0268051	0.0289252	-15.8371	-17.2327	0.013	0.337737		0.337987	0.995973	-0.625979	0.007	0.413286		0.413346	-17.761	-18.7811	0.006	0.0521305		0.0524746	-1.22209	-1.46588	0.006	0.0618524		0.0621428	2015-09-21	2015-10-06
2	3.17	2.23	5.2	-0.94	18.33		934.15	941.79	7.64	0.8	940.28	6.13	1.51	0.197644	1110	1.01	35.5918	0.0320647					0.0320647													-17.8732	-18.398	0.002	0.0508058		0.0508452	-1.24267	-1.44229	0.006	0.100734		0.100913		2015-10-02
3	4.79	5.56	4.54	0.77	16.78		949.6	957	7.4	0.8	954.94	5.34	2.06	0.278378	2070	0.8	28.3359	0.0136888					0.0136888													-17.8471	-18.3721	0.005	0.0508058		0.0510513	0.268006	0.0529722	0.008	0.100734		0.101051		2015-10-02
4	7.34	7.84	6.78	0.5	15.7		941.76	952.54	10.78	0.8	950.45	8.69	2.09	0.193878	1360	1.17	41.1201	0.0302354					0.0302354													-17.4744	-18.0011	0.002	0.0508058		0.0508452	-1.99592	-2.18786	0.006	0.100734		0.100913		2015-10-02
5	8.57	9.39	7.69	0.82	23.4		954.12	963.03	8.91	0.8	961.41	7.29	1.62	0.181818	1160	1.21	42.5022	0.0366398					0.0366398													-17.6531	-18.1789	0.004	0.0508058		0.050963	-2.2884	-2.47736	0.029	0.100734		0.104826		2015-10-02
6	10.5	11.28	9.87	0.78	27.28	enamel?	941.78	954.4	12.62	0.8	952.66	10.88	1.74	0.137876	1090	1.18	41.4657	0.0380419					0.0380419													-17.457	-17.9837	0.004	0.0508058		0.050963	-2.86593	-3.04899	0.007	0.100734		0.100977		2015-10-02
7	13.19	13.89	12.32	0.7	33.65		945.48	956.89	11.41	0.8	954.65	9.17	2.24	0.196319	1570	2.37	82.5825	0.0526003					0.0526003													-17.1885	-17.7165	0.002	0.0508058		0.0508452	-3.99952	-4.17103	0.005	0.100734		0.100858		2015-10-02
8	15.64	16.09	14.76	0.45	28.34		941.85	957.41	15.56	0.8	954.89	13.04	2.52	0.161954	1360	2.04	71.1804	0.0523385					0.0523385													-17.0037	-17.5324	0.003	0.0508058		0.0508943	-4.40334	-4.57072	0.004	0.100734		0.100814		2015-10-02
9	17.11	18.37	16.84	1.26	30.24		946.03	961.62	15.59	0.8	959.21	13.18	2.41	0.154586	1180	1.82	63.5789	0.0538805					0.0538805													-16.6866	-17.2169	0.006	0.0508058		0.0511589	-4.89302	-5.05541	0.029	0.100734		0.104826		2015-10-02
10	19.51	19.95	18.98	0.44	37.33		951.8	968.15	16.35	0.8	965.37	13.57	2.78	0.170031	1450	2.32	80.8549	0.055762					0.055762													-16.6793	-17.2095	0.003	0.0508058		0.0508943	-5.04431	-5.20515	0.004	0.100734		0.100814		2015-10-02
11	21.09	21.6	20.13	0.51	46.65		942.37	959.15	16.78	0.8	956.45	14.08	2.7	0.160906	1100	1.8	62.8879	0.0571708					0.0571708													-16.7998	-17.3295	0.003	0.0508058		0.0508943	-5.6524	-5.80705	0.003	0.100734		0.100779		2015-10-02
12	23.88	24.12	22.71	0.24	29.72		947.41	961.1	13.69	0.8	958.88	11.47	2.22	0.162162	2070	0.11	4.49502	0.00217151											0						0	-16.9478		0.002	0.0186278		0.0187349	-6.03187		0.004	0.0621148		0.0622435
13	25.38	25.88	24.95	0.5	24.11		938.41	948.02	9.61	0.8	946.72	8.31	1.3	0.135276	1640	0.64	22.8076	0.0139071					0.0139071													-16.3934	-16.9249	0.005	0.0508058		0.0510513	-6.10389	-6.25393	0.005	0.100734		0.100858		2015-10-02
14	27.08	27.7	26.7	0.62	39.67		954.92	972.67	17.75	0.8	969.54	14.62	3.13	0.176338	1930	3.09	107.46	0.0556787					0.0556787													-16.6486	-17.179	0.004	0.0508058		0.050963	-6.50634	-6.65228	0.004	0.100734		0.100814		2015-10-02
15	28.83	29.68	28.38	0.85	36.91		954.96	967.59	12.63	0.8	965.01	10.05	2.58	0.204276	1540	2.22	77.3997	0.0502596					0.0502596													-16.4066	-16.9381	0.003	0.0508058		0.0508943	-6.18265	-6.33189	0.003	0.100734		0.100779		2015-10-02
16	31.09	31.37	30.44	0.28	32.1		950.82	962.31	11.49	0.8	960	9.18	2.31	0.201044	1670	2.52	87.7653	0.0525541					0.0525541													-16.5112	-17.0422	0.016	0.0508058		0.0532657	-5.93497	-6.08674	0.019	0.100734		0.102511		2015-10-02
17	32.57	32.74	31.45	0.17	29.06		950.55	965.89	15.34	0.8	962.97	12.42	2.92	0.190352	1180	1.68	58.7417	0.0497811					0.0497811													-16.472	-17.0032	0.003	0.0508058		0.0508943	-6.03492	-6.18566	0.004	0.100734		0.100814		2015-10-02
18	33.64	34.04	33.37	0.4	29.27		938.18	953.5	15.32	0.8	950.68	12.5	2.82	0.184073	1440	2.15	74.9811	0.0520702					0.0520702													-16.6534	-17.1838	0.002	0.0508058		0.0508452	-5.81562	-5.9686	0.004	0.100734		0.100814		2015-10-02
19	35.67	36.31	35.01	0.64	30.99		942.03	960.31	18.28	0.8	957.15	15.12	3.16	0.172867	2180	3.49	121.281	0.0556334						-16.4614	-16.9926	0.041	0.0508058		0.0652858	-5.96046	-6.11196	0.017	0.100734		0.102159	-16.824		0.003	0.0186278		0.0188679	-6.11707		0.004	0.0621148		0.0622435		2015-10-02
20	38.34	39.15	37.82	0.81	23.85		938.37	951.81	13.44	0.8	949.45	11.08	2.36	0.175595	1110	1.59	55.632	0.0501189					0.0501189													-16.095	-16.6278	0.003	0.0508058		0.0508943	-6.04202	-6.19269	0.008	0.100734		0.101051		2015-10-02
21	40.36	40.72	39.95	0.36	35.54		938.32	951.46	13.14	0.8	949.07	10.75	2.39	0.181887	1020	1.41	49.4126	0.0484437					0.0484437													-16.4732	-17.0044	0.03	0.0508058		0.059002	-6.15369	-6.30322	0.031	0.100734		0.105396		2015-10-02
22	42.9	43.55	41.73	0.65	41.32		950.54	966.69	16.15	0.8	963.63	13.09	3.06	0.189474	1400	2.1	73.2535	0.0523239					0.0523239													-16.7151	-17.2452	0.004	0.0508058		0.050963	-6.0452	-6.19584	0.006	0.100734		0.100913		2015-10-02
23	44.52	44.8	43.98	0.28	42.06		942.12	961.53	19.41	0.8	958.24	16.12	3.29	0.1695	2090	3.22	111.952	0.0535654					0.0535654													-16.4559	-16.9872	0.004	0.0508058		0.050963	-5.84278	-5.99548	0.003	0.100734		0.100779		2015-10-02
24	46.85	47.23	46.05	0.38	16.48	(dropped)	938.1	948.05	9.95	0.8	945.98	7.88	2.07	0.20804	1470	2.11	73.599	0.0500674					0.0500674													-16.2077	-16.74	0.005	0.0508058		0.0510513	-5.37259	-5.53009	0.003	0.100734		0.100779		2015-10-02
25	48.85	49.85	47.96	1	36.01		947.37	962.44	15.07	0.8	959.71	12.34	2.73	0.181155	1200	1.78	62.1969	0.0518307					0.0518307													-15.9171	-16.4508	0.005	0.0508058		0.0510513	-5.1804	-5.33986	0.003	0.100734		0.100779		2015-10-02
26	50.68	51.52	50.51	0.84	36.73		937.12	950.75	13.63	0.8	948.23	11.11	2.52	0.184886	1580	2.43	84.6557	0.0535795					0.0535795													-15.8801	-16.414	0.027	0.0508058		0.0575346	-4.76314	-4.92686	0.003	0.100734		0.100779		2015-10-02
27	53.67	53.81	52.67	0.14	43.17		939.65	955.37	15.72	0.8	952.55	12.9	2.82	0.179389	2150	3.34	116.098	0.0539991					0.0539991													-16.1444	-16.677	0.003	0.0508058		0.0508943	-4.36081	-4.52863	0.017	0.100734		0.102159		2015-10-02
28	55.34	55.61	54.89	0.27	35.3		947.15	959.02	11.87	0.8	956.72	9.57	2.3	0.193766	1950	2.91	101.241	0.0519183					0.0519183													-15.5249	-16.0603	0.004	0.0508058		0.050963	-4.5711	-4.73677	0.019	0.100734		0.102511		2015-10-02
29	57.16	57.76	56.8	0.6	46.95		943.04	963.87	20.83	0.8	960.79	17.75	3.08	0.147864	1450	2.05	71.5259	0.0493282					0.0493282													-15.575	-16.1102	0.005	0.0508058		0.0510513	-4.75457	-4.91837	0.049	0.100734		0.11202		2015-10-02
30	58.7	59	58.55	0.3	35.58		947.13	968.75	21.62	0.8	965.49	18.36	3.26	0.150786	1640	2.3	80.1639	0.0488804					0.0488804													-15.3395	-15.8758	0.021	0.0508058		0.0549748	-4.82228	-4.9854	0.045	0.100734		0.110329		2015-10-02
31	60.27	60.47	59.93	0.2	40.37		947.18	961.85	14.67	0.8	959.58	12.4	2.27	0.154738	1380	2.03	70.8349	0.0513296					0.0513296													-15.0438	-15.5814	0.004	0.0508058		0.050963	-4.86294	-5.02564	0.005	0.100734		0.100858		2015-10-02
32	63.21	63.8	62.59	0.59	34.64		937.08	945.94	8.86	0.8	944.45	7.37	1.49	0.168172	1840	2.67	92.9481	0.0505153					0.0505153													-14.9075	-15.4457	0.002	0.0508058		0.0508452	-5.29384	-5.45214	0.021	0.100734		0.1029		2015-10-02
33	65.03	65.71	64.44	0.68	32.36		938.39	950.51	12.12	0.8	948.33	9.94	2.18	0.179868	1140	1.51	52.8678	0.0463753					0.0463753													-14.6508	-15.1902	0.002	0.0508058		0.0508452	-4.87538	-5.03795	0.003	0.100734		0.100779		2015-10-02
34	66.87	67.61	66.36	0.74	32.76		954.01	964.32	10.31	0.8	962.47	8.46	1.85	0.179437	1390	2.14	74.6356	0.0536947					0.0536947													-14.7458	-15.2848	0.002	0.0508058		0.0508452	-5.16442	-5.32404	0.005	0.100734		0.100858		2015-10-02
35	68.23	69.47	67.78	1.24	36.95		941.82	951.12	9.3	0.8	949.61	7.79	1.51	0.162366	1830	1.99	69.4528	0.0379523					0.0379523													-14.6136	-15.5503	0.003	0.0521305		0.0522167	-5.24453	-5.59331	0.003	0.0618524		0.0619251		2015-10-06
36	69.29	69.98	69.18	0.69	32.49		954.16	964.7	10.54	0.8	962.62	8.46	2.08	0.197343	1330	1.38	48.3761	0.036373					0.036373													-15.0805	-16.0296	0.019	0.0521305		0.055485	-4.9804	-5.32229	0.016	0.0618524		0.0638884		2015-10-06
37	70.95	71.43	70.9	0.48	31.31		947.48	959.16	11.68	0.8	957.04	9.56	2.12	0.181507	1090	1.88	65.6521	0.0602312					0.0602312													-14.9882	-15.9348	0.002	0.0521305		0.0521688	-5.02415	-5.36718	0.005	0.0618524		0.0620542		2015-10-06
38	72.69	73.1	72.31	0.41	32.72		941.83	953.47	11.64	0.8	951.18	9.35	2.29	0.196735	1750	2.7	93.9847	0.0537055					0.0537055													-15.0671	-16.0158	0.003	0.0521305		0.0522167	-4.90591	-5.24585	0.019	0.0618524		0.0647049		2015-10-06
Doubles
12	23.88	24.12	22.71	0.24	29.72		947.41	961.1	13.69	0.8	958.88	11.47	2.22	0.162162	2070																																		2016-01-18
19	35.67	36.31	35.01	0.64	30.99		942.03	960.31	18.28	0.8	957.15	15.12	3.16	0.172867	2180																																		2016-01-18
T	Position [mm] (top to bottom)	Position [µm]	Na	Mg	Al	Si	P	S	Cl	K	Ca	Ti	Cr	Mn	Fe	Ni	Cu	Zn	Br	Rb	Sr	Rh	Ba	Pb	O	SDs	Na	Mg	Al	Si	P	S	Cl	K	Ca	Ti	Cr	Mn	Fe	Ni	Cu	Zn	Br	Rb	Sr	Rh	Ba	Pb	O
			22.9897	24.305	26.9815	28.0855	30.9738	32.065	35.453	39.0983	40.078	47.867	51.9961	54.938	55.845	58.6934	63.546	65.39	79.904	85.4678	87.62	102.906	137.327	207.2	15.9994		22.9897	24.305	26.9815	28.0855	30.9738	32.065	35.453	39.0983	40.078	47.867	51.9961	54.938	55.845	58.6934	63.546	65.39	79.904	85.4678	87.62	102.906	137.327	207.2	15.9994
4.61382	71.5209	0					0.403541	0.00309393	0.0199329	0.00722129	0	0.000653879			0.000517963			0.000330078	2.40665e-05		0.000153527	0			2.225						0.0087468	0.000883087	0.00206985	0.000751459	0	0.000429214			0.000104057			9.07914e-05	1.93612e-06		4.97993e-05				0.0111937
4.61319	71.4958	25.1127				0.0125931	0.399081	0.00941946	0.0197973	0.00826718	0			0.000104839	0.00070734	4.74649e-05		0.000431309			0.000279134	0			2.22933					0.00586026	0.0087658	0.000919255	0.00207899	0.000760315	0			3.4869e-05	0.000105509	1.75476e-06		9.17343e-05			5.06707e-05				0.0112687
4.61256	71.4707	50.2254				0.00769891	0.416905	0.00539552	0.0207363	0.00863314	0	0.000493539			0.000740999			0.000414082			0.000241565	0			2.28228					0.00593894	0.00901285	0.000914846	0.00212067	0.000775673	0	0.00043807			0.000107552			9.32714e-05			5.13755e-05				0.0117408
4.61193	71.4456	75.3381					0.414652	0.00347304	0.0200461	0.00819724	0	0.000739566			0.000501077	2.23577e-05		0.000334619			0.000206414	0			2.25928						0.00889659	0.000894433	0.0020925	0.000764436	0	0.000434227			0.000105081	1.63743e-06		9.17828e-05			5.05993e-05				0.0114873
4.6113	71.4205	100.451		0.0199993		0.00957783	0.421117	0.00615561	0.0228048	0.00652619	0	0.000455119			0.000277143			0.000290884			0.000295764	0			2.30815			0.00612457		0.00599155	0.00909974	0.000925389	0.0021467	0.000770355	0	0.000441034			0.000105925			9.33064e-05			5.20272e-05				0.0119596
4.61068	71.3954	125.563			0.0057294	0.00600987	0.41427	0.00494649	0.0216873	0.00837523	0	0.00057913	0.000121378	0.000238235	0.000699099			0.000391443			0.000246213	0			2.27111				0.00176625	0.00589525	0.00894618	0.000907151	0.00211302	0.000769776	0	0.000435923	0.000107946	3.59598e-05	0.000106703			9.26052e-05			5.1096e-05				0.0116144
4.61005	71.3703	150.676			0.00516734	0.00803156	0.397584	0.00744094	0.023077	0.00832567	0	0.000775561			0.000684407			0.000308892			0.000457373	0			2.22413				0.0017421	0.00583432	0.00875392	0.000908806	0.00209454	0.000760236	0	0.000431655			0.000105341			9.10706e-05			5.15463e-05				0.0112369
4.60942	71.3451	175.789				0.00734522	0.408759	0.00259902	0.0237211	0.00754654	0	0.000505166	0.000153801	0.000110315	0.000531027			0.000384723			0.000294767	0			2.24768					0.00585583	0.00884812	0.000888131	0.00210678	0.000759539	0	0.000432131	0.000107265	3.50289e-05	0.000105014			9.18454e-05			5.0942e-05				0.0114045
4.60879	71.32	200.901				0.0085278	0.405924	0.00666819	0.0243657	0.0101014	0			0.000149609	0.000655467		5.27967e-05	0.000334127			0.00033143	0			2.24217					0.00586809	0.00884316	0.000909748	0.0021123	0.000773326	0			3.52659e-05	0.000105758		1.04941e-05	9.16865e-05			5.11826e-05				0.0113887
4.60816	71.2949	226.014			0.00307425	0.00617325	0.406852	0.00175322	0.0208114	0.0083522	0	0.000575161		7.61182e-05	0.000525357			0.000420596			0.000269181	0			2.24939				0.00173965	0.00585229	0.00884208	0.000884203	0.00209287	0.000763941	0	0.000432664		3.48698e-05	0.000105028			9.20653e-05			5.08331e-05				0.0114179
4.60753	71.2698	251.127	0.0324422			0.006579	0.401902	0.0049349	0.0189541	0.00924136	0	0.000730757			0.00076583	0.000129316		0.000419388			0.000378629	0			2.24334		0.0290076			0.00588083	0.00885684	0.000904426	0.00209287	0.00077193	0	0.000435415			0.00010673	2.18746e-06		9.24756e-05			5.16211e-05				0.0114387
4.6069	71.2447	276.24		0.0142343	0.0112786	0.00922349	0.407603	0.0068454	0.0237597	0.00915582	0		0.000187371		0.000695632		7.63405e-05	0.000415013	2.75377e-05		0.000261507	0	4.88942e-05		2.27955			0.00605971	0.00180788	0.00595533	0.00897789	0.000923631	0.00213929	0.000779481	0		0.000109083		0.000107473		1.0765e-05	9.34104e-05	2.00052e-06		5.15521e-05		6.20142e-06		0.0117436
4.60627	71.2196	301.352		0.00950091		0.0110955	0.409513	0.00215737	0.0218159	0.00961763	0	0.000467373	0.00011476	7.86233e-05	0.000666613	3.63256e-05		0.000404879			0.000341527	0			2.26809			0.00599045		0.00592063	0.0089209	0.000892792	0.00211345	0.000776046	0	0.000435305	0.000107901	3.51398e-05	0.000106525	1.71817e-06		9.2664e-05			5.1578e-05				0.0115977
4.60564	71.1945	326.465			0.00381972	0.00957939	0.418851	0.00356198	0.0223647	0.0093059	0			5.91899e-05	0.000797809	0.000135588		0.000456691			0.000275378	0			2.28905				0.0017659	0.0059452	0.00901768	0.000904894	0.00212782	0.000778686	0			3.52319e-05	0.000107782	2.2379e-06		9.3437e-05			5.15198e-05				0.0117689
4.60502	71.1693	351.578			0.00686243	0.0129717	0.419377	0.00367193	0.0240697	0.00841896	0	0.000523026	0.000141737	5.29968e-05	0.00078037	0.000297441		0.00037251	9.87628e-06		0.000255116	0			2.30204				0.0017903	0.00599195	0.00906472	0.00090991	0.00214709	0.000777931	0	0.000440123	0.000109163	3.53731e-05	0.000108222	3.08514e-06		9.34613e-05	1.91506e-06		5.16684e-05				0.0118938
4.60439	71.1442	376.69			0.00181538	0.00876045	0.418913	0.0024539	0.0224041	0.00943753	0	0.000634868		0.000184291	0.000713513	8.67426e-05	4.2979e-05	0.000552494			0.000403824	0			2.28548				0.00175308	0.0059325	0.00900511	0.000897912	0.00212498	0.000778249	0	0.000437919		3.58239e-05	0.000107195	1.98393e-06	1.05567e-05	9.37953e-05			5.21056e-05				0.0117337
4.60376	71.1191	401.803					0.41855	0.00414138	0.0207262	0.00838341	0	0.000503592			0.000609019			0.00056426			0.000317338	0			2.27019						0.00895143	0.000901358	0.00210419	0.000768389	0	0.000434728			0.000106045			9.33155e-05			5.13643e-05				0.0115882
4.60313	71.094	426.916			0.00309183	0.00874365	0.419646	0.0020884	0.0200394	0.00818105	0	0.000530796		8.02267e-05	0.000695138		2.64604e-05	0.000547435	9.91811e-06		0.000326256	0			2.28831				0.00175835	0.00592806	0.00900226	0.000895378	0.00211129	0.000771232	0	0.000437063		3.52637e-05	0.000107022		1.04642e-05	9.37005e-05	1.90179e-06		5.16695e-05				0.0117396
4.6025	71.0689	452.028			0.00540856	0.00650799	0.414953	0.0020105	0.0205636	0.00787549	0	0.000493838	0.000134651	7.96571e-05	0.000656274			0.000484082			0.00031166	0			2.27306				0.00176266	0.00589128	0.00893979	0.00089115	0.00210494	0.000766372	0	0.000435005	0.000107895	3.511e-05	0.000106366			9.29761e-05			5.13739e-05				0.0116115
4.60187	71.0438	477.141			0.00300531	0.00591886	0.416428	0.00230786	0.0213533	0.00800615	0	0.000647973	0.000191085	9.37846e-05	0.000656698	1.29797e-05	6.62022e-05	0.000390825			0.000294677	0			2.27312				0.00175072	0.0058894	0.00894904	0.000892841	0.00210938	0.000767187	0	0.000435876	0.000108204	3.51889e-05	0.000106389	1.5975e-06	1.06245e-05	9.25175e-05			5.1297e-05				0.0116141
4.60124	71.0187	502.254			0.00231342	0.00626206	0.415421	0.00209057	0.023027	0.00705199	0	0.000571551		7.83932e-05	0.000611695			0.000519472			0.000234597	0			2.26888				0.0017451	0.00588411	0.0089332	0.000890665	0.0021154	0.000761401	0	0.000434965		3.50683e-05	0.000106032			9.30634e-05			5.09291e-05				0.0115785
4.60061	70.9936	527.366			0.0113917	0.00823041	0.415867	0.00380443	0.0224023	0.00823831	0			8.22286e-05	0.000812195	0.000148619	6.22799e-05	0.000566039			0.000176223	0			2.29367				0.00181211	0.00596221	0.00903865	0.000909795	0.0021366	0.000776316	0			3.5493e-05	0.000108291	2.3142e-06	1.07141e-05	9.43783e-05			5.12158e-05				0.0118402
4.59998	70.9684	552.479	0.0416836				0.425394	0.00406333	0.0196228	0.00780316	0	0.000483058	0.000169965	0.000240956	0.000639719			0.000478617			0.00019003	0			2.30905		0.0296286				0.00915391	0.000917758	0.00213768	0.000779698	0	0.000442727	0.000110007	3.65764e-05	0.000108182			9.461e-05			5.166e-05				0.0120063
4.59936	70.9433	577.592			0.00703362	0.00911013	0.424992	0.00274159	0.0206184	0.00894765	0			0.000149041	0.000631469	0.000254083	0.000137089	0.000529243			0.000267896	0			2.31126				0.00179276	0.00597726	0.00910175	0.000905901	0.00213113	0.00078135	0			3.59009e-05	0.000107547	2.86365e-06	1.11198e-05	9.43541e-05			5.178e-05				0.011952
4.59873	70.9182	602.704			0.00485063		0.42395	0.00522349	0.0219591	0.00705977	0	0.00056305		0.000184711	0.000545503		7.24324e-05	0.000581951			0.000297577	0			2.29425				0.00177268		0.00905148	0.000914203	0.00212752	0.000767781	0	0.000438544		3.59074e-05	0.000106574		1.07323e-05	9.41599e-05			5.16773e-05				0.0118055
4.5981	70.8931	627.817			0.00377564	0.00722111	0.428378	0.0025384	0.0203635	0.0086024	0		0.000182556	0.000130359	0.000417714	7.27623e-05		0.000482682			0.000234511	0			2.31625				0.00177753	0.00597292	0.00912755	0.000905673	0.00213175	0.000780274	0		0.00010957	3.58369e-05	0.000106539	1.92775e-06		9.4199e-05			5.16543e-05				0.0119887
4.59747	70.868	652.93			0.00460184		0.410305	0.00380131	0.0174763	0.0075707	0				0.000641573	0.000178476		0.000505425			0.000140133	0			2.25				0.00174462		0.00884545	0.000893171	0.00207263	0.00075876	0				0.00010545	2.42326e-06		9.23482e-05			5.00979e-05				0.0114027
4.59684	70.8429	678.042	0.0770975	0.00684411	0.00395185		0.431839	0.00488647	0.0208214	0.00891729	0		0.000134267	0.000104173	0.000639392	6.73066e-05	4.66078e-05	0.000509651	2.15844e-05		0.000268439	0			2.36143		0.0305449	0.00622691	0.00183048		0.00941305	0.000944681	0.00219657	0.000804782	0		0.000112519	3.6746e-05	0.000110837	1.95509e-06	1.09736e-05	9.70988e-05	2.037e-06		5.33464e-05				0.0125802
4.59621	70.8178	703.155	0.0498119				0.437355	0.00256768	0.0191026	0.00848887	0	0.000487994		7.75124e-05	0.000552484			0.000326744			0.000268067	0			2.3477		0.0300232				0.00932555	0.000920787	0.00216033	0.000792566	0	0.00044801		3.61508e-05	0.000109008			9.49345e-05			5.26841e-05				0.0123522
4.59558	70.7927	728.268			0.0038467		0.414339	0.00352821	0.0178315	0.00810102	0		0.000161993	0.000152756	0.000478198	8.90411e-06		0.000425705			0.0003402	0	3.25214e-05		2.2656				0.00175235		0.00892476	0.000897708	0.0020882	0.000766503	0		0.000107891	3.54362e-05	0.000105316	1.57428e-06		9.25546e-05			5.14512e-05		6.05746e-06		0.011558
4.59495	70.7675	753.381			0.00667833		0.426335	0.00440591	0.0189152	0.00773608	0	0.00055784		0.000182346	0.000496509	6.20497e-06		0.000607634			0.000248616	0			2.30065				0.00178321		0.00906948	0.00091057	0.00211319	0.000771748	0	0.000438794		3.59179e-05	0.000106389	1.57501e-06		9.43516e-05			5.14578e-05				0.0118459
4.59432	70.7424	778.493		0.00663036	0.00392042		0.420121	0.00178431	0.0190409	0.00652717	0		0.000183311	0.000190908	0.000606917	0.000266905	5.21488e-05	0.000550122	1.95018e-05		0.000268168	0			2.28309			0.00598461	0.00175941		0.00898842	0.000892202	0.00210236	0.000761368	0		0.000108411	3.57667e-05	0.000106377	2.9015e-06	1.05769e-05	9.35448e-05	1.94743e-06		5.12786e-05				0.0116917
4.59369	70.7173	803.606		0.00852056			0.426785	0.00476156	0.0177735	0.00668323	0			3.59938e-05	0.000387756	0.000103722		0.000546215			0.000211514	0			2.29459			0.00601286			0.00905049	0.000910259	0.00210236	0.000764527	0			3.50817e-05	0.000105581	2.07224e-06		9.38145e-05			5.11463e-05				0.011787
4.59307	70.6922	828.719		0.00957797	0.00442453		0.425419	0.00336279	0.0181795	0.00652392	0		0.000108843	0.000108995	0.000462449	1.72301e-05	1.26349e-05	0.000520453			0.000253214	0			2.30148			0.00603292	0.00177175		0.00906546	0.000905269	0.00210956	0.000765566	0		0.000108628	3.55429e-05	0.000106222	1.6319e-06	1.04319e-05	9.39099e-05			5.14854e-05				0.0118511
4.59244	70.6671	853.831					0.427795	0.00356843	0.0166914	0.00744565	0		0.000182975	0.00013587	0.000408121	0.000134749		0.000501636			0.00021871	0			2.2924						0.00903435	0.000902001	0.00209187	0.000766634	0		0.000108489	3.5511e-05	0.000105437	2.22637e-06		9.33651e-05			5.10628e-05				0.011748
4.59181	70.642	878.944		0.0104999	0.00210973		0.437306	0.00424108	0.0173969	0.00726515	0			5.93138e-05	0.000488327	0.00020223	4.26753e-05	0.000534236			0.000143605	0			2.34099			0.00611534	0.00178247		0.00924408	0.000921496	0.00213262	0.000779281	0			3.57411e-05	0.000107724	2.61778e-06	1.07228e-05	9.51899e-05			5.15761e-05				0.0122096
4.59118	70.6169	904.057			0.00400157		0.429335		0.0169631	0.00632584	0		0.000208407	0.000115222	0.000503246	0.000163928		0.000451438			0.000239143	0			2.30155				0.00176413		0.00905769		0.00209684	0.000762196	0		0.000108805	3.54656e-05	0.000106105	2.37996e-06		9.32669e-05			5.12549e-05				0.011815
4.59055	70.5918	929.169					0.426299	0.00292907	0.0158653	0.00611459	0		0.000144311	0.000135536	0.000370903			0.000544782			0.000238744	0			2.28436						0.00899511	0.000895581	0.00208033	0.000757155	0		0.000107913	3.53851e-05	0.000104878			9.32589e-05			5.09865e-05				0.0116659
4.58992	70.5666	954.282			0.00427732		0.431936	0.00106096	0.0147158	0.00644052	0			7.65056e-05	0.000405217			0.000543859	9.28525e-06		0.000184676	0			2.31031				0.00176884		0.00908797	0.000892332	0.00208919	0.000764208	0			3.53327e-05	0.000105799			9.39163e-05	1.90329e-06		5.10704e-05				0.0118821
4.58929	70.5415	979.395					0.425473	0.00270125	0.0184454	0.00633983	0			0.000109609	0.000414791	0.000158109	2.07037e-05	0.000610739	9.91318e-05		0.000192017	0	2.31115e-05		2.28798						0.00902294	0.000897606	0.00210097	0.000761009	0			3.53783e-05	0.000105477	2.34621e-06	1.04241e-05	9.39294e-05	2.35707e-06		5.09288e-05		6.03714e-06		0.011726
4.58866	70.5164	1004.51		0.0158817			0.432682	0.00210138	0.0164516	0.00554952	0	0.000722243			0.000392973			0.000477584	1.97093e-06		0.00024075	0			2.31988			0.00609048			0.00914053	0.000902493	0.00210936	0.000763696	0	0.000441494			0.000106302			9.40769e-05	1.87567e-06		5.1634e-05				0.0119953
4.58803	70.4913	1029.62					0.428292	0.00237142	0.0177802	0.00605481	0		0.000161842	0.000109755	0.000334629		1.92164e-05	0.00045493			0.000278276	0			2.29384						0.00903591	0.000895768	0.00209722	0.000759424	0		0.000108369	3.53733e-05	0.000105048		1.04147e-05	9.31156e-05			5.13624e-05				0.0117541
4.58741	70.4662	1054.73					0.439262	0.00131588	0.0148098	0.00589482	0		0.000268447	7.51364e-05	0.000483447	0.000226407	2.96289e-05	0.000491208			0.000105317	0			2.32536						0.00916092	0.000897096	0.00209775	0.000764344	0		0.00010974	3.54622e-05	0.000106612	2.7162e-06	1.05473e-05	9.40074e-05			5.08581e-05				0.0120058
4.58678	70.4411	1079.85			0.00412276		0.438416		0.0151571	0.00559234	0				0.000283806	9.67669e-05	5.84594e-05	0.000542237	1.80844e-05		0.000228421	0	8.14316e-05		2.33214				0.00177913		0.0091785		0.00210458	0.000764611	0				0.000105834	2.05177e-06	1.07218e-05	9.44969e-05	1.96076e-06		5.16171e-05		6.39824e-06		0.0120697
4.58615	70.416	1104.96					0.434326	0.00166189	0.0163894	0.00539137	0		0.000131294	4.62368e-05	0.000295359	6.30863e-05		0.000600262			0.000179626	0			2.30816						0.00909346	0.000894752	0.00209623	0.000758244	0		0.000108531	3.51507e-05	0.000105155	1.86437e-06		9.41359e-05			5.10063e-05				0.0118622
4.58552	70.3909	1130.07					0.448036		0.0136399	0.00580507	0	0.000542753	0.0001367	4.81752e-05	0.000418605			0.000533955			0.000114085	0			2.35446						0.0092747		0.00210727	0.000769563	0	0.000443183	0.000109871	3.55857e-05	0.000107067			9.4929e-05			5.1282e-05				0.0122465
4.58489	70.3657	1155.18			0.00243782		0.435758	0.00103771	0.0150954	0.00583557	0			0.000109259	0.000381579		2.98188e-05	0.000521861			0.00023257	0			2.31647				0.00176179		0.00912012	0.000893436	0.00209401	0.000762141	0			3.55499e-05	0.000105822		1.05221e-05	9.39318e-05			5.13872e-05				0.0119302
4.58426	70.3406	1180.3					0.444439	0.00397785	0.0164214	0.00583978	0		0.000201986		0.000297361			0.000516595			0.00012947	0			2.34246						0.00924537	0.000916563	0.0021193	0.00076886	0		0.000110084		0.000106315			9.47299e-05			5.13031e-05				0.0121701
4.58363	70.3155	1205.41					0.436871		0.016787	0.00628584	0			5.67112e-05	0.000288624			0.000516598			0.000183474	0			2.31701						0.00912828		0.00210328	0.000764663	0			3.52886e-05	0.000105372			9.39297e-05			5.11479e-05				0.0119361
4.583	70.2904	1230.52					0.440964		0.0169082	0.00574331	0		0.000253916	7.56344e-05	0.00029287			0.000625595			0.000194502	0			2.32856						0.00917957		0.00211085	0.000764382	0		0.000109783	3.55029e-05	0.000105741			9.48031e-05			5.13737e-05				0.0120352
4.58237	70.2653	1255.63					0.443512	0.00107305	0.0164144	0.006044	0	0.000514779	0.000188242	0.000119107	0.000367069	0.000131536	4.18895e-05	0.00055481			0.000200398	0			2.34024						0.00922852	0.000900297	0.0021165	0.000768918	0	0.000441953	0.000109869	3.58667e-05	0.000106538	2.23745e-06	1.06633e-05	9.48049e-05			5.16043e-05				0.0121426
4.58175	70.2402	1280.75			0.00825248		0.445965	0.00221574	0.0164083	0.00469054	0			7.77362e-05	0.000352682		4.30045e-05	0.000608299	2.4043e-05		0.000229037	0			2.35787				0.00181563		0.00929504	0.000911501	0.00212879	0.00076633	0			3.58595e-05	0.000107083		1.07312e-05	9.56358e-05	2.00834e-06		5.20541e-05				0.0123054
4.58112	70.2151	1305.86					0.437761	0.00287156	0.0169892	0.00622642	0		0.000199459	0.000157382	0.000338766	8.9076e-05	2.31863e-05	0.000544694	1.49627e-05		0.00022186	0			2.31895						0.00914921	0.000904737	0.00210809	0.000765725	0		0.000109336	3.58713e-05	0.000105819	2.00629e-06	1.05095e-05	9.42428e-05	1.93912e-06		5.14376e-05				0.0119675
4.58049	70.19	1330.97					0.443132	0.00170501	0.0182199	0.00457896	0		0.000153928	9.8468e-05	0.000369255			0.000627395			0.00022515	0			2.33829						0.00922474	0.000903399	0.00212546	0.000761167	0		0.00010967	3.57526e-05	0.000106528			9.51628e-05			5.17226e-05				0.0121302
4.57986	70.1648	1356.08					0.442857	0.000978421	0.0196425	0.00561511	0			0.000108506	0.000217168		2.52032e-05	0.000636362			0.000150368	0			2.33416						0.00921509	0.000898827	0.00213093	0.000765859	0			3.57727e-05	0.000105645		1.05653e-05	9.51244e-05			5.12889e-05				0.0120979
4.57923	70.1397	1381.2			0.00509768		0.437979		0.0184297	0.00531402	0		0.000156357		0.000336172		4.04938e-05	0.000616947	3.9736e-05		0.000130953	0	2.42078e-05		2.32878				0.00178459		0.00917839		0.00212201	0.000763349	0		0.000109448		0.00010613		1.06313e-05	9.49058e-05	2.0733e-06		5.11247e-05		6.10351e-06		0.0120551
4.5786	70.1146	1406.31					0.443207	0.00152217	0.0208462	0.00481216	0				0.000170278			0.000600678			0.000234723	0			2.33396						0.00921955	0.000901905	0.00213779	0.000761916	0				0.000105432			9.49668e-05			5.17409e-05				0.0121004
4.57797	70.0895	1431.42			0.00678616		0.450254	0.000945467	0.0190044	0.00497301	0		0.000190776	0.000107509	0.00025903		2.36691e-05	0.00062957			0.000152637	0			2.36744				0.00181348		0.00934574	0.000907622	0.00214885	0.000770138	0		0.000110858	3.61244e-05	0.000106918		1.06626e-05	9.60378e-05			5.18124e-05				0.0123929
4.57734	70.0644	1456.54		0.00687365			0.458965		0.0181276	0.00503351	0		0.00014534	0.000163104	0.000269845		3.43994e-05	0.000592164			0.000232581	0			2.3913			0.00615946			0.00945379		0.00215852	0.000775579	0		0.000111356	3.66575e-05	0.000107686		1.07901e-05	9.64794e-05			5.25782e-05				0.012601
4.57671	70.0393	1481.65					0.450829	0.00180936	0.0195302	0.00563593	0	0.000592954		9.43484e-05	0.00025426	2.42061e-06		0.000641469			0.000154824	0			2.35798						0.0093226	0.000909592	0.00214559	0.000771444	0	0.000445037		3.59546e-05	0.000106594	1.57701e-06		9.58313e-05			5.16789e-05				0.0123088
4.57609	70.0142	1506.76					0.452099		0.019794	0.00551891	0			9.99085e-05	0.000247969			0.00062845			0.000138379	0			2.3609						0.00933033		0.00214722	0.000770924	0			3.59879e-05	0.000106574			9.57746e-05			5.15991e-05				0.0123255
4.57546	69.9891	1531.87					0.439969	0.0013595	0.0202386	0.00510425	0			0.000127702	0.000233808			0.000672397	9.29386e-06		0.000132648	0			2.32572						0.00917987	0.00089882	0.00212933	0.000761531	0			3.57932e-05	0.000105499			9.51014e-05	1.91388e-06		5.10843e-05				0.0120277
4.57483	69.9639	1556.99					0.455204		0.020266	0.0059992	0			0.000172956	0.00026246		1.94296e-05	0.000702578			0.000202675	0			2.37095						0.00937842		0.00215701	0.00077607	0			3.64933e-05	0.000107013		1.06481e-05	9.64896e-05			5.21119e-05				0.0124202
4.5742	69.9388	1582.1					0.450309		0.0190231	0.00557636	0			0.000171765	0.000139212		3.2045e-05	0.000625214			0.000115256	0			2.35698						0.00930845		0.00214031	0.000770187	0			3.63141e-05	0.000105864		1.06634e-05	9.5629e-05			5.14092e-05				0.0122885
4.57357	69.9137	1607.21			0.00501673		0.459157		0.0224579	0.00487899	0		0.000230952	0.000257567	0.000251844	6.92057e-05	3.79818e-05	0.000591098			0.000157525	0			2.38982				0.00181695		0.00945865		0.00218223	0.00077508	0		0.000111852	3.71704e-05	0.000107635	1.94466e-06	1.08134e-05	9.6513e-05			5.2204e-05				0.0125983
4.57294	69.8886	1632.32			0.00191141		0.455217		0.0213384	0.00599391	0		0.000126844	0.000172575	0.000298851		6.45418e-05	0.000760897			0.00017356	0			2.37513				0.00179344		0.00940044		0.00216769	0.000777859	0		0.000110862	3.65767e-05	0.000107455		1.09099e-05	9.70218e-05			5.20811e-05				0.0124712
4.57231	69.8635	1657.44			0.00231302		0.450811		0.0214365	0.0056924	0		0.000133423	0.000152339	0.000399478			0.000739893			9.49567e-05	0			2.3637				0.00178924		0.00934438		0.00216059	0.00077355	0		0.000110507	3.63424e-05	0.000107604			9.65711e-05			5.14869e-05				0.0123676
4.57168	69.8384	1682.55					0.462004		0.0198396	0.00605405	0		0.00012184	0.000146464	0.000184395			0.000710923			0.000186718	0			2.3936						0.00948034		0.00216995	0.000781825	0		0.000111355	3.66105e-05	0.000107355			9.72132e-05			5.23948e-05				0.0126271
4.57105	69.8133	1707.66					0.455758		0.0224902	0.00578079	0			0.000110355	0.000253745		3.61383e-05	0.000728459	2.45805e-05		0.000122927	0			2.37209						0.00939319		0.00217141	0.000775906	0			3.62111e-05	0.000107103		1.07492e-05	9.67475e-05	2.02127e-06		5.17596e-05				0.0124419
4.57042	69.7882	1732.78					0.446785		0.0248006	0.00487714	0			0.000162534	0.000236282			0.000683471			0.000168037	0			2.34494						0.00927687		0.00216735	0.000765452	0			3.62144e-05	0.000106218			9.57963e-05			5.16109e-05				0.0122083
4.5698	69.763	1757.89					0.457048		0.0226286	0.0054848	0			0.00011245	0.000233641			0.000723399			9.8629e-05	0			2.37657						0.0094082		0.00217404	0.000775033	0			3.62539e-05	0.000107091			9.68057e-05			5.16774e-05				0.0124763
4.56917	69.7379	1783					0.455917	0.00134524	0.0262275	0.00597345	0		0.000122428	0.000145911	0.000205766		5.77508e-05	0.000665365			0.000130603	0			2.3735						0.00941367	0.000913429	0.00219559	0.000778542	0		0.000110951	3.64737e-05	0.000107075		1.08853e-05	9.66182e-05			5.19082e-05				0.0124753
4.56854	69.7128	1808.11					0.460075		0.0225836	0.00583273	0			0.000143977	0.000265365		6.44839e-05	0.000739563			8.40938e-05	0			2.38553						0.00944973		0.00217972	0.000778973	0			3.65185e-05	0.00010755		1.09372e-05	9.71542e-05			5.17415e-05				0.0125574
4.56791	69.6877	1833.23					0.475609		0.0242832	0.00586401	0		0.000125607	0.000109653	0.000162008			0.00070965			0.000146706	0			2.43619						0.00969068		0.00222521	0.000792149	0		0.000112991	3.69446e-05	0.000108793			9.86166e-05			5.29407e-05				0.0130382
4.56728	69.6626	1858.34					0.461453		0.0239012	0.00547511	0			0.000127276	0.000363018			0.000836844			0.000191103	0			2.38922						0.00947246		0.00219023	0.000778362	0			3.64902e-05	0.000108241			9.78261e-05			5.23904e-05				0.0125974
4.56665	69.6375	1883.45					0.469225		0.0255815	0.00608243	0			3.80252e-05	0.000155567		3.31207e-05	0.000714145			5.65839e-05	0			2.41298						0.00958177		0.00221489	0.000787178	0			3.62783e-05	0.000107916		1.08672e-05	9.78772e-05			5.20523e-05				0.0128141
4.56602	69.6124	1908.56			0.00262617		0.463778		0.0235341	0.00546073	0		0.000134685	0.000109021	0.000238844	3.95545e-05	1.36597e-05	0.000648706			0.000211138	0			2.40013				0.00181009		0.00951319		0.00219486	0.000780623	0		0.000111699	3.65032e-05	0.000107909	1.79404e-06	1.07192e-05	9.71248e-05			5.26536e-05				0.0126929
4.56539	69.5873	1933.68					0.457569		0.0258234	0.00606423	0		0.000218327	0.000145934	0.000262049	6.71951e-05		0.000786404			0.000135094	0			2.37829						0.00943113		0.00219551	0.000779744	0		0.000111559	3.65078e-05	0.000107471	1.93014e-06		9.73449e-05			5.19801e-05				0.0125121
4.56476	69.5621	1958.79					0.451868		0.0243124	0.00571967	0			0.000144214	0.000204903	0.000100234	4.5144e-05	0.000723076	2.10458e-06		0.000200756	0			2.36097						0.00934843		0.0021753	0.00077357	0			3.62941e-05	0.000106569	2.09216e-06	1.07684e-05	9.64678e-05	1.89843e-06		5.20322e-05				0.0123514
4.56414	69.537	1983.9					0.468472		0.0241321	0.0052176	0				0.000155646			0.000783979			0.0001277	0			2.40933						0.00955922		0.00220291	0.000781069	0				0.000107708			9.80577e-05			5.23284e-05				0.0127699
4.56351	69.5119	2009.01			0.00207831		0.479486		0.024618	0.00576389	0		0.000216942	0.000110001	0.00028227	0.00019354		0.000673965			8.01258e-05	0			2.45046				0.00183382		0.00973763		0.00223301	0.000793749	0		0.000113786	3.70461e-05	0.000109732	2.64681e-06		9.86912e-05			5.27262e-05				0.01315
4.56288	69.4868	2034.13					0.469538		0.0255985	0.00482932	0		0.000125245	9.74185e-05	0.000351905	0.000135961	7.10233e-05	0.000836949			5.67912e-05	0			2.41494						0.0095872		0.00221585	0.00078083	0		0.000112159	3.66081e-05	0.000109002	2.3144e-06	1.10728e-05	9.85681e-05			5.20739e-05				0.0128295
4.56225	69.4617	2059.24			0.00261458		0.473281		0.0243899	0.00577077	0		0.000163549	8.47875e-05	0.000151429	8.6788e-05		0.000765952	3.99194e-06		0.000117974	0			2.42845				0.00182506		0.00964287		0.00221765	0.000788759	0		0.000112781	3.66771e-05	0.000108339	2.06081e-06		9.85566e-05	1.9451e-06		5.25941e-05				0.0129493
4.56162	69.4366	2084.35					0.463079		0.0229506	0.00512455	0			6.06894e-05	0.000229577	9.47735e-06		0.000715874			0.000127605	0			2.39393						0.00948602		0.00218637	0.000776922	0			3.61581e-05	0.000107594	1.63095e-06		9.72394e-05			5.2083e-05				0.0126289
4.56099	69.4115	2109.47					0.463612		0.0228732	0.00598602	0			0.000197476	0.000269933			0.000696493			0.000151122	0			2.39604						0.0094984		0.00218817	0.000782255	0			3.69169e-05	0.000107915			9.72352e-05			5.22597e-05				0.0126528
4.56036	69.3863	2134.58					0.459481		0.0242707	0.00534259	0		0.000174126	0.000188025	0.000279	0.000155879	1.3155e-05	0.000872219	1.74803e-05		0.000135813	0			2.38717						0.00945897		0.00219146	0.000777409	0		0.000111536	3.67984e-05	0.000107762	2.40122e-06	1.06809e-05	9.79806e-05	1.99378e-06		5.20818e-05				0.0125825
4.55973	69.3612	2159.69					0.457233		0.027066	0.00484973	0				0.000112319	1.41313e-05	3.81435e-05	0.000764425			0.00010591	0			2.3776						0.00942654		0.00220139	0.000773124	0				0.000106651	1.65048e-06	1.07891e-05	9.72003e-05			5.18111e-05				0.0125048
4.5591	69.3361	2184.8					0.464321		0.0228755	0.00413886	0				0.000250912	5.33161e-05	5.74887e-05	0.000792089			9.36003e-05	0			2.39973						0.00950569		0.00218899	0.000772789	0				0.000107855	1.86479e-06	1.0939e-05	9.77764e-05			5.19753e-05				0.012677
4.55848	69.311	2209.92					0.464377		0.0263877	0.00352046	0		0.00017786	0.000124423	0.000303617	0.000232881		0.000708133			0.000140662	0			2.39778						0.00951232		0.00220902	0.000770035	0		0.00011188	3.65691e-05	0.000108205	2.81524e-06		9.73978e-05			5.22587e-05				0.0126751
4.55785	69.2859	2235.03			0.0033148		0.467708		0.022989	0.00566502	0			0.000239063	0.000279757	0.000171222		0.000750083			0.000176744	0			2.41431				0.00182116		0.00957303		0.00220096	0.000784905	0			3.73432e-05	0.000108568	2.50056e-06		9.8061e-05			5.26867e-05				0.0128202
4.55722	69.2608	2260.14					0.462021		0.0233095	0.00446105	0			9.30438e-05	0.000147733	3.54187e-05	2.63736e-05	0.000793687	1.73733e-05		6.57687e-05	0			2.3959						0.00948782		0.00218997	0.000774024	0			3.63571e-05	0.000107245	1.76917e-06	1.07681e-05	9.7726e-05	1.99647e-06		5.17971e-05				0.0126491
4.55659	69.2357	2285.25					0.469181		0.0220608	0.0053437	0		0.000126649	0.000113626	0.000139646	0.000108994		0.000811808			0.00014178	0			2.41454						0.00957408		0.00219448	0.000782645	0		0.000112035	3.66512e-05	0.000107748	2.16859e-06		9.83192e-05			5.24639e-05				0.0128124
4.55596	69.2106	2310.37					0.463747		0.0216877	0.00448408	0			8.10549e-05	0.000333201	0.000125059		0.000729261			0.000119886	0			2.40228						0.0095087		0.00218411	0.000775105	0			3.63387e-05	0.000108359	2.24521e-06		9.75065e-05			5.21473e-05				0.0126985
4.55533	69.1854	2335.48	0.048123				0.46958		0.0217678	0.00458743	0			0.000186583	0.00026667	0.000114655	1.39964e-05	0.000782391	7.36197e-06		0.00014503	0			2.43712		0.0307178				0.00971764		0.00222531	0.000790133	0			3.75854e-05	0.000110023	2.2311e-06	1.09161e-05	9.9613e-05	1.98235e-06		5.32563e-05				0.0131232
4.5547	69.1603	2360.59	0.11805		0.00668285		0.481136		0.024643	0.00406092	0			0.000135214	0.000264531	0.000123141		0.000676885	2.75741e-05		0.000105439	0			2.51701		0.0322319		0.00193312		0.0101377		0.00232278	0.000816102	0			3.86738e-05	0.000114037	2.3601e-06		0.000102669	2.1677e-06		5.49838e-05				0.0140492
4.55407	69.1352	2385.71					0.467427		0.0210889	0.00364087	0				0.000243868	9.04687e-05		0.000696167			0.000175523	0			2.40628						0.00953091		0.00218157	0.00077087	0				0.000107918	2.06296e-06		9.73597e-05			5.24566e-05				0.0127233
4.55344	69.1101	2410.82					0.455444		0.0223087	0.00340453	0			5.41072e-05	0.000315121	2.37301e-06	4.20349e-05	0.000797124	1.89158e-05		0.000135095	0			2.37385						0.00938839		0.00216973	0.000763186	0			3.5904e-05	0.000107389	1.58379e-06	1.07765e-05	9.7075e-05	1.99089e-06		5.1806e-05				0.0124469
4.55282	69.085	2435.93					0.474447	0.000960383	0.0203893	0.00368858	0	0.000477596		0.000183591	0.000347756	0.000100029	1.92621e-05	0.000839878	2.24181e-05		9.50833e-05	0			2.42823						0.00962951	0.000922756	0.00219187	0.000776078	0	0.000453075		3.71284e-05	0.000109164	2.12709e-06	1.08161e-05	9.875e-05	2.03921e-06		5.23656e-05				0.0129219
4.55219	69.0599	2461.04			0.00360034		0.461512		0.0196854	0.00531448	0		0.000228911	0.000110295	0.000265131	7.40664e-05		0.000716657			6.50672e-05	0			2.3997				0.0018128		0.00948842		0.00217158	0.0007788	0		0.000112046	3.64608e-05	0.000107902	1.9739e-06		9.7353e-05			5.18113e-05				0.0126736
4.55156	69.0348	2486.16					0.46353	0.00117251	0.0200453	0.00376098	0		0.000226915	0.000235754	0.000256672	0.000117029	4.93314e-05	0.000738925			9.31436e-05	0			2.39835						0.00949169	0.00091619	0.00217179	0.000769996	0		0.000111949	3.70945e-05	0.000107774	2.19909e-06	1.08846e-05	9.73948e-05			5.19192e-05				0.0126566
4.55093	69.0097	2511.27					0.46396		0.0217582	0.003468	0			0.000162443	0.000258279	1.70415e-05		0.000709864			0.000160951	0			2.399						0.00949586		0.00218127	0.000768603	0			3.67149e-05	0.000107804	1.67176e-06		9.72609e-05			5.22875e-05				0.0126626
4.5503	68.9845	2536.38					0.464046	0.00092582	0.0211914	0.00369342	0		0.000168131	0.000156099	0.000150138	0.000110323		0.000614591	1.91678e-05		8.88031e-05	0			2.39619						0.0094891	0.000914376	0.00217662	0.000769209	0		0.000111576	3.66536e-05	0.000107152	2.16248e-06		9.66845e-05	2.00395e-06		5.18673e-05				0.0126381
4.54967	68.9594	2561.49					0.462038		0.0204429	0.00380829	0		0.000112729	0.00013002	0.000147661	6.51213e-05	4.01529e-05	0.000775456			0.000164033	0			2.3899						0.00945696		0.00216774	0.000768064	0		0.000111031	3.6433e-05	0.000106895	1.91971e-06	1.08055e-05	9.73112e-05			5.21452e-05				0.0125763
4.54904	68.9343	2586.61					0.465398		0.0170546	0.00373235	0			0.000145714	0.000356168		4.83693e-05	0.000681521				0			2.40144						0.00949277		0.00215402	0.000769133	0			3.65855e-05	0.000108199		1.08695e-05	9.70021e-05							0.0126612
4.54841	68.9092	2611.72					0.458626		0.022869	0.00297183	0			7.70463e-05	0.000235114		6.51869e-05	0.000645691			0.000139238	0			2.38572						0.00943801		0.00218028	0.000763583	0			3.61505e-05	0.000107344		1.09361e-05	9.66182e-05			5.20093e-05				0.012553
4.54778	68.8841	2636.83					0.459881		0.0187045	0.00285835	0				0.000192852		4.15199e-05	0.000685146			0.000204425	0			2.3868						0.00944405		0.00215823	0.000762939	0				0.000107115		1.08109e-05	9.682e-05			5.23491e-05				0.0125579
4.54715	68.859	2661.94					0.454021		0.0196907	0.00342535	0			3.66353e-05	0.000334795			0.000619913			0.000115434	0			2.367						0.00934968		0.00214882	0.000760753	0			3.56931e-05	0.000107134			9.58256e-05			5.15307e-05				0.0123697
4.54653	68.8339	2687.06					0.45363		0.0194545	0.00343207	0				0.000267234		5.24866e-05	0.000631498			9.67375e-05	0			2.36526						0.009342		0.00214629	0.000760329	0				0.000106716		1.07888e-05	9.58282e-05			5.1402e-05				0.0123531
4.5459	68.8088	2712.17					0.454745		0.0182668	0.00422432	0				0.000192754	0.000182908		0.000727173			0.000133799	0			2.36842						0.00935538		0.00214181	0.000765084	0				0.000106413	2.52249e-06		9.64058e-05			5.16372e-05				0.0123796
4.54527	68.7836	2737.28					0.454634		0.0169145	0.00272981	0		0.000167611		0.000260685			0.000717064			6.16391e-05	0			2.36994						0.00934889		0.0021334	0.000756795	0		0.000110503		0.000106701			9.62922e-05			5.12277e-05				0.0123798
4.54464	68.7585	2762.4		0.0136041			0.454338		0.0179654	0.00246733	0				0.000215601		5.83579e-05	0.000785326			0.000126377	0			2.38096			0.00617517			0.00939934		0.00215079	0.000759626	0				0.000107058		1.08815e-05	9.71864e-05			5.18527e-05				0.0125065
4.54401	68.7334	2787.51			0.00470396		0.452423		0.0164559	0.0026555	0		0.00015244	8.29906e-05	0.000254568			0.00070565			9.57553e-05	0			2.36991				0.00179992		0.00934328		0.00213236	0.000756887	0		0.000110494	3.59428e-05	0.000106737			9.62937e-05			5.14386e-05				0.0123874
4.54338	68.7083	2812.62					0.452678		0.0141673	0.0029479	0		0.000230476	0.000124936	0.00031044	0.000133042		0.000649771			0.000129062	0			2.36493						0.00931842		0.00211445	0.00075629	0		0.000110591	3.60607e-05	0.000106729	2.25551e-06		9.57325e-05			5.1468e-05				0.0123268
4.54275	68.6832	2837.73					0.451385		0.0143703	0.00312917	0				0.000284269	2.08033e-05	2.85254e-05	0.000830728			0.000177663	0	1.66494e-05		2.35766						0.00929342		0.00211136	0.00075575	0				0.000106384	1.66721e-06	1.06215e-05	9.64861e-05			5.16199e-05		6.09431e-06		0.0122648
4.54212	68.6581	2862.85					0.443467		0.016217	0.00240147	0		0.000158778	0.000228835	0.000329275	1.19158e-05		0.000646242			0.000149548	0			2.33838						0.00920865		0.00211098	0.000748422	0		0.000109483	3.63585e-05	0.000106115	1.61334e-06		9.50765e-05			5.12312e-05				0.0121072
4.54149	68.633	2887.96					0.439436	0.00187441	0.0181646	0.00210409	0	0.000485469	0.000138112	9.04875e-05	0.000272989	7.98892e-05	1.09229e-05	0.000663779			0.000119396	0			2.322						0.00915421	0.000899232	0.00211331	0.000744154	0	0.00043925	0.000108976	3.55119e-05	0.000105437	1.9581e-06	1.0442e-05	9.48196e-05			5.08885e-05				0.0119784
4.54087	68.6079	2913.07					0.441595		0.0181789	0.00206661	0			9.89508e-05	0.000352315	0.00013749		0.000667194	4.27315e-06		9.3599e-05	0			2.32816						0.00917425		0.00211544	0.000744683	0			3.55901e-05	0.000105949	2.25743e-06		9.49293e-05	1.88503e-06		5.08047e-05				0.0120219
4.54024	68.5827	2938.18					0.443107		0.0148038	0.00197304	0			9.90976e-05	0.000258813	0.000129625		0.000722054			5.74915e-05	0			2.33223						0.009182		0.002098	0.000744195	0			3.55906e-05	0.000105466	2.21681e-06		9.5212e-05			5.06179e-05				0.0120429
4.53961	68.5576	2963.3					0.441783		0.0140166	0.00257564	0		0.00011122	0.000103584	0.000354414	5.12881e-05		0.000774326			8.50556e-05	0			2.33197						0.00917528		0.00209396	0.000747316	0		0.000108944	3.56143e-05	0.000105961	1.81233e-06		9.54831e-05			5.07609e-05				0.0120416
4.53898	68.5325	2988.41					0.425816		0.0150291	0.00320285	0			8.35259e-05	0.000248615	7.46689e-05		0.00084537			9.754e-05	0			2.2811						0.00896237		0.00206907	0.000739787	0			3.50012e-05	0.000103902	1.90532e-06		9.44748e-05			5.00962e-05				0.01161
4.53835	68.5074	3013.52			0.00316255		0.448249		0.0151602	0.00180775	0		0.000126646		0.000288872			0.000801158			0.000113312	0			2.35274				0.00178129		0.00926648		0.00211305	0.000748018	0		0.000109708		0.000106286			9.6222e-05			5.12264e-05				0.0122252
4.53772	68.4823	3038.63					0.438655		0.0129747	0.00144858	0		0.000175301		0.000286612	8.38794e-05		0.000732042			0.000158204	0			2.32265						0.00912767		0.00208141	0.00073895	0		0.000108899		0.000105248	1.97382e-06		9.49376e-05			5.0963e-05				0.0119523
4.53709	68.4572	3063.75			0.006025		0.450772		0.0138435	0.00179936	0				0.000326217	3.856e-05	1.78579e-05	0.000777663	2.23798e-05		0.000121455	0			2.36794				0.0018038		0.00931906		0.00211517	0.000751156	0				0.000106933	1.76504e-06	1.05988e-05	9.65087e-05	1.99943e-06		5.14868e-05				0.0123565
4.53646	68.4321	3088.86					0.43403		0.0163492	0.00202848	0				0.000269369			0.000781836			8.83274e-05	0			2.30735						0.00908114		0.00209353	0.000740082	0				0.000104897			9.49562e-05			5.04771e-05				0.011844
4.53583	68.407	3113.97					0.440946		0.0169251	0.00198665	0			0.000103836	0.000365634	6.66222e-05		0.000779532			0.00014943	0			2.32889						0.00917207		0.00210923	0.000744365	0			3.56199e-05	0.000106032	1.89174e-06		9.55216e-05			5.10995e-05				0.0120272
4.53521	68.3818	3139.09					0.44072		0.0149905	0.00257158	0			0.000104484	0.000323346			0.000747318			0.000111047	0			2.32717						0.00915689		0.00209604	0.000746244	0			3.55688e-05	0.000105652			9.52096e-05			5.08235e-05				0.012
4.53458	68.3567	3164.2					0.436967	0.00212443	0.0140663	0.00227506	0			4.22191e-05	0.000280449			0.000831031			0.000109566	0			2.31591						0.00911121	0.000897542	0.00208525	0.00074257	0			3.51462e-05	0.000105127			9.53657e-05			5.06695e-05				0.0119075
4.53395	68.3316	3189.31			0.00409162		0.432831		0.0153199	0.00199285	0				0.000334158			0.000828861			0.00011752	0			2.31062				0.0017656		0.00908084		0.00208959	0.000740376	0				0.000105297			9.52589e-05			5.06595e-05				0.0118684
4.53332	68.3065	3214.42		0.0102091	0.00516941		0.438535		0.0147388	0.00180838	0		0.000152348	5.51956e-05	0.000198758	1.50482e-05		0.000941032			0.000130735	0			2.33933			0.00607746	0.00178773		0.00919546		0.00210616	0.000746354	0		0.000109597	3.55071e-05	0.000105582	1.63175e-06		9.67328e-05			5.12026e-05				0.0121284
4.53269	68.2814	3239.54			0.00427432		0.432279	0.00155445	0.0161826	0.00218301	0				0.000140086			0.000726225			8.17136e-05	0			2.31234				0.00176952		0.00909333	0.000895223	0.00209756	0.000742604	0				0.000104477			9.48917e-05			5.05609e-05				0.0118973
4.53206	68.2563	3264.65		0.00781428			0.424152		0.0142836	0.00242935	0			9.77014e-05	0.000242997			0.000870322			0.000124799	0			2.28863			0.00598457			0.00899988		0.00207588	0.000739629	0			3.52535e-05	0.000104407			9.50876e-05			5.04929e-05				0.0117081
4.53143	68.2312	3289.76		0.0103274			0.436301		0.0149927	0.00308467	0		0.000115534	4.57811e-05	0.00033064	0.000276898		0.000860877			7.11626e-05	0			2.33265			0.00608067			0.00918781		0.00210837	0.000753293	0		0.000109453	3.54735e-05	0.000106311	2.99061e-06		9.63584e-05			5.09155e-05				0.0120989
4.5308	68.2061	3314.87			0.00250123		0.419231		0.0132284	0.00261866	0			3.78659e-05	0.000257978			0.000804046			0.000118743	0			2.2692				0.00173482		0.00889503		0.0020521	0.000734022	0			3.46371e-05	0.000103556			9.39073e-05			5.00139e-05				0.0115057
4.53017	68.1809	3339.99		0.0154478			0.425599		0.0153282	0.00216314	0				0.000176527	5.53749e-05	2.62935e-05	0.000824165			7.94076e-05	0			2.31303			0.00609508			0.00911414		0.00210591	0.000747024	0				0.000105302	1.83795e-06	1.05576e-05	9.59767e-05			5.08569e-05				0.0119733
4.52955	68.1558	3365.1					0.418745		0.0176385	0.00324574	0			6.57402e-05	0.000277244	5.08824e-05		0.000798633			0.000121358	0			2.2649						0.00889455		0.00207493	0.000737366	0			3.47862e-05	0.000103677	1.7779e-06		9.39009e-05			5.00383e-05				0.0114864
4.52892	68.1307	3390.21			0.00590797		0.424749		0.014827	0.00335175	0			4.22672e-05	0.000167358			0.000803181			0.000106873	0			2.294				0.00177136		0.00902116		0.00208287	0.000745854	0			3.50407e-05	0.000104231			9.49359e-05			5.05032e-05				0.0117594
4.52829	68.1056	3415.33	0.032262				0.421732		0.0134513	0.00270766	0			8.96314e-05	0.000248776			0.000886929			0.000116382	0			2.28864		0.029195				0.00901609		0.00207821	0.000743409	0			3.53242e-05	0.000104769			9.54752e-05			5.06103e-05				0.0117454
4.52766	68.0805	3440.44					0.428661		0.0182164	0.00313388	0				0.000178637			0.000863193			0.000153971	0			2.28903						0.00900966		0.00209291	0.000742138	0				0.000103925			9.49112e-05			5.05675e-05				0.0116929
4.52703	68.0554	3465.55					0.426082		0.0184672	0.00307961	0			5.85637e-05	0.000191655	2.96407e-05		0.000945421				0			2.28515						0.00898968		0.00209261	0.000741299	0			3.49751e-05	0.000103912	1.681e-06		9.5259e-05							0.0116643
4.5264	68.0303	3490.66			0.00842945		0.431525		0.0151442	0.00372815	0		0.000157415		0.000242784			0.000841699			5.70765e-05	0			2.31342				0.00179104		0.00909017		0.00209238	0.000750614	0		0.000108798		0.000105013			9.54934e-05			5.04381e-05				0.0119038
4.52577	68.0052	3515.78		0.00826019			0.426565		0.0162765	0.00276334	0			0.000115396	0.000203283			0.000856811			0.000117314	0			2.29963			0.00600134			0.00903403		0.00209112	0.000743131	0			3.54295e-05	0.000104456			9.52484e-05			5.05767e-05				0.0117929
4.52514	67.98	3540.89		0.0167755			0.423666		0.0156313	0.00246993	0				0.000249409			0.000867773			0.000141341	0			2.29328			0.00603602			0.00900576		0.00208471	0.000740524	0				0.000104537			9.5163e-05			5.06245e-05				0.0117428
4.52451	67.9549	3566					0.430141	0.00153733	0.0182144	0.00303296	0				0.000241496	0.00019758		0.000822664			0.000136275	0			2.29656						0.00904112	0.000891074	0.00209845	0.000743588	0				0.000104522	2.54688e-06		9.49551e-05			5.06109e-05				0.0117625
4.52389	67.9298	3591.11	0.0432983				0.428591		0.0173019	0.00298151	0		0.000121122	0.000188383	0.000275842			0.000835656			0.000166608	0			2.31089		0.029531				0.00913773		0.00211801	0.000751928	0		0.000109361	3.61732e-05	0.00010591			9.61214e-05			5.13538e-05				0.0119729
4.52326	67.9047	3616.23		0.007404			0.413826		0.0176816	0.00238268	0			0.000124914	0.000362109		3.21871e-05	0.000903795			0.000100541	0			2.25349			0.00591593			0.00884755		0.00206998	0.000731166	0			3.4999e-05	0.000103848		1.03476e-05	9.41994e-05			4.98086e-05				0.0114001
4.52263	67.8796	3641.34					0.428033		0.0154648	0.0030849	0				0.000242951	7.41392e-05		0.000841359	2.62904e-06		7.93361e-05	0			2.29035						0.00899952		0.00207726	0.000741317	0				0.000104173	1.90811e-06		9.47266e-05	1.85496e-06		5.01477e-05				0.0116907
4.522	67.8545	3666.45			0.00329701		0.424159		0.0187386	0.00269607	0			4.07393e-05	0.000230386		2.84784e-05	0.00093682			0.000108891	0			2.28494				0.00175158		0.00898531		0.00209526	0.00073979	0			3.49053e-05	0.000104173		1.0428e-05	9.52728e-05			5.03296e-05				0.0116703
4.52137	67.8294	3691.56			0.00180721		0.42895	0.00103722	0.0175662	0.00322759	0			0.000114924	0.00030105	2.33872e-06		0.00087566			0.00016319	0			2.29346				0.00174707		0.00902581	0.000887607	0.00209299	0.000743826	0			3.5347e-05	0.00010472	1.54532e-06		9.51295e-05			5.0697e-05				0.0117346
4.52074	67.8042	3716.68					0.420752		0.0161874	0.00373258	0		0.000265549	0.000111772	0.000168132			0.000812199			7.94962e-05	0			2.27149						0.00893277		0.00207408	0.000742165	0		0.00010812	3.51299e-05	0.000103448			9.42656e-05			4.99829e-05				0.0115561
4.52011	67.7791	3741.79					0.425118		0.0170942	0.0033259	0				0.000198925			0.000943294			0.000126649	0			2.28218						0.00897012		0.0020822	0.000741347	0				0.00010378			9.50929e-05			5.03077e-05				0.0116301
4.51948	67.754	3766.9	0.0506306				0.423247	0.0013654	0.0178037	0.00247454	0			7.32457e-05	0.000160185			0.000830709			0.00011373	0			2.29921		0.02953				0.00909803	0.000899309	0.00211781	0.000748313	0			3.55297e-05	0.000105171			9.59691e-05			5.10125e-05				0.0118966
4.51885	67.7289	3792.02					0.421226		0.0178951	0.00247699	0			8.0711e-05	0.000107348			0.000838004			0.000117817	0			2.27045						0.00892094		0.00207945	0.000734604	0			3.49162e-05	0.000102975			9.42464e-05			5.00979e-05				0.0115324
4.51822	67.7038	3817.13					0.42117	0.00191854	0.0150108	0.0031704	0		0.000113735	3.61713e-05	0.000307963			0.000878757	5.33288e-06		0.000100439	0			2.27034						0.00891971	0.000885535	0.00206458	0.000738048	0		0.000107165	3.46863e-05	0.000103983			9.44434e-05	1.85943e-06		5.00043e-05				0.0115307
4.5176	67.6787	3842.24					0.430676	0.0013464	0.0136748	0.00357412	0			4.57821e-05	0.000181742			0.000845792			8.93496e-05	0			2.31424						0.00911053	0.000896657	0.0020905	0.000751862	0			3.52871e-05	0.000104984			9.57744e-05			5.07419e-05				0.0119404
4.51697	67.6536	3867.35		0.00685931			0.423948	0.00155723	0.0177282	0.00268099	0			9.75091e-05	0.000210426		2.04008e-05	0.000832475			0.000123291	0			2.29041			0.00598221			0.00900263	0.000890507	0.00209439	0.000741229	0			3.52674e-05	0.000104284		1.04081e-05	9.4934e-05			5.05065e-05				0.0117222
4.51634	67.6285	3892.47	0.0453697				0.430377	0.000902091	0.0172488	0.00371987	0				0.000222388			0.000874684			9.68227e-05	0			2.32286		0.0296877				0.00919219	0.000902534	0.0021282	0.000759488	0				0.000106155			9.67996e-05			5.12443e-05				0.0120944
4.51571	67.6033	3917.58					0.415898		0.0164507	0.00363554	0			4.2657e-05	0.00018916		6.67752e-05	0.00088325			9.43189e-05	0			2.2626						0.00888695		0.00207049	0.000739912	0			3.46958e-05	0.00010331		1.05569e-05	9.44027e-05			4.99396e-05				0.0114836
4.51508	67.5782	3942.69					0.414305	0.00159395	0.0196598	0.00376439	0			4.83227e-05	0.000169925	2.43954e-05		0.000835312			8.76465e-05	0			2.24653						0.00883709	0.000879135	0.00207696	0.000737082	0			3.45612e-05	0.000102726	1.63709e-06		9.37163e-05			4.96709e-05				0.0113484
4.51445	67.5531	3967.8					0.417959	0.00149358	0.0166283	0.00396834	0				0.000208762			0.000867201			5.55279e-05	0			2.25714						0.00887726	0.000880783	0.00206671	0.000739922	0				0.000103175			9.41076e-05			4.96301e-05				0.0114299
4.51382	67.528	3992.92					0.415309		0.0160086	0.00419237	0				0.000159061		1.56324e-05	0.000997461	1.21524e-05		9.7582e-05	0			2.25466						0.00885076		0.00206052	0.000739962	0				0.000102771		1.02589e-05	9.46273e-05	1.88571e-06		4.97695e-05				0.0114005
4.51319	67.5029	4018.03					0.414347		0.0178252	0.00312308	0				0.000258205			0.000959351			0.000129683	0			2.24949						0.00883529		0.00206723	0.000733675	0				0.000103149			9.43214e-05			4.98719e-05				0.0113608
4.51256	67.4778	4043.14					0.411579	0.00288114	0.0188436	0.00482508	0			3.75674e-05	0.000215863	1.63218e-05		0.000966626			0.000134041	0			2.24805						0.00885176	0.000888492	0.00207952	0.000744833	0			3.46181e-05	0.00010329	1.60146e-06		9.46838e-05			5.00662e-05				0.0113927
4.51194	67.4527	4068.25					0.421911		0.0174558	0.0042281	0			8.3744e-05	0.000119925	7.57478e-06		0.000917749			0.000102795	0			2.27735						0.00894944		0.00208304	0.000745583	0			3.50295e-05	0.000103327	1.56505e-06		9.49168e-05			5.01618e-05				0.0115999
4.51131	67.4276	4093.37					0.418321	0.00129396	0.019081	0.00359589	0		0.000144043		0.000145093		3.08811e-05	0.00104587	2.56959e-06	0.121613	7.04922e-05	0			2.2592						0.00991131	0.000982047	0.00232083	0.000823834	0		0.000119443		0.000114809		1.15546e-05	0.000106058	2.05388e-06	0.0044591	5.54843e-05				0.0127703
4.51068	67.4024	4118.48					0.415646		0.0164705	0.00455204	0			0.000201129	0.000276687			0.000947201			0.000113441	0			2.2688						0.00894		0.00208326	0.000749116	0			3.57172e-05	0.000104388			9.53064e-05			5.03426e-05				0.0115854
4.51005	67.3773	4143.59					0.410023		0.0163423	0.00452262	0				0.000209582			0.00101154			0.000102355	0			2.24395						0.00880132		0.0020569	0.000739724	0				0.000102762			9.44548e-05			4.96655e-05				0.0113172
4.50942	67.3522	4168.71					0.414803		0.0175908	0.00434061	0				0.000174337			0.000935492			8.72716e-05	0			2.25524						0.00885627		0.00207041	0.000741388	0				0.000102942			9.44e-05			4.97627e-05				0.0114139
4.50879	67.3271	4193.82					0.40715	0.00133536	0.0170184	0.00544416	0	0.000442166	0.000138465		0.00017301			0.000873651			9.96518e-05	0			2.23557						0.00879024	0.000876762	0.00206111	0.000744661	0	0.000429384	0.000106584		0.000102617			9.37958e-05			4.96711e-05				0.0112793
4.50816	67.302	4218.93					0.404499	0.00192882	0.0186014	0.00459257	0				0.000176301			0.000967349			0.00014338	0			2.22103						0.00872438	0.000874494	0.00205672	0.000735936	0				0.00010202			9.37047e-05			4.95934e-05				0.0111389
4.50753	67.2769	4244.04					0.403859	0.00239359	0.0183236	0.00541772	0				0.000230681	6.98724e-05		0.000897399			7.26153e-05	0			2.23213						0.00878612	0.000883355	0.00207064	0.000745586	0				0.000103054	1.8672e-06		9.40492e-05			4.96052e-05				0.0112779
4.5069	67.2518	4269.16					0.400234	0.00166091	0.0195943	0.0051299	0		0.000121031		0.00022501		3.00314e-05	0.00102068			9.08438e-05	0			2.21027						0.00868184	0.000871029	0.00205669	0.000736837	0		0.000105602		0.000102016		1.02225e-05	9.37439e-05			4.921e-05				0.011058
4.50628	67.2267	4294.27					0.401165	0.00194628	0.0193358	0.00525041	0				0.000270323			0.000988522	5.94033e-06		0.000143609	0			2.21274						0.00869069	0.000872877	0.00205639	0.000737795	0				0.000102292			9.36281e-05	1.8356e-06		4.94979e-05				0.0110757
4.50565	67.2015	4319.38	0.0705087	0.0124144			0.421904	0.00381963	0.0219903	0.00548707	0				0.000231267			0.000987621			0.000129131	0			2.32743		0.0301591	0.00618468			0.00925256	0.000928206	0.00217748	0.000777469	0				0.000107414			9.85e-05			5.19997e-05				0.0122565
4.50502	67.1764	4344.49			0.00257657		0.417905	0.00323507	0.0205063	0.00571869	0				0.000280243			0.000976882			0.000115435	0			2.27253				0.00174709		0.00894923	0.000896841	0.00210332	0.000754879	0				0.00010438			9.54334e-05			5.03398e-05				0.0116015
4.50439	67.1513	4369.61					0.396979	0.00215881	0.0197824	0.00608788	0			0.000123001	0.000337684			0.000993622			0.000132029	0			2.2012						0.0086484	0.000871791	0.00205356	0.000740161	0			3.45345e-05	0.000102376			9.34232e-05			4.93182e-05				0.0109908
4.50376	67.1262	4394.72					0.410627	0.00317509	0.0218995	0.00600684	0				0.000329077			0.00100936			0.000132843	0			2.24665						0.00884652	0.00088994	0.00209491	0.000750787	0				0.000103859			9.4896e-05			5.00578e-05				0.011385
4.50313	67.1011	4419.83					0.407883	0.00218588	0.021176	0.00590293	0				0.000249	1.83085e-05		0.00094543			0.000108367	0			2.23384						0.00878948	0.000880605	0.00208103	0.000746596	0				0.000102948	1.60358e-06		9.41101e-05			4.96898e-05				0.0112649
4.5025	67.076	4444.95					0.404532	0.0018088	0.0236325	0.00559352	0				0.000197696			0.000978006			9.09288e-05	0			2.22469						0.00875756	0.000877199	0.00208983	0.00074376	0				0.000102514			9.4113e-05			4.9517e-05				0.0111995
4.50187	67.0509	4470.06					0.403181	0.00303835	0.0224559	0.00632879	0		0.000137584		0.000222611			0.000973079			0.000166044	0			2.21997						0.00873833	0.000882135	0.00208095	0.0007464	0		0.000106192		0.000102493			9.39546e-05			4.98243e-05				0.0111598
4.50124	67.0258	4495.17		0.0105612			0.40571	0.0011312	0.023404	0.00541743	0				0.000251626			0.000963932			0.000127403	0			2.23917			0.00593319			0.0088084	0.000878266	0.00209939	0.000746681	0				0.000103312			9.45241e-05			4.99553e-05				0.0113302
4.50062	67.0006	4520.28					0.408926	0.00123949	0.0212678	0.00500961	0			8.08243e-05	0.000224861			0.00100439	3.275e-06		0.00013537	0			2.24036						0.00880681	0.000877035	0.00208435	0.00074311	0			3.47131e-05	0.000102968			9.4537e-05	1.83839e-06		4.98944e-05				0.0113132
4.49999	66.9755	4545.4					0.405918	0.00242843	0.020052	0.00647408	0		0.000149889	5.81542e-05	0.000273106		1.39878e-05	0.00103734			0.000204653	0			2.23303						0.00878303	0.000882176	0.00207618	0.000749772	0		0.00010663	3.45649e-05	0.00010311		1.0227e-05	9.46109e-05			5.01952e-05				0.0112652
4.49936	66.9504	4570.51					0.411224	0.00304896	0.0208771	0.00570647	0		0.000150485	8.3464e-05	0.000398997			0.000892591			7.2561e-05	0			2.24817						0.00884479	0.000888823	0.00208861	0.000748862	0		0.000107056	3.48303e-05	0.000104157			9.42535e-05			4.97255e-05				0.0113866
4.49873	66.9253	4595.62					0.403576	0.00145951	0.0212488	0.00572148	0				0.00032513			0.000896058			0.000202347	0			2.22389						0.00876655	0.000876822	0.00208111	0.000745578	0				0.000103318			9.38482e-05			5.01568e-05				0.0112131
4.4981	66.9002	4620.73					0.403648	0.00361352	0.0213796	0.00614793	0				0.000259999		2.445e-05	0.00103917			7.40435e-05	0			2.22039						0.00873791	0.000884746	0.00207488	0.000745255	0				0.000102649		1.02403e-05	9.4257e-05			4.93461e-05				0.0111584
4.49747	66.8751	4645.85					0.411508	0.0016082	0.0204176	0.00581612	0		0.000132297	0.000128629	0.000272015			0.000942851			7.73585e-05	0			2.25134						0.00887854	0.000884746	0.0020939	0.000752155	0		0.000107355	3.51872e-05	0.000103893			9.48534e-05			4.99316e-05				0.0114443
4.49684	66.85	4670.96			0.00343455		0.408159	0.000883291	0.0209127	0.00528703	0			4.65517e-05	0.000221924			0.000968006	1.17705e-05	0.00624554	0.000158475	0			2.24071				0.0017435		0.00885894	0.000880805	0.00209581	0.000749247	0			3.47598e-05	0.000103608			9.49536e-05	1.89326e-06	0.00342259	5.03293e-05				0.011387
4.49621	66.8249	4696.07		0.0147017			0.408733	0.00145791	0.0203667	0.00551327	0			8.51845e-05	0.000272778			0.000921107			8.84348e-05	0			2.25522			0.00598016			0.00886225	0.000883764	0.00209312	0.00075043	0			3.49577e-05	0.000103871			9.47194e-05			4.99755e-05				0.0114612
4.49558	66.7997	4721.18					0.409817	0.00129016	0.021004	0.00562821	0		0.000123844	4.37883e-05	0.000231246			0.0010391	1.74609e-05		0.000170045	0			2.2463						0.00883101	0.000879252	0.00208768	0.000747902	0		0.000106841	3.46033e-05	0.00010323			9.49241e-05	1.9143e-06		5.01815e-05				0.0113686
4.49495	66.7746	4746.3	0.144361	0.0132466	0.00389555		0.418772	0.00192066	0.0205784	0.00607808	0				0.000279783		2.93218e-05	0.000894364			9.46474e-05	0			2.35841		0.0312302	0.00632726	0.00184954		0.0094423	0.000938709	0.0022185	0.000798011	0				0.000110073		1.09966e-05	0.000100197			5.29752e-05				0.012697
4.49433	66.7495	4771.41					0.408815	0.00265096	0.0211614	0.00689521	0		0.000158283	3.75562e-05	0.000273813			0.000920113			0.000123335	0			2.23674						0.00880494	0.000884031	0.0020835	0.00075252	0		0.000106761	3.44895e-05	0.000103199			9.40975e-05			4.98262e-05				0.0112933
4.4937	66.7244	4796.52					0.407174	0.00156356	0.0202434	0.00648985	0				0.000329754			0.000913251	9.58046e-06		0.000108137	0			2.22802						0.00877029	0.000875908	0.00207264	0.000748224	0				0.000103172			9.37809e-05	1.86435e-06		4.96004e-05				0.0112155
4.49307	66.6993	4821.64	0.0875867	0.0127587			0.417279	0.00168261	0.0197655	0.00651356	0				0.000271665			0.000905171			0.000109248	0			2.32078		0.0302517	0.00618703			0.009229	0.000917032	0.00216595	0.000782942	0				0.000107636			9.80742e-05			5.18995e-05				0.0122226
4.49244	66.6742	4846.75					0.40965	0.00208063	0.0201097	0.00679822	0			8.03183e-05	0.000389794			0.000835383			0.000107395	0			2.24522						0.00882764	0.000883001	0.00208255	0.000753608	0			3.47782e-05	0.000104003			9.38662e-05			4.98501e-05				0.0113599
4.49181	66.6491	4871.86	0.0300026	0.0109894		0.00618258	0.408249	0.00220595	0.0212211	0.00620091	0				0.000281285			0.00095406			0.000122678	0	3.4897e-05		2.26798		0.0291913	0.00602153		0.00591857	0.00894932	0.000896535	0.00211866	0.000761544	0				0.000104964			9.58458e-05			5.06563e-05		6.10754e-06		0.0116425
4.49118	66.624	4896.97					0.402332	0.00214044	0.0191374	0.00615157	0				0.000155641	4.2927e-05		0.000940709	1.01469e-05			0			2.2207						0.00872029	0.000876237	0.00206101	0.000744334	0				0.000101996	1.7196e-06		9.3644e-05	1.86173e-06						0.0111459
4.49055	66.5988	4922.09					0.409183	0.00102832	0.0194633	0.00601978	0				0.000228353			0.00089495			0.000120585	0			2.24118						0.00880711	0.00087587	0.00207501	0.000748127	0				0.000102974			9.39738e-05			4.98141e-05				0.0113161
4.48992	66.5737	4947.2					0.410488	0.00213052	0.0205104	0.00611254	0				0.000259994			0.000834708			9.09304e-05	0			2.24549						0.00883417	0.000883482	0.00208512	0.000750333	0				0.000103373			9.38871e-05			4.97797e-05				0.0113642
4.48929	66.5486	4972.31					0.39891	0.0028135	0.0178459	0.00546624	0				0.000284297			0.000966252	2.41691e-05		0.000107885	0			2.20638						0.00866725	0.00087599	0.00204607	0.00073784	0				0.000102218			9.33857e-05	1.92414e-06		4.925e-05				0.0110284
4.48867	66.5235	4997.42					0.408959	0.000997045	0.0191242	0.00658689	0				0.000328537			0.000903027			0.000122194	0			2.23814						0.00880164	0.000875281	0.00207227	0.00075062	0				0.000103428			9.39683e-05			4.97977e-05				0.0112952
4.48804	66.4984	5022.54					0.402661	0.00245153	0.0175899	0.00655179	0				0.000310986			0.000894623			8.73026e-05	0			2.22203						0.00872842	0.000878451	0.00205477	0.000746897	0				0.000102852			9.34821e-05			4.93872e-05				0.0111609
4.48741	66.4733	5047.65					0.40138	0.0026793	0.0217901	0.00638107	0		0.00016046		0.000343616			0.000930758		0.00964083	7.888e-05	0			2.22439						0.00882285	0.000889766	0.00209988	0.000754667	0		0.000107447		0.000104207			9.47467e-05		0.0034392	4.99155e-05				0.0113019
4.48678	66.4482	5072.76				0.00626617	0.407503	0.00292022	0.0197399	0.00690027	0				0.000280817			0.000828421				0			2.24062					0.00582857	0.00880881	0.000886447	0.0020788	0.000753443	0				0.000103358			9.37463e-05							0.0113264
4.48615	66.4231	5097.88					0.406777	0.00243843	0.0183383	0.00623684	0			7.53489e-05	0.000247869	0.000135621		0.000934947			0.000128075	0			2.23409						0.00877786	0.000881273	0.0020653	0.000747766	0			3.46141e-05	0.000102872	2.19365e-06		9.39926e-05			4.9755e-05				0.0112583
4.48552	66.3979	5122.99					0.409843	0.00182989	0.0188877	0.00694104	0				0.000352466		3.14319e-05	0.000902029			0.000119933	0			2.24991						0.00885749	0.000884615	0.00208316	0.000756797	0				0.000104153		1.0379e-05	9.45115e-05			5.00768e-05				0.0114208
4.48489	66.3728	5148.1			0.00221124		0.405175	0.00294534	0.020779	0.00694398	0				0.000226216			0.000899878			9.90613e-05	0			2.23044				0.0017232		0.0087721	0.00088406	0.00207815	0.000751527	0				0.00010279			9.38406e-05			4.96219e-05				0.0112429
4.48426	66.3477	5173.21					0.40167	0.00151718	0.0198641	0.00654161	0		0.000116965		0.000200582			0.000900986			0.000117508	0			2.21823						0.00871515	0.000872926	0.00206423	0.000746135	0		0.000105899		0.0001022			9.34251e-05			4.94918e-05				0.0111312
4.48363	66.3226	5198.33					0.401666	0.00284144	0.0182114	0.00643749	0				0.000303406			0.000846876			0.000108424	0			2.22046						0.00872213	0.000880278	0.00205759	0.000746212	0				0.000102798			9.32284e-05			4.94859e-05				0.0111513
4.48301	66.2975	5223.44					0.415428	0.00148788	0.0188498	0.00719345	0	0.000497091			0.000346411			0.000978362			0.000106027	0			2.26144						0.00889572	0.000883861	0.00208529	0.000758921	0	0.00043276			0.000104238			9.50045e-05			5.00618e-05				0.0114921
4.48238	66.2724	5248.55					0.406088	0.001648	0.0202784	0.00652704	0				0.000193798			0.0009544			0.000111607	0			2.22704						0.00875992	0.000875842	0.00207165	0.000747992	0				0.00010243			9.39354e-05			4.95901e-05				0.0112043
4.48175	66.2473	5273.66					0.404318	0.00113535	0.0197394	0.0058533	0				0.000276122			0.000866326			0.000133678	0			2.22676						0.00874731	0.000872894	0.00206807	0.000744288	0				0.000102801			9.34528e-05			4.96801e-05				0.0111982
4.48112	66.2222	5298.78		0.00635133			0.410143	0.00185799	0.0215046	0.0053543	0				0.000354487			0.000890976			9.97775e-05	0			2.24736			0.00591917			0.0088417	0.000883029	0.00209235	0.00074728	0				0.00010396			9.42708e-05			4.98768e-05				0.0113856
4.48049	66.197	5323.89					0.404506	0.00281685	0.0202259	0.00605016	0				0.000339115	6.39668e-05		0.000893078			7.56369e-05	0			2.23305						0.00879211	0.000885768	0.00208089	0.000749014	0				0.000103634	1.83794e-06		9.40565e-05			4.96358e-05				0.0112861
4.47986	66.1719	5349			0.00188156		0.404106	0.00276661	0.0210257	0.00533598	0		0.000132784	3.84527e-05	0.00028241			0.000889993			0.000104594	0			2.22772				0.00172022		0.00876	0.000882483	0.0020778	0.000742852	0		0.000106375	3.44109e-05	0.000102994			9.3719e-05			4.96117e-05				0.0112206
4.47923	66.1468	5374.11		0.010691			0.41624	0.00425241	0.0186176	0.0050217	0				0.000323365	6.28629e-05		0.000939943			0.000119329	0		3.6007e-05	2.27482			0.0059943			0.00895195	0.000903167	0.00209631	0.000752264	0				0.000104731	1.85317e-06		9.53643e-05			5.04229e-05			8.19658e-07	0.0116278
4.4786	66.1217	5399.23		0.00773115			0.413513	0.00279291	0.0193087	0.00708415	0				0.000284317			0.000773792			0.000141479	0			2.25802			0.00594744			0.00889058	0.000890954	0.0020887	0.000758758	0				0.000103977			9.40135e-05			5.0268e-05				0.0114807
4.47797	66.0966	5424.34				0.00734794	0.410353	0.00276555	0.0187636	0.0061437	0				0.000323341			0.000875473			0.000122463	0			2.25061					0.00584568	0.00884084	0.000887434	0.00207801	0.000751116	0				0.00010378			9.41718e-05			4.99809e-05				0.0113996
4.47735	66.0715	5449.45					0.405891	0.002201	0.0189114	0.00671398	0		0.000183331		0.000328643	9.09829e-05		0.000840537			6.04791e-05	0	1.99228e-05		2.22625						0.00876021	0.000878753	0.00206508	0.000749042	0		0.000106523		0.000103123	1.96575e-06		9.33762e-05			4.93401e-05		5.91123e-06		0.011202
4.47672	66.0464	5474.57				0.00669194	0.417693	0.00226718	0.0202646	0.00655694	0				0.000329425			0.000892527			0.000140337	0			2.27175					0.00588188	0.00893807	0.000890895	0.00209972	0.000758303	0				0.000104513			9.48957e-05			5.04101e-05				0.0115845
4.47609	66.0212	5499.68					0.415227	0.00365569	0.0207584	0.00585492	0			4.12055e-05	0.000383888			0.000849437			6.22303e-05	0			2.25401						0.00887928	0.000893326	0.00209135	0.000750816	0			3.46718e-05	0.000104248			9.41858e-05			4.97529e-05				0.0114345
4.47546	65.9961	5524.79					0.42353		0.0164495	0.00689764	0			0.000114709	0.000421841	4.5338e-05		0.000832804			0.000124737	0			2.28524						0.00899397		0.00208633	0.000762256	0			3.53298e-05	0.00010529	1.76452e-06		9.48669e-05			5.04773e-05				0.0116873
4.47483	65.971	5549.9			0.00213661		0.415152	0.00188617	0.0181018	0.00706283	0				0.000279581			0.000777065		0.00999967	0.000105953	0			2.2559				0.0017494		0.00895851	0.000892279	0.00209651	0.000763731	0				0.000104649			9.46599e-05		0.00346644	5.04228e-05				0.0115467
4.4742	65.9459	5575.02			0.00214666		0.41334		0.0193688	0.00590738	0				0.00042703			0.0008693			0.000163437	0			2.25544				0.00173381		0.00886921		0.00208419	0.00075104	0				0.000104461			9.42813e-05			5.02635e-05				0.0114411
4.47357	65.9208	5600.13					0.420422	0.00247349	0.0209	0.00585011	0				0.000309241	4.18172e-05		0.000841749			0.000127593	0			2.2782						0.00896897	0.000893639	0.00210695	0.000756131	0				0.000104608	1.74474e-06		9.48163e-05			5.04406e-05				0.0116394
4.47294	65.8957	5625.24		0.00805353	0.00440239		0.416393	0.00137253	0.0174787	0.00552968	0				0.000422398	2.31683e-05		0.00087231			9.7962e-05	0			2.27705			0.00597476	0.00175684		0.00894368	0.000887548	0.00208837	0.000754097	0				0.000105131	1.6486e-06		9.49225e-05			5.02628e-05				0.0116274
4.47231	65.8706	5650.35			0.00248142	0.0063305	0.424006	0.0028919	0.0185281	0.00647372	0	0.000457383			0.000377471	3.11986e-05		0.000882588			0.000100886	0			2.29416				0.00175638	0.0059196	0.00903061	0.000900096	0.00210493	0.000762978	0	0.000436976			0.000105463	1.69865e-06		9.54832e-05			5.05467e-05				0.0117775
4.47168	65.8455	5675.47					0.412868	0.00194689	0.0201147	0.00717966	0				0.000402563			0.00082886			7.7171e-05	0			2.25385						0.0088676	0.000884686	0.00208815	0.000757561	0				0.000104346			9.40844e-05			4.98303e-05				0.011434
4.47106	65.8203	5700.58		0.00646591			0.42422		0.0194985	0.00878046	0				0.000453175	4.24559e-06		0.000765787			5.73589e-05	0			2.30738			0.00605352			0.00911444		0.00212924	0.000781917	0				0.000106821	1.57457e-06		9.57526e-05			5.07842e-05				0.0119538
4.47043	65.7952	5725.69			0.0019521	0.00757723	0.415089		0.021278	0.00777777	0				0.000437864	2.57413e-05		0.000807385			8.10472e-05	0			2.26916				0.00174134	0.00588435	0.00892169		0.00210416	0.000764263	0				0.000105029	1.65889e-06		9.44287e-05			5.00903e-05				0.0115673
4.4698	65.7701	5750.8					0.413968	0.00444179	0.0208439	0.0082321	0			0.000103945	0.000362453			0.000813915	6.82145e-06		0.000142376	0			2.26641						0.0089451	0.000904616	0.00210881	0.000769083	0			3.52748e-05	0.000104987			9.47706e-05	1.88001e-06		5.05676e-05				0.0115909
4.46917	65.745	5775.92			0.00228118	0.0064707	0.417189	0.00104977	0.0223174	0.00796302	0				0.000537958			0.000807951			0.000138798	0			2.27442				0.00174712	0.00589258	0.00895347	0.000886466	0.00211443	0.000767013	0				0.000105788			9.46544e-05			5.05036e-05				0.0116214
4.46854	65.7199	5801.03	0.10749	0.0084093			0.418978	0.00523537	0.0200142	0.00822946	0	0.000667578			0.000508475			0.000793417				0			2.33718		0.030671	0.00622799			0.00933366	0.000945438	0.00218971	0.000800184	0	0.000454053			0.000110011			9.84957e-05							0.0124365
4.46791	65.6948	5826.14			0.0045359		0.408464	0.00250841	0.0189761	0.00878341	0	0.000592881			0.000576732	5.52229e-05		0.000878389	2.60838e-05		0.000118934	0			2.25052				0.0017483		0.0088565	0.000888663	0.00208503	0.00076667	0	0.00043306			0.000105363	1.80278e-06		9.44556e-05	1.96511e-06		5.01057e-05				0.0114317
4.46728	65.6697	5851.26			0.00208304		0.399603	0.00225038	0.0210034	0.00925773	0				0.00058277			0.000879806			0.000102425	0			2.22036				0.00171968		0.00872944	0.00087909	0.00207581	0.000761918	0				0.000104413			9.35832e-05			4.95561e-05				0.0111735
4.46665	65.6446	5876.37	0.0350663		0.00452982		0.416946	0.00231555	0.021613	0.00853331	0				0.000576804			0.000869109			0.000123697	0			2.29244		0.0294547		0.00178117		0.00906704	0.000904385	0.0021379	0.000779801	0				0.000107346			9.61848e-05			5.10731e-05				0.0118637
4.46602	65.6194	5901.48					0.402924	0.00191754	0.0228236	0.00941593	0				0.000584733	1.65212e-05		0.00089567			9.68783e-05	0			2.23212						0.0088202	0.000884843	0.00210262	0.000769171	0				0.000105307	1.60471e-06		9.4456e-05			4.99475e-05				0.0113277
4.4654	65.5943	5926.59					0.40873	0.00418306	0.0237081	0.00886057	0	0.000441938	0.000171771		0.00044418			0.000875326			0.000123523	0			2.244						0.00884705	0.000896076	0.00210649	0.000766127	0	0.000431766	0.000107345		0.000104562			9.43249e-05			5.00679e-05				0.0113847
4.46477	65.5692	5951.71	0.0979396				0.417033	0.00347654	0.0233236	0.00924707	0				0.000588254			0.000867298			0.000141439	0			2.31848		0.0303865				0.00925216	0.000928935	0.00219048	0.000799452	0				0.000109593			9.81342e-05			5.2207e-05				0.0122429
4.46414	65.5441	5976.82			0.00532974		0.404242	0.0032721	0.0235003	0.00922927	0			4.5294e-05	0.000593893	1.05581e-05		0.00088416			0.000148361	0			2.23956				0.00174977		0.00882213	0.000891237	0.00210493	0.00076781	0			3.4687e-05	0.000105296	1.5736e-06		9.43468e-05			5.01817e-05				0.0113594
4.46351	65.519	6001.93	0.0990871	0.00963353	0.00746301	0.00700696	0.415867	0.00390783	0.0231071	0.00919009	0	0.000625881	0.000123132	7.07168e-05	0.000626594			0.000814521	1.91384e-05		0.000144344	0			2.34006		0.0307029	0.00625009	0.00185165	0.00615473	0.00934039	0.00094072	0.00221169	0.00080731	0	0.000454966	0.000112609	3.66165e-05	0.000110916			9.88545e-05	2.02667e-06		5.27555e-05				0.0124829
4.46288	65.4939	6027.04					0.396741	0.00101587	0.0204288	0.0100518	0	0.000464199			0.000680784			0.00084712	8.64331e-06		0.000102146	0			2.2107						0.00869783	0.000871153	0.00206883	0.000764401	0	0.000427534			0.000104699			9.32342e-05	1.85538e-06		4.94568e-05				0.0111029
4.46225	65.4688	6052.16	0.0346193				0.404694	0.00457376	0.0221454	0.00916129	0				0.000522763	3.89197e-05		0.000904096			0.000103101	0			2.2494		0.0291514				0.00891162	0.000906711	0.00211878	0.000775049	0				0.000105972	1.73442e-06		9.53811e-05			5.04457e-05				0.011522
4.46162	65.4437	6077.27					0.402369	0.00480851	0.0224228	0.00964308	0	0.00056054	0.000228612		0.000566219			0.000927923	4.58399e-06		9.10856e-05	0			2.22403						0.00876363	0.00089403	0.00208778	0.000765628	0	0.000429858	0.000107009		0.000104571			9.40428e-05	1.84288e-06		4.96138e-05				0.0112179
4.46099	65.4185	6102.38	0.0632071			0.00665313	0.413402		0.021123	0.0083677	0	0.000563872			0.000625908		2.07096e-05	0.000946528			0.000111042	0			2.29411		0.0297415			0.00599757	0.00909186		0.00214555	0.00078266	0	0.000443162			0.000108114		1.05762e-05	9.70462e-05			5.1251e-05				0.011929
4.46036	65.3934	6127.5			0.00312786	0.00823277	0.400765	0.00417038	0.0211346	0.00931545	0	0.000475789			0.000597527			0.00091434			8.71564e-05	0			2.23105				0.00173206	0.00583625	0.00877135	0.000892421	0.00208505	0.000765356	0	0.000430207			0.000104918			9.41441e-05			4.96836e-05				0.0112736
4.45974	65.3683	6152.61			0.00504979	0.00875473	0.400147	0.00260475	0.0216014	0.00869487	0	0.000433777			0.000634265			0.000985827			5.27149e-05	0			2.23273				0.0017423	0.00584065	0.00877089	0.000884778	0.00208804	0.000762451	0	0.000430125			0.000105136			9.4534e-05			4.95245e-05				0.0112855
4.45911	65.3432	6177.72					0.401968	0.00348302	0.0217616	0.00875374	0	0.000442668			0.000660179			0.000901782	1.17509e-05		0.000163542	0			2.22249						0.00874833	0.000886	0.00208129	0.000759989	0	0.000428613			0.000104886			9.37687e-05	1.87618e-06		4.99035e-05				0.0111931
4.45848	65.3181	6202.83			0.00210266		0.405184	0.00303214	0.0191995	0.00943399	0	0.000428579	0.000134892		0.000698157			0.000950767			0.000135342	0			2.2367				0.00172804		0.00879959	0.000887265	0.00207666	0.000766469	0	0.000430257	0.0001068		0.000105498			9.43916e-05			4.99606e-05				0.0113098
4.45785	65.293	6227.95	0.0499174		0.00271443	0.00618416	0.404612	0.00327143	0.0192994	0.0090237	0				0.000572957			0.000997517			0.000145839	0			2.26677		0.0294032		0.00176408	0.00594074	0.00896409	0.000905382	0.0021167	0.00077894	0				0.00010686			9.64286e-05			5.09654e-05				0.0116799
4.45722	65.2679	6253.06	0.0332241		0.00433005		0.408714	0.0014453	0.0195328	0.0084176	0	0.000552604			0.000616327	2.06932e-05		0.000867602			0.000118589	0			2.26731		0.0292193		0.00176648		0.00895523	0.000892981	0.00211083	0.000773226	0	0.000437617			0.000106726	1.64529e-06		9.54394e-05			5.06552e-05				0.0116437
4.45659	65.2428	6278.17	0.0623218				0.401044	0.00262304	0.0214073	0.00875328	0	0.000599139			0.000612301			0.000841724	2.37683e-05		0.000110932	0			2.25573		0.0294445				0.00893884	0.000901349	0.00212592	0.00077695	0	0.000438986			0.000106981			9.55525e-05	1.97994e-06		5.07465e-05				0.0116141
4.45596	65.2176	6303.28		0.0124748			0.396473	0.00419424	0.0199262	0.00777434	0	0.000508838	0.000136182		0.00055611			0.000931912	3.5001e-05		0.00015184	0			2.21995			0.00591779			0.00872468	0.000889993	0.00207301	0.000755405	0	0.000429145	0.00010643		0.00010441			9.39638e-05	1.9942e-06		4.98676e-05				0.0111855
4.45533	65.1925	6328.4		0.00943903	0.00770474		0.396682	0.00300027	0.0191765	0.0089769	0				0.00055273			0.000915362	3.92426e-05		0.000112775	0			2.23694			0.00595237	0.00176496		0.00879946	0.000891446	0.00208671	0.000767898	0				0.000105275			9.46736e-05	2.0326e-06		5.00904e-05				0.0113663
4.4547	65.1674	6353.51					0.389675	0.00305647	0.0196628	0.00916967	0	0.000454335			0.000496328	5.65221e-05		0.000996304			0.000192913	0			2.18603						0.0085919	0.000874234	0.00204819	0.000753791	0	0.000424008			0.000102928	1.77444e-06		9.32192e-05			4.95068e-05				0.0108897
4.45408	65.1423	6378.62					0.393061	0.00474385	0.0201258	0.00889318	0				0.000629595		2.46272e-05	0.00097407			0.000107263	0			2.19791						0.00864001	0.000885844	0.00205794	0.000755145	0				0.000103968		1.01885e-05	9.34465e-05			4.92583e-05				0.0109886
4.45345	65.1172	6403.73					0.385927	0.00549003	0.0195466	0.00743108	0		0.000120087		0.000576475			0.00097403		0.00689927	0.000120597	0			2.17529						0.00859879	0.000889	0.00205372	0.000747352	0		0.000105457		0.000103636			9.33859e-05		0.00336826	4.92931e-05				0.0108685
4.45282	65.0921	6428.85					0.380624	0.00401866	0.0158054	0.00871754	0	0.0004649			0.000503619	1.64646e-05		0.000953211			0.000111158	0			2.15877						0.00845992	0.000870091	0.00200834	0.000743898	0	0.000419749			0.000101918	1.55888e-06		9.2059e-05			4.86004e-05				0.0106446
4.45219	65.067	6453.96	0.0808905				0.392839	0.00458653	0.0192674	0.00778131	0	0.000647892			0.000495624			0.000968855	1.36618e-05		0.000103126	0			2.23413		0.0294392				0.00886619	0.000908343	0.00210768	0.000769307	0	0.000437736			0.000106016			9.58782e-05	1.92131e-06		5.0533e-05				0.0114636
4.45156	65.0419	6479.07	0.0996333		0.00375881	0.00733347	0.401542	0.00423055	0.0183584	0.00858075	0	0.000584274			0.000495188			0.000961584			9.46841e-05	0			2.2822		0.0300888		0.00179508	0.00603277	0.00907784	0.000923505	0.00214242	0.000787903	0	0.000445607			0.000108001			9.7637e-05			5.14359e-05				0.0119297
4.45093	65.0167	6504.19			0.00233642	0.00662157	0.388762	0.00406675	0.0192697	0.00882018	0				0.000506403			0.000979868			8.92261e-05	0			2.18981				0.00170592	0.00575343	0.0085991	0.00088047	0.00204903	0.000753079	0				0.000103119			9.32647e-05			4.90573e-05				0.0109234
4.4503	64.9916	6529.3			0.00648577		0.391317	0.00428063	0.0180363	0.00796485	0	0.000505517			0.00048505			0.000980031			0.000151138	0			2.21246				0.00174597		0.00870834	0.000891414	0.00206577	0.000757203	0	0.000429603			0.000104167			9.43106e-05			4.99193e-05				0.0111601
4.44967	64.9665	6554.41			0.00441806		0.389038	0.00380395	0.019197	0.00855857	0				0.000477173			0.00092567	7.61282e-06		0.000188908	0			2.19058				0.00171569		0.00859742	0.000878847	0.00204794	0.000751507	0				0.000102937			9.29614e-05	1.83701e-06		4.95369e-05				0.0109234
4.44904	64.9414	6579.52			0.00418206		0.385008	0.00528271	0.0182458	0.00828812	0				0.000456574			0.00104316			0.00014862	0			2.17938				0.00170905		0.00854995	0.000883392	0.00203668	0.000747764	0				0.000102506			9.32487e-05			4.91786e-05				0.0108329
4.44841	64.9163	6604.64	0.0291508	0.00961319	0.00261185	0.00619825	0.382678	0.00314526	0.0181299	0.00823747	0				0.000486991			0.000968008	2.04411e-05		4.99089e-05	0			2.19522		0.028579	0.00588919	0.00172037	0.00579537	0.00863437	0.000882581	0.00205899	0.000755917	0				0.000103812			9.39194e-05	1.91622e-06		4.92354e-05				0.0110343
4.44779	64.8912	6629.75				0.00612499	0.382041	0.00464818	0.0167687	0.00892259	0	0.000495372			0.000490094		2.17449e-05	0.000992565	1.87534e-05		0.000102836	0			2.16698					0.00570438	0.0084962	0.000876217	0.00202006	0.000747487	0	0.000421352			0.000102204		1.00689e-05	9.25723e-05	1.87791e-06		4.87274e-05				0.010722
4.44716	64.8661	6654.86				0.00732248	0.381525	0.00373587	0.0171581	0.00828636	0	0.000467234			0.000537452	8.73622e-05		0.00106147			0.000130925	0			2.16887					0.0057126	0.00849706	0.000872053	0.0020228	0.000744638	0	0.000421382			0.000102479	1.91584e-06		9.29506e-05			4.8886e-05				0.0107357
4.44653	64.841	6679.97			0.00567882		0.382133	0.00467512	0.0167261	0.00733623	0		0.000111291	6.05223e-05	0.000472847			0.00108066	1.8822e-05		0.000139376	0			2.17178				0.00171108		0.00850876	0.000877598	0.00202273	0.000740691	0		0.00010454	3.3961e-05	0.000102264			9.31406e-05	1.88092e-06		4.89778e-05				0.0107611
4.4459	64.8158	6705.09					0.379129	0.00527192	0.0188133	0.00876481	0				0.000478414	2.11501e-05		0.000943412	1.53989e-05		0.00011976	0			2.16065						0.00848677	0.000879818	0.00203137	0.000747143	0				0.000102206	1.58839e-06		9.23832e-05	1.8624e-06		4.88397e-05				0.010697
4.44527	64.7907	6730.2		0.0133278	0.00206388		0.380247	0.00454016	0.0183207	0.00740185	0				0.00035006	1.83962e-06		0.0010688			9.02104e-05	0			2.17906			0.0058597	0.00170362		0.00855188	0.000882342	0.00204316	0.00074559	0				0.000102283	1.50326e-06		9.36564e-05			4.9035e-05				0.0108638
4.44464	64.7656	6755.31				0.00618437	0.37913	0.00477308	0.0197452	0.00915278	0	0.000631843		6.87037e-05	0.000554616	0.000110746		0.000978879			0.000131562	0			2.15783					0.00570708	0.00848538	0.000877205	0.00203565	0.000748942	0	0.000422206		3.39675e-05	0.000102566	2.03163e-06		9.25436e-05			4.88901e-05				0.0106813
4.44401	64.7405	6780.42					0.386124	0.00299117	0.0192547	0.00759971	0	0.000463707			0.000430104			0.00100248			0.000115753	0			2.17558						0.00853508	0.000869921	0.00203682	0.000742566	0	0.000422119			0.00010213			9.28244e-05			4.88983e-05				0.0107882
4.44338	64.7154	6805.54		0.012311			0.380362	0.00478585	0.0209571	0.00762454	0				0.000444279			0.00102899	3.06344e-06	0.285109	0.000149721	0			2.18058			0.00748573			0.0109351	0.00112973	0.00262919	0.00095473	0				0.000131379			0.000119495	2.31933e-06	0.00607078	6.30754e-05				0.0139001
4.44275	64.6903	6830.65					0.384419	0.00394714	0.020354	0.00872023	0				0.000500242			0.000958981			0.00013233	0			2.16982						0.00852184	0.000874171	0.00204112	0.000747703	0				0.000102421			9.25568e-05			4.8953e-05				0.0107536
4.44213	64.6652	6855.76	0.0343581				0.383248	0.00330797	0.017251	0.0080576	0		0.000140185		0.000554975	2.3221e-05		0.00110387			0.000114443	0			2.17804		0.0284172				0.00858049	0.000877595	0.00204108	0.000750052	0		0.000105497		0.000103469	1.61242e-06		9.39807e-05			4.92341e-05				0.010876
4.4415	64.6401	6880.88		0.00627853			0.393099	0.00563633	0.0184565	0.00805302	0	0.000432461			0.000431706			0.000973321	1.54947e-05		9.46982e-05	0			2.20276			0.00585043			0.00865422	0.00089175	0.00205292	0.000752162	0	0.000426128			0.000103146			9.35943e-05	1.88427e-06		4.92753e-05				0.0110307
4.44087	64.6149	6905.99					0.382285	0.00279048	0.0200792	0.00791537	0				0.000473417	2.93815e-05	2.10938e-05	0.000991649	1.02223e-05		0.000112821	0			2.16324						0.008488	0.000866065	0.00203419	0.000741681	0				0.000102008	1.62639e-06	1.00546e-05	9.24653e-05	1.83366e-06		4.87228e-05				0.0106917
4.44024	64.5898	6931.1	0.0473753				0.398655	0.00262648	0.0196516	0.00791989	0				0.000449192			0.00102056			0.000144286	0			2.23301		0.0290417				0.0088275	0.000891366	0.0020934	0.000764087	0				0.000104963			9.54029e-05			5.03533e-05				0.0113696
4.43961	64.5647	6956.21		0.0109556			0.387626	0.00523062	0.0184256	0.00841632	0				0.000364398			0.00100754			0.000132988	0			2.1858			0.005847			0.00858737	0.000885651	0.00204338	0.000750535	0				0.000102339			9.33369e-05			4.92409e-05				0.0108958
4.43898	64.5396	6981.33			0.00267324		0.37905	0.00375451	0.0185562	0.0080001	0				0.000391046			0.000973643			0.000107571	0			2.16274				0.00169687		0.00849691	0.000873388	0.00203261	0.00074428	0				0.0001019			9.26477e-05			4.88399e-05				0.0107206
4.43835	64.5145	7006.44			0.00306165		0.376099	0.00607813	0.0170051	0.00730921	0				0.000500109	8.9127e-05	5.58738e-05	0.000990619	4.19334e-06		0.000156394	0			2.14988				0.00168772		0.00842699	0.000879138	0.00201173	0.000736026	0				0.000101772	1.91476e-06	1.01897e-05	9.21274e-05	1.79737e-06		4.8762e-05				0.0105874
4.43772	64.4894	7031.55					0.396792	0.00568782	0.0186448	0.00744977	0				0.000408505			0.00108568	1.32886e-05		9.68123e-05	0			2.22276						0.00875953	0.000900937	0.00207442	0.00075664	0				0.000104061			9.50994e-05	1.89198e-06		4.97792e-05				0.0112423
4.43709	64.4643	7056.66					0.392149	0.00412274	0.0171721	0.00687074	0				0.000424506			0.000920932				0			2.1937						0.00860455	0.00087958	0.00203586	0.000742367	0				0.000102575			9.28473e-05							0.0109283
4.43647	64.4392	7081.78			0.00250029		0.39095	0.00380857	0.0171817	0.00830101	0	0.000425106			0.000368821			0.00100866	4.30074e-05		7.40573e-05	0			2.1982				0.00171432		0.00864827	0.000883089	0.00204767	0.000753824	0	0.000426328			0.000102888			9.38234e-05	2.02317e-06		4.91993e-05				0.011014
4.43584	64.414	7106.89			0.00311758		0.386995	0.00354677	0.0176022	0.0079167	0				0.000383681		1.85513e-05	0.00104797			6.65762e-05	0	1.45188e-05		2.18439				0.00170966		0.00858947	0.000877793	0.00204052	0.000748501	0				0.000102498		1.01343e-05	9.35956e-05			4.89397e-05		5.83266e-06		0.0108954
4.43521	64.3889	7132					0.387886	0.00412049	0.0162483	0.00794226	0	0.000480833			0.000382076			0.00100254	1.58411e-05		0.000116635	0			2.18534						0.00858165	0.000879397	0.00203086	0.00074756	0	0.000424073			0.000102343			9.32357e-05	1.87585e-06		4.91191e-05				0.0108846
4.43458	64.3638	7157.12			0.00296486		0.386262	0.00384803	0.0146919	0.007649	0				0.000368172		6.59983e-05	0.000962593			8.26587e-05	0			2.17904				0.00169846		0.00853338	0.000873926	0.00201363	0.000742603	0				0.000101795		1.03076e-05	9.26008e-05			4.87205e-05				0.0108023
4.43395	64.3387	7182.23			0.00298095		0.389373	0.00481762	0.0152498	0.00739074	0				0.000346684		1.7583e-05	0.00101842	2.13625e-06		0.000132001	0			2.19343				0.00171123		0.00861271	0.000885301	0.00203147	0.000746864	0				0.000102448		1.01428e-05	9.35718e-05	1.81257e-06		4.93312e-05				0.010955
4.43332	64.3136	7207.34					0.392374	0.00338386	0.0178335	0.00695954	0				0.000282854	3.15976e-05	5.39508e-05	0.00103203			9.78907e-05	0			2.19102						0.00859994	0.000875315	0.0020378	0.000742315	0				0.000101801	1.64924e-06	1.02913e-05	9.33386e-05			4.90027e-05				0.0109077
4.43269	64.2885	7232.45					0.38644	0.00377234	0.0167986	0.00715914	0		0.000145493		0.00026231		2.42204e-05	0.00105909			8.18429e-05	0			2.16945						0.00851104	0.000871173	0.00201856	0.00073816	0		0.000104475		0.000100994		1.0073e-05	9.28258e-05			4.85839e-05				0.0107255
4.43206	64.2634	7257.57					0.396096	0.00462595	0.0167147	0.00674774	0	0.000487116			0.000228102	8.51545e-05	2.25746e-05	0.00101779	1.60627e-05		0.000100356	0			2.20033						0.00863951	0.000883651	0.00203719	0.00074307	0	0.00042494			0.000101776	1.92055e-06	1.01598e-05	9.34953e-05	1.88065e-06		4.91346e-05				0.0109808
4.43143	64.2382	7282.68		0.00727972	0.00432964		0.397312	0.00465923	0.0174836	0.00742995	0				0.00031863	2.54443e-05	2.99227e-05	0.00108367			0.000104628	0			2.21605			0.00587509	0.00172831		0.00870443	0.000889833	0.00205492	0.000751556	0				0.000102924	1.63361e-06	1.02659e-05	9.44628e-05			4.94905e-05				0.0111345
4.43081	64.2131	7307.79	0.0527907				0.401225	0.0055212	0.0184253	0.00748966	0				0.000309757		2.51039e-05	0.00101022			9.85309e-05	0			2.23764		0.0291375				0.00886134	0.000908231	0.00209205	0.000763684	0				0.000104498		1.04028e-05	9.5574e-05			5.0238e-05				0.0114199
4.43018	64.188	7332.9					0.389782	0.00527318	0.0142343	0.00764818	0		0.000135385		0.000161264		4.52154e-05	0.00104824			8.70022e-05	0			2.17556						0.00853819	0.000879689	0.00200839	0.000741501	0		0.000104555		0.00010062		1.01895e-05	9.28879e-05			4.867e-05				0.0107691
4.42955	64.1629	7358.02			0.00271548		0.398692	0.00507726	0.0151228	0.00694423	0				0.000316105			0.000972844			9.88419e-05	0	0.000112466		2.21782				0.00172094		0.00871513	0.00089232	0.00204394	0.00074944	0				0.000102956			9.39466e-05			4.94829e-05		6.37042e-06		0.0111482
4.42892	64.1378	7383.13			0.00261913		0.400918	0.00581822	0.0146526	0.00775321	0				0.00021267			0.000973477			9.77023e-05	0			2.21858				0.00171758		0.00871172	0.000894545	0.00203816	0.000752246	0				0.000102265			9.37926e-05			4.93944e-05				0.0111334
4.42829	64.1127	7408.24					0.399891	0.00339746	0.0195341	0.0080765	0		0.00014015		0.000309839		4.65875e-05	0.00107612			0.000133754	0			2.20976						0.00869228	0.000880949	0.00205927	0.000752631	0		0.000105846		0.000102584		1.03198e-05	9.41529e-05			4.94939e-05				0.0110709
4.42766	64.0876	7433.35					0.398698	0.003736	0.0151364	0.00896093	0				0.000252452		2.67679e-05	0.00103711			7.04903e-05	0			2.2103						0.00869673	0.000883704	0.00203968	0.00075797	0				0.000102419		1.02328e-05	9.40702e-05			4.92359e-05				0.0110869
4.42703	64.0625	7458.47		0.0092544			0.398538	0.00518886	0.0166609	0.00705528	0				0.000196308			0.000991254			7.61666e-05	0			2.2108			0.00587088			0.00868967	0.000890351	0.00204586	0.000747873	0				0.000102064			9.37727e-05			4.9229e-05				0.0110814
4.4264	64.0373	7483.58					0.398949	0.00600733	0.0170854	0.00826071	0				0.000218085	3.6439e-05	1.70375e-05	0.00111559	3.61937e-06		0.000135308	0	0.000148326		2.20556						0.00867793	0.000893033	0.00204473	0.000752718	0				0.000102011	1.68212e-06	1.01605e-05	9.4246e-05	1.82363e-06		4.94468e-05		6.52174e-06		0.0110377
4.42577	64.0122	7508.69	0.0686531				0.409594	0.00348094	0.0177108	0.00831237	0				0.000228133			0.00100897			0.000170105	0			2.27853		0.0296591				0.00903831	0.000911356	0.0021199	0.000779461	0				0.000105651			9.70087e-05			5.13663e-05				0.0118039
4.42514	63.9871	7533.81		0.00633711	0.00214145		0.397239	0.00388763	0.0186189	0.00859212	0	0.000504324		7.68121e-05	0.000201306	7.96686e-06		0.00105209			0.000100907	0			2.21462			0.00586952	0.00171707		0.00870282	0.00088583	0.00206033	0.000757287	0	0.000427858		3.45145e-05	0.00010232	1.54557e-06		9.42907e-05			4.94648e-05				0.0111258
4.42452	63.962	7558.92					0.404459	0.00360032	0.0169168	0.0084704	0				0.000340652	5.2631e-05		0.00106599			5.27721e-05	0			2.22045						0.00873386	0.000883857	0.00205055	0.000756223	0				0.000102958	1.76889e-06		9.4304e-05			4.91935e-05				0.0111484
4.42389	63.9369	7584.03					0.402487	0.0021364	0.0152824	0.00792035	0				0.000211997			0.00106464	1.36991e-05		0.000134686	0			2.21804						0.00870665	0.000874768	0.00203829	0.000751966	0				0.000102109			9.41102e-05	1.87645e-06		4.95063e-05				0.0111142
4.42326	63.9118	7609.14			0.00294379		0.411229	0.00504263	0.0178864	0.00784385	0				0.000236912	3.84034e-05		0.000903073			0.000124709	0			2.26486				0.0017533		0.00893721	0.000908312	0.00209512	0.000767624	0				0.000104416	1.73025e-06		9.52919e-05			5.05119e-05				0.011591
4.42263	63.8867	7634.26					0.390388	0.00526461	0.0175476	0.00732972	0				0.0002117			0.00107055			0.000105511	0	9.54588e-05		2.18361						0.00857494	0.000883122	0.00203279	0.000742848	0				0.000101268			9.33658e-05			4.89543e-05		6.21359e-06		0.0108517
4.422	63.8616	7659.37			0.00190659		0.408808	0.00428351	0.0183243	0.00792826	0				0.000259562			0.00104197			7.8215e-05	0			2.23937				0.00172592		0.00881214	0.000893007	0.00207088	0.000758358	0				0.000103212			9.47906e-05			4.96392e-05				0.0113158
4.42137	63.8364	7684.48					0.413726	0.00439423	0.014696	0.00786836	0			5.43593e-05	0.000248894			0.00102584	2.99075e-06		0.000162916	0	1.63989e-05		2.2535						0.00887529	0.000897439	0.00206144	0.000761341	0			3.47527e-05	0.000103605			9.51195e-05	1.84616e-06		5.02842e-05		5.94417e-06		0.0114366
4.42074	63.8113	7709.59	0.0448214				0.411116	0.00346708	0.0194546	0.00744095	0				0.000303044	1.36755e-05		0.00114819			6.43522e-05	0			2.26452		0.0292717				0.00896537	0.000903143	0.00210991	0.000768023	0				0.000105091	1.60885e-06		9.68568e-05			5.03644e-05				0.0116265
4.42011	63.7862	7734.71	0.121616		0.00656083		0.421887	0.00247101	0.0159269	0.007488	0		0.000141532		0.000178394		3.67036e-05	0.000973115	7.32005e-06		0.000170679	0			2.34436		0.0307658		0.0018434		0.0093551	0.000931322	0.00216935	0.000796747	0		0.000112498		0.000108324		1.0915e-05	9.95153e-05	1.95997e-06		5.27977e-05				0.0124827
4.41948	63.7611	7759.82			0.00286725		0.41565	0.00206868	0.0166337	0.00693281	0			0.000190814	0.000243415		1.75539e-05	0.00114978	2.9544e-05		0.000109014	0			2.26551				0.00174169		0.00890253	0.000887379	0.00207535	0.000758081	0			3.55149e-05	0.000103781		1.03266e-05	9.59368e-05	1.98481e-06		5.0109e-05				0.0115202
4.41886	63.736	7784.93			0.0032326		0.413295	0.00458231	0.0159757	0.0064116	0				0.000180074			0.000960355	5.9698e-06		7.33212e-05	0			2.25907				0.00174162		0.00888071	0.000899164	0.00206971	0.000754594	0				0.000103345			9.48684e-05	1.86287e-06		4.98722e-05				0.0114747
4.41823	63.7109	7810.05			0.00323689		0.410309	0.00523877	0.0147661	0.00563214	0				0.000219856			0.00111003			0.00016081	0			2.24803				0.00173889		0.00885153	0.000901072	0.0020603	0.000749448	0				0.000103383			9.54775e-05			5.0237e-05				0.0114006
4.4176	63.6858	7835.16			0.00222399		0.405448	0.0040728	0.0151449	0.00636977	0				0.00022878	7.00564e-05		0.00111193			8.35224e-05	0			2.22961				0.00171972		0.00875543	0.000887914	0.00204553	0.000747093	0				0.000102591	1.85991e-06		9.47143e-05			4.94417e-05				0.0112156
4.41697	63.6607	7860.27			0.00190453		0.421492	0.00360393	0.0147967	0.00654076	0				0.000217369			0.0010338			0.000155373	0			2.27935				0.00174265		0.00896233	0.000898202	0.00207297	0.000758635	0				0.000103998			9.56683e-05			5.05143e-05				0.0116296
4.41634	63.6355	7885.38			0.010494		0.402338	0.00317374	0.0137654	0.0074589	0	0.000575141			0.000232146			0.00112204			9.82721e-05	0			2.23419				0.00176471		0.0087566	0.00088509	0.00204251	0.000754019	0	0.000429595			0.000102805			9.49475e-05			4.96111e-05				0.0112603
4.41571	63.6104	7910.5		0.00661856			0.404024	0.00352042	0.0146518	0.00693071	0				0.000273254	4.49162e-05		0.00101651			0.000163742	0			2.22809			0.00587856			0.00874826	0.000885134	0.00204305	0.000749914	0				0.000102815	1.73344e-06		9.42342e-05			4.98451e-05				0.011208
4.41508	63.5853	7935.61					0.410627	0.00354729	0.0148752	0.0072936	0				0.000188224		4.35753e-05	0.00109676	2.54763e-05		0.000147353	0			2.23793						0.0087987	0.000887006	0.00204818	0.000753214	0				0.000102588		1.03667e-05	9.48235e-05	1.94681e-06		4.98603e-05				0.0112796
4.41445	63.5602	7960.72					0.41705	0.00364259	0.0147496	0.00682168	0			8.37935e-05	0.000165716			0.00105624			0.000109588	0			2.25697						0.00887829	0.000892231	0.0020585	0.00075485	0			3.48477e-05	0.000103022			9.51252e-05			4.99356e-05				0.0114363
4.41382	63.5351	7985.83					0.404503	0.00464289	0.0142872	0.00713935	0				0.000188958			0.0010191			8.74138e-05	0			2.21894						0.00871836	0.000887492	0.00203368	0.000748191	0				0.000102013			9.38993e-05			4.92786e-05				0.0111207
4.4132	63.51	8010.95					0.407141	0.00501304	0.0151709	0.00738723	0			4.12194e-05	0.00029362			0.00110987	1.89218e-05		0.000155032	0			2.2296						0.00876696	0.00089295	0.00204637	0.00075247	0			3.43922e-05	0.000102953			9.47365e-05	1.91068e-06		4.98185e-05				0.0112194
4.41257	63.4849	8036.06		0.017989	0.00500699		0.423182	0.00285242	0.014888	0.00631311	0				0.000174387			0.00107946			0.000149456	0			2.30291			0.00607791	0.00177524		0.00905644	0.00090289	0.00209319	0.000764692	0				0.000104768			9.68152e-05			5.09652e-05				0.0118617
4.41194	63.4598	8061.17					0.419109	0.00336029	0.014363	0.00662606	0			8.6006e-05	0.000296358			0.00097487	1.64051e-05		7.93385e-05	0			2.26473						0.00890618	0.00089255	0.00206058	0.000755339	0			3.49273e-05	0.000103888			9.48989e-05	1.915e-06		4.988e-05				0.0114982
4.41131	63.4346	8086.28					0.410645	0.00301138	0.0127001	0.00734702	0				0.000333604			0.00106184			9.30795e-05	0			2.2382						0.00879039	0.00088346	0.00203528	0.000752764	0				0.000103222			9.45572e-05			4.95394e-05				0.0112701
4.41068	63.4095	8111.4		0.0112754	0.00749834		0.411794	0.00435995	0.0133848	0.00662666	0				0.000263402			0.00103694			9.84666e-05	0			2.26658			0.00597622	0.00176821		0.00889787	0.000900543	0.00206229	0.000757797	0				0.000104058			9.55235e-05			5.01395e-05				0.011545
4.41005	63.3844	8136.51		0.0256461	0.00765848		0.419462	0.00438837	0.0162336	0.00658898	0				0.000271027			0.000994823			0.000187597	0			2.30642			0.00614331	0.00179648		0.00907563	0.000914666	0.00210903	0.000769363	0				0.000105712			9.67882e-05			5.13788e-05				0.0119303
4.40942	63.3593	8161.62					0.41968	0.0046298	0.0132142	0.00666255	0				0.000357545			0.000957601			0.000121028	0			2.26663						0.00891385	0.000899477	0.00205585	0.000755929	0				0.000104254			9.4862e-05			5.01185e-05				0.011514
4.40879	63.3342	8186.74					0.414342	0.00399659	0.0137933	0.006391	0			5.5105e-05	0.000302881			0.000952385			0.000140673	0	3.83557e-05		2.2548						0.00885826	0.000893388	0.00205219	0.000752131	0			3.46776e-05	0.000103644			9.45316e-05			5.00574e-05		6.04185e-06		0.0114172
4.40816	63.3091	8211.85			0.00414929		0.417821	0.00442953	0.0136101	0.00764377	0				0.000257793			0.00100689			0.000148884	0			2.27894				0.00175948		0.00897101	0.000905179	0.00207325	0.000766604	0				0.000104524			9.58238e-05			5.06359e-05				0.0116631
4.40754	63.284	8236.96					0.418446	0.00350757	0.0155111	0.00713756	0				0.000334289			0.00105346	6.83959e-06		0.000158638	0			2.26984						0.00892644	0.000895668	0.00207189	0.000759947	0				0.000104357			9.55508e-05	1.87139e-06		5.0416e-05				0.0115547
4.40691	63.2589	8262.07			0.0068034		0.426019	0.00424898	0.0132411	0.00639379	0				0.000313451			0.000994835			0.000102832	0			2.2991				0.00177795		0.00903783	0.00090675	0.00207707	0.000762304	0				0.000105098			9.60262e-05			5.05393e-05				0.0117987
4.40628	63.2337	8287.19					0.418611	0.00461267	0.0142151	0.00677645	0		0.000165252	7.85018e-05	0.000265139	1.20364e-05		0.000955163			0.000127978	0			2.26733						0.00891835	0.000900393	0.00206323	0.000757351	0		0.000107567	3.49469e-05	0.000103901	1.58524e-06		9.49554e-05			5.02097e-05				0.0115304
4.40565	63.2086	8312.3			0.00257127		0.4122	0.00423343	0.0114402	0.00712245	0				0.000344512			0.00104659			0.000117785	0			2.24779				0.00172833		0.00882444	0.000892265	0.00203498	0.000753873	0				0.000103585			9.47619e-05			4.98118e-05				0.0113522
4.40502	63.1835	8337.41			0.00352361		0.404162	0.0053521	0.0152977	0.00770823	0	0.000530283			0.000308016			0.000983263			0.000142158	0			2.2334				0.00173134		0.00877472	0.000896982	0.00205232	0.000756045	0	0.000429806			0.000103293			9.4344e-05			4.9883e-05				0.0112678
4.40439	63.1584	8362.52					0.415588	0.00450278	0.014619	0.00617686	0				0.000388212	3.82189e-05	1.92117e-05	0.000989653	3.10994e-05		0.000142347	0			2.25572						0.00886971	0.000896471	0.00205756	0.000751483	0				0.000104136	1.71197e-06	1.02973e-05	9.47752e-05	1.98544e-06		5.00949e-05				0.0114285
4.40376	63.1333	8387.64					0.417045	0.00502277	0.0141085	0.00721468	0				0.000359699			0.000941102			8.59684e-05	0			2.27077						0.0089537	0.000906865	0.00207271	0.000763272	0				0.000104889			9.53451e-05			5.02391e-05				0.011604
4.40313	63.1082	8412.75					0.414665	0.00264509	0.0147958	0.00604156	0				0.000282187			0.000996752			0.000162791	0	1.19874e-05		2.25344						0.00885516	0.000886072	0.00205617	0.000749962	0				0.000103483			9.47057e-05			5.01426e-05		5.90518e-06		0.0114042
4.4025	63.0831	8437.86					0.41718	0.00300726	0.0129253	0.00671014	0	0.000436232			0.000322612			0.00108039			0.000148396	0			2.25929						0.00887789	0.000888906	0.00204901	0.000754195	0	0.000431153			0.000103805			9.52363e-05			5.01262e-05				0.0114467
4.40187	63.058	8462.97					0.410438	0.00325642	0.0127035	0.00583032	0				0.000256406			0.000916965	2.54939e-05		0.000124928	0			2.24122						0.00879358	0.000885121	0.00203627	0.000745486	0				0.000102883			9.38729e-05	1.94597e-06		4.97237e-05				0.0112908
4.40125	63.0328	8488.09			0.0047204		0.41829	0.00338658	0.0133616	0.00605214	0	0.000497544	0.000128364		0.000370483			0.000949247			0.000115411	0			2.27239				0.00175268		0.00892392	0.00089488	0.00206055	0.000754277	0	0.000433426	0.000107466		0.000104521			9.5002e-05			5.01863e-05				0.0115655
4.40062	63.0077	8513.2	0.0458207				0.422381	0.00441507	0.0115823	0.00661296	0			8.10898e-05	0.000259188			0.0009585			0.000142152	0			2.29524		0.0294464				0.00907545	0.000913267	0.00208147	0.000768194	0			3.54995e-05	0.000105473			9.6438e-05			5.10578e-05				0.0118525
4.39999	62.9826	8538.31					0.416066	0.00340821	0.012054	0.00645915	0				0.000328547			0.000894151			6.99484e-05	0			2.26498						0.0089024	0.000893965	0.00205154	0.000755482	0				0.000104188			9.46131e-05			4.98977e-05				0.0115145
4.39936	62.9575	8563.43		0.00812886	0.00222784		0.421009	0.00396137	0.0112129	0.00483814	0				0.000260744			0.000946065			9.91414e-05	0			2.28143			0.00596884	0.00174389		0.00895778	0.000899816	0.00205421	0.000749774	0				0.000104195			9.51986e-05			5.02158e-05				0.0116375
4.39873	62.9324	8588.54		0.0146036	0.00425983		0.425655	0.00338936	0.0126397	0.00493278	0				0.000505668			0.000947983			0.000139393	0			2.30977			0.0060629	0.0017721		0.00907281	0.000906018	0.00208245	0.000757885	0				0.000106517			9.61764e-05			5.09338e-05				0.0119018
4.3981	62.9073	8613.65					0.417565	0.00281924	0.0101578	0.00552601	0		0.000126237		0.000348949			0.000958604	3.98382e-05		0.000156458	0			2.25856						0.00886297	0.000886266	0.00203112	0.000746774	0		0.000106766		0.000103741			9.44394e-05	2.02589e-06		5.00717e-05				0.0114213
4.39747	62.8822	8638.76					0.420449	0.00377191	0.0116534	0.00535216	0				0.000548664			0.000936977			0.000166438	0			2.27485						0.00893033	0.000896381	0.0020508	0.000750329	0				0.000105374			9.48908e-05			5.04202e-05				0.0115721
4.39684	62.8571	8663.88					0.422261	0.00372478	0.011758	0.00569321	0				0.000439781	6.01876e-05		0.000999282	3.42998e-05		0.000102297	0			2.28202						0.0089601	0.000898202	0.00205605	0.000753793	0				0.000105061	1.83486e-06		9.54267e-05	2.01438e-06		5.0209e-05				0.0116352
4.39621	62.8319	8688.99					0.418792	0.00182181	0.0106592	0.00576681	0				0.000319991	5.66504e-06		0.000930947	1.19065e-05		0.000151033	0			2.26973						0.00890225	0.000884508	0.00204124	0.000750781	0				0.000103981	1.54988e-06		9.46512e-05	1.89167e-06		5.02309e-05				0.0115206
4.39559	62.8068	8714.1					0.41339	0.00389698	0.0117518	0.00545458	0	0.000506243			0.000345197			0.00100638			0.000153412	0			2.25165						0.00883472	0.000890996	0.00203754	0.00074581	0	0.00043034			0.000103638			9.46045e-05			5.00159e-05				0.0113772
4.39496	62.7817	8739.21		0.00708076	0.00293826		0.416775	0.00475063	0.00918716	0.00561322	0				0.000272387			0.00091917	3.36266e-05		0.000193899	0	3.13469e-05		2.27855			0.00597301	0.0017503		0.00895045	0.000905285	0.00204713	0.00075493	0				0.000104421			9.5213e-05	2.01507e-06		5.078e-05		6.06044e-06		0.0116413
4.39433	62.7566	8764.33					0.409044	0.00489937	0.00967491	0.00525639	0		0.000139714		0.000296014			0.000979891	1.04483e-05		0.000138126	0			2.23986						0.0087808	0.000892811	0.00201969	0.000742108	0		0.00010636		0.000103015			9.41281e-05	1.86895e-06		4.97576e-05				0.0112765
4.3937	62.7315	8789.44					0.411244	0.00324384	0.00923339	0.00601874	0				0.000473106			0.000899267			0.000133204	0			2.24442						0.0087974	0.000885033	0.00201874	0.000746414	0				0.000103972			9.37811e-05			4.9764e-05				0.0113066
4.39307	62.7064	8814.55					0.41776	0.00462973	0.0113525	0.00501845	0				0.000369746	8.89949e-06		0.000966381			0.000177336	0			2.26086						0.00887864	0.000896905	0.00204054	0.00074544	0				0.000104018	1.56306e-06		9.46352e-05			5.02604e-05				0.0114518
4.39244	62.6813	8839.67		0.01338			0.402217	0.00451738	0.0114712	0.00455363	0				0.000410998		1.72577e-05	0.0010419			0.000143134	0			2.22866			0.00590948			0.00873459	0.000889682	0.00202599	0.00073757	0				0.000103453		1.02087e-05	9.43125e-05			4.97154e-05				0.011205
4.39181	62.6561	8864.78					0.418244	0.00317377	0.0106002	0.00538922	0				0.000351964			0.00100437			0.000111718	0			2.27081						0.00890465	0.000891889	0.00204213	0.0007493	0				0.000104204			9.50792e-05			5.00605e-05				0.0115328
4.39118	62.631	8889.89		0.0125943			0.412034	0.00185128	0.00954796	0.00467542	0			5.4896e-05	0.000175691			0.000909608	1.12936e-05		0.000150311	0			2.25726			0.005944			0.00884116	0.000881986	0.00202945	0.000742991	0			3.46554e-05	0.000102937			9.42574e-05	1.88286e-06		5.00756e-05				0.0114227
4.39055	62.6059	8915					0.416694	0.00412793	0.0089564	0.00549377	0				0.000261084		1.2995e-05	0.000994614	6.89004e-05		0.000106849	0			2.25621						0.0088521	0.000892232	0.00202357	0.000746066	0				0.000103221		1.0239e-05	9.45524e-05	2.17127e-06		4.97845e-05				0.011401
4.38993	62.5808	8940.12					0.40979	0.00292961	0.0105803	0.00587465	0		0.000157181		0.000470233			0.000953223			0.000102795	0			2.2401						0.00878132	0.00088257	0.0020235	0.000744946	0		0.000106409		0.000103854			9.39593e-05			4.95614e-05				0.0112736
4.3893	62.5557	8965.23					0.407639	0.00408642	0.00958184	0.00497573	0		0.000180199	3.79296e-05	0.000299144			0.00100299			0.00014835	0			2.23158						0.0087492	0.000886235	0.00201358	0.000738624	0		0.000106266	3.42962e-05	0.000102743			9.3981e-05			4.96698e-05				0.0112034
4.38867	62.5306	8990.34			0.00278395		0.407753	0.00283993	0.00954373	0.00464228	0				0.000366311			0.000887328			0.000169496	0			2.23357				0.00171852		0.00874658	0.000879655	0.00201265	0.000736681	0				0.000103042			9.33662e-05			4.97578e-05				0.0112093
4.38804	62.5055	9015.45					0.420745	0.00259649	0.0110177	0.00496667	0				0.000305348		2.31047e-05	0.000883048			0.000188706	0			2.27149						0.00891394	0.000888617	0.00204347	0.000746868	0				0.000103927		1.0338e-05	9.44269e-05			5.04322e-05				0.0115318
4.38741	62.4804	9040.57					0.406962	0.00387793	0.00974964	0.00496203	0				0.000270712			0.000951295			0.000133798	0			2.23414						0.00877502	0.000888145	0.00202115	0.000741023	0				0.000102943			9.40346e-05			4.97624e-05				0.0112537
4.38678	62.4552	9065.68		0.00866495			0.413236	0.00415716	0.00935775	0.00404717	0				0.000369201			0.000993089	4.89422e-05		0.00017111	0			2.26782			0.00596674			0.00891091	0.000900085	0.00204309	0.000745135	0				0.000104664			9.53611e-05	2.08829e-06		5.05419e-05				0.0115587
4.38615	62.4301	9090.79			0.00228268		0.412171	0.00446603	0.0102668	0.00442963	0				0.00028759			0.000914233			0.000156109	0			2.24632				0.00172368		0.00880797	0.000891786	0.0020253	0.000738903	0				0.000103106			9.39194e-05			4.99128e-05				0.0113237
4.38552	62.405	9115.9			0.00418951		0.417529	0.00313169	0.00889352	0.00557477	0			3.9312e-05	0.000276634			0.000870902			0.000176804	0			2.27282				0.00174737		0.00890674	0.000892249	0.00203477	0.000750725	0			3.47237e-05	0.000103888			9.44621e-05			5.04235e-05				0.0115504
4.38489	62.3799	9141.02					0.408788	0.00422481	0.00808786	0.00465285	0			0.000105586	0.000279118			0.000930237			0.000105966	0			2.23418						0.00874945	0.00088637	0.00200481	0.000736539	0			3.4614e-05	0.000102577			9.35568e-05			4.94259e-05				0.0112094
4.38427	62.3548	9166.13		0.012848			0.415526	0.00418914	0.00826706	0.00489138	0				0.000285323			0.00089582			0.000122927	0			2.26748			0.00596948			0.00889489	0.000897455	0.0020312	0.000747112	0				0.000103913			9.4571e-05			5.01402e-05				0.0115211
4.38364	62.3297	9191.24					0.408361	0.00285615	0.00953625	0.00410742	0				0.000262666			0.000912236			0.00015649	0			2.22913						0.00873182	0.000877945	0.00200852	0.000732502	0				0.000102313			9.33009e-05			4.95913e-05				0.0111643
4.38301	62.3046	9216.36			0.00243675		0.408337	0.00350783	0.00975825	0.00467335	0				0.000283783			0.000957724	1.16378e-05		0.000137303	0			2.23294				0.00171672		0.00874922	0.000882977	0.00201366	0.000736812	0				0.000102624			9.37163e-05	1.86895e-06		4.95946e-05				0.0112058
4.38238	62.2795	9241.47			0.00255039		0.410212	0.00340577	0.00851218	0.00430169	0				0.000241639	6.20289e-06		0.000909058	7.96363e-06		0.000166618	0			2.24351				0.00172186		0.00878197	0.000884818	0.00201276	0.000736906	0				0.000102686	1.53916e-06		9.37213e-05	1.85545e-06		4.98743e-05				0.0112889
4.38175	62.2543	9266.58			0.00214667		0.411365	0.00510566	0.00827879	0.00492082	0				0.000252694		2.27106e-05	0.000890935			0.000185417	0			2.24161				0.0017197		0.00878706	0.000893299	0.00201142	0.000739961	0				0.000102733		1.02437e-05	9.36225e-05			4.99648e-05				0.0112784
4.38112	62.2292	9291.69					0.41123	0.00276883	0.00908513	0.00419872	0				0.000228755			0.000883512			0.00022444	0			2.2397						0.00877337	0.000880236	0.00201249	0.000735238	0				0.000102461			9.34465e-05			5.00869e-05				0.0112521
4.38049	62.2041	9316.81		0.0119344			0.407223	0.00336554	0.00740177	0.00456586	0				0.00016885			0.000887826	7.90432e-06		0.000141291	0			2.23902			0.00590489			0.00876374	0.000884293	0.00200644	0.000737966	0				0.000102282			9.35803e-05	1.85447e-06		4.97287e-05				0.0112622
4.37986	62.179	9341.92		0.0136145	0.00495139		0.415853	0.00289246	0.00656785	0.00515327	0		0.000172423		0.000216124	6.66068e-05		0.000929723			0.000156232	0			2.28405			0.00601673	0.00176362		0.00896113	0.000897333	0.00203725	0.000753876	0		0.00010829		0.000104313	1.87464e-06		9.5431e-05			5.06747e-05				0.0116895
4.37923	62.1539	9367.03					0.411531	0.00192304	0.00771734	0.004357	0	0.0004603			0.000319546			0.000838515			0.000113894	0			2.2463						0.00878711	0.000877207	0.00200841	0.000737058	0	0.000428245			0.00010306			9.33504e-05			4.96005e-05				0.011301
4.37861	62.1288	9392.14					0.416762	0.00296054	0.00810632	0.00480803	0			4.99644e-05	0.000300346			0.000925994			0.000235195	0			2.26087						0.00886997	0.000888088	0.00202327	0.000744071	0			3.46495e-05	0.000103624			9.43922e-05			5.05329e-05				0.0114472
4.37798	62.1037	9417.26			0.00340034		0.41149	0.00572137	0.00826713	0.00511909	0		0.000106591	8.08861e-05	0.000390762			0.000769468	5.96186e-06		0.000169395	0			2.2527				0.00173314		0.00882405	0.000900106	0.00201968	0.000744025	0		0.000106567	3.47304e-05	0.000103856			9.33963e-05	1.85286e-06		5.00906e-05				0.0113811
4.37735	62.0786	9442.37			0.00415662		0.423579	0.0039718	0.00667371	0.0043653	0	0.000561706		5.17317e-05	0.000218414			0.000901428			0.000130882	0			2.2821				0.00174884		0.00894588	0.00089736	0.00202539	0.000745277	0	0.000433512		3.48195e-05	0.000103689			9.4706e-05			5.02372e-05				0.0116084
4.37672	62.0534	9467.48					0.421269	0.00294218	0.00946265	0.00444343	0				0.000229693			0.000880812	5.68388e-06		0.000185184	0			2.28262						0.00898783	0.000897486	0.00205184	0.000750158	0				0.00010437			9.51699e-05	1.87532e-06		5.08171e-05				0.0116809
4.37609	62.0283	9492.59					0.417342	0.00562332	0.00815576	0.00516058	0				0.00022349			0.000855746			0.000141849	0			2.26124						0.00886907	0.000901181	0.00202265	0.000745534	0				0.000103191			9.39959e-05			5.00386e-05				0.0114442
4.37546	62.0032	9517.71		0.0117731			0.421736	0.00306703	0.00927853	0.00486999	0				0.000105237			0.000846511			0.000112933	0			2.29568			0.00603368			0.00903072	0.00090217	0.00206013	0.000755729	0				0.000104201			9.54222e-05			5.06746e-05				0.0118006
4.37483	61.9781	9542.82					0.409526	0.00320759	0.00932062	0.00418421	0				0.000202736	1.24822e-05		0.000865303			0.000158912	0			2.23556						0.00875573	0.000881526	0.00201159	0.000734403	0				0.000102224	1.56668e-06		9.32584e-05			4.97061e-05				0.0112197
4.3742	61.953	9567.93					0.4114	0.00310361	0.00738799	0.00429127	0	0.000603721			0.000238992	5.99918e-05		0.000928959			0.000107061	0			2.25055						0.00882932	0.000887455	0.00201655	0.000740322	0	0.000431059			0.000103156	1.81833e-06		9.4263e-05			4.98079e-05				0.0113776
4.37357	61.9279	9593.05					0.42501	0.00349386	0.00730533	0.00424236	0				0.000275743	4.54334e-05		0.000898584			7.79636e-05	0			2.28553						0.00895977	0.00089559	0.0020301	0.000745202	0				0.000104058	1.75682e-06		9.47615e-05			5.00049e-05				0.0116345
4.37294	61.9028	9618.16					0.410171	0.00356302	0.00860709	0.00346869	0				0.000232819	1.52873e-05	1.18203e-05	0.000934618			0.000193777	0			2.23696						0.00875963	0.000883376	0.00200816	0.000730867	0				0.000102383	1.58087e-06	1.0164e-05	9.36133e-05			4.98848e-05				0.0112275
4.37232	61.8777	9643.27		0.00803651			0.414871	0.00314423	0.0062544	0.00532837	0				0.000226849			0.000986629			7.10333e-05	0			2.25827			0.00591391			0.00884503	0.000887476	0.0020104	0.00074541	0				0.000103073			9.4535e-05			4.96155e-05				0.0114143
4.37169	61.8525	9668.38					0.416379	0.00438411	0.00640462	0.004235	0				0.000226707	2.42333e-05		0.000854944	3.05607e-05		0.000143135	0			2.25437						0.00883259	0.000891717	0.0020066	0.000738207	0				0.000102839	1.63351e-06		9.36566e-05	1.97353e-06		4.98667e-05				0.0113687
4.37106	61.8274	9693.5			0.0022387		0.421218	0.00248293	0.00776194	0.00369918	0				0.000127807			0.000859121			0.00011124	0			2.27382				0.00173376		0.00890653	0.000887064	0.00202471	0.000739619	0				0.000102913			9.42017e-05			4.99838e-05				0.0115309
4.37043	61.8023	9718.61			0.002757		0.423826	0.00402742	0.00668694	0.00436481	0	0.000520166			0.000145315			0.000796808			9.42483e-05	0			2.2831				0.00174191		0.0089481	0.00089774	0.00202567	0.000745356	0	0.000433347			0.000103329			9.4184e-05			5.00563e-05				0.0116148
4.3698	61.7772	9743.72					0.412374	0.00382505	0.00624659	0.00383828	0				0.000178637			0.000873876			0.000173623	0			2.24344						0.00878055	0.000885686	0.00199856	0.000733546	0				0.000102226			9.34133e-05			4.98397e-05				0.0112727
4.36917	61.7521	9768.83		0.0116151			0.413792	0.00412073	0.00713323	0.00427499	0	0.000615933			0.00011279			0.000843756			8.5911e-05	0			2.26167			0.00594335			0.00885649	0.00089412	0.0020187	0.000741502	0	0.000431856			0.000102693			9.39924e-05			4.97858e-05				0.0114533
4.36854	61.727	9793.95		0.0195465			0.426277	0.00354984	0.00732354	0.00466983	0				0.000165771			0.000882848			0.000117555	0			2.31146			0.006095			0.00908591	0.000907834	0.00205729	0.000757355	0				0.000104879			9.59453e-05			5.08766e-05				0.0119235
4.36791	61.7019	9819.06					0.420716	0.00510095	0.00572649	0.00388996	0				0.000136902			0.000864515			0.000145794	0			2.27492						0.00893648	0.000903626	0.00202174	0.000743289	0				0.000103334			9.45729e-05			5.03421e-05				0.0115786
4.36728	61.6768	9844.17			0.00226151		0.417828	0.00125924	0.00713028	0.00395546	0				0.00027174			0.000760704			0.000126036	0			2.26224				0.00172798		0.0088591	0.000877862	0.00201463	0.000738398	0				0.00010329			9.33838e-05			4.98886e-05				0.0114332
4.36666	61.6516	9869.29					0.417782	0.00174161	0.00762481	0.00426536	0				0.000165578			0.000895823			0.000179314	0			2.25778						0.00884421	0.000878843	0.00201379	0.00073874	0				0.000102583			9.39111e-05			5.00748e-05				0.0113918
4.36603	61.6265	9894.4					0.415448	0.00317205	0.00690424	0.00369363	0				0.000211531			0.000876083	1.0301e-05		0.000107495	0			2.25191						0.00881757	0.000884569	0.00200677	0.000734617	0				0.000102642			9.36536e-05	1.86917e-06		4.96288e-05				0.011343
4.3654	61.6014	9919.51			0.00217841		0.414265	0.0021876	0.00577078	0.00392517	0	0.00059534			0.000223911			0.000857862			0.000118608	0			2.25349				0.00172199		0.00881258	0.000879708	0.00200128	0.000735865	0	0.000429496			0.000102716			9.35722e-05			4.96903e-05				0.0113522
4.36477	61.5763	9944.62					0.419365	0.00289322	0.0065292	0.00438372	0				0.000213822			0.000896115			0.000123772	0			2.26418						0.00886884	0.000886317	0.00201204	0.000740727	0				0.00010302			9.40891e-05			4.98882e-05				0.0114455
4.36414	61.5512	9969.74		0.0140399			0.419233	0.00318641	0.00768243	0.00474348	0				0.000175471			0.000843761			0.000220297	0	0.000133799		2.27875			0.0059887			0.00893338	0.000894326	0.0020327	0.000748005	0				0.000103582			9.45143e-05			5.07466e-05		6.56211e-06		0.0116038
4.36351	61.5261	9994.85					0.414969	0.00441164	0.00354816	0.00361449	0				0.000281204			0.00081029			0.000136477	0			2.24982						0.00880111	0.000889394	0.0019867	0.000733049	0				0.000102829			9.31735e-05			4.96955e-05				0.0113144
4.36288	61.501	10020					0.424204	0.00312431	0.00778262	0.00319202	0				0.000155017			0.000841931			0.000141743	0			2.28182						0.00894163	0.000892309	0.00202934	0.000738696	0				0.000103281			9.43251e-05			5.02507e-05				0.0115974
4.36225	61.4759	10045.1			0.00201998		0.414256	0.00192178	0.00610222	0.0042951	0				0.000178373			0.000786429			8.67253e-05	0			2.26028				0.00172865		0.00885071	0.000882173	0.00201163	0.000740923	0				0.00010293			9.3616e-05			4.97442e-05				0.0114358
4.36162	61.4507	10070.2					0.423998	0.00408763	0.00422609	0.00392011	0				0.000279641			0.000789578			0.00011456	0			2.27655						0.00891795	0.000894933	0.00200617	0.000740517	0				0.000103651			9.38208e-05			4.99857e-05				0.0115413
4.361	61.4256	10095.3		0.0172019			0.417734	0.00465244	0.00565973	0.00358349	0		0.000134282		0.000196825	4.28151e-05		0.000827218			0.000181846	0			2.27995			0.00600623			0.00892786	0.000902006	0.00202288	0.000742275	0		0.000107578		0.000103716	1.7445e-06		9.44525e-05			5.05628e-05				0.0116128
4.36037	61.4005	10120.4			0.0029848		0.412784	0.00279912	0.00527499	0.00439017	0				0.000112673			0.000741151			0.000147867	0			2.25307				0.00172619		0.00880581	0.000882857	0.00199894	0.000738264	0				0.000102163			9.29914e-05			4.98416e-05				0.011351
4.35974	61.3754	10145.5		0.0114099			0.417831	0.00335433	0.00573273	0.00424673	0				0.000303347			0.000728224			0.000175497	0			2.26992			0.00595054			0.00888923	0.00089147	0.00201439	0.000742385	0				0.000103801			9.35366e-05			5.0309e-05				0.011511
4.35911	61.3503	10170.6			0.00630426		0.409807	0.00533394	0.0061688	0.00471832	0				0.000165091			0.000834437			0.00012614	0			2.25697				0.00175444		0.00884898	0.000901555	0.0020167	0.000744814	0				0.000103105			9.40799e-05			5.00612e-05				0.0114459
4.35848	61.3252	10195.8					0.424029	0.00319477	0.00786704	0.00379312	0	0.000487102			0.000258038			0.000861326			0.000155244	0			2.28084						0.00894123	0.000892715	0.00202988	0.000741792	0	0.000432797			0.00010381			9.44288e-05			5.03221e-05				0.011593
4.35785	61.3001	10220.9			0.00299423		0.417357	0.00343229	0.00637145	0.00390343	0				0.000245278		2.20949e-05	0.000786551			0.000134273	0			2.27314				0.00173889		0.00889355	0.000892541	0.00201916	0.000741205	0				0.000103585		1.03292e-05	9.39034e-05			5.01379e-05				0.011536
4.35722	61.275	10246					0.415712	0.00307014	0.00532643	0.00418443	0				0.000216605			0.000739457			0.00015043	0			2.25379						0.00881879	0.000884046	0.0019988	0.000737081	0				0.000102667			9.29643e-05			4.98445e-05				0.0113524
4.35659	61.2498	10271.1			0.00252832		0.424184	0.00474517	0.00767492	0.00345992	0				0.000256967			0.000722707			0.000225756	0			2.28853				0.00174554		0.00897456	0.000903873	0.00203629	0.000742792	0				0.000104183			9.40653e-05			5.08649e-05				0.0116745
4.35596	61.2247	10296.2			0.00314273		0.419273	0.00539664	0.0057789	0.00383847	0				0.00023593			0.000709234			0.000119861	0			2.26886				0.0017364		0.00888668	0.000900827	0.00201239	0.000739494	0				0.000103345			9.33367e-05			4.99714e-05				0.0114928
4.35534	61.1996	10321.3	0.0297961	0.016009	0.00426718		0.423982	0.00166656	0.00884092	0.00438923	0				0.000244714	1.81347e-05	7.18878e-05	0.000765654			0.000146375	0			2.3204		0.0294952	0.00611047	0.00178391		0.00912441	0.000903102	0.00207658	0.000760101	0				0.000105871	1.64855e-06	1.08157e-05	9.58697e-05			5.13084e-05				0.0120361
4.35471	61.1745	10346.4			0.00569105		0.41165	0.00281293	0.00718584	0.0047647	0				0.000258369			0.000745778			0.000188484	0			2.25116				0.00174105		0.00880631	0.000883551	0.00200999	0.000740674	0				0.00010297			9.30805e-05			5.00816e-05				0.0113494
4.35408	61.1494	10371.5			0.0018323		0.418485	0.00505124	0.00670044	0.00449374	0				0.000271124			0.000778716	7.45057e-06		0.000113381	0			2.27224				0.00173273		0.00889797	0.000900624	0.00202053	0.000744091	0				0.000103701			9.38498e-05	1.86848e-06		5.00245e-05				0.0115298
4.35345	61.1243	10396.7		0.0149159	0.00529373		0.420619	0.00401114	0.00556019	0.00427573	0				0.000288549			0.000754083	2.35806e-05		0.000203325	0			2.30069			0.00605058	0.00177334		0.00902609	0.000907135	0.00204127	0.000752767	0				0.000105156			9.49588e-05	1.97601e-06		5.11455e-05				0.0118278
4.35282	61.0992	10421.8		0.0152681			0.415223	0.00412955	0.00731433	0.00450477	0				0.000237731			0.000756388	2.99525e-05		0.000152509	0			2.26937			0.00597959			0.00889011	0.000896825	0.00202563	0.000744876	0				0.000103633			9.38283e-05	1.9846e-06		5.02722e-05				0.0115265
4.35219	61.0741	10446.9			0.00357565		0.410693	0.00163521	0.00706735	0.00411054	0				0.000238976			0.000771026			0.00014736	0			2.24193				0.0017237		0.00876749	0.000874222	0.00200163	0.000734528	0				0.000102475			9.28477e-05			4.96816e-05				0.0112592
4.35156	61.0489	10472					0.410501	0.00409789	0.00831965	0.00364966	0			3.83882e-05	0.000279464			0.000774677			0.0001431	0			2.23671						0.00876	0.000885931	0.00200642	0.000731668	0			3.42845e-05	0.000102602			9.27969e-05			4.96232e-05				0.0112246
4.35093	61.0238	10497.1					0.415119	0.00316781	0.00556811	0.00390878	0				0.000248121			0.000748662			0.000167927	0	4.7316e-05		2.25193						0.00881198	0.000884153	0.00199915	0.000735372	0				0.000102781			9.29703e-05			4.99109e-05		6.05273e-06		0.011338
4.3503	60.9987	10522.2			0.00576365		0.423264	0.00527105	0.00716805	0.00378458	0				0.00031423	5.71519e-05		0.000781998			0.00015212	0	2.28957e-05		2.29599				0.00177176		0.00901935	0.000911557	0.00204492	0.000748555	0				0.000105051	1.83037e-06		9.48884e-05			5.07678e-05		6.04121e-06		0.0117771
4.34967	60.9736	10547.3			0.00171956		0.41241	0.00373191	0.00755092	0.00350847	0		0.000114888		0.000285478	4.9171e-05		0.000710432			0.000126739	0			2.24995				0.00172204		0.00881532	0.000888705	0.00201301	0.000734772	0		0.000106448		0.000103167	1.75981e-06		9.29568e-05			4.97995e-05				0.0113499
4.34905	60.9485	10572.4					0.427699	0.00396435	0.00729312	0.00443541	0				0.000387501	3.76085e-05		0.000784048			0.000218026	0			2.29374						0.0090014	0.000900782	0.00203636	0.000748509	0				0.000104952	1.72234e-06		9.44718e-05			5.08758e-05				0.0117126
4.34842	60.9234	10597.6			0.00317436		0.42323	0.00259584	0.00973886	0.003869	0	0.000446958			0.000225358			0.000811133			0.000211036	0			2.28902				0.00175184		0.00898514	0.000894446	0.00205034	0.000746161	0	0.000434914			0.000104201			9.46791e-05			5.08773e-05				0.0116971
4.34779	60.8983	10622.7					0.41577	0.00405749	0.00835088	0.00388156	0				0.000238783			0.000739814			0.000165286	0			2.25075						0.00882269	0.000889382	0.00201486	0.000735855	0				0.00010282			9.30041e-05			4.99397e-05				0.0113417
4.34716	60.8731	10647.8					0.405879	0.00268642	0.00462603	0.00422449	0				0.000270295			0.000725071			0.000186932	0			2.22184						0.00868324	0.00087346	0.0019757	0.00073005	0				0.000101927			9.19806e-05			4.95376e-05				0.0110816
4.34653	60.848	10672.9			0.00420787		0.412574	0.00503438	0.00587441	0.00451658	0				0.000344037			0.000762154			0.000103502	0			2.25024				0.00173336		0.00880991	0.000894643	0.00200314	0.000739335	0				0.00010339			9.31519e-05			4.96472e-05				0.0113434
4.3459	60.8229	10698		0.00877659	0.00198352		0.418351	0.00480377	0.00852491	0.00418856	0	0.000508973			0.000209089	2.17207e-06		0.000815592			0.000104004	0			2.2755			0.00595641	0.00173806		0.00892066	0.000901732	0.00203512	0.000744494	0	0.000433311			0.000103658	1.5357e-06		9.4284e-05			5.01082e-05				0.0115766
4.34527	60.7978	10723.1			0.00334363		0.418445	0.00399901	0.00576932	0.00416991	0				0.000213306		3.23518e-05	0.000736228			0.000145592	0			2.27321				0.00173959		0.00889362	0.000894868	0.00201486	0.000742102	0				0.000103359		1.03749e-05	9.35906e-05			5.01645e-05				0.0115293
4.34464	60.7727	10748.2			0.00601897		0.414478	0.00526582	0.00689238	0.00384942	0				0.000119174			0.000795576			0.000198431	0			2.26161				0.00174903		0.00885259	0.000899169	0.0020158	0.000738732	0				0.00010264			9.36703e-05			5.03137e-05				0.0114435
4.34401	60.7476	10773.3			0.00177459		0.417914	0.00386192	0.00580205	0.0037584	0				0.000303929			0.000745837			0.000166768	0			2.26596				0.00172712		0.00886777	0.000891844	0.00200978	0.000738088	0				0.000103549			9.33954e-05			5.0141e-05				0.0114626
4.34339	60.7225	10798.5			0.00249863		0.409089	0.00431225	0.00613407	0.00368448	0				0.000242023	6.4591e-05		0.000734887			8.79519e-05	0			2.24031				0.00171836		0.00875979	0.000887703	0.00199702	0.000732418	0				0.000102494	1.8295e-06		9.267e-05			4.93852e-05				0.0112515
4.34276	60.6974	10823.6					0.425179	0.00310504	0.00618599	0.00417949	0				0.000132979			0.00082036	2.0371e-05		0.000140244	0			2.28581						0.00895449	0.000892999	0.00202301	0.000744372	0				0.00010326			9.42987e-05	1.93893e-06		5.02875e-05				0.0116279
4.34213	60.6722	10848.7					0.411351	0.00345097	0.00670024	0.0039135	0		0.000112965		0.000272423			0.000938468			0.000119878	0			2.23968						0.00876645	0.000882905	0.0019988	0.000733176	0		0.000105912		0.000102592			9.36423e-05			4.95191e-05				0.0112423
4.3415	60.6471	10873.8					0.418398	0.00381144	0.0061783	0.00368756	0	0.000552766			0.000203554			0.00077303			0.000171756	0			2.26151						0.00885681	0.000890241	0.00200865	0.000736614	0	0.000430419			0.000102885			9.33916e-05			5.00904e-05				0.0114228
4.34087	60.622	10898.9					0.408337	0.00337339	0.00598338	0.00401735	0	0.000437542			0.000353387			0.000793099	8.44651e-06		0.000170525	0			2.23109						0.00872702	0.000880064	0.00198965	0.000731659	0	0.000425982			0.000102712			9.26545e-05	1.84824e-06		4.9635e-05				0.0111681
4.34024	60.5969	10924					0.405013	0.00646736	0.0073733	0.00361769	0				0.000284087			0.000816601			0.000148676	0			2.22661						0.00871418	0.000895943	0.00199749	0.000729977	0				0.00010241			9.28127e-05			4.95473e-05				0.0111505
4.33961	60.5718	10949.1		0.00676982	0.00605704		0.418444	0.00236207	0.00509593	0.00445824	0		0.00013096		0.000264439			0.000836301			9.21098e-05	0			2.28027			0.00594329	0.00175792		0.00891676	0.000888873	0.00201668	0.0007455	0		0.000107384		0.000103889			9.43431e-05			5.00232e-05				0.0115953
4.33898	60.5467	10974.2					0.421264	0.0028277	0.00564165	0.00430242	0				0.00023042			0.000924323			0.000129656	0			2.28291						0.00896751	0.000894874	0.00202769	0.000747743	0				0.000104138			9.51771e-05			5.04188e-05				0.011656
4.33835	60.5216	10999.4		0.00786675			0.420431	0.00380722	0.00668851	0.00368061	0		0.000145895		0.000349638			0.000840654			0.000136003	0			2.27606			0.00594313			0.00891825	0.000895357	0.00202283	0.00074083	0		0.000107356		0.000104221			9.42742e-05			5.01979e-05				0.0115627
4.33773	60.4965	11024.5					0.41652	0.0018762	0.00750299	0.00370848	0				0.000256424			0.000832775			0.000114028	0			2.25724						0.00883479	0.000879218	0.00201248	0.000735676	0				0.000103006			9.35606e-05			4.97283e-05				0.0113851
4.3371	60.4713	11049.6			0.00209571		0.415748	0.00169215	0.00750129	0.00323912	0			4.71983e-05	0.000410279	5.49683e-06		0.000891451			0.000133449	0			2.26189				0.00172716		0.0088487	0.000880061	0.00201653	0.000734787	0			3.45724e-05	0.000103991	1.54238e-06		9.40458e-05			4.99267e-05				0.0114316
4.33647	60.4462	11074.7	0.0404213				0.419296	0.00543984	0.00528214	0.00473297	0	0.000726861			0.00032014	4.76314e-05		0.000829772			6.19586e-05	0			2.29607		0.0293404				0.00903546	0.00091612	0.0020435	0.000756472	0	0.000439773			0.000105507	1.78875e-06		9.55189e-05			5.05092e-05				0.0118252
4.33584	60.4211	11099.8		0.0132807			0.425554	0.00261641	0.00790179	0.00400899	0		0.000131033		0.000356962	2.94876e-05		0.000860689			8.2504e-05	0			2.30091			0.00602116			0.00901997	0.000896833	0.00204616	0.000748782	0		0.000108188		0.000105141	1.68639e-06		9.51746e-05			5.03486e-05				0.0117878
4.33521	60.396	11124.9					0.422816	0.00349604	0.00644725	0.00359371	0	0.000473161	0.00012693		0.00037589			0.000805471			0.000184324	0			2.27294						0.0089089	0.000891628	0.00201674	0.000738609	0	0.000431459	0.000107002		0.000104104			9.38692e-05			5.03221e-05				0.011519
4.33458	60.3709	11150			0.00563085		0.416851	0.00218577	0.00724215	0.00536189	0				0.000328522			0.000828441	1.18388e-05		0.000185519	0			2.27153				0.00175169		0.00888806	0.000885923	0.00202291	0.00074836	0				0.000103973			9.4085e-05	1.8904e-06		5.03813e-05				0.0115241
4.33395	60.3458	11175.1		0.00652023	0.00192695		0.421943	0.00584779	0.00527492	0.00461941	0				0.000290888	4.3137e-06		0.000802903			0.000143607	0			2.29125			0.00598214	0.00174864		0.00899488	0.00091272	0.00203122	0.000751359	0				0.000104725	1.55628e-06		9.48091e-05			5.06245e-05				0.0117298
4.33332	60.3207	11200.3			0.00182768		0.420451	0.00449067	0.00784862	0.00374372	0	0.000450294	0.000149429		0.000399289	1.98924e-05	2.53263e-05	0.00089442			0.000195752	0			2.27037				0.00173163		0.00890238	0.000897219	0.00202509	0.000739823	0	0.000431608	0.000107182		0.000104286	1.62058e-06	1.03376e-05	9.43779e-05			5.0411e-05				0.0115131
4.33269	60.2956	11225.4		0.010162	0.00679815		0.425755	0.00327777	0.00734156	0.00468357	0				0.000171111			0.000852192			0.000139661	0			2.31246			0.00602902	0.00178193		0.00905681	0.000903796	0.00205141	0.000755224	0				0.000104602			9.55087e-05			5.08425e-05				0.011894
4.33207	60.2704	11250.5					0.418344	0.00577946	0.00824232	0.0037895	0				0.000323283			0.000851684			0.00018605	0	0.00011827		2.25949						0.00886565	0.000901107	0.00202115	0.000737887	0				0.000103596			9.38854e-05			5.02142e-05		6.43715e-06		0.0114244
4.33144	60.2453	11275.6					0.422621	0.00420039	0.00567712	0.00380155	0				0.000292281			0.000947399			0.000114822	0			2.28099						0.00895058	0.000899485	0.00202248	0.000743205	0				0.000104177			9.50416e-05			5.02092e-05				0.0116152
4.33081	60.2202	11300.7					0.420775	0.00539593	0.0054299	0.00460809	0				0.000339815	3.44008e-05		0.000841028			0.000129041	0			2.2693						0.0088958	0.000900977	0.00201096	0.000743519	0				0.000103889	1.69259e-06		9.40203e-05			5.00264e-05				0.011497
4.33018	60.1951	11325.8	0.0423637		0.00320803		0.420967	0.00370588	0.00710464	0.00510114	0				0.000297372			0.00079853	3.24475e-05		0.000128173	0			2.29614		0.0293553		0.00176607		0.00904558	0.000907341	0.00205323	0.000758495	0				0.000105408			9.53739e-05	2.02555e-06		5.08587e-05				0.0118276
4.32955	60.17	11350.9					0.413649	0.00307823	0.00644076	0.0044203	0			0.00012664	0.000348301		3.27195e-05	0.000897914			0.000212056	0			2.24931						0.0088041	0.000883655	0.00200344	0.000737908	0			3.48394e-05	0.000103279		1.03005e-05	9.37167e-05			5.01304e-05				0.0113243
4.32892	60.1449	11376		0.0145553			0.416426	0.00430036	0.005237	0.00396025	0				0.000198978			0.00084179			0.000172878	0	3.11016e-05		2.26839			0.00596745			0.00888353	0.000896412	0.0020122	0.000741051	0				0.000103289			9.41276e-05			5.03038e-05		6.01509e-06		0.0115051
4.32829	60.1198	11401.2					0.417182	0.00311811	0.00665641	0.0047241	0				0.000343378			0.00084255			0.000139425	0	3.43786e-05		2.25831						0.0088456	0.000886232	0.00200991	0.000741426	0				0.000103532			9.36892e-05			4.98986e-05		6.00337e-06		0.0114001
4.32766	60.0947	11426.3		0.0117687			0.421725	0.00453365	0.00601745	0.00464819	0				0.000267433	1.96865e-05		0.000864862			0.000126473	0			2.29048			0.00599469			0.00897233	0.000903833	0.00203017	0.000749715	0				0.000104356	1.63108e-06		9.48996e-05			5.04164e-05				0.0116979
4.32703	60.0695	11451.4		0.0247193	0.00301691		0.41669	0.0035124	0.00532981	0.0041238	0				0.000322831			0.000877457			0.000150311	0			2.28479			0.00605887	0.00174948		0.00894373	0.000898327	0.002026	0.000746796	0				0.000104605			9.49332e-05			5.05218e-05				0.011665
4.3264	60.0444	11476.5		0.00987795	0.00223938		0.406581	0.00453662	0.00726345	0.00501832	0		0.000107598		0.00024855			0.000819587			0.000169517	0			2.24499			0.0059099	0.00172415		0.00878333	0.000892503	0.00201097	0.000742171	0		0.00010638		0.000102951			9.348e-05			5.00006e-05				0.0113216
4.32578	60.0193	11501.6			0.00488175		0.417116	0.00272079	0.00663168	0.0042174	0				0.000259354	7.44312e-05		0.000771606			0.000156164	0			2.26651				0.00174389		0.00886908	0.000886606	0.0020152	0.000740856	0				0.000103386	1.89365e-06		9.35822e-05			5.01176e-05				0.0114723
4.32515	59.9942	11526.7			0.00327011		0.415215	0.00294819	0.0101614	0.00513909	0				0.000289162	3.02193e-05		0.000853171	7.39736e-06		0.000123686	0			2.25915				0.00173485		0.00885492	0.000887303	0.00203202	0.00074514	0				0.000103483	1.66901e-06		9.3947e-05	1.86265e-06		4.99276e-05				0.0114292
4.32452	59.9691	11551.8			0.0029879		0.421129	0.00304922	0.00458693	0.00396224	0				0.00026062		1.37653e-05	0.000825549	1.16606e-05		0.000142223	0			2.27463				0.00173662		0.00890124	0.000889452	0.00200752	0.00074055	0				0.00010353		1.02737e-05	9.39803e-05	1.88769e-06		5.01137e-05				0.0115287
4.32389	59.944	11576.9	0.0301245				0.411243	0.00444303	0.00721076	0.00382263	0				0.000259776			0.000829652			0.000115782	0			2.25326		0.0288411				0.00885696	0.000897107	0.00202214	0.00074033	0				0.000103594			9.4063e-05			5.00126e-05				0.011428
4.32326	59.9189	11602.1					0.415887	0.00212589	0.00666193	0.00419061	0				0.000179084			0.000815928			0.000114314	0			2.25812						0.0088346	0.000880778	0.00200892	0.000738359	0				0.000102651			9.35075e-05			4.97467e-05				0.0113934
4.32263	59.8938	11627.2					0.410513	0.00260967	0.00469602	0.00412883	0			5.0592e-05	0.000221367			0.00088469	1.05782e-05		0.000175068	0			2.236						0.0087432	0.000876772	0.00198441	0.00073266	0			3.42797e-05	0.000102113			9.31694e-05	1.86003e-06		4.96879e-05				0.0111994
4.322	59.8686	11652.3					0.412995	0.00514361	0.00752514	0.00479434	0	0.000511898			0.000210438			0.000838459			0.000131364	0			2.25113						0.00881966	0.000895968	0.0020132	0.000741375	0	0.000429732			0.000102805			9.36174e-05			4.98307e-05				0.0113577
4.32137	59.8435	11677.4					0.413402	0.00251823	0.008022	0.00394193	0				0.000145396			0.000734933			0.000163375	0			2.24803						0.00879954	0.000880503	0.00201064	0.000735222	0				0.000102219			9.28611e-05			4.98665e-05				0.0113135
4.32074	59.8184	11702.5		0.0164904			0.417336	0.00333781	0.00681257	0.00462436	0		0.000147198		0.000250067	4.35288e-05		0.000847284			0.00018186	0			2.29398			0.00605729			0.00900714	0.000903466	0.00204724	0.000754386	0		0.000108624		0.000104934	1.76405e-06		9.5416e-05			5.10234e-05				0.0117906
4.32012	59.7933	11727.6					0.413999	0.00340303	0.00654956	0.00456251	0				0.00031332	1.50822e-05		0.000837194			0.000189608	0			2.25435						0.00883824	0.000888545	0.00201135	0.00074134	0				0.000103482	1.59053e-06		9.37544e-05			5.02013e-05				0.0113914
4.31949	59.7682	11752.7			0.00280328		0.421924	0.00439912	0.00645873	0.00405867	0				0.000165612			0.000813622			0.000111927	0			2.28261				0.0017429		0.00894227	0.000900019	0.00202539	0.000744119	0				0.000103476			9.43102e-05			5.01678e-05				0.0116173
4.31886	59.7431	11777.8		0.00659821			0.412425	0.00492794	0.00681172	0.00444425	0				0.000244531			0.00078833			0.00018093	0			2.25302			0.00590044			0.00882338	0.000895549	0.0020111	0.000740163	0				0.000103054			9.34344e-05			5.01182e-05				0.0113757
4.31823	59.718	11803					0.4043	0.0027937	0.00642113	0.00423724	0				0.000277839			0.000878386			0.000169122	0			2.22153						0.00868278	0.000874742	0.00198635	0.000730737	0				0.000102052			9.28245e-05			4.9491e-05				0.0110895
4.3176	59.6929	11828.1		0.0145654	0.00388937		0.423592	0.00405896	0.00658572	0.00410837	0				0.000272501	8.1439e-05	1.96087e-05	0.000811774			0.000124632	0			2.29964			0.00603037	0.00176075		0.00901385	0.000904618	0.00204031	0.000749618	0				0.000104754	1.95339e-06	1.04191e-05	9.49654e-05			5.05865e-05				0.0117864
4.31697	59.6677	11853.2					0.411177	0.00386972	0.00471275	0.00415329	0				0.000203029	4.92943e-05		0.000802848			0.000187238	0			2.24437						0.00877777	0.000886238	0.00199159	0.000735401	0				0.000102386	1.75418e-06		9.30908e-05			4.99265e-05				0.0112816
4.31634	59.6426	11878.3		0.0117974			0.4128	0.00310083	0.00790429	0.0044658	0							0.00085715	7.19108e-06		0.000134283	0			2.25404			0.00592985			0.00882999	0.000886798	0.00201769	0.000740667	0							9.38319e-05	1.85893e-06		4.99094e-05				0.011387
4.31571	59.6175	11903.4					0.410887	0.0041999	0.00781107	0.00453716	0				0.000272939			0.000904527			0.000137901	0	7.89356e-05		2.2436						0.00878888	0.000889169	0.00201003	0.000738386	0				0.000102885			9.3736e-05			4.97497e-05		6.21067e-06		0.0112938
4.31508	59.5924	11928.5					0.409088	0.004858	0.00751367	0.00419983	0		0.000124654	7.35823e-05	0.000231863			0.000890043			0.00024034	0			2.24231						0.00877506	0.000891997	0.00200745	0.000736288	0		0.000106213	3.45483e-05	0.000102622			9.36122e-05			5.0238e-05				0.0112812
4.31446	59.5673	11953.6			0.00264346		0.407315	0.00494414	0.00686311	0.00473517	0				0.000234057			0.000904341			0.000161719	0			2.24012				0.00172125		0.00876186	0.000891995	0.00200319	0.00073862	0				0.000102583			9.36384e-05			4.98181e-05				0.0112647
4.31383	59.5422	11978.8			0.00175885		0.41319	0.00439321	0.00734166	0.00449309	0				0.000189292			0.00092112			0.000169025	0			2.24883				0.00172006		0.0088081	0.000890913	0.00200941	0.000738804	0				0.000102552			9.39008e-05			4.99496e-05				0.01133
4.3132	59.5171	12003.9		0.0108259	0.00488928		0.418628	0.00252486	0.00565753	0.00454318	0				0.000217937	3.84699e-05		0.000828026			0.000194572	0			2.28274			0.00597315	0.00175469		0.00893151	0.00089108	0.00202267	0.000747088	0				0.000103813	1.72219e-06		9.44471e-05			5.06225e-05				0.0116258
4.31257	59.492	12029					0.405435	0.00389859	0.00623437	0.00413006	0				0.000200682			0.000843585			0.000201491	0			2.22256						0.00869285	0.000880703	0.00198642	0.000730572	0				0.000101718			9.26977e-05			4.96778e-05				0.0111003
4.31194	59.4668	12054.1			0.00927636		0.416285	0.00335704	0.00608604	0.00456308	0				0.000190669	7.59944e-05		0.000872109			0.00015878	0			2.28759				0.00178515		0.00896031	0.000899406	0.0020341	0.0007506	0				0.000104147	1.92203e-06		9.51039e-05			5.06705e-05				0.0117037
4.31131	59.4417	12079.2					0.410897	0.00302449	0.00563725	0.00405781	0				0.000194693	1.31882e-05		0.000843668			0.000132658	0			2.24662						0.00878592	0.000882949	0.0019984	0.000735721	0				0.000102456	1.5744e-06		9.33976e-05			4.97062e-05				0.0113051
4.31068	59.4166	12104.3			0.00411572		0.414437	0.00363494	0.00585687	0.00390484	0				0.000235034	4.04362e-05		0.000901379	1.90572e-05		0.000140914	0	6.70275e-05		2.2678				0.001747		0.00889104	0.000894808	0.00201934	0.000742239	0				0.000103677	1.72848e-06		9.46171e-05	1.93033e-06		5.02411e-05		6.20959e-06		0.0115249
4.31005	59.3915	12129.4					0.407296	0.00212733	0.00745242	0.00506087	0				0.000217646			0.000880032			0.000139978	0			2.23453						0.00873907	0.000875557	0.00200096	0.000738341	0				0.000102235			9.32739e-05			4.95801e-05				0.0112075
4.30942	59.3664	12154.5		0.0115569			0.422042	0.00298661	0.0061985	0.00420922	0				0.000214065			0.000921173			0.000227525	0			2.28479			0.0059789			0.00895193	0.000893733	0.00202611	0.000745639	0				0.000103828			9.49535e-05			5.08075e-05				0.0116401
4.3088	59.3413	12179.7		0.00681315			0.414874	0.00281127	0.00584534	0.00477811	0				0.000185653	1.47952e-05		0.00085004	6.05173e-06		0.000190548	0			2.26805			0.00594529			0.00890127	0.000891425	0.0020211	0.00074735	0				0.000103519	1.59962e-06		9.44412e-05	1.86592e-06		5.05389e-05				0.0115365
4.30817	59.3162	12204.8		0.0203127			0.409373	0.00485801	0.00602094	0.00516221	0				0.000206325			0.000956308	2.30569e-05		0.000164039	0			2.25392			0.00598264			0.0088271	0.00089714	0.00201147	0.000745403	0				0.000103085			9.44872e-05	1.94225e-06		5.01416e-05				0.011405
4.30754	59.291	12229.9					0.418975	0.00377064	0.0064119	0.00439067	0				0.000174516			0.000893682			0.000202466	0			2.26723						0.00887977	0.000892048	0.00201437	0.00074184	0				0.000102971			9.42137e-05			5.03592e-05				0.0114776
4.30691	59.2659	12255					0.41718	0.00277303	0.0066885	0.00499361	0				0.000153688	2.2176e-05		0.000889949			0.000214971	0			2.25867						0.00884606	0.000884536	0.00201018	0.000742825	0				0.00010258	1.62486e-06		9.39334e-05			5.02826e-05				0.0114025
4.30628	59.2408	12280.1		0.00981979	0.00433997		0.412433	0.00218682	0.00566705	0.00445128	0				0.00026364			0.00089432			0.000190286	0			2.26546			0.00593664	0.00174268		0.00885314	0.00088468	0.00201208	0.000742692	0				0.000103498			9.42861e-05			5.03345e-05				0.0114771
4.30565	59.2157	12305.2					0.418886	0.00501899	0.00820329	0.00446899	0				0.000213125			0.000954873			0.000165764	0	5.4638e-05		2.26393						0.00887975	0.000898412	0.00202354	0.000742273	0				0.000103171			9.45281e-05			5.01759e-05		6.12326e-06		0.0114615
4.30502	59.1906	12330.3					0.41013	0.00255175	0.00390677	0.00427699	0				0.000284727		2.94909e-05	0.000911134			0.000180263	0	4.76494e-05		2.25284						0.00882127	0.000884502	0.00199858	0.000740114	0				0.000103368		1.03251e-05	9.41556e-05			5.01688e-05		6.07812e-06		0.0113871
4.30439	59.1655	12355.4					0.403543	0.00350514	0.00612133	0.00456789	0				0.000233439			0.000967482			0.000152578	0			2.22723						0.00872771	0.000883222	0.00199599	0.000736498	0				0.000102402			9.37928e-05			4.96858e-05				0.0111804
4.30376	59.1404	12380.6					0.417492	0.00266718	0.00735753	0.00482721	0				0.000260038			0.000889359			0.000159162	0			2.26157						0.0088578	0.000885018	0.00201587	0.000742838	0				0.000103235			9.40383e-05			5.00583e-05				0.0114303
4.30313	59.1153	12405.7					0.408176	0.00100897	0.0058783	0.00435796	0				0.00024529			0.000859328			0.000157308	0			2.23378						0.0087273	0.000868337	0.00198938	0.000733456	0				0.000102184			9.29977e-05			4.95751e-05				0.011183
4.30251	59.0901	12430.8					0.413995	0.00275367	0.00661269	0.00400209	0				0.000197056	3.67022e-05		0.000883037			0.00020389	0			2.26097						0.00886836	0.000888283	0.00201853	0.000741027	0				0.000103246	1.70558e-06		9.43066e-05			5.04449e-05				0.0114638
4.30188	59.065	12455.9					0.417271	0.00256752	0.00515166	0.0050245	0				0.000213549			0.000881582			0.000140114	0			2.25744						0.00883674	0.000882522	0.00200021	0.000742159	0				0.000102768			9.37873e-05			4.98495e-05				0.0113837
4.30125	59.0399	12481			0.00260164		0.399027	0.00464139	0.00582908	0.00489024	0		0.000123348		0.000219195			0.000903496	5.1484e-06		0.000120974	0			2.21317				0.00170641		0.00864608	0.000882905	0.00198102	0.000733117	0		0.000105252		0.000101637			9.28384e-05	1.82448e-06		4.91916e-05				0.0110346
4.30062	59.0148	12506.1			0.00273321		0.409456	0.00362767	0.00672582	0.00476824	0				0.000307587			0.000874668			0.000112311	0			2.2397				0.00171988		0.00876336	0.00088444	0.00200039	0.000738007	0				0.000102844			9.33905e-05			4.95174e-05				0.0112507
4.29999	58.9897	12531.2			0.00232743		0.405273	0.00280363	0.00543232	0.00476366	0				0.000320785			0.000850783			0.000198937	0			2.22799				0.00171063		0.00870564	0.000876604	0.00198552	0.000734885	0				0.000102478			9.28788e-05			4.97427e-05				0.0111449
4.29936	58.9646	12556.3					0.416707	0.00635255	0.00551259	0.00597884	0				0.000259927	3.62201e-06	2.40066e-05	0.000939537			0.000139372	0			2.27216						0.00893309	0.000911732	0.0020245	0.000755359	0				0.000104159	1.54668e-06	1.03887e-05	9.51359e-05			5.04054e-05				0.0115866
4.29873	58.9395	12581.5					0.401514	0.00440109	0.0054455	0.00552648	0				0.000235374	3.2092e-05		0.00096924	6.68342e-06		0.000204393	0			2.21489						0.00865942	0.000881803	0.00197932	0.000736369	0				0.000101729	1.65438e-06		9.31764e-05	1.83233e-06		4.9613e-05				0.0110443
4.2981	58.9144	12606.6					0.411367	0.00338879	0.00694447	0.00579615	0				0.000219316	2.82023e-05		0.000890706	4.15897e-06		0.00013243	0			2.24148						0.00877873	0.000883821	0.0020028	0.000743659	0				0.000102468	1.64816e-06		9.35325e-05	1.83441e-06		4.9651e-05				0.011267
4.29747	58.8892	12631.7					0.409335	0.00145756	0.00558712	0.00589649	0				0.000293683			0.000883837			0.000112413	0			2.23472						0.00873947	0.000871218	0.00198937	0.000741698	0				0.000102501			9.31883e-05			4.93863e-05				0.0111958
4.29685	58.8641	12656.8					0.408701	0.00444395	0.00711657	0.00554279	0				0.000231554	2.44934e-05		0.000792046			0.000127109	0			2.24321						0.00877758	0.000890367	0.00200647	0.000743423	0				0.000102673	1.63179e-06		9.31666e-05			4.96936e-05				0.0112915
4.29622	58.839	12681.9					0.406686	0.00532195	0.00688925	0.00550997	0	0.000466169			0.000188373	0.000113426		0.000839839			0.000199269	0			2.23374						0.0087434	0.000892334	0.00199983	0.00074122	0	0.00042733			0.000102175	2.07374e-06		9.31511e-05			4.99197e-05				0.011213
4.29559	58.8139	12707					0.406901	0.00423127	0.00814174	0.00544804	0		0.000200899		0.000258956			0.000818732	5.97502e-05		0.000206945	0	3.53705e-05	7.31197e-06	2.23033						0.0087346	0.000885856	0.00200385	0.000740072	0		0.000106238		0.000102413			9.294e-05	2.10861e-06		4.99017e-05		5.96799e-06	6.60163e-07	0.0111832
4.29496	58.7888	12732.1					0.4094	0.00301544	0.0057391	0.00587078	0				0.00036402			0.000854139			0.00016298	0			2.24436						0.00877439	0.000882502	0.00199801	0.000744505	0				0.000103261			9.34077e-05			4.98361e-05				0.0112887
4.29433	58.7637	12757.2		0.00703809			0.406045	0.00286388	0.00791326	0.00557982	0				0.000286386			0.000833677			0.000205317	0			2.24065			0.00588358			0.00876276	0.000882268	0.00201015	0.000743486	0				0.000102932			9.33607e-05			5.0079e-05				0.0112767
4.2937	58.7386	12782.4				0.00611725	0.417766	0.00571156	0.00668276	0.00603809	0				0.000240606			0.000928279			0.000181778	0			2.27066					0.00585177	0.00889711	0.000904259	0.00202107	0.000752164	0				0.000103579			9.46384e-05			5.03874e-05				0.0115254
4.29307	58.7135	12807.5					0.408192	0.00419758	0.00508557	0.00591197	0		0.000114989		0.000312763		3.13498e-05	0.000833671			9.73144e-05	0	3.64962e-05		2.23264						0.00873593	0.000885166	0.00198735	0.000741961	0		0.000105745		0.000102622		1.02459e-05	9.29601e-05			4.9323e-05		5.97012e-06		0.0111882
4.29244	58.6883	12832.6					0.409031	0.00293922	0.00596384	0.0060039	0		0.000105989		0.000208711			0.000831426			0.000150614	0			2.23961						0.00875902	0.00088076	0.00199606	0.000744027	0		0.000105928		0.000102322			9.31498e-05			4.96973e-05				0.0112474
4.29181	58.6632	12857.7					0.402172	0.00478554	0.00724058	0.00515524	0				0.000373792	2.38635e-05		0.00083646			0.000199857	0			2.21799						0.00867709	0.000885188	0.00199157	0.000735738	0				0.000102589	1.61603e-06		9.2668e-05			4.96727e-05				0.0110782
4.29119	58.6381	12882.8					0.403752	0.00330184	0.00577716	0.00507255	0				0.000213352			0.000814849			0.00014863	0			2.22272						0.00868826	0.000878109	0.00198501	0.000735603	0				0.000101826			9.2595e-05			4.94355e-05				0.011106
4.29056	58.613	12907.9			0.00316997		0.408999	0.00348847	0.00720096	0.00515583	0				0.000334628	3.68267e-05		0.000823597			0.000168829	0			2.25233				0.00173802		0.00884218	0.000891923	0.00202132	0.000746804	0				0.000103933	1.70605e-06		9.39962e-05			5.02623e-05				0.0114189
4.28993	58.5879	12933	0.0794734				0.416755	0.00391494	0.00613701	0.00575221	0				0.00027857	1.50145e-05		0.000854945			0.000169772	0			2.30022		0.0297851				0.00909678	0.000915756	0.00206479	0.000768003	0				0.000106161	1.63413e-06		9.64373e-05			5.14855e-05				0.0119443
4.2893	58.5628	12958.1		0.0200343			0.411913	0.00498949	0.00445338	0.00509688	0				0.000162462			0.000885161			0.000158046	0			2.26268			0.00599244			0.00885651	0.000899487	0.00200729	0.000746468	0				0.000103055			9.43035e-05			5.02051e-05				0.0114707
4.28867	58.5377	12983.3			0.00397043		0.410993	0.00387201	0.0057459	0.00542499	0				0.000245148	3.57198e-06		0.000848972			0.000210486	0			2.25566				0.00174022		0.00884287	0.000892916	0.0020118	0.000747373	0				0.00010337	1.53581e-06		9.40247e-05			5.04198e-05				0.0114236
4.28804	58.5126	13008.4			0.00864279		0.414972	0.00484197	0.00647903	0.00492479	0				0.000170956			0.000927742	6.2058e-05		0.000176017	0			2.26725				0.00176599		0.00887358	0.000898898	0.00201791	0.000745727	0				0.000103117			9.45361e-05	2.14398e-06		5.03051e-05				0.011496
4.28741	58.4874	13033.5					0.40861	0.00593584	0.00599807	0.00562175	0				0.000190544			0.00093666			0.000164808	0			2.24285						0.00880208	0.00090043	0.00200653	0.000745935	0				0.000102758			9.41615e-05			5.00253e-05				0.0113217
4.28678	58.4623	13058.6		0.0162589	0.00176685		0.416938	0.00446377	0.00555061	0.00451791	0				0.00028455	9.37263e-05		0.000853037			0.000220779	0	8.49998e-05		2.28108			0.00600604	0.0017403		0.00893066	0.000901738	0.00202388	0.000747608	0				0.000104242	2.00535e-06		9.46567e-05			5.08001e-05		6.31998e-06		0.0116274
4.28615	58.4372	13083.7					0.407639	0.00338411	0.00714705	0.00523546	0				0.000128732			0.000910879	9.22347e-06		0.000167859	0			2.22784						0.00872213	0.000879977	0.00199516	0.000737638	0				0.000101572			9.32292e-05	1.85183e-06		4.96138e-05				0.0111501
4.28553	58.4121	13108.8					0.409419	0.00305557	0.00595907	0.00558612	0				0.000220212			0.00077933			0.000211243	0			2.25069						0.0088193	0.000887212	0.00200933	0.000746868	0				0.000103061			9.35066e-05			5.03347e-05				0.0113783
4.2849	58.387	13133.9	0.0291547		0.00247976		0.415944	0.00355286	0.00667439	0.00554246	0				0.000216866			0.000889988			0.000121294	0			2.27619		0.0290424		0.00174759		0.00894431	0.000898975	0.00203387	0.000754409	0				0.000104115			9.50439e-05			5.03984e-05				0.0116268
4.28427	58.3619	13159					0.409273	0.00340285	0.00600214	0.00518261	0				0.000191612			0.000866311			0.000161324	0			2.24608						0.00881291	0.000888398	0.00200826	0.000744351	0				0.00010285			9.38861e-05			5.00502e-05				0.0113477
4.28364	58.3368	13184.2		0.00714327			0.4042	0.00396071	0.00570905	0.00569875	0				0.000193134			0.000984545			0.000144485	0			2.23218			0.00586639			0.00872711	0.000885113	0.00199303	0.000741843	0				0.000102154			9.38364e-05			4.96229e-05				0.0112002
4.28301	58.3117	13209.3		0.00831066	0.00408167		0.40848	0.00181584	0.00614065	0.0050594	0				0.000216194			0.000852087	1.51754e-05		0.000197119	0			2.24877			0.00589922	0.00173263		0.00878876	0.000878367	0.00200436	0.000742027	0				0.000102739			9.35997e-05	1.89508e-06		5.01161e-05				0.0113353
4.28238	58.2865	13234.4	0.0882376	0.0133519			0.419963	0.00445842	0.00435018	0.00535735	0				0.000365816			0.000823529	3.62519e-05		0.000118103	0	0.00016938	1.1136e-06	2.32824		0.0301667	0.00617206			0.00921611	0.000928927	0.00207867	0.000774582	0				0.000107816			9.73588e-05	2.0849e-06		5.17943e-05		6.95383e-06	6.58823e-07	0.012226
4.28175	58.2614	13259.5			0.00215048		0.403503	0.00434981	0.00518952	0.00598101	0				0.000206602	6.8826e-05		0.00087325	2.44677e-05		0.000168448	0			2.21984				0.00170692		0.00868244	0.000882879	0.00198103	0.000739752	0				0.000101739	1.84032e-06		9.28378e-05	1.92392e-06		4.95084e-05				0.0110858
4.28112	58.2363	13284.6			0.002001		0.412597	0.00454893	0.00608676	0.0050167	0				0.000125906	1.26942e-05		0.000856811			0.000223087	0			2.25201				0.00172281		0.00881294	0.00089249	0.00200487	0.000742101	0				0.000102324	1.57521e-06		9.36599e-05			5.02666e-05				0.0113561
4.28049	58.2112	13309.7					0.405847	0.00271967	0.00549503	0.00455615	0			4.70644e-05	0.000256705			0.000888435			0.000179431	0			2.2231						0.0086919	0.000874513	0.00198205	0.000732447	0			3.41523e-05	0.000101963			9.28897e-05			4.95505e-05				0.0110992
4.27986	58.1861	13334.8			0.0018547		0.413511	0.00562109	0.00436753	0.00420816	0				0.000238415			0.000834752			0.000154246	0			2.26275				0.00172808		0.00884832	0.00090103	0.00200316	0.000740599	0				0.00010325			9.38751e-05			5.00936e-05				0.0114501
4.27924	58.161	13359.9		0.0132261			0.415955	0.00480139	0.00677022	0.00462016	0				0.000229375			0.000822445			0.000174314	0			2.26725			0.00596378			0.00888572	0.000899417	0.00202102	0.000744783	0				0.000103496			9.4078e-05			5.0337e-05				0.0115052
4.27861	58.1359	13385.1					0.413881	0.00334217	0.0071728	0.00493861	0				0.000282728	9.12957e-05		0.00091807			0.000113081	0			2.25308						0.00882693	0.000887161	0.00201206	0.000742339	0				0.000103203	1.97325e-06		9.40489e-05			4.97542e-05				0.0113711
4.27798	58.1108	13410.2					0.4089	0.00448566	0.00598986	0.00511683	0				0.000256129			0.000825797			0.000148195	0			2.23747						0.00875396	0.000888079	0.00199519	0.0007392	0				0.000102508			9.30747e-05			4.96601e-05				0.011231
4.27735	58.0856	13435.3			0.00191024		0.405268	0.00408166	0.00606676	0.00477198	0				0.000180756			0.000921925			0.000108082	0			2.22889				0.0017105		0.00871562	0.000884011	0.00199098	0.000735771	0				0.000101895			9.33418e-05			4.93449e-05				0.0111622
4.27672	58.0605	13460.4					0.410266	0.00653524	0.00627003	0.00501002	0				0.000274048			0.000867617			9.5965e-05	0			2.23757						0.00876764	0.000899067	0.00199815	0.000739239	0				0.000102678			9.33573e-05			4.94364e-05				0.0112402
4.27609	58.0354	13485.5					0.404448	0.00180186	0.00668775	0.00451908	0				0.000216515			0.000846549	8.71911e-06		0.000185043	0			2.21798						0.00867236	0.000868673	0.00198513	0.000731203	0				0.000101615			9.25465e-05	1.84213e-06		4.95068e-05				0.0110576
4.27546	58.0103	13510.6			0.00364709		0.415864	0.00416136	0.0062987	0.00531492	0		0.000121004		0.000219743	2.44023e-05		0.000872819			0.000164566	0			2.26031				0.00173562		0.00885241	0.000892855	0.00201116	0.000745541	0		0.000106716		0.000103065	1.63851e-06		9.39848e-05			5.01016e-05				0.0114276
4.27483	57.9852	13535.7		0.015049	0.00290071		0.418923	0.00419353	0.00585923	0.00546475	0				0.000181921			0.000811731	9.30169e-06		0.000135794	0			2.29323			0.00604002	0.00175777		0.00900061	0.000906384	0.00203901	0.000757469	0				0.000104413			9.50781e-05	1.89906e-06		5.07039e-05				0.0117676
4.2742	57.9601	13560.8					0.412324	0.00418676	0.00757735	0.00546761	0				0.00015232		3.99856e-05	0.000955082			0.000137407	0	6.42056e-05		2.24502						0.00879656	0.000889148	0.00200896	0.000743108	0				0.000102283		1.03361e-05	9.39952e-05			4.97497e-05		6.13683e-06		0.0113016
4.27358	57.935	13586			0.00312041		0.412785	0.00458565	0.00534347	0.00547636	0				0.000217426			0.000826372			0.000204897	0			2.26784				0.00174504		0.00889849	0.000901244	0.00202033	0.000751564	0				0.000103772			9.44039e-05			5.06564e-05				0.0115457
4.27295	57.9099	13611.1					0.411143	0.0024389	0.00694704	0.00515519	0			5.57887e-05	0.000325633			0.000861612	3.27683e-05		0.000165855	0			2.24051						0.00876977	0.000878262	0.00200103	0.000739776	0			3.43975e-05	0.00010291			9.33029e-05	1.97645e-06		4.97746e-05				0.0112521
4.27232	57.8847	13636.2					0.414161	0.00354377	0.00462976	0.00537285	0				0.000152729			0.000789288			0.000250225	0			2.26192						0.0088678	0.000892148	0.00200816	0.000747859	0				0.000103005			9.38165e-05			5.06719e-05				0.0114668
4.27169	57.8596	13661.3					0.403223	0.00394299	0.0059409	0.00558762	0				0.000220185	6.34418e-06		0.000818012			0.000147133	0			2.21874						0.00867623	0.00088036	0.00198368	0.000737379	0				0.00010175	1.52745e-06		9.25107e-05			4.93746e-05				0.0110741
4.27106	57.8345	13686.4					0.407758	0.00533157	0.00685928	0.00495105	0				0.000207297	1.27061e-05	1.54881e-05	0.000847424			0.00017778	0			2.23339						0.00874321	0.000891813	0.0019984	0.000737944	0				0.000102204	1.56715e-06	1.01774e-05	9.31298e-05			4.978e-05				0.0112041
4.27043	57.8094	13711.5			0.00349624		0.417173	0.00447746	0.00651565	0.00490085	0				0.000255599	5.2004e-05		0.000920086			0.000185663	0			2.27381				0.00174516		0.00891166	0.000899768	0.00202421	0.000747865	0				0.000103859	1.78862e-06		9.47836e-05			5.05066e-05				0.0115642
4.2698	57.7843	13736.6					0.41225	0.00348739	0.00728346	0.00518903	0		0.000266465		0.000277988			0.00083477			0.000146941	0			2.24704						0.00879798	0.000885807	0.00200789	0.000741855	0		0.000107011		0.000102936			9.34085e-05			4.98078e-05				0.011314
4.26917	57.7592	13761.8		0.00905806			0.416181	0.00559554	0.00505613	0.00485733	0				0.000139319			0.000871568			0.000189188	0			2.26665			0.00593683			0.0088782	0.000902565	0.00201036	0.000745258	0				0.000102939			9.42352e-05			5.03633e-05				0.011491
4.26854	57.7341	13786.9					0.409926	0.00290491	0.00731099	0.00487664	0			4.90101e-05	0.000244054			0.000908436	1.84467e-06		0.000151349	0			2.24133						0.00876837	0.000881075	0.00200393	0.000738774	0			3.43819e-05	0.000102556			9.35883e-05	1.82213e-06		4.97284e-05				0.0112622
4.26792	57.709	13812		0.0184436	0.00204052		0.423716	0.00505366	0.00630166	0.00446427	0				0.000231566	3.14334e-05		0.000847623			0.000200863	0			2.30011			0.00605346	0.0017522		0.00901927	0.000910199	0.00203994	0.000751841	0				0.000104599	1.69799e-06		9.51996e-05			5.10042e-05				0.0117951
4.26729	57.6838	13837.1					0.408978	0.00332723	0.00550579	0.00475628	0				0.00022416			0.000843942			0.000150236	0			2.23639						0.00874501	0.000881322	0.00199063	0.000736602	0				0.000102238			9.30663e-05			4.96173e-05				0.0112136
4.26666	57.6587	13862.2					0.410845	0.00350222	0.00495438	0.00410133	0				0.000246			0.000893736			0.000237247	0			2.24275						0.00877076	0.000883852	0.00199159	0.000734692	0				0.00010254			9.34908e-05			5.01474e-05				0.0112665
4.26603	57.6336	13887.3					0.403686	0.0024385	0.00723047	0.00509555	0				0.000256601			0.000801308			0.000201714	0			2.22094						0.00868334	0.000873333	0.00199122	0.000735329	0				0.000101988			9.24784e-05			4.96745e-05				0.0110912
4.2654	57.6085	13912.4		0.0144627	0.00403097		0.416185	0.002464	0.0073831	0.00510598	0				0.000244332			0.000820463			0.000224784	0	0.000127262		2.2821			0.00600032	0.00175285		0.00893194	0.000892054	0.00203439	0.000751036	0				0.000104097			9.45447e-05			5.08496e-05		6.53914e-06		0.0116393
4.26477	57.5834	13937.5		0.0109807	0.00437452		0.412273	0.0034125	0.00667711	0.00491553	0				0.000257929	3.44322e-05		0.000834146			0.000180069	0			2.2614			0.00594126	0.00174248		0.00885046	0.0008907	0.00201677	0.000744886	0				0.000103447	1.69231e-06		9.39613e-05			5.0272e-05				0.0114541
4.26414	57.5583	13962.7					0.419615	0.00257502	0.00714073	0.00528767	0				0.000243845	2.85328e-05	0.000114131	0.000824818			0.000198833	0	2.37147e-05		2.26602						0.008881	0.000885795	0.00201761	0.000746212	0				0.000103299	1.66119e-06	1.07672e-05	9.38438e-05			5.03294e-05		5.96506e-06		0.0114689
4.26351	57.5332	13987.8	0.0342984	0.0136672			0.418645	0.0026339	0.00725121	0.00455644	0				0.00029938			0.000764386	3.15396e-05		0.000164717	0			2.29747		0.0293173	0.00605676			0.00903474	0.000901931	0.00205424	0.000755782	0				0.000105431			9.52098e-05	2.02113e-06		5.10532e-05				0.0118359
4.26288	57.508	14012.9					0.409292	0.00481233	0.00713773	0.00513448	0				0.000219356		5.11147e-05	0.00082815			0.000132473	0			2.23667						0.0087581	0.000889939	0.00200144	0.000739471	0				0.000102349		1.03646e-05	9.31096e-05			4.95935e-05				0.0112297
4.26226	57.4829	14038					0.413611	0.00413684	0.00574553	0.00508849	0				0.000179271			0.000760405			0.000225784	0			2.24919						0.00880499	0.000889093	0.00200018	0.000741363	0				0.000102441			9.30358e-05			5.02057e-05				0.011325
4.26163	57.4578	14063.1			0.00213945		0.416628	0.00424783	0.00692651	0.0053841	0			4.24868e-05	0.000292115			0.000825211			0.000154135	0	0.000162012		2.26501				0.00173118		0.00887259	0.000894938	0.00201805	0.000747265	0			3.46245e-05	0.000103621			9.39168e-05			5.01411e-05		6.67006e-06		0.0114724
4.261	57.4327	14088.2					0.40061	0.00425405	0.00606063	0.00496348	0				0.000210867			0.000767453			0.000163539	0			2.21608						0.00866209	0.000881801	0.00198403	0.00073417	0				0.000101691			9.22466e-05			4.94502e-05				0.0110595
4.26037	57.4076	14113.3					0.409469	0.0019607	0.00654859	0.00457609	0				0.000230872		3.45327e-05	0.000817157			0.000112446	0	4.09073e-05		2.23893						0.00875598	0.000875321	0.0019978	0.000736415	0				0.000102372		1.02778e-05	9.30224e-05			4.94759e-05		6.00158e-06		0.0112372
4.25974	57.3825	14138.4					0.411771	0.00221539	0.00514173	0.00513976	0	0.000436735	0.000118331		0.000299304			0.000865159			0.000117347	0			2.24742						0.00878564	0.00087841	0.00199485	0.000740771	0	0.000427996	0.000106145		0.000102927			9.34559e-05			4.96028e-05				0.0113032
4.25911	57.3574	14163.6			0.00296263		0.408329	0.0030718	0.00883557	0.0040884	0				0.000319947			0.000843231			0.000197329	0			2.23516				0.00171945		0.00874967	0.000880839	0.00200914	0.000733918	0				0.000102812			9.3147e-05			4.98986e-05				0.0112176
4.25848	57.3323	14188.7					0.407322	0.00232348	0.00617217	0.00598051	0	0.000533555	0.000110641		0.000248638			0.000884221	5.1778e-06		0.000171385	0			2.22886						0.00872043	0.000874658	0.00199026	0.000741358	0	0.000426389	0.000105588		0.000102171			9.30946e-05	1.83156e-06		4.96308e-05				0.011155
4.25785	57.3071	14213.8			0.00382009		0.411209	0.00382314	0.00608485	0.00498589	0				0.000275007			0.000819926			0.000184506	0			2.26071				0.00174419		0.00886802	0.000895096	0.00201899	0.000747176	0				0.000103802			9.41329e-05			5.0425e-05				0.0114803
4.25722	57.282	14238.9	0.0361182		0.00443213		0.415976	0.00656764	0.00602528	0.00531395	0			3.92427e-05	0.000284236	6.04471e-05	3.82975e-05	0.000822502			0.000180119	0	2.09738e-05		2.28229		0.0291993		0.0017649		0.0089818	0.000918191	0.00203902	0.000756385	0			3.50471e-05	0.000104895	1.84724e-06	1.0523e-05	9.50944e-05			5.09105e-05		6.03124e-06		0.0117066
4.25659	57.2569	14264					0.400915	0.00525672	0.00731196	0.00475289	0				0.000170869	1.48788e-05		0.000878115			0.000122008	0			2.20755						0.00864084	0.000884473	0.00198504	0.000731192	0				0.000101225	1.56572e-06		9.25549e-05			4.91135e-05				0.0109879
4.25597	57.2318	14289.1		0.0065351	0.00614959		0.409079	0.00350152	0.00766436	0.00534405	0		0.000162071		0.000282674	0.000101188		0.000760301			0.00020918	0			2.25534			0.0059107	0.0017491		0.00882228	0.000889941	0.00201902	0.000746042	0		0.000106974		0.000103432	2.02768e-06		9.34602e-05			5.0351e-05				0.0114079
4.25534	57.2067	14314.2			0.00325435		0.402717	0.00381074	0.00719615	0.005668	0				0.00027307			0.000756988			0.000203749	0			2.22355				0.00171562		0.00869468	0.000881827	0.00199476	0.000739564	0				0.000102261			9.24291e-05			4.97773e-05				0.011125
4.25471	57.1816	14339.3					0.407592	0.00474643	0.00682883	0.00547902	0				0.000208086			0.000754227			0.000190042	0			2.22908						0.00872875	0.000887492	0.00199514	0.000739438	0				0.000102049			9.25178e-05			4.97639e-05				0.011165
4.25408	57.1565	14364.5					0.404114	0.00238136	0.00528669	0.00522197	0				0.00022815			0.000745337	9.1059e-06		0.000167966	0			2.2271						0.0086994	0.000874448	0.00198469	0.00073714	0				0.00010201			9.23467e-05	1.85016e-06		4.95853e-05				0.0111399
4.25345	57.1314	14389.6					0.412297	0.00452004	0.00572352	0.00482726	0				0.000287269			0.00083032			0.000163144	0			2.24459						0.00878693	0.000889864	0.00199747	0.000739086	0				0.000102851			9.32664e-05			4.98254e-05				0.0112872
4.25282	57.1062	14414.7					0.405793	0.00276924	0.00641379	0.00488062	0				0.000213718	1.97233e-05		0.000830468			0.000214452	0			2.22469						0.00870035	0.000875638	0.00198862	0.000734803	0				0.00010185	1.59629e-06		9.26931e-05			4.97752e-05				0.0111182
4.25219	57.0811	14439.8			0.00197245		0.406478	0.00189662	0.00549514	0.0046563	0				0.000192792			0.00070425			0.000236478	0			2.23586				0.00171581		0.00874714	0.000875617	0.00199392	0.000737338	0				0.000102253			9.2521e-05			5.01338e-05				0.0112297
4.25156	57.056	14464.9			0.0039124		0.418024	0.00333382	0.00697482	0.00501536	0				0.000278986			0.000698506			0.000173672	0			2.27959				0.00175162		0.00893813	0.000896172	0.00203158	0.000750306	0				0.000104237			9.38893e-05			5.05709e-05				0.0116223
4.25093	57.0309	14490		0.00718137			0.415176	0.00519713	0.00743491	0.00474443	0				0.000233073		2.05038e-05	0.000774962			0.000203251	0			2.26398			0.00592579			0.00887081	0.000900313	0.00202189	0.000744493	0				0.000103387		1.03076e-05	9.37212e-05			5.04216e-05				0.0114745
4.25031	57.0058	14515.1					0.40924	0.00491185	0.00498799	0.00456412	0				0.000219001			0.000702444	1.98414e-05		0.000171775	0			2.23591						0.00875923	0.000890581	0.00199097	0.000736725	0				0.000102363			9.24932e-05	1.91132e-06		4.97987e-05				0.0112277
4.24968	56.9807	14540.2					0.413614	0.00383743	0.00597876	0.00464424	0				0.000297671	5.89316e-06		0.00073555			0.000160837	0	2.12928e-05		2.26517						0.00889238	0.000896394	0.00202121	0.000746461	0				0.00010406	1.5539e-06		9.38326e-05			5.03737e-05		5.98089e-06		0.0115187
4.24905	56.9556	14565.4			0.00549338		0.412898	0.00357765	0.0065573	0.00498439	0	0.000465628			0.000225472	2.99653e-05		0.000762982			0.000202862	0			2.26224				0.00174877		0.00885677	0.000891853	0.00201688	0.000745499	0	0.000431329			0.000103319	1.67028e-06		9.36341e-05			5.04054e-05				0.0114624
4.24842	56.9305	14590.5		0.0166396			0.421724	0.0034152	0.00686385	0.00525525	0				0.000152713			0.000784044			0.000168808	0			2.29166			0.00602637			0.00898247	0.000899136	0.00203679	0.000753666	0				0.000103887			9.45936e-05			5.06898e-05				0.0117171
4.24779	56.9053	14615.6			0.00339164		0.425923	0.00430404	0.0059364	0.00443126	0				0.000253779	4.34163e-06		0.00075534			0.000182521	0			2.29673				0.00175241		0.0089961	0.000902894	0.00203028	0.000748801	0				0.000104313	1.55311e-06		9.43647e-05			5.07158e-05				0.0117328
4.24716	56.8802	14640.7					0.415623	0.00443645	0.00667183	0.00436272	0				0.000184403			0.000716804			0.000227929	0			2.25815						0.00884353	0.000893472	0.00201131	0.000740086	0				0.000102797			9.31154e-05			5.03783e-05				0.0114068
4.24653	56.8551	14665.8					0.40857	0.0052691	0.00669146	0.00476348	0				0.000218322			0.000774556			0.000138296	0			2.23602						0.00875385	0.00089217	0.00199906	0.000737556	0				0.000102336			9.28339e-05			4.96192e-05				0.0112257
4.2459	56.83	14690.9			0.00214743		0.409784	0.00257327	0.00660341	0.00453741	0				0.000158915	7.50916e-06		0.000896703			0.000180224	0			2.24488				0.00171977		0.00877948	0.000880595	0.00200308	0.000738064	0				0.000102266	1.54567e-06		9.36555e-05			4.99408e-05				0.0112953
4.24527	56.8049	14716					0.411813	0.00470242	0.00662336	0.00564681	0				0.000208134	1.55935e-05		0.000831581			9.69735e-05	0			2.24444						0.0087904	0.00089138	0.00200334	0.000743706	0				0.000102522	1.58648e-06		9.33354e-05			4.9526e-05				0.011294
4.24465	56.7798	14741.1					0.41445	0.00391487	0.00750478	0.0041423	0				0.000231592	1.17312e-05		0.000728468			0.000162088	0			2.25087						0.00881572	0.000888631	0.00201052	0.000737142	0				0.00010278	1.56919e-06		9.29435e-05			4.99218e-05				0.0113418
4.24402	56.7547	14766.3		0.0184031			0.411958	0.00392524	0.00673694	0.00481512	0				0.000183846			0.000855566			0.000182341	0			2.26329			0.00598691			0.00886079	0.000894501	0.00201979	0.00074538	0				0.000103211			9.41966e-05			5.03513e-05				0.0114791
4.24339	56.7296	14791.4		0.00673129			0.419095	0.00358741	0.0074357	0.00550828	0				0.0002569			0.000768919			0.000268908	0			2.27498			0.00594024			0.00891579	0.000894675	0.00202761	0.000750479	0				0.0001038			9.39553e-05			5.08977e-05				0.0115628
4.24276	56.7044	14816.5			0.00720534		0.417538	0.00237338	0.00538686	0.00484249	0				0.000215201			0.000847089			0.000174571	0			2.27589				0.00176058		0.00889609	0.000887329	0.00201453	0.000746107	0				0.000103451			9.42278e-05			5.03516e-05				0.0115521
4.24213	56.6793	14841.6					0.401698	0.00195526	0.00492497	0.00601612	0				0.000221929	1.9646e-05		0.000814709			0.000135936	0	9.62699e-06		2.21728						0.00866144	0.000869717	0.00197697	0.000738904	0				0.000101675	1.59252e-06		9.24175e-05			4.92778e-05		5.80735e-06		0.0110577
4.2415	56.6542	14866.7			0.00390672		0.40498	0.00455936	0.00703481	0.00525759	0				0.000191547	2.12627e-05		0.000652565			0.000217488	0			2.23172				0.00172368		0.00873026	0.00088804	0.00199951	0.000739566	0				0.000102137	1.61025e-06		9.21627e-05			4.99849e-05				0.011197
4.24087	56.6291	14891.8	0.0303855				0.408018	0.00427316	0.00576323	0.00521434	0				0.000307652			0.000799469	5.51637e-06		0.000165967	0			2.2474		0.0287967				0.00882658	0.000894824	0.00201161	0.000746203	0				0.000103672			9.3761e-05	1.85483e-06		5.01874e-05				0.0113802
4.24024	56.604	14916.9					0.410293	0.00305973	0.00678231	0.00531038	0				0.000259259			0.000804591			0.000157771	0			2.24005						0.00876588	0.000881417	0.00200029	0.000740588	0				0.000102582			9.30205e-05			4.97361e-05				0.0112503
4.23961	56.5789	14942					0.402851	0.00452305	0.00601709	0.00577896	0				0.000268376	6.98825e-05		0.00081722			0.000203722	0			2.21704						0.00867327	0.000883143	0.00198381	0.00073824	0				0.000101978	1.84434e-06		9.2495e-05			4.96507e-05				0.0110642
4.23899	56.5538	14967.2					0.407573	0.00475177	0.00616656	0.00557697	0				0.000276025	3.30208e-05		0.000760723			0.000199346	0			2.22939						0.0087283	0.000887483	0.00199174	0.000739899	0				0.000102385	1.66639e-06		9.25466e-05			4.98084e-05				0.0111661
4.23836	56.5287	14992.3					0.405373	0.0031864	0.00708287	0.00498792	0	0.000520195			0.000222758	5.98701e-05	8.64465e-05	0.00076589			0.000256501	0			2.22563						0.00870634	0.000878539	0.00199382	0.000736023	0	0.00042611			0.00010199	1.79861e-06	1.05033e-05	9.24563e-05			5.00318e-05				0.0111333
4.23773	56.5035	15017.4			0.00247605		0.418408	0.00217816	0.00698907	0.00546261	0	0.000431094			0.000196529	6.87738e-05		0.000822664	2.56582e-05		0.000167412	0			2.26828				0.00173298		0.0088821	0.000884505	0.00201848	0.000747705	0	0.000431029			0.000103143	1.86638e-06		9.39092e-05	1.95746e-06		5.02112e-05				0.0114897
4.2371	56.4784	15042.5					0.417584	0.0049165	0.00755055	0.00527981	0				0.000229864	7.84731e-05		0.000803776			0.000188731	0			2.26381						0.00887811	0.000898394	0.00202136	0.000746794	0				0.000103314	1.91555e-06		9.38154e-05			5.03202e-05				0.0114673
4.23647	56.4533	15067.6			0.00371605		0.414215	0.00325469	0.00597371	0.00528426	0			3.586e-05	0.000258472			0.000906742			0.00014917	0			2.26224				0.00173773		0.00885308	0.000889176	0.00201156	0.000746145	0			3.45624e-05	0.000103366			9.42522e-05			5.00747e-05				0.011449
4.23584	56.4282	15092.7		0.0231194	0.00636736		0.420641	0.00366308	0.00840709	0.00518289	0				0.000211318			0.000788673			0.000164055	0			2.31292			0.00613529	0.00179128		0.00908921	0.000911665	0.00207026	0.000762718	0				0.00010549			9.58007e-05			5.12992e-05				0.0119737
4.23521	56.4031	15117.8	0.0351655				0.413123	0.00363827	0.00531957	0.00546254	0	0.00055086			0.000196846	1.26054e-05		0.000900415			0.000193707	0			2.26667		0.0290096				0.0089104	0.000897447	0.00202252	0.000752354	0	0.00043432			0.000103786	1.5917e-06		9.48894e-05			5.06574e-05				0.0115529
4.23458	56.378	15142.9			0.00249185		0.409781	0.0034291	0.00692191	0.00474404	0				0.000136461	4.77441e-05		0.000847829			0.000202887	0			2.24656				0.00172315		0.00878787	0.000885748	0.0020066	0.000739811	0				0.000102251	1.74979e-06		9.3499e-05			5.01027e-05				0.0113146
4.23395	56.3529	15168.1					0.418763	0.00171753	0.00673121	0.00482225	0				0.000252425	5.69439e-05		0.000855205			0.000171626	0			2.262						0.00885857	0.000879656	0.00201142	0.000742338	0				0.000103131	1.8013e-06		9.38058e-05			5.00893e-05				0.0114252
4.23333	56.3278	15193.2					0.410533	0.00419493	0.00642645	0.00526007	0				0.000215086	3.46684e-05		0.000816673			0.000184263	0			2.24625						0.0087879	0.000889224	0.00200324	0.000742092	0				0.000102603	1.68322e-06		9.33022e-05			4.99876e-05				0.0113082
4.2327	56.3026	15218.3	0.0409642		0.00511479		0.420608	0.00485984	0.00686135	0.00524135	0				0.00021108	8.83225e-05		0.000750616			0.000270773	0			2.30102		0.0294049		0.00177933		0.00906124	0.000915053	0.00205594	0.000760687	0				0.000105166	2.00252e-06		9.53112e-05			5.16931e-05				0.0118757
4.23207	56.2775	15243.4					0.406917	0.00432843	0.00673592	0.00500142	0				0.000228314			0.000834467			0.000166751	0			2.22487						0.00871078	0.000883919	0.00199134	0.000735814	0				0.00010198			9.27644e-05			4.95642e-05				0.0111253
4.23144	56.2524	15268.5			0.0062674		0.424433	0.00297256	0.00824413	0.00549949	0				0.000169864			0.000745194			0.000198003	0			2.29727				0.00177049		0.00900571	0.000897809	0.00204598	0.000755703	0				0.000104084			9.44935e-05			5.08922e-05				0.0117581
4.23081	56.2273	15293.6					0.409569	0.00377866	0.00467235	0.00514911	0				0.000264959			0.000814409			0.000177626	0			2.24182						0.00876621	0.000885429	0.00199059	0.000740113	0				0.000102657			9.3112e-05			4.98584e-05				0.0112642
4.23018	56.2022	15318.7					0.408694	0.00430104	0.00648249	0.00641797	0			4.41669e-05	0.000105077	3.66905e-05		0.000823884			0.000202273	0			2.23878						0.00876299	0.000888173	0.00199996	0.000746588	0			3.43608e-05	0.000101867	1.69038e-06		9.31721e-05			4.9989e-05				0.0112505
4.22955	56.1771	15343.9		0.0106476	0.00796958		0.419646	0.00367583	0.0064848	0.00495429	0				0.000265231	1.66748e-05		0.000855542			0.00017609	0			2.28976			0.00599142	0.00177607		0.00896539	0.000899822	0.00203339	0.000751587	0				0.000104388	1.61636e-06		9.4891e-05			5.06906e-05				0.011699
4.22892	56.152	15369					0.411925	0.00425567	0.00613667	0.00579354	0				0.000329005			0.000910072			0.000240945	0			2.25361						0.00881928	0.000891995	0.00200733	0.000746842	0				0.000103462			9.40322e-05			5.04122e-05				0.0113767
4.22829	56.1269	15394.1					0.408314	0.0029733	0.00561591	0.00576871	0				0.000240296	3.43758e-05		0.00080211	1.58476e-05		0.000176577	0			2.22995						0.00872619	0.00087799	0.00198765	0.000740365	0				0.000102138	1.67206e-06		9.2692e-05	1.88513e-06		4.96613e-05				0.0111615
4.22766	56.1017	15419.2			0.00170711		0.405779	0.00408303	0.00608293	0.00629981	0				0.000218286			0.000829427			0.00023695	0			2.22953				0.00171044		0.00872306	0.000884513	0.00199217	0.000743839	0				0.00010214			9.29306e-05			5.00183e-05				0.0111716
4.22704	56.0766	15444.3					0.410163	0.00348153	0.00625791	0.00584337	0				0.000270451			0.00090936			0.00024872	0			2.24253						0.00877645	0.000884667	0.00200021	0.000744216	0				0.000102769			9.36665e-05			5.02572e-05				0.0112772
4.22641	56.0515	15469.4		0.0117959			0.413435	0.00517751	0.00729503	0.00642939	0				0.000265454	8.46923e-05		0.000831426			0.000168288	0			2.26269			0.00595426			0.00886957	0.000900983	0.00202291	0.000753677	0				0.00010364	1.94979e-06		9.40878e-05			5.02874e-05				0.0114777
4.22578	56.0264	15494.5		0.00975083			0.417316	0.00355087	0.00559024	0.00662074	0				0.000332631	7.59576e-06		0.000881309			0.000205232	0	4.65398e-05		2.28608			0.00600269			0.00897719	0.000901563	0.00203419	0.000762113	0				0.000105009	1.57413e-06		9.52741e-05			5.09741e-05		6.15451e-06		0.0117111
4.22515	56.0013	15519.6					0.411778	0.00448579	0.00685383	0.00540949	0				0.000328457			0.00089577			0.000148255	0			2.24569						0.00879416	0.000890688	0.00200539	0.000742844	0				0.000103173			9.37003e-05			4.98062e-05				0.0113053
4.22452	55.9762	15544.8					0.404772	0.00398674	0.00682934	0.00551039	0				0.000277086			0.000893641			0.000197582	0			2.22623						0.00870824	0.00088304	0.00199368	0.000739053	0				0.00010232			9.31478e-05			4.97651e-05				0.0111426
4.22389	55.9511	15569.9					0.409527	0.00442466	0.00789477	0.0067058	0				0.000255041			0.000912904			0.000210536	0			2.24079						0.00877936	0.000890029	0.00200984	0.000749074	0				0.000102763			9.37496e-05			5.01e-05				0.0112762
4.22326	55.9259	15595					0.41083	0.00202913	0.00674501	0.00623811	0				0.000328493			0.000917862			0.000230921	0			2.24557						0.00878917	0.000878299	0.0020048	0.000746997	0				0.000103171			9.38092e-05			5.02212e-05				0.0113045
4.22263	55.9008	15620.1		0.00966317			0.415608	0.00438575	0.00789506	0.00623534	0	0.000498748			0.000293964			0.000851585			0.000230275	0			2.27047			0.00595569			0.00889889	0.000898815	0.00203013	0.000754244	0	0.000432878			0.000103998			9.43842e-05			5.07061e-05				0.0115409
4.222	55.8757	15645.2					0.408646	0.00394034	0.0057635	0.00593663	0				0.00025102			0.000867867			0.000130024	0		1.02999e-05	2.23574						0.00874941	0.000885011	0.0019933	0.000743037	0				0.000102444			9.3251e-05			4.95504e-05			6.75614e-07	0.0112181
4.22138	55.8506	15670.3					0.40649	0.00436079	0.00725133	0.00585262	0				0.000274046			0.000916241			0.000136301	0			2.22785						0.00872319	0.000885557	0.00199724	0.000741306	0				0.000102379			9.33289e-05			4.94945e-05				0.0111588
4.22075	55.8255	15695.4					0.409825	0.00288644	0.00716245	0.00569759	0	0.000436354			0.000253127			0.00096052	2.457e-05		0.000179506	0			2.25146						0.00882887	0.000887112	0.00201713	0.000748068	0	0.00043058			0.000103315			9.45031e-05	1.94979e-06		5.02169e-05				0.0113919
4.22012	55.8004	15720.5					0.41443	0.00206473	0.00717701	0.00623792	0				0.000265755			0.00091481	2.36436e-05		0.000226948	0			2.25708						0.00883986	0.000881726	0.00201439	0.000749758	0				0.000103235			9.41406e-05	1.9424e-06		5.03868e-05				0.0114044
4.21949	55.7753	15745.7					0.41335	0.00510732	0.00760936	0.00642996	0				0.000258133			0.000950559			0.000188889	0			2.25111						0.00882461	0.000896106	0.00201434	0.000749897	0				0.000103083			9.42168e-05			5.01389e-05				0.0113617
4.21886	55.7502	15770.8			0.00204224		0.403933	0.00413926	0.00773489	0.00619757	0				0.000216926			0.000942856			0.000189357	0			2.22475				0.00171202		0.00871326	0.00088474	0.00200033	0.00074328	0				0.000102127			9.34931e-05			4.97767e-05				0.011147
4.21823	55.725	15795.9		0.0117437			0.400462	0.00137545	0.00733729	0.00569546	0				0.000242391			0.000860573			0.000169024	0			2.22163			0.00587254			0.00868331	0.000869634	0.00199545	0.000739694	0				0.000102106			9.29464e-05			4.9603e-05				0.0111152
4.2176	55.6999	15821		0.0111476	0.00264672		0.402939	0.00363298	0.00635523	0.00554669	0			7.68166e-05	0.000328905	2.64488e-05		0.000972897			0.000223113	0			2.23621			0.0059004	0.00172157		0.0087414	0.000885558	0.002001	0.000742833	0			3.45539e-05	0.000103078	1.64029e-06		9.39998e-05			5.01358e-05				0.011247
4.21697	55.6748	15846.1					0.410348	0.00272862	0.00653175	0.00564796	0				0.000188115			0.00099081	5.37692e-05		0.000250819	0			2.24413						0.00878174	0.000881318	0.00200258	0.000743602	0				0.000102406			9.41228e-05	2.08571e-06		5.02927e-05				0.0112908
4.21634	55.6497	15871.2		0.0121446			0.407769	0.00387264	0.00742808	0.0062317	0				0.000242886			0.000972553			0.00019431	0			2.25364			0.00595801			0.00884377	0.000894662	0.00202426	0.000752925	0				0.00010356			9.48352e-05			5.04361e-05				0.0114356
4.21572	55.6246	15896.3					0.401494	0.00240166	0.00623554	0.00621811	0				0.000231805			0.000875735			0.0002079	0			2.21092						0.00864566	0.000870457	0.00198013	0.00073865	0				0.000101551			9.25638e-05			4.95521e-05				0.0110071
4.21509	55.5995	15921.4					0.41286	0.00470861	0.00682594	0.00545226	0				0.000243217			0.000954263			0.000181128	0			2.25011						0.00881268	0.000893135	0.00200824	0.000744164	0				0.000102897			9.41345e-05			5.0046e-05				0.0113444
4.21446	55.5744	15946.6					0.411267	0.00363537	0.00636059	0.0061867	0				0.0002155			0.00102232			0.000217732	0			2.24124						0.00877842	0.000885079	0.00199991	0.000745638	0				0.000102451			9.4196e-05			5.00809e-05				0.011266
4.21383	55.5493	15971.7			0.00541352		0.409966	0.00320948	0.00629659	0.00647492	0				0.00025732			0.000929828			0.000183222	0			2.24475				0.0017372		0.0087854	0.0008843	0.00200267	0.000748239	0				0.00010282			9.38757e-05			4.99844e-05				0.0113011
4.2132	55.5241	15996.8					0.409706	0.00403625	0.00561771	0.00549514	0				0.00019068			0.000962013			0.000164654	0	4.03696e-05		2.23856						0.00875972	0.000885997	0.00199371	0.000741244	0				0.0001022			9.37768e-05			4.97525e-05		6.00063e-06		0.0112387
4.21257	55.499	16021.9					0.406504	0.00289391	0.00641149	0.00586649	0				0.000287935			0.000997159			0.000127439	0			2.22468						0.00870663	0.000876536	0.00198924	0.000739963	0				0.000102253			9.35556e-05			4.93558e-05				0.0111217
4.21194	55.4739	16047					0.410434	0.00567977	0.0077355	0.0056976	0				0.000213529			0.00100972			0.000159816	0	1.07055e-05		2.25086						0.00884493	0.00090257	0.00202299	0.000749168	0				0.000103266			9.48912e-05			5.01909e-05		5.90616e-06		0.0114056
4.21131	55.4488	16072.1		0.00908471	0.00382436		0.40849	0.00212472	0.0060177	0.00586955	0			3.86085e-05	0.000206579			0.000912395			0.000157532	0			2.25			0.00590797	0.00173275		0.00879604	0.000880647	0.00200539	0.000746725	0			3.44664e-05	0.000102775			9.39809e-05			4.99576e-05				0.0113508
4.21068	55.4237	16097.2					0.402771	0.00262984	0.00651579	0.00678819	0				0.000258919	4.75142e-06		0.00101331	2.853e-05		0.000173423	0	1.9504e-05		2.22972						0.0087527	0.000881736	0.00200458	0.000750118	0				0.000102869	1.53329e-06		9.43339e-05	1.96076e-06		4.99551e-05		5.91466e-06		0.01123
4.21006	55.3986	16122.3	0.0318695	0.0107148			0.419677	0.00513505	0.00662312	0.00618466	0				0.000241101			0.000952277			0.000157049	0			2.29731		0.0293174	0.00604414			0.00904392	0.000915208	0.00205188	0.000764498	0				0.000105176			9.62189e-05			5.10356e-05				0.0118401
4.20943	55.3735	16147.5		0.0174709	0.00260167		0.419118	0.00458222	0.00776251	0.0056233	0	0.000474039			0.000223839	1.56755e-05		0.000937088			0.000131035	0			2.28799			0.00603256	0.00175046		0.00897202	0.000905394	0.00204204	0.000755791	0	0.000435436			0.000104285	1.61293e-06		9.54068e-05			5.05129e-05				0.0117021
4.2088	55.3484	16172.6					0.411166	0.00510759	0.00781311	0.00602255	0				0.000305929			0.00100306			0.000207353	0			2.24215						0.00878972	0.00089368	0.00200991	0.000745815	0				0.000103044			9.42258e-05			5.0096e-05				0.0112858
4.20817	55.3232	16197.7		0.00651387			0.408295	0.00471671	0.00754635	0.00585689	0				0.000284061			0.000961474			0.000175496	0			2.24116			0.00588434			0.00877915	0.000892107	0.00200946	0.000745311	0				0.000102979			9.40581e-05			4.99578e-05				0.0112858
4.20754	55.2981	16222.8		0.012037			0.411505	0.00436112	0.00669241	0.00554484	0				0.00022176			0.00102105			0.000160315	0			2.26553			0.00597222			0.00888467	0.000899362	0.00202553	0.000751295	0				0.000103709			9.53168e-05			5.03881e-05				0.0115244
4.20691	55.273	16247.9					0.416448	0.00341002	0.00670433	0.00588714	0				0.000236696			0.000943934			0.000122703	0			2.25956						0.00885124	0.000888644	0.00201228	0.000748086	0				0.000103103			9.43005e-05			4.98668e-05				0.0114185
4.20628	55.2479	16273		0.00941275	0.00600259		0.413638	0.00445482	0.00595711	0.00541065	0				0.000190315			0.000975663			0.000171201	0			2.26381			0.00593821	0.00175218		0.00886468	0.000896718	0.00201478	0.00074801	0				0.00010319			9.47562e-05			5.02686e-05				0.0114757
4.20565	55.2228	16298.1		0.00718188			0.406012	0.00186767	0.00708849	0.0055093	0				0.000268452			0.000964982			0.000112918	0			2.23009			0.00585952			0.00872568	0.000873558	0.00199754	0.000740001	0				0.000102408			9.36254e-05			4.9405e-05				0.0111763
4.20502	55.1977	16323.2	0.0325753				0.410885	0.00519749	0.00648719	0.00470361	0			7.53432e-05	0.000359526			0.000939914			0.000155878	0			2.25787		0.0289251				0.0088771	0.000903167	0.00202348	0.000746645	0			3.49231e-05	0.000104358			9.48569e-05			5.03405e-05				0.0114798
4.20439	55.1726	16348.4					0.411889	0.00457423	0.00549654	0.00531679	0				0.000241064			0.00104958			0.000219247	0			2.24451						0.00878794	0.000890447	0.00199702	0.000741806	0				0.000102654			9.44019e-05			5.0125e-05				0.0112907
4.20377	55.1475	16373.5		0.0141217			0.408207	0.00343259	0.00470234	0.00530062	0			3.61448e-05	0.000189386			0.000928274	1.37319e-05		0.000146447	0			2.25205			0.00593818			0.00880172	0.000887962	0.00200037	0.000744456	0			3.44818e-05	0.000102771			9.41371e-05	1.89088e-06		4.99421e-05				0.0113703
4.20314	55.1223	16398.6			0.00600517		0.41529	0.00434951	0.00598518	0.00551906	0				0.000198843			0.001012	1.41399e-05		0.000144242	0			2.27408				0.00175706		0.00889771	0.000898675	0.00202052	0.00075064	0				0.00010352			9.52042e-05	1.90584e-06		5.02712e-05				0.0115598
4.20251	55.0972	16423.7		0.015317	0.0053362		0.408052	0.00254887	0.00596342	0.00574628	0				0.000215446	5.56646e-05		0.00101217			0.000185363	0			2.25424			0.0059544	0.00174477		0.00881601	0.000885014	0.00201017	0.000747985	0				0.000103079	1.79719e-06		9.47227e-05			5.02245e-05				0.0114009
4.20188	55.0721	16448.8			0.00471712		0.415833	0.00362839	0.00497548	0.00502313	0				0.000239401			0.000927675			0.000188474	0			2.26951				0.00174502		0.00887257	0.000892204	0.00200907	0.000745774	0				0.000103401			9.44785e-05			5.03378e-05				0.0115004
4.20125	55.047	16473.9			0.00376278		0.410847	0.00185903	0.00703307	0.00541317	0				0.000286548			0.000966446			0.000189206	0			2.25542				0.00173627		0.0088274	0.000881251	0.00201496	0.000746068	0				0.000103407			9.4462e-05			5.02282e-05				0.0114033
4.20062	55.0219	16499					0.409464	0.00183613	0.00458255	0.00581596	0	0.000452734	0.000109463		0.000318578		2.37876e-05	0.00103349			0.00017021	0			2.24677						0.00877863	0.000876962	0.00199308	0.000744562	0	0.000428301	0.000106156		0.000103078		1.02504e-05	9.4352e-05			4.98948e-05				0.0113058
4.19999	54.9968	16524.1					0.409541	0.00516599	0.0069722	0.0054274	0				0.000184843			0.000992377			0.000188235	0			2.2424						0.00878304	0.000894127	0.00200602	0.000742946	0				0.000102452			9.41881e-05			5.00083e-05				0.011289
4.19936	54.9717	16549.3					0.418943	0.00376176	0.00695642	0.00549752	0				0.000266276			0.00090348			0.000211923	0	2.16171e-05		2.27216						0.0089024	0.000894293	0.00202231	0.000749362	0				0.000103701			9.45053e-05			5.05365e-05		5.97108e-06		0.0115321
4.19873	54.9466	16574.4					0.411906	0.0035839	0.00595979	0.00487156	0				0.000231736	3.74985e-05		0.000964294			0.000232314	0			2.24545						0.00878702	0.000885364	0.00199912	0.000739481	0				0.000102596	1.69596e-06		9.3962e-05			5.0185e-05				0.0112942
4.19811	54.9214	16599.5					0.413448	0.00534515	0.00579475	0.00511717	0				0.000242038			0.00103572			0.000169947	0			2.24771						0.00880671	0.000895436	0.00200101	0.000741722	0				0.000102787			9.44493e-05			4.9939e-05				0.0113209
4.19748	54.8963	16624.6					0.415107	0.00268915	0.00672708	0.00596406	0				0.000246832			0.000897758			7.09838e-05	0			2.25521						0.00883046	0.000883599	0.0020092	0.00074729	0				0.00010299			9.39182e-05			4.95269e-05				0.0113784
4.19685	54.8712	16649.7			0.0073567		0.424879	0.00206364	0.00528298	0.00534864	0	0.000480585		8.10893e-05	0.000268825			0.000933528	1.11413e-05		0.000174861	0			2.3042				0.00177739		0.00901472	0.000893824	0.00203234	0.000755495	0	0.00043611		3.52119e-05	0.000104668			9.55288e-05	1.90503e-06		5.08117e-05				0.0118023
4.19622	54.8461	16674.8		0.00855186	0.00359002		0.437485	0.00562879	0.0069403	0.00466454	0				0.000266466			0.000816814			0.000150859	0			2.35407			0.00612151	0.00179497		0.00926974	0.000931217	0.00208364	0.000767765	0				0.000106851			9.69222e-05			5.1752e-05				0.0123107
4.19559	54.821	16699.9		0.00953658			0.415746	0.00247789	0.00494578	0.0048266	0				0.000245745			0.000933081			0.000167709	0			2.26855			0.00593723			0.00887297	0.000886458	0.00200911	0.000744848	0				0.000103443			9.45148e-05			5.02373e-05				0.0114967
4.19496	54.7959	16725			0.00429594		0.415523	0.00289092	0.00515827	0.00465325	0				0.000241751			0.000858099			0.000182447	0			2.27348				0.0017503		0.00890873	0.000892246	0.00201855	0.000747063	0				0.000103853			9.45263e-05			5.05212e-05				0.0115696
4.19433	54.7708	16750.2		0.0104178	0.00539217		0.418407	0.00603449	0.00624689	0.00486379	0				0.000229489			0.000921497	1.21876e-05		0.000149931	0			2.28383			0.00598278	0.0017607		0.0089479	0.000910736	0.00202964	0.000750188	0				0.000104075			9.51092e-05	1.90322e-06		5.04939e-05				0.0116541
4.1937	54.7457	16775.3					0.421429	0.00528987	0.00669148	0.00563051	0				0.000201349			0.000897342			0.000144728	0			2.27632						0.00892546	0.000903106	0.00202333	0.000750916	0				0.000103493			9.45848e-05			5.02543e-05				0.0115668
4.19307	54.7205	16800.4			0.00322928		0.422431	0.00556391	0.0059356	0.00565623	0				0.000200106	4.52696e-05		0.000899892	1.33842e-05		0.000152158	0			2.28087				0.00174478		0.00894342	0.000905802	0.0020224	0.000752129	0				0.000103635	1.75536e-06		9.47341e-05	1.904e-06		5.03645e-05				0.0116066
4.19245	54.6954	16825.5					0.412352	0.0010653	0.00578364	0.00451426	0				0.000283155	0.00015017		0.000927873			0.000190678	0			2.24748						0.00878534	0.000872306	0.00199735	0.000737355	0				0.000102808	2.26167e-06		9.3737e-05			4.99533e-05				0.0112993
4.19182	54.6703	16850.6					0.413955	0.00604539	0.0056685	0.00518742	0				0.000268435		3.38134e-05	0.000905099			0.000157306	0			2.24981						0.00881527	0.000899576	0.00200173	0.000742581	0				0.00010299		1.03173e-05	9.38554e-05			4.99093e-05				0.0113392
4.19119	54.6452	16875.7		0.0087329	0.00418903		0.42219	0.00410192	0.00465001	0.00551241	0				0.00017026	5.15445e-05		0.000827255			0.00014844	0			2.29086			0.00597704	0.0017554		0.00897149	0.000901305	0.00202246	0.000753859	0				0.000103823	1.79314e-06		9.46736e-05			5.05105e-05				0.0116956
4.19056	54.6201	16900.8					0.423417	0.00328205	0.00550402	0.00526416	0			6.00279e-05	0.000263631			0.000811367			0.000104314	0			2.28293						0.00894136	0.000893483	0.00201861	0.00074954	0			3.48473e-05	0.000103876			9.4209e-05			5.00814e-05				0.0116079
4.18993	54.595	16925.9		0.00877967	0.00592678		0.421664	0.00467405	0.00558813	0.00496988	0				0.000365113			0.000835071			0.00017878	0			2.28859			0.00597643	0.00176402		0.00896753	0.000904097	0.00202696	0.000750982	0				0.000104802			9.47e-05			5.06582e-05				0.0116824
4.1893	54.5699	16951.1			0.00387738		0.413497	0.00466015	0.00588116	0.00469536	0				0.00024868			0.000839824			0.000136962	0			2.25793				0.00173546		0.00883371	0.000894696	0.00200752	0.000741844	0				0.000103132			9.37466e-05			4.9924e-05				0.0114069
4.18867	54.5448	16976.2			0.00366277		0.428567	0.00176145	0.0054665	0.00422148	0				0.000105997		1.49851e-05	0.000913452			0.000191272	0			2.30306				0.0017561		0.00902142	0.000891072	0.00203054	0.00074871	0				0.000103694		1.03748e-05	9.52972e-05			5.0827e-05				0.0117806
4.18804	54.5196	17001.3					0.418129	0.0023788	0.0060952	0.00409172	0				0.000176477			0.00078056			0.00012296	0			2.26473						0.00886084	0.000883542	0.00200945	0.000739106	0				0.000102811			9.34865e-05			4.98743e-05				0.0114461
4.18741	54.4945	17026.4					0.427944	0.00181194	0.00659247	0.00469613	0				0.00020152			0.000924556			0.000141608	0			2.29552						0.00900004	0.000889533	0.00203219	0.000749622	0				0.000103973			9.51616e-05			5.0471e-05				0.0117183
4.18679	54.4694	17051.5		0.00867735	0.00540794		0.425052	0.00396789	0.00620807	0.00511305	0		0.000140376		0.000224978			0.000805613			0.000178739	0			2.306			0.00600896	0.00177111		0.00903451	0.000905473	0.00204135	0.00075587	0		0.000108442		0.000104663			9.50725e-05			5.09381e-05				0.0118363
4.18616	54.4443	17076.6					0.420654	0.00167403	0.00683543	0.00390224	0				0.000270631			0.000841182			0.000124563	0			2.27027						0.00888777	0.000881385	0.0020164	0.000739326	0				0.000103452			9.39426e-05			4.9962e-05				0.0114923
4.18553	54.4192	17101.7					0.414848	0.00252942	0.00654984	0.00395363	0			5.49422e-05	0.000214549			0.000849003			0.000167846	0	1.29204e-05		2.26073						0.00886425	0.000886302	0.00201629	0.000740077	0			3.46902e-05	0.000103236			9.40445e-05			5.02144e-05		5.91535e-06		0.0114517
4.1849	54.3941	17126.9					0.418712	0.0029694	0.00512835	0.00416222	0				0.000205531			0.0008708			0.000176506	0	1.64765e-05		2.26292						0.00885753	0.000885901	0.00200315	0.000738939	0				0.000102885			9.38763e-05			5.01095e-05		5.9158e-06		0.0114288
4.18427	54.369	17152					0.431373	0.00141307	0.00468874	0.00408494	0				0.000202489			0.000831194			0.000181796	0			2.30892						0.00906567	0.000892232	0.00203326	0.000750486	0				0.000104532			9.51902e-05			5.09465e-05				0.0118496
4.18364	54.3439	17177.1					0.428083	0.00417062	0.0048487	0.00496778	0				0.000232937			0.000789671			0.000189403	0			2.28826						0.00897481	0.000898974	0.00201746	0.000748844	0				0.000103833			9.42007e-05			5.05688e-05				0.0116476
4.18301	54.3187	17202.2		0.00604184	0.00260537		0.419788	0.00326459	0.00587944	0.00460226	0				0.000210844	8.6561e-05		0.000798759			0.000130214	0	4.43531e-05		2.27952			0.00593948	0.00174033		0.00892344	0.000893447	0.00202063	0.000746219	0				0.000103614	1.96404e-06		9.41505e-05			5.0216e-05		6.09792e-06		0.0115912
4.18238	54.2936	17227.3	0.043821				0.431861	0.00524707	0.00578068	0.00462707	0				0.000243281			0.00089077	1.87579e-05		0.000129475	0	2.38756e-05		2.32387		0.0295915				0.0091726	0.00092241	0.00206235	0.000761942	0				0.000105948			9.65957e-05	1.97027e-06		5.12616e-05		6.11905e-06		0.0120637
4.18175	54.2685	17252.4					0.423406	0.00292913	0.00687092	0.00430724	0				0.000198473			0.000916971	4.93016e-05		0.000185896	0	7.8908e-05		2.29165						0.00901315	0.000898853	0.00204183	0.000750658	0				0.000104377			9.55073e-05	2.10188e-06		5.09019e-05		6.32366e-06		0.0117459
4.18112	54.2434	17277.5	0.0727691				0.423841	0.00333562	0.00787502	0.00465074	0			4.65329e-05	0.000254553			0.000797978			0.000188483	0			2.31749		0.0298604				0.00916738	0.000916126	0.00208149	0.000765104	0			3.56492e-05	0.000106429			9.64973e-05			5.17736e-05				0.0120785
4.1805	54.2183	17302.6					0.415394	0.00523959	0.00604029	0.00486228	0				0.000237578			0.000812301			0.000188353	0			2.25727						0.00883965	0.000897253	0.0020075	0.000742381	0				0.000103034			9.35689e-05			5.0163e-05				0.0113988
4.17987	54.1932	17327.8					0.419762	0.0036284	0.00694811	0.00392753	0				0.000180998			0.000739853			0.000208492	0			2.27397						0.00890141	0.0008931	0.0020211	0.000740966	0				0.000103209			9.36207e-05			5.04899e-05				0.0115346
4.17924	54.1681	17352.9					0.416322	0.0029375	0.00597995	0.00442408	0				0.000200256	4.34659e-05		0.000782782			0.000169804	0			2.2634						0.00885985	0.000887181	0.00201071	0.000741466	0				0.000103026	1.73589e-06		9.35837e-05			5.01571e-05				0.0114498
4.17861	54.1429	17378					0.418682	0.00288159	0.00762737	0.00465426	0				0.000244131			0.00079786			0.000177008	0			2.26809						0.00888184	0.000887903	0.00202133	0.000743472	0				0.000103365			9.37662e-05			5.02505e-05				0.0114866
4.17798	54.1178	17403.1					0.417235	0.00456405	0.00639017	0.00401627	0				0.000196387			0.000839148			0.00018852	0			2.2649						0.00886727	0.000895692	0.00201342	0.000739637	0				0.000103039			9.38985e-05			5.02677e-05				0.011461
4.17735	54.0927	17428.2					0.419106	0.00434853	0.00717438	0.00478657	0		0.000113629		0.000225857			0.000791505	3.53811e-05		0.000198193	0			2.26402						0.00887595	0.000894522	0.00201721	0.000743469	0		0.000106764		0.000103179			9.36491e-05	2.00452e-06		5.03122e-05				0.0114556
4.17672	54.0676	17453.3					0.418367	0.00227281	0.00511016	0.0043335	0				0.000187709			0.000802943	1.11091e-05		0.000186019	0		3.7796e-06	2.2642						0.00886096	0.000882898	0.00200422	0.000740237	0				0.000102855			9.35882e-05	1.87932e-06		5.01869e-05			6.47484e-07	0.011442
4.17609	54.0425	17478.4					0.409847	0.00431728	0.00761787	0.00434388	0				0.000230379			0.000762133			0.000159484	0			2.23938						0.00876663	0.000888036	0.00200517	0.000735984	0				0.000102471			9.28389e-05			4.97617e-05				0.0112508
4.17546	54.0174	17503.5		0.0189334	0.00712038		0.413683	0.00262366	0.0042774	0.00426887	0		0.00012664		0.000239994			0.000851163	8.41372e-05		0.000194029	0			2.2817			0.00602442	0.00176899		0.00892111	0.000893062	0.00201899	0.000746928	0		0.000107707		0.000104097			9.47218e-05	2.26969e-06		5.07037e-05				0.0116398
4.17484	53.9923	17528.7			0.0028687		0.41118	0.0038792	0.00603914	0.00483611	0				0.000193895			0.000788483			0.000182173	0			2.24875				0.00172512		0.00879527	0.000888051	0.00200223	0.000740304	0				0.000102544			9.32039e-05			5.00004e-05				0.0113261
4.17421	53.9672	17553.8		0.0071575	0.00499664		0.412063	0.00232979	0.00697751	0.00570073	0				0.000179246	1.93058e-05		0.000817468			0.000153334	0			2.26604			0.00592855	0.0017476		0.00885934	0.000886211	0.00202056	0.000749705	0				0.000103165	1.61752e-06		9.39824e-05			5.0193e-05				0.0114905
4.17358	53.942	17578.9	0.0291121				0.412066	0.00276325	0.00635516	0.00467964	0				0.000267573			0.000861418			0.000159001	0			2.26266		0.0289017				0.00888133	0.000890613	0.00202241	0.000746374	0				0.000103869			9.44389e-05			5.03463e-05				0.0115018
4.17295	53.9169	17604			0.002673		0.410806	0.00539597	0.00688584	0.00449203	0	0.000428201			0.000297485			0.000795493			0.000200467	0			2.24639				0.00172428		0.00879414	0.000895767	0.00200667	0.000738635	0	0.000428604			0.000103075			9.32472e-05			5.00969e-05				0.0113151
4.17232	53.8918	17629.1		0.0114229	0.00919148		0.411014	0.00526997	0.00657672	0.00519454	0				0.000169869	6.79845e-05		0.000891463			0.000223322	0			2.26682			0.00596197	0.00177238		0.00887157	0.000902906	0.00202253	0.000748619	0				0.000103321	1.86805e-06		9.45446e-05			5.06481e-05				0.0115172
4.17169	53.8667	17654.2					0.414016	0.00397922	0.00659652	0.00477048	0				0.000180712			0.000774316			0.000161538	0			2.24851						0.00880526	0.000888122	0.00200406	0.000739613	0				0.000102428			9.30872e-05			4.98722e-05				0.0113194
4.17106	53.8416	17679.3		0.00836359			0.421336	0.00319992	0.00618745	0.00445197	0				0.000257547		3.31709e-05	0.000789597			0.000128953	0			2.27883			0.00594907			0.00892799	0.000892786	0.00202145	0.000745177	0				0.000103813		1.0402e-05	9.40689e-05			5.01909e-05				0.0115834
4.17043	53.8165	17704.4		0.00650142			0.39905	0.0029011	0.00561843	0.0048269	0				0.000133415			0.000849639			0.000226661	0			2.2076			0.00581331			0.00862727	0.000872315	0.00197563	0.000731197	0				0.000100988			9.23673e-05			4.96098e-05				0.0109827
4.1698	53.7914	17729.6					0.411846	0.00147584	0.0072909	0.00525563	0				0.000227231	8.8551e-06		0.000741531	1.55212e-05		0.000176398	0			2.24883						0.0087951	0.000875596	0.00200773	0.00074212	0				0.000102671	1.55337e-06		9.29302e-05	1.89453e-06		4.99514e-05				0.0113219
4.16918	53.7663	17754.7					0.409367	0.00348796	0.00779494	0.00468347	0				0.000202741	2.91386e-05		0.00084349			0.000193363	0			2.23739						0.00875863	0.000883305	0.00200478	0.00073722	0				0.000102267	1.65097e-06		9.31882e-05			4.99001e-05				0.0112336
4.16855	53.7411	17779.8	0.0355973		0.00338453		0.414198	0.00268311	0.00762422	0.00540225	0				0.000311791			0.000769131			0.000203899	0			2.2806		0.0291724		0.00175807		0.00896524	0.000897521	0.00204553	0.00075621	0				0.00010495			9.4742e-05			5.09901e-05				0.0116883
4.16792	53.716	17804.9		0.00874105	0.00247297		0.418069	0.00441872	0.00755979	0.00482175	0				0.000262772	7.09663e-06		0.000849067			0.000168663	0			2.2755			0.00595525	0.00174026		0.00891775	0.000899624	0.00202987	0.000747591	0				0.000103914	1.5605e-06		9.44386e-05			5.04288e-05				0.0115747
4.16729	53.6909	17830					0.407209	0.00431887	0.00706263	0.00461994	0				0.000255773			0.000839953	1.34238e-05		0.000173414	0			2.22939						0.00873085	0.000885758	0.00199723	0.000735474	0				0.000102335			9.299e-05	1.87519e-06		4.97034e-05				0.0111717
4.16667	53.6658	17855.1		0.0119649			0.406369	0.00621734	0.00599041	0.00524611	0				0.000342877			0.00085351			0.000166833	0			2.24644			0.00592524			0.0087894	0.000901711	0.00200618	0.000743924	0				0.000103511			9.37272e-05			5.00277e-05				0.0113381
4.16603	53.6407	17880.2					0.417033	0.000994642	0.00639356	0.00486101	0				0.000293911			0.000778577	7.23972e-06		0.000213829	0			2.27873						0.00894033	0.000884963	0.00203026	0.000750127	0				0.000104397			9.4374e-05	1.87786e-06		5.08168e-05				0.0116274
4.1654	53.6156	17905.3		0.0116235			0.417849	0.00461871	0.00659359	0.00524277	0				0.000254006			0.000761117			0.000149491	0			2.28194			0.00598252			0.00893547	0.000902543	0.00202924	0.000751316	0				0.000104089			9.41898e-05			5.04376e-05				0.011632
4.16477	53.5905	17930.5			0.0061134		0.413545	0.00395531	0.00616524	0.00551628	0	0.000494915			0.000264334	1.78671e-05		0.000780953	2.39455e-05		0.000223104	0			2.27601				0.00176679		0.00893528	0.000901356	0.002032	0.000754548	0	0.000435142			0.000104395	1.62265e-06		9.4521e-05	1.9659e-06		5.09369e-05				0.0116301
4.16414	53.5654	17955.6		0.00920093			0.40988	0.00499298	0.00642965	0.00510618	0	0.000474333			0.000442618	9.53863e-05		0.000837275			0.000181761	0			2.24883			0.00591022			0.00880553	0.000895369	0.00200803	0.000743083	0	0.00042962			0.000103995	1.99362e-06		9.36283e-05			5.0094e-05				0.0113481
4.16352	53.5402	17980.7			0.00198791		0.419905	0.00566013	0.0039155	0.00429759	0				0.000252399			0.000787669	1.76143e-05		0.000172392	0			2.27939				0.00173632		0.00891955	0.000905173	0.00200964	0.000744296	0				0.000103773			9.40468e-05	1.92315e-06		5.04052e-05				0.0115847
4.16289	53.5151	18005.8					0.409869	0.00295982	0.00471971	0.00490824	0				0.000281486			0.00081622			0.000190515	0			2.24094						0.00875806	0.000880344	0.00198864	0.000738088	0				0.000102627			9.30185e-05			4.98682e-05				0.0112474
4.16226	53.49	18030.9					0.407814	0.00394919	0.00550541	0.0044376	0		0.000157727		0.000213323			0.00074643			0.000154769	0			2.23441						0.0087382	0.000884343	0.00199041	0.000734923	0		0.00010601		0.000102173			9.25671e-05			4.96346e-05				0.0112024
4.16163	53.4649	18056			0.00216972		0.42179	0.00473023	0.00559936	0.00489877	0				0.000245975			0.000771336	2.74471e-05		0.000205814	0		4.15003e-05	2.28057				0.0017388		0.00893711	0.000901252	0.00202	0.000748019	0				0.000103833			9.40478e-05	1.97489e-06		5.06202e-05			8.43658e-07	0.0116011
4.161	53.4398	18081.1					0.408881	0.00465708	0.00622059	0.00435483	0		0.000160877		0.000181024			0.000750755	5.77118e-06		0.000210597	0			2.24002						0.00876079	0.000889643	0.00199792	0.000735956	0		0.000106234		0.000102212			9.27713e-05	1.84137e-06		5.00129e-05				0.0112527
4.16037	53.4147	18106.2			0.00680852		0.416991	0.00338541	0.00667897	0.00477385	0				0.000195156			0.000858626	1.08027e-05		0.000178547	0			2.26901				0.00175609		0.00888082	0.000891212	0.00201825	0.00074471	0				0.000103204			9.41538e-05	1.88346e-06		5.0301e-05				0.011501
4.15974	53.3896	18131.4					0.418862	0.00465932	0.00538572	0.00454431	0	0.000506389			0.000211615	1.47431e-05		0.000811901			0.000227783	0			2.26746						0.00887954	0.000896582	0.00200926	0.000742647	0	0.000431174			0.000103163	1.59182e-06		9.38033e-05			5.04893e-05				0.0114792
4.15911	53.3645	18156.5	0.0384295	0.00601023	0.00190752		0.421827	0.00289474	0.00682495	0.00429467	0				0.00022493			0.000748523	2.84726e-05		0.000188198	0			2.3036		0.0293814	0.00602608	0.00176216		0.00906431	0.000904591	0.00205503	0.000755533	0				0.0001052			9.52667e-05	2.00825e-06		5.12488e-05				0.0118848
4.15848	53.3393	18181.6		0.00884121			0.41899	0.00391218	0.0062168	0.00499641	0				0.000194598	3.34865e-05		0.000797193			0.000227405	0			2.28049			0.00596072			0.00892987	0.000897795	0.00202473	0.000749103	0				0.000103653	1.69615e-06		9.42533e-05			5.07699e-05				0.0116098
4.15785	53.3142	18206.7					0.413724	0.00368292	0.00726494	0.0039513	0				0.000169391			0.000853812			0.000217595	0			2.25182						0.00881817	0.000888078	0.00201071	0.000736691	0				0.000102538			9.364e-05			5.02363e-05				0.0113545
4.15723	53.2891	18231.8					0.416258	0.00434922	0.00714161	0.00487659	0				0.000214808			0.000766083			0.000201688	0			2.26253						0.00887589	0.000895974	0.00202031	0.000745129	0				0.00010329			9.36719e-05			5.04113e-05				0.0114666
4.1566	53.264	18256.9					0.415405	0.00306503	0.0065572	0.00399411	0				0.000249973	1.7226e-05		0.000677203			0.000162708	0			2.25381						0.00882096	0.000884392	0.00200584	0.000736431	0				0.000102878	1.59695e-06		9.26897e-05			4.99273e-05				0.0113572
4.15597	53.2389	18282					0.414405	0.00371851	0.00422452	0.0047922	0				0.000193119	3.58753e-05	4.51323e-05	0.000666601			0.000184756	0			2.24943						0.00880134	0.000886217	0.00199079	0.000739229	0				0.000102422	1.68813e-06	1.03553e-05	9.24831e-05			4.99557e-05				0.0113164
4.15534	53.2138	18307.1		0.0171263			0.421651	0.00386161	0.0072517	0.00432948	0				0.000131828			0.0007449			0.00015807	0			2.29563			0.00605705			0.00902409	0.000905633	0.00204831	0.000752435	0				0.000104266			9.48348e-05			5.08717e-05				0.0117923
4.15471	53.1887	18332.3					0.417563	0.00448846	0.00428406	0.00442302	0						1.45204e-05	0.000788416	5.31855e-05		0.000275887	0			2.25728						0.00883877	0.000892265	0.00199596	0.000739173	0						1.02262e-05	9.33234e-05	2.08767e-06		5.05374e-05				0.0113836
4.15408	53.1636	18357.4					0.422087	0.00199741	0.0075254	0.00526846	0				0.000135216			0.000882476			0.000157087	0			2.27477						0.00891505	0.000885009	0.00202444	0.000747922	0				0.000102998			9.43636e-05			5.02395e-05				0.0115411
4.15345	53.1384	18382.5		0.0112277			0.408672	0.00362177	0.00595262	0.0045018	0				0.000261004	4.01384e-05		0.00074703			0.000174586	0			2.24483			0.00590873			0.00878202	0.000886691	0.00200166	0.000738568	0				0.000102875	1.71143e-06		9.29885e-05			4.99587e-05				0.0113055
4.15282	53.1133	18407.6	0.0400186				0.417766	0.0045667	0.00590012	0.00531029	0				0.000154814			0.000817163	2.27649e-05		0.000188602	0	2.69079e-05		2.28113		0.0291916				0.00898244	0.000907064	0.00203645	0.000755648	0				0.000104132			9.49766e-05	1.96547e-06		5.09056e-05		6.05592e-06		0.0116896
4.15219	53.0882	18432.7			0.00200127		0.417184	0.00509039	0.00591472	0.0041964	0				0.000182864	7.28066e-06		0.000782575			0.000164987	0			2.25917				0.00172559		0.00885032	0.000896665	0.00200723	0.000739155	0				0.000102777	1.55041e-06		9.34361e-05			5.00542e-05				0.0114105
4.15157	53.0631	18457.8		0.00937799	0.00208168		0.418035	0.00355308	0.00521819	0.00480846	0				0.000138787			0.000812245			0.000143301	0			2.27617			0.0059633	0.00173967		0.00892478	0.000895944	0.00201959	0.000748127	0				0.000103367			9.43275e-05			5.03404e-05				0.0115875
4.15094	53.038	18482.9		0.0108413			0.414906	0.00459903	0.00573383	0.00517082	0				0.000192363	5.40835e-05		0.000767308			0.000227314	0			2.26628			0.0059473			0.00887387	0.000897729	0.00201428	0.000747027	0				0.000103232	1.79389e-06		9.37292e-05			5.05688e-05				0.0114918
4.15031	53.0129	18508					0.42162	0.0039763	0.00603685	0.00525411	0				0.000252423			0.000842553	2.5769e-06		0.000235531	0			2.27972						0.00893281	0.000897072	0.00202145	0.000749538	0				0.000103826			9.43738e-05	1.84767e-06		5.07519e-05				0.0115923
4.14968	52.9878	18533.2		0.0228346			0.414592	0.00561983	0.00661839	0.00484049	0				0.000299553			0.000745197			0.000191771	0			2.27849			0.00604415			0.00892548	0.00090832	0.00203087	0.000749822	0				0.000104398			9.41785e-05			5.06907e-05				0.011623
4.14905	52.9627	18558.3			0.00287091		0.41034	0.0046686	0.00764777	0.00496884	0				0.000111127			0.000752988			0.000137272	0			2.25186				0.0017359		0.00884593	0.000897597	0.00202289	0.0007456	0				0.000102765			9.3606e-05			5.00851e-05				0.0114126
4.14842	52.9375	18583.4					0.414133	0.00336378	0.00515545	0.00539405	0	0.000429162			0.00018263	3.79547e-05		0.000734918			0.000194305	0			2.24959						0.00880511	0.000884948	0.00199664	0.00074269	0	0.000428327			0.000102429	1.69958e-06		9.2881e-05			5.00329e-05				0.0113238
4.14779	52.9124	18608.5		0.0179219	0.00278233		0.410656	0.00375329	0.00674812	0.004655	0	0.000482118			0.000120685			0.000852643			0.000173984	0			2.26295			0.00598498	0.00173691		0.00885494	0.000893705	0.00202002	0.000744632	0	0.000431878			0.000102899			9.41898e-05			5.03132e-05				0.0114784
4.14716	52.8873	18633.6		0.0148604	0.00287532		0.418873	0.0022166	0.00750238	0.0052441	0				0.000159609			0.000815609	1.49675e-05		0.000201567	0			2.28411			0.00600284	0.0017471		0.00894639	0.000890866	0.00203516	0.000751802	0				0.000103673			9.45278e-05	1.91657e-06		5.07354e-05				0.0116505
4.14653	52.8622	18658.7					0.420174	0.00620149	0.00537234	0.00491564	0				0.000138069			0.000700892			0.000140428	0			2.27113						0.00890516	0.00090632	0.00201348	0.000746116	0				0.00010301			9.34404e-05			5.01539e-05				0.0115223
4.14591	52.8371	18683.8	0.034438		0.00463685		0.419213	0.0041447	0.00692236	0.00522766	0				0.000260277			0.000686707			0.00019771	0			2.29158		0.0292399		0.00176893		0.00901357	0.000907289	0.00204707	0.000757216	0				0.000104949			9.45569e-05			5.10866e-05				0.0117741
4.14528	52.812	18709					0.417213	0.00343747	0.00620568	0.00461537	0				0.000182341			0.00077639	1.69967e-05		0.000128371	0			2.26304						0.00885779	0.000889051	0.00201037	0.000741884	0				0.000102859			9.34821e-05	1.90965e-06		4.99105e-05				0.0114396
4.14465	52.7869	18734.1					0.41402	0.00587507	0.00724702	0.004617	0				0.000270995			0.000748159			0.000209612	0			2.25145						0.00882362	0.000899535	0.00201152	0.000740379	0				0.000103096			9.31491e-05			5.02186e-05				0.0113577
4.14402	52.7618	18759.2			0.0031117		0.414534	0.00395157	0.00613147	0.00512885	0				0.000258039		5.25878e-05	0.00084168			0.000124409	0			2.27041				0.00174587		0.00891182	0.000898462	0.00202535	0.000750168	0				0.00010403		1.05225e-05	9.45289e-05			5.02717e-05				0.0115645
4.14339	52.7366	18784.3			0.00413441		0.412224	0.00640459	0.0072622	0.00447664	0				0.000315483			0.000836198			0.000179073	0			2.24884				0.0017337		0.00881175	0.000901919	0.00201095	0.000739436	0				0.000103288			9.35634e-05			5.00486e-05				0.011341
4.14276	52.7115	18809.4			0.00206302		0.41596	0.00392979	0.00611071	0.0045302	0				0.000226277	1.23748e-05		0.000743871			0.000215131	0			2.26367				0.00172844		0.00885716	0.000892114	0.00201118	0.000741931	0				0.000103147	1.57846e-06		9.33778e-05			5.03815e-05				0.0114501
4.14213	52.6864	18834.5					0.427177	0.00388944	0.00607748	0.00517376	0				0.000186433			0.000726701			0.000153999	0			2.30153						0.00903911	0.000904438	0.00203926	0.000755654	0				0.000104392			9.46014e-05			5.07757e-05				0.0118051
4.1415	52.6613	18859.6			0.00605246		0.419657	0.00562959	0.0053429	0.00427889	0				0.000131917			0.000840794			0.000127212	0			2.27821				0.00175708		0.00891881	0.00090507	0.00201701	0.000744244	0				0.000103167			9.43223e-05			5.01784e-05				0.0115794
4.14087	52.6362	18884.7		0.0222055			0.418019	0.00589686	0.00756026	0.00429316	0				0.000306847			0.000759222	9.17417e-06		0.000213265	0			2.2856			0.00605404			0.00896236	0.000911706	0.00204009	0.00074865	0				0.000104662			9.44545e-05	1.89132e-06		5.09105e-05				0.0116846
4.14025	52.6111	18909.9					0.410507	0.00506902	0.00499158	0.00528007	0				0.000205153			0.0007163			8.04812e-05	0			2.24162						0.00877019	0.000891837	0.00199203	0.000740708	0				0.000102348			9.26113e-05			4.93662e-05				0.0112623
4.13962	52.586	18935		0.0207828			0.416945	0.00200337	0.0071027	0.00426619	0				0.00035515	7.43702e-05		0.000702036			9.17449e-05	0			2.28254			0.0060309			0.00893336	0.000889461	0.0020324	0.000746547	0				0.000104633	1.90725e-06		9.39149e-05			5.01573e-05				0.0116383
4.13899	52.5608	18960.1			0.00287747		0.427306	0.00400932	0.00644742	0.00388677	0				0.000321703			0.000721295			0.000178623	0			2.30263				0.00175608		0.00903555	0.000904632	0.00204021	0.000748703	0				0.000105037			9.45296e-05			5.08782e-05				0.0118053
4.13836	52.5357	18985.2		0.00638121	0.0022313		0.415682	0.00334868	0.00655608	0.00436419	0				0.000226872			0.000781077			9.25328e-05	0	3.52442e-05		2.28047			0.00597504	0.00174833		0.00895325	0.000898964	0.0020356	0.00074925	0				0.000104286			9.45961e-05			5.03092e-05		6.08606e-06		0.0116621
4.13773	52.5106	19010.3					0.408908	0.0037174	0.00464529	0.00406209	0				0.000234835			0.00079519			0.000229265	0			2.23434						0.00873484	0.000882288	0.00198409	0.000732299	0				0.000102177			9.27177e-05			4.99575e-05				0.0111907
4.1371	52.4855	19035.4	0.0305818				0.415845	0.00449409	0.00502208	0.00361269	0				0.000373229		3.51674e-05	0.000679753			0.000155497	0			2.26714		0.028938				0.00890943	0.000900309	0.00201764	0.00074169	0				0.000104511		1.04231e-05	9.36088e-05			5.03787e-05				0.0115361
4.13647	52.4604	19060.5		0.0065263			0.416502	0.00506019	0.00692137	0.00367873	0				0.000216928		4.94619e-05	0.000811085			0.000166006	0			2.26823			0.00592569			0.00888237	0.000900109	0.00202039	0.000739495	0				0.000103362		1.046e-05	9.39555e-05			5.02602e-05				0.0115023
4.13584	52.4353	19085.6					0.408254	0.00321213	0.0069899	0.00410367	0							0.000707743			0.000164424	0			2.22899						0.00872165	0.000878758	0.00199356	0.000731676	0							9.21749e-05			4.95763e-05				0.0111512
4.13521	52.4102	19110.8					0.417196	0.0044524	0.00452689	0.00365438	0				0.000179455			0.000670839			0.000169933	0			2.25942						0.00884075	0.00089247	0.00199805	0.000735616	0				0.000102648			9.27706e-05			5.00247e-05				0.0113994
4.13458	52.3851	19135.9					0.415136	0.00226789	0.00649143	0.00463808	0	0.000440251						0.000729891			0.000179483	0			2.25865						0.00883579	0.000881991	0.0020092	0.000741035	0	0.00042963						9.31259e-05			5.01037e-05				0.0114025
4.13396	52.3599	19161			0.00471842		0.419689	0.00424677	0.00780606	0.00441264	0							0.000756321			0.000176713	0	6.78225e-05		2.27525				0.00174935		0.00891412	0.000897553	0.00202842	0.000744518	0							9.38419e-05			5.04026e-05		6.21111e-06		0.0115581
4.13333	52.3348	19186.1			0.00350752		0.419175	0.00406566	0.00658534	0.00411622	0				0.000199043			0.000685747			0.000142332	0			2.27145				0.0017397		0.00889364	0.000894836	0.00201817	0.000741523	0				0.000103244			9.3296e-05			5.01273e-05				0.0115156
4.1327	52.3097	19211.2	0.0308476				0.420769	0.00185076	0.00760285	0.00414092	0	0.000541952		4.94563e-05	0.000244762			0.000753893			0.000131846	0			2.28306		0.0290843				0.00897923	0.000891301	0.00204095	0.000748106	0	0.000435723		3.49936e-05	0.000104377			9.44568e-05			5.05101e-05				0.0116753
4.13207	52.2846	19236.3					0.41266	0.00282497	0.00747554	0.00371792	0				0.000264426	3.66457e-05		0.000700098			0.000123454	0			2.24396						0.00878341	0.000880804	0.00200506	0.00073306	0				0.000102673	1.69025e-06		9.25552e-05			4.95956e-05				0.0112772
4.13144	52.2595	19261.4					0.419658	0.00311318	0.00687699	0.00457358	0				0.000162904	1.90153e-05		0.000723254			0.000252985	0			2.26725						0.00888797	0.000889195	0.0020178	0.000743163	0				0.000102967	1.61425e-06		9.34008e-05			5.0642e-05				0.0114839
4.13081	52.2344	19286.5					0.419329	0.00434995	0.00666274	0.00359906	0				0.000161135			0.000806699			0.000169734	0			2.26779						0.00889568	0.000896403	0.00201885	0.000739005	0				0.000103067			9.39224e-05			5.02733e-05				0.0114987
4.13018	52.2093	19311.7			0.00267538		0.419136	0.00323466	0.00810996	0.00492624	0				0.000225177			0.000804478	1.81507e-05		0.000170809	0			2.26797				0.00173466		0.00888921	0.000890199	0.00202493	0.000745275	0				0.000103328			9.38532e-05	1.92017e-06		5.02477e-05				0.0114925
4.12955	52.1842	19336.8		0.0268603	0.00291562		0.424965	0.00268959	0.00777712	0.00354735	0				0.000143536			0.0007611			0.000177657	0			2.32271			0.00616616	0.00177673		0.00912863	0.000908321	0.00207086	0.000755661	0				0.000105336			9.58368e-05			5.14657e-05				0.0120469
4.12892	52.159	19361.9		0.00884907			0.419965	0.00271085	0.00731305	0.0047556	0				0.000235911	1.09377e-05		0.000801943			0.000114859	0			2.2819			0.0059808			0.00896488	0.000894676	0.00203713	0.000750392	0				0.000104213	1.58667e-06		9.45944e-05			5.03657e-05				0.011656
4.1283	52.1339	19387			0.00310531		0.420473	0.00541771	0.00869369	0.00443006	0				0.000186616			0.000768589			0.000145169	0			2.27964				0.00174577		0.00894175	0.000905898	0.00203832	0.000746582	0				0.000103663			9.41532e-05			5.03756e-05				0.0116111
4.12767	52.1088	19412.1		0.00945538	0.00191836		0.411152	0.00321189	0.007899	0.00441058	0				0.000162186			0.000726912			0.0001699	0			2.25335			0.00591972	0.00172602		0.00882419	0.000887613	0.00201825	0.0007406	0				0.000102723			9.32007e-05			5.01036e-05				0.0113867
4.12704	52.0837	19437.2					0.408073	0.00334387	0.00848221	0.00406486	0				0.000157228			0.000836156	5.16629e-06		0.000214629	0			2.22904						0.00872813	0.000880162	0.00200272	0.000732101	0				0.000101759			9.28959e-05	1.83233e-06		4.98697e-05				0.011161
4.12641	52.0586	19462.3					0.417133	0.00368073	0.00725037	0.00463978	0			5.11012e-05	0.000270279	3.37277e-05		0.000755545			0.000154694	0			2.26065						0.00885595	0.000890137	0.00201532	0.000741887	0			3.45931e-05	0.000103287	1.68511e-06		9.33616e-05			5.00355e-05				0.0114256
4.12578	52.0335	19487.4					0.416635	0.00324285	0.00913147	0.00480171	0				0.000190018			0.000726954			0.00016927	0			2.26766						0.00891305	0.000893903	0.00203846	0.000747707	0				0.000103574			9.38448e-05			5.04466e-05				0.0115382
4.12515	52.0084	19512.6	0.0448014				0.429123	0.00412275	0.00782682	0.00402607	0				0.000212644		5.02715e-05	0.000803812			0.000152886	0			2.3186		0.029561				0.00914737	0.000915471	0.00207048	0.00075791	0				0.000105662		1.06993e-05	9.60287e-05			5.13214e-05				0.0120218
4.12452	51.9833	19537.7		0.0155225			0.428851	0.00400683	0.00866292	0.00387752	0				0.000269803		2.82802e-05	0.000868454			0.00019155	0			2.30785			0.00604944			0.00906203	0.000906475	0.00205577	0.000750192	0				0.000104986		1.04881e-05	9.54796e-05			5.1049e-05				0.0118563
4.12389	51.9581	19562.8					0.421081	0.00396088	0.0078553	0.00411843	0				0.000292208			0.00076965			0.000177864	0			2.2787						0.00895876	0.000899875	0.00203722	0.000746153	0				0.000104363			9.4305e-05			5.06207e-05				0.0116243
4.12326	51.933	19587.9					0.411599	0.00490872	0.00767156	0.00436948	0			3.65848e-05	0.000313698			0.000785567			0.000225385	0			2.23954						0.00877651	0.000891117	0.00200569	0.000736203	0			3.43185e-05	0.000102903			9.29681e-05			5.0099e-05				0.0112529
4.12264	51.9079	19613					0.423132	0.0034144	0.00893908	0.00429862	0				0.000150019			0.000773979			0.000127122	0			2.2767						0.00892985	0.000893149	0.00203378	0.000743792	0				0.000103182			9.3913e-05			5.01408e-05				0.0115632
4.12201	51.8828	19638.1					0.426354	0.00276221	0.00888005	0.00395582	0				0.000266109	1.52685e-05		0.000775497			0.000139617	0			2.30603						0.00907104	0.000902253	0.00206185	0.000752406	0				0.00010522	1.62194e-06		9.52313e-05			5.09048e-05				0.0118756
4.12138	51.8577	19663.2					0.428726	0.00395313	0.00943081	0.00444694	0				0.000141875			0.000834713			0.000177346	0			2.29892						0.00902721	0.000902781	0.00205195	0.000750277	0				0.000103935			9.49468e-05			5.07838e-05				0.0117659
4.12075	51.8326	19688.3					0.41906	0.00472082	0.00811129	0.00385775	0				0.00016918			0.00082342	4.34651e-06		0.000129556	0			2.26084						0.00886806	0.000895633	0.00202021	0.000738132	0				0.000102803			9.37297e-05	1.8459e-06		4.99218e-05				0.0114296
4.12012	51.8075	19713.5					0.417115	0.00289829	0.00919662	0.00430934	0				0.000173544			0.000787275	1.37337e-05		0.000196933	0			2.25985						0.00885871	0.000886468	0.00202581	0.000740456	0				0.000102831			9.35521e-05	1.89346e-06		5.02652e-05				0.0114253
4.11949	51.7824	19738.6			0.00238911		0.416264	0.0019286	0.00730411	0.0045001	0				0.000215856	6.55488e-06		0.000767693			0.00015926	0			2.25968				0.00172733		0.00884454	0.000880582	0.00201399	0.000740594	0				0.00010293	1.54655e-06		9.33489e-05			5.00189e-05				0.0114116
4.11886	51.7572	19763.7			0.00234595		0.41001	0.00350521	0.00712074	0.00437382	0				0.000123769			0.000730975			0.000182829	0			2.23756				0.00171635		0.00875808	0.000883011	0.00200053	0.000735348	0				0.000101827			9.25834e-05			4.98257e-05				0.0112296
4.11823	51.7321	19788.8		0.0108017			0.428331	0.00325119	0.00800567	0.00394534	0				0.000152504			0.000701801			0.000172544	0			2.30145			0.00600621			0.00903082	0.000899749	0.00204593	0.000748176	0				0.000104054			9.43253e-05			5.07909e-05				0.0117862
4.1176	51.707	19813.9		0.00865601			0.422908	0.00463983	0.00853957	0.00368541	0					6.6387e-05		0.000733852	8.33639e-06		0.000116466	0			2.28625			0.00597072			0.00896626	0.000903155	0.00204029	0.000743793	0					1.86706e-06		9.41034e-05	1.8826e-06		5.02973e-05				0.0116605
4.11698	51.6819	19839		0.0198667			0.418911	0.00403618	0.0084969	0.00419362	0				0.000103946			0.000662728			0.000236588	0			2.28266			0.0060361			0.00895804	0.000901301	0.00204285	0.0007474	0				0.000103522			9.38681e-05			5.09792e-05				0.011658
4.11635	51.6568	19864.1					0.413743	0.00379359	0.00808139	0.00437559	0					2.03032e-05		0.000754708			0.000185657	0		2.27012e-06	2.25019						0.00881272	0.000888077	0.00201356	0.000738365	0					1.61248e-06		9.30817e-05			5.00438e-05			6.38055e-07	0.0113392
4.11572	51.6317	19889.2			0.00297213		0.415928	0.0021809	0.00831851	0.00345315	0				0.000177603			0.000735231			0.000137272	0			2.2673				0.00174224		0.008904	0.000887955	0.00203308	0.000740392	0				0.000103447			9.38295e-05			5.0253e-05				0.0115293
4.11509	51.6066	19914.4					0.416408	0.00274046	0.00862416	0.00427641	0				0.000152061			0.000776924			0.000158523	0			2.25555						0.00883736	0.000883892	0.00201885	0.000738803	0				0.000102516			9.33121e-05			4.99705e-05				0.0113806
4.11446	51.5815	19939.5			0.00209766		0.408349	0.00439397	0.00756267	0.00394364	0				0.000212468			0.000823834			0.000194412	0	1.84387e-05		2.23215				0.0017131		0.0087395	0.000886433	0.0020004	0.000732331	0				0.000102152			9.29405e-05			4.98254e-05		5.8815e-06		0.0111893
4.11383	51.5563	19964.6					0.416539	0.00347718	0.0080832	0.00395437	0				0.000177777			0.000824696			0.000201036	0			2.2597						0.00885224	0.000889037	0.00201937	0.000738364	0				0.000102811			9.37036e-05			5.02657e-05				0.0114199
4.1132	51.5312	19989.7					0.417089	0.00459297	0.00832052	0.00443396	0				0.000293562			0.000874202			0.000183767	0			2.2636						0.0088765	0.000896846	0.00202547	0.000742584	0				0.000103647			9.41817e-05			5.03001e-05				0.0114674
4.11257	51.5061	20014.8					0.411293	0.00396309	0.0103689	0.00436799	0				0.0001347	5.48e-06		0.000823299			0.00017159	0			2.24167						0.00879889	0.000888782	0.00202474	0.000738203	0				0.000102281	1.53753e-06		9.34116e-05			4.99645e-05				0.0112943
4.11194	51.481	20039.9					0.41421	0.00500021	0.00850477	0.00463417	0				0.00020999	3.25171e-05		0.000729039			0.000205787	0			2.25286						0.00884814	0.000897512	0.00202325	0.000742443	0				0.000103063	1.68031e-06		9.33011e-05			5.03333e-05				0.0113952
4.11131	51.4559	20065					0.414558	0.00354134	0.00849187	0.00460492	0				0.000157307			0.000794969			0.000160113	0			2.25255						0.00882434	0.000887562	0.00201734	0.000740151	0				0.0001025			9.33641e-05			4.99576e-05				0.0113607
4.11069	51.4308	20090.1		0.00598218			0.412349	0.00420283	0.00947904	0.00532958	0				0.000209844			0.000792915			0.000216497	0			2.24904			0.0058955			0.00882027	0.000891612	0.00202394	0.000744403	0				0.000102847			9.34286e-05			5.02823e-05				0.0113521
4.11006	51.4057	20115.3					0.409357	0.00408053	0.00918797	0.00487184	0				0.000203938			0.000873463	8.86743e-06		0.000225912	0			2.23401						0.00875597	0.000886017	0.00201117	0.000737946	0				0.000102243			9.33109e-05	1.8554e-06		5.00486e-05				0.0112133
4.10943	51.3806	20140.4		0.0104817	0.00218754		0.420676	0.00475063	0.00762663	0.00393587	0				0.000261325			0.000881089			0.000168727	0			2.28391			0.00597894	0.00174313		0.00895324	0.000903555	0.00203527	0.000744934	0				0.000104165			9.4837e-05			5.05546e-05				0.0116464
4.1088	51.3554	20165.5	0.0649491	0.00672028			0.417563	0.00491684	0.00725534	0.00490037	0				0.000332809			0.000788239			0.000140241	0			2.2968		0.0296339	0.00605339			0.00907777	0.000918611	0.00206532	0.000761633	0				0.000106172			9.5846e-05			5.12013e-05				0.0118962
4.10817	51.3303	20190.6	0.102445	0.0123669			0.427002	0.0045335	0.00890609	0.00513751	0				0.000264329	2.96018e-06		0.000819397			0.000206226	0			2.34863		0.0305281	0.00622537			0.00934082	0.000938134	0.00212253	0.000780762	0				0.0001083	1.60432e-06		9.82602e-05			5.27526e-05				0.0124501
4.10754	51.3052	20215.7			0.00288887		0.412814	0.00262997	0.00927167	0.0047069	0				0.000332464			0.000781857			0.000180801	0	6.94819e-06		2.24878				0.00172626		0.00880881	0.000882291	0.00201973	0.0007401	0				0.000103304			9.32267e-05			5.00237e-05		5.8551e-06		0.011333
4.10691	51.2801	20240.8					0.408232	0.00331526	0.0092306	0.00505235	0				0.000195206			0.000869346			0.000149371	0			2.22902						0.00873393	0.000880523	0.00200762	0.000737468	0				0.000102008			9.31155e-05			4.95714e-05				0.0111673
4.10628	51.255	20265.9			0.00504705		0.408498	0.00393278	0.00905296	0.00491154	0				0.000275015			0.000838154			0.00015935	0			2.24072				0.00173446		0.00877352	0.000887487	0.00201552	0.000739989	0				0.000102856			9.33663e-05			4.98387e-05				0.011275
4.10565	51.2299	20291					0.418644	0.00367819	0.00908017	0.00484116	0				0.000395834			0.000801815			0.000241932	0			2.26324						0.00887755	0.000891526	0.00202776	0.000744075	0				0.000104085			9.37429e-05			5.05559e-05				0.0114567
4.10503	51.2048	20316.2		0.0107821			0.421371	0.0055864	0.0107141	0.00478834	0				0.000279298	1.76693e-05		0.000829273			0.000175208	0			2.28225			0.00598684			0.00896632	0.000908784	0.00205319	0.000750079	0				0.000104368	1.62002e-06		9.46734e-05			5.06416e-05				0.0116504
4.1044	51.1797	20341.3					0.420575	0.00283878	0.00937835	0.0046069	0				0.000257383	3.4308e-05		0.000869291			0.000223359	0			2.26745						0.00889549	0.000888093	0.00203113	0.000743572	0				0.000103479	1.69225e-06		9.4171e-05			5.05083e-05				0.0114886
4.10377	51.1545	20366.4					0.408547	0.00455017	0.0109296	0.0044846	0		0.000122268		0.000281167			0.000890216	2.339e-06		0.000194248	0			2.23011						0.00874748	0.000887926	0.0020189	0.000735631	0		0.0001059		0.000102579			9.33478e-05	1.82171e-06		4.98645e-05				0.0111881
4.10314	51.1294	20391.5		0.0193856			0.419948	0.0040208	0.00803772	0.00493822	0				0.000207181	4.80569e-05		0.000872053			0.000172109	0			2.28483			0.00603532			0.00896583	0.000901473	0.00204107	0.000751412	0				0.000104078	1.77648e-06		9.49636e-05			5.0664e-05				0.0116723
4.10251	51.1043	20416.6	0.0477522	0.009922	0.00212869		0.422161	0.00464479	0.0106239	0.00514227	0				0.000203777			0.000876595			0.000211911	0			2.31031		0.0296247	0.00608638	0.001775		0.00912619	0.000919681	0.00208839	0.000764947	0				0.000105789			9.65638e-05			5.17119e-05				0.0119985
4.10188	51.0792	20441.7		0.00722768	0.00322875		0.420002	0.00723585	0.00984948	0.00482097	0				0.000254787	1.73178e-05		0.000872706			0.000175123	0			2.28126			0.00596797	0.00175009		0.00895824	0.000917092	0.00204853	0.000750155	0				0.00010423	1.61803e-06		9.48836e-05			5.0635e-05				0.0116439
4.10125	51.0541	20466.8					0.404465	0.0041875	0.00925117	0.00450646	0				0.000205574			0.000840903			0.000170461	0		1.9248e-05	2.22515						0.00873023	0.000886434	0.00201122	0.000736013	0				0.000102237			9.31349e-05			4.97635e-05			7.20661e-07	0.0111673
4.10062	51.029	20492		0.0150875			0.418159	0.0037435	0.0103614	0.00374096	0				0.000234484			0.000894083			0.000166699	0			2.27407			0.00599058			0.00892275	0.000896646	0.00204516	0.000742471	0				0.000103823			9.47158e-05			5.04445e-05				0.0115733
4.09999	51.0039	20517.1	0.0594795				0.418539	0.00340387	0.00870968	0.00483944	0			4.39961e-05	0.000142123			0.000862975			0.000127802	0			2.29142		0.0295056				0.00905216	0.000907699	0.00206585	0.000758747	0			3.52945e-05	0.000104829			9.59081e-05			5.09642e-05				0.0118282
4.09937	50.9788	20542.2					0.420215	0.00394014	0.00912766	0.00469869	0				0.000155717	1.58924e-05		0.000878706	1.78289e-05		9.00121e-05	0			2.26847						0.00890086	0.000894395	0.0020315	0.000744639	0				0.000103047	1.60024e-06		9.42948e-05	1.91987e-06		4.98729e-05				0.011503
4.09874	50.9536	20567.3			0.00242894		0.409062	0.0039167	0.00932256	0.00425527	0				0.000180601	0.000101549		0.000865721			0.000186347	0			2.23517				0.00171758		0.00875748	0.000885497	0.00201254	0.000735102	0				0.000102161	2.01462e-06		9.33039e-05			4.9867e-05				0.0112229
4.09811	50.9285	20592.4		0.00661711			0.420106	0.00269279	0.00891208	0.00520113	0				0.000270749			0.000905222			0.000118254	0			2.2711			0.00593175			0.00890906	0.000888943	0.0020324	0.000747921	0				0.000103732			9.45221e-05			5.00653e-05				0.0115277
4.09748	50.9034	20617.5	0.0316127				0.416325	0.00357553	0.0082759	0.00419152	0				0.000152147	3.70936e-06		0.00094273			0.000124463	0			2.2686		0.028993				0.00892716	0.000897172	0.00203769	0.000745913	0				0.000103563	1.54643e-06		9.51099e-05			5.0307e-05				0.0115633
4.09685	50.8783	20642.6	0.0592006	0.0130488			0.417238	0.00262502	0.00933734	0.0049211	0				0.000209169			0.00082988			0.000197094	0			2.30017		0.0296296	0.00609139			0.00908388	0.000907519	0.00207788	0.000762394	0				0.000105622			9.6144e-05			5.154e-05				0.0119238
4.09622	50.8532	20667.7					0.414706	0.00414538	0.00735178	0.00454362	0				0.000225776			0.000888948	2.23077e-05		0.000189776	0			2.2654						0.00890367	0.000898539	0.00202951	0.00074643	0				0.000103761			9.46737e-05	1.94932e-06		5.05534e-05				0.0115273
4.09559	50.8281	20692.9		0.00632443			0.417033	0.00361726	0.0098396	0.00415647	0				0.000203836	3.35165e-05		0.000870485			0.000181203	0			2.27363			0.00595987			0.00893785	0.000898096	0.00204728	0.000746325	0				0.000103909	1.69971e-06		9.48167e-05			5.06363e-05				0.0115982
4.09496	50.803	20718	0.0349942	0.0159015			0.412573	0.00476655	0.00894942	0.00512078	0				0.000291976			0.000873191			0.000154046	0			2.27693		0.0292032	0.00604391			0.00896731	0.000909253	0.0020547	0.000755644	0				0.00010497			9.53859e-05			5.07935e-05				0.011683
4.09433	50.7778	20743.1	0.0883183	0.0085259	0.00440625		0.42401	0.00325824	0.00832341	0.00449858	0				0.000273318	2.16894e-05		0.000970017			0.000120904	0			2.33939		0.0302726	0.00616822	0.00181301		0.00926967	0.000925853	0.00210688	0.000772766	0				0.000107705	1.6935e-06		9.84713e-05			5.19902e-05				0.0123276
4.09371	50.7527	20768.2					0.407194	0.00599065	0.00844612	0.00535167	0				0.000345812	1.00523e-05		0.000964943			0.000181411	0			2.23792						0.00878	0.000899178	0.00201546	0.000743308	0				0.000103366	1.56088e-06		9.41442e-05			5.0024e-05				0.0112777
4.09308	50.7276	20793.3	0.0371143		0.00315915		0.419838	0.00487563	0.00801862	0.00458567	0				0.000285811			0.000971889			0.000174124	0			2.29103		0.029281		0.00176298		0.00902522	0.000911897	0.00205462	0.000754624	0				0.000105179			9.6112e-05			5.10132e-05				0.0117823
4.09245	50.7025	20818.4					0.41704	0.00666234	0.0069011	0.00447395	0				0.000292431	1.95499e-05		0.000984691	8.58884e-05		0.000165852	0	3.23523e-05		2.25776						0.00885761	0.000905423	0.00201404	0.000741227	0				0.000103423	1.61384e-06		9.45424e-05	2.25807e-06		5.01039e-05		6.00176e-06		0.0114137
4.09182	50.6774	20843.5		0.010144			0.417986	0.00513745	0.00826189	0.00443323	0				0.000246804			0.0010538			0.00016067	0			2.28253			0.00600458			0.00898045	0.000909673	0.00204784	0.000750892	0				0.000104567			9.61559e-05			5.07448e-05				0.0116927
4.09119	50.6523	20868.6					0.42303	0.0057223	0.00809835	0.00548609	0				0.000366134			0.00103377			0.000118418	0			2.28621						0.00899251	0.000911273	0.00204387	0.000755129	0				0.000105018			9.59063e-05			5.04511e-05				0.0116936
4.09056	50.6272	20893.8			0.00213642		0.427434	0.00294991	0.00669519	0.00451906	0				0.000304746			0.0011148			0.000139	0			2.29015				0.00174173		0.00898183	0.000893788	0.00202919	0.00074742	0				0.000104318			9.5966e-05			5.03701e-05				0.0116706
4.08993	50.6021	20918.9					0.404854	0.00504344	0.00921226	0.00439005	0				0.000348269		1.17123e-05	0.00101804	4.02666e-05		0.000172575	0			2.21855						0.00869463	0.000886898	0.00200237	0.000732265	0				0.000102511		1.01189e-05	9.36195e-05	2.00407e-06		4.956e-05				0.0110863
4.0893	50.5769	20944		0.00755078			0.425412	0.00409769	0.00759871	0.00435629	0				0.000222635		1.25918e-05	0.00108699			0.000135858	0			2.29949			0.00598845			0.00901419	0.000903916	0.00204347	0.000750141	0				0.000104394		1.03728e-05	9.628e-05			5.05936e-05				0.0117739
4.08867	50.5518	20969.1		0.0269645			0.424061	0.0013806	0.0085887	0.00428449	0				0.000395911			0.0010455			0.000131275	0			2.31165			0.00612352			0.00906004	0.000895218	0.00206054	0.000754166	0				0.000105898			9.66304e-05			5.08664e-05				0.0119056
4.08805	50.5267	20994.2					0.419032	0.00472836	0.00703535	0.00423638	0				0.000320723			0.00103792			0.000193555	0			2.26762						0.00888661	0.000897559	0.00201902	0.000741606	0				0.000103788			9.5014e-05			5.03512e-05				0.0114881
4.08742	50.5016	21019.3					0.422009	0.00417803	0.00792943	0.00467165	0				0.00023355		3.65491e-05	0.000961642			0.000186339	0			2.27274						0.00891606	0.000896215	0.00202681	0.000745012	0				0.000103513		1.04013e-05	9.47803e-05			5.03959e-05				0.0115326
4.08679	50.4765	21044.4		0.00610668			0.426084	0.00555106	0.00876067	0.0043775	0		0.000117063		0.000247797			0.00100163	1.46919e-05		0.000162551	0			2.29486			0.00597597			0.00900997	0.000910583	0.00204767	0.000749612	0		0.000107965		0.000104434			9.57615e-05	1.92088e-06		5.06871e-05				0.0117403
4.08616	50.4514	21069.5					0.425842	0.00271083	0.00608062	0.00382357	0				0.00031044			0.00091277			0.000184082	0	5.30462e-05		2.2858						0.00895672	0.000890879	0.00202222	0.000742466	0				0.00010415			9.47566e-05			5.0504e-05		6.14383e-06		0.0116264
4.08553	50.4263	21094.7					0.418322	0.00415731	0.00818818	0.00440178	0				0.000322455			0.000929701			0.000153555	0			2.26079						0.00886678	0.000893031	0.00202116	0.000741087	0				0.000103607			9.42931e-05			5.0057e-05				0.0114325
4.0849	50.4012	21119.8		0.0090787			0.42342	0.00293419	0.00943067	0.00374966	0				0.000267646			0.000929591			0.000130594	0			2.28326			0.00596657			0.00895939	0.000893511	0.00204268	0.000743334	0				0.000104106			9.50012e-05			5.03162e-05				0.0116329
4.08427	50.376	21144.9		0.00841605			0.427146	0.00194156	0.00990611	0.00381896	0				0.000325532			0.000906795			0.0001897	0			2.29386			0.00598054			0.0090045	0.000891038	0.00205105	0.000745851	0				0.000104705			9.51611e-05			5.07645e-05				0.011721
4.08364	50.3509	21170		0.00732368	0.00219034		0.422816	0.00348339	0.00797037	0.00416006	0				0.000239943			0.00082912			0.000205352	0			2.28668			0.00596273	0.00174312		0.00896399	0.000897077	0.00203698	0.000746064	0				0.000104054			9.45702e-05			5.07405e-05				0.0116603
4.08301	50.3258	21195.1					0.419877	0.00514773	0.00853617	0.00340752	0				0.000190172			0.000839102			0.000154996	0			2.26395						0.00888194	0.000898778	0.00202458	0.000736664	0				0.000103022			9.39121e-05			5.01054e-05				0.0114579
4.08238	50.3007	21220.2					0.422608	0.00255624	0.00915676	0.00418003	0				0.000203415			0.000879875			0.000132924	0			2.27704						0.0089277	0.000888842	0.002035	0.000743233	0				0.00010346			9.44564e-05			5.01732e-05				0.0115655
4.08176	50.2756	21245.3					0.42263	0.0035576	0.00973302	0.00328445	0				0.000196187			0.000844934			0.000173996	0			2.27457						0.00892585	0.000893731	0.00203748	0.000738522	0				0.0001034			9.42581e-05			5.03707e-05				0.0115505
4.08113	50.2505	21270.4					0.417873	0.00365212	0.00968144	0.00286048	0				0.000224812			0.000877534			0.000190155	0			2.27045						0.00892395	0.000896447	0.00204231	0.00073821	0				0.000103804			9.46598e-05			5.05789e-05				0.0115584
4.0805	50.2254	21295.6					0.419609	0.004622	0.00961418	0.00330842	0				0.000195192	1.3651e-05		0.000750304			0.000178891	0			2.26217						0.00887625	0.000895679	0.00202905	0.000735804	0				0.000102998	1.58503e-06		9.3417e-05			5.02018e-05				0.0114433
4.07987	50.2003	21320.7					0.42308	0.00583413	0.00872079	0.00419394	0				0.000140927			0.000856648			0.000174189	0			2.2726						0.00892429	0.000904902	0.00203147	0.000742821	0				0.000103075			9.4277e-05			5.035e-05				0.0115355
4.07924	50.1751	21345.8					0.41864	0.00233081	0.00965266	0.00307163	0				0.000181657			0.000786659			0.000150893	0			2.259						0.00885497	0.000882457	0.00202549	0.00073325	0				0.000102739			9.34281e-05			4.99678e-05				0.0114062
4.07861	50.15	21370.9		0.0126306			0.429247	0.00376894	0.00923489	0.0035832	0				0.000183016			0.000739488	1.68244e-05		0.000255842	0			2.30354			0.00602364			0.00904763	0.000903611	0.00205498	0.000747322	0				0.00010435			9.4645e-05	1.93639e-06		5.12861e-05				0.0118127
4.07798	50.1249	21396	0.0484133				0.419669	0.00229583	0.0108987	0.00336118	0				0.000250909	6.35892e-05		0.000716404			0.000217351	0			2.28703		0.0293385				0.00902415	0.00089861	0.00206939	0.00074831	0				0.000104997	1.8682e-06		9.47961e-05			5.12344e-05				0.0117614
4.07735	50.0998	21421.1					0.419165	0.00294554	0.00913205	0.00323505	0				0.000259649			0.000770569			0.000100649	0			2.26573						0.00888196	0.000887995	0.00202842	0.000736092	0				0.000103416			9.36034e-05			4.98507e-05				0.0114716
4.07672	50.0747	21446.2		0.0115795			0.419366	0.00382026	0.0108445	0.00386511	0				0.000116678			0.000789742			0.000140948	0	1.19916e-05		2.27273			0.00596753			0.00892113	0.000896256	0.00204584	0.000742457	0				0.000103133			9.41029e-05			5.02697e-05		5.93326e-06		0.0115565
4.0761	50.0496	21471.3		0.00741355	0.00335432		0.416679	0.0030446	0.00974714	0.0037825	0				0.000136099			0.000777384			0.000255142	0			2.26611			0.00593026	0.00173939		0.00888337	0.000889898	0.00203474	0.00074003	0				0.000102953			9.37857e-05			5.07128e-05				0.0114917
4.07547	50.0245	21496.5					0.421863	0.00374942	0.00952876	0.00347425	0				0.000268038		3.90731e-05	0.000836696			0.000145197	0			2.26881						0.00890264	0.000892769	0.00203204	0.000737885	0				0.00010354		1.03993e-05	9.40124e-05			5.01158e-05				0.0114963
4.07484	49.9994	21521.6	0.0582839	0.0100676	0.00359157		0.427582	0.00364436	0.00982483	0.00432794	0		0.00014224		0.000235552			0.000750811			0.00018775	0			2.33234		0.0299	0.00613238	0.00179584		0.00922238	0.000921282	0.00209973	0.000766372	0		0.000110548		0.000106741			9.66234e-05			5.19698e-05				0.0122029
4.07421	49.9742	21546.7					0.409576	0.00163457	0.010195	0.00341843	0				0.000226243			0.000796942			0.00019996	0			2.23223						0.00874171	0.000872207	0.00201269	0.000729369	0				0.000102175			9.27638e-05			4.98308e-05				0.0111847
4.07358	49.9491	21571.8	0.069379	0.00668764			0.428109	0.00269245	0.010322	0.00330686	0			3.61488e-05	0.000269416			0.000842391			0.000135412	0			2.32882		0.0299458	0.0061122			0.00922137	0.000915927	0.00210148	0.000760719	0			3.57181e-05	0.000106875			9.7063e-05			5.16749e-05				0.0121795
4.07295	49.924	21596.9					0.416493	0.00482513	0.0112053	0.00391233	0				0.000233581			0.000909486			0.000100484	0			2.25627						0.00885589	0.000896242	0.00203604	0.000738476	0				0.000103138			9.41734e-05			4.97794e-05				0.0114075
4.07232	49.8989	21622		0.0108074	0.00440979		0.408488	0.00247473	0.00839562	0.00490942	0				0.000428187			0.000969208			0.000186028	0			2.24766			0.00591929	0.00173648		0.00879994	0.000882805	0.00201828	0.000742211	0				0.000103939			9.43094e-05			5.01237e-05				0.0113441
4.07169	49.8738	21647.1					0.41155	0.00285494	0.0109336	0.00311668	0				0.000239416			0.000961542			0.000143337	0			2.23845						0.0087749	0.00088066	0.00202176	0.000729795	0				0.000102514			9.38377e-05			4.9679e-05				0.0112457
4.07106	49.8487	21672.2	0.0806666				0.419051	0.00413691	0.0109206	0.0041475	0				0.000166354			0.000909263			0.000150946	0			2.3041		0.0298645				0.00913109	0.000919163	0.00209476	0.000761537	0				0.000105838			9.69571e-05			5.15141e-05				0.0119939
4.07044	49.8236	21697.4			0.00254501		0.412945	0.00445698	0.00986733	0.00451629	0				0.000295469	1.57094e-06		0.00100036			0.000181573	0	2.50906e-05		2.26303				0.00174252		0.0089014	0.000900801	0.00204384	0.000746852	0				0.000104194	1.53406e-06		9.53122e-05			5.05496e-05		6.00858e-06		0.0115239
4.06981	49.7985	21722.5					0.417344	0.00512383	0.0100943	0.00356171	0				0.000314555			0.00110135			0.000170494	0			2.26272						0.00888876	0.000900647	0.00203697	0.000739078	0				0.000103881			9.54502e-05			5.0295e-05				0.0114771
4.06918	49.7733	21747.6					0.417973	0.00349907	0.00987004	0.0029839	0				0.000243886			0.00108895	2.9381e-05		0.000122708	0			2.25917						0.00886069	0.000889268	0.00202867	0.000733559	0				0.000103159			9.5052e-05	1.97204e-06		4.98766e-05				0.0114188
4.06855	49.7482	21772.7		0.00669788	0.00332197		0.417604	0.004595	0.0100295	0.00387694	0				0.000242287			0.00101203			0.00013432	0			2.28201			0.00598974	0.00175775		0.00898269	0.000907319	0.00205785	0.000748393	0				0.000104593			9.59868e-05			5.06335e-05				0.0116955
4.06792	49.7231	21797.8					0.415128	0.00611813	0.009545	0.00385172	0				0.00028672			0.00101594			0.000133904	0			2.24935						0.00882807	0.000900645	0.00202285	0.000736424	0				0.000103162			9.44877e-05			4.98302e-05				0.0113457
4.06729	49.698	21822.9					0.417095	0.00340721	0.00820302	0.00349769	0			3.71638e-05	0.000316961	6.24075e-06		0.00102604			0.000121995	0			2.26277						0.00888053	0.00089124	0.00202578	0.000738174	0			3.46192e-05	0.000103812	1.55051e-06		9.49937e-05			5.00097e-05				0.0114683
4.06666	49.6729	21848					0.420666	0.00303967	0.00906718	0.00419346	0				0.000336418			0.00110826	3.82701e-06		0.00016621	0			2.27098						0.00890464	0.000889978	0.00203154	0.000742201	0				0.000103981			9.54748e-05	1.84918e-06		5.02677e-05				0.0115177
4.06603	49.6478	21873.1		0.0100517			0.419602	0.00688306	0.0115476	0.00317119	0				0.000270523			0.00106711			0.000111688	0			2.27976			0.00599051			0.00896836	0.000916534	0.00205999	0.000742741	0				0.000104452			9.6006e-05			5.03795e-05				0.011652
4.0654	49.6227	21898.3					0.418618	0.00548461	0.0104168	0.00364529	0				0.000245441	4.33646e-05		0.00109212			7.79147e-05	0			2.25936						0.00887155	0.000900075	0.00203318	0.000737534	0				0.000103255	1.7354e-06		9.51495e-05			4.96928e-05				0.0114295
4.06478	49.5976	21923.4					0.424841	0.00408089	0.0113307	0.00469166	0				0.000230217			0.000996057			0.000171992	0			2.28044						0.00896079	0.000898767	0.00205102	0.000747647	0				0.000103848			9.52777e-05			5.04942e-05				0.011611
4.06415	49.5724	21948.5			0.00569725		0.418309	0.00767262	0.0109074	0.0036468	0				0.000336137			0.000952689	1.06646e-05		0.00020415	0			2.26724				0.00175415		0.00890625	0.000914869	0.00204398	0.000740557	0				0.000104138			9.48303e-05	1.88673e-06		5.05371e-05				0.0115163
4.06352	49.5473	21973.6	0.0767419	0.0095743			0.434913	0.00250339	0.0105787	0.00372967	0				0.000224203			0.000892978			0.000117456	0			2.36078		0.0303239	0.00619668			0.00936178	0.000925299	0.00212663	0.00077157	0				0.000107846			9.84296e-05			5.21651e-05				0.0124865
4.06289	49.5222	21998.7		0.00610513	0.0018158		0.415284	0.00262872	0.0104135	0.00391728	0				0.000292027			0.000951612			0.000165794	0			2.25843			0.0059092	0.00172737		0.00885469	0.000885628	0.00203316	0.00073891	0				0.000103491			9.44387e-05			5.01373e-05				0.0114248
4.06226	49.4971	22023.8					0.428201	0.00250348	0.0107466	0.00382849	0				0.000301167			0.000881336			0.000140298	0			2.2976						0.00901844	0.000894758	0.00205729	0.000746608	0				0.00010468			9.51212e-05			5.05601e-05				0.0117512
4.06163	49.472	22048.9					0.41821	0.00426078	0.009998	0.00369014	0				0.000213866			0.000906733			0.000172058	0			2.26772						0.00891938	0.000898912	0.00204248	0.000741911	0				0.000103676			9.47416e-05			5.04512e-05				0.0115363
4.061	49.4469	22074.1					0.423303	0.00316515	0.0110685	0.00351673	0				0.000170641			0.000852576			0.000178882	0			2.27551						0.00893264	0.000892075	0.00204504	0.000739981	0				0.000103309			9.43326e-05			5.04146e-05				0.0115596
4.06037	49.4218	22099.2					0.420771	0.00247222	0.0107887	0.00391511	0				0.000296651			0.000889644			0.000178552	0			2.27784						0.00896463	0.000893023	0.00205389	0.000745735	0				0.000104472			9.49961e-05			5.06664e-05				0.0116296
4.05974	49.3967	22124.3					0.419934	0.00371787	0.00959889	0.00406905	0				0.000327882			0.000846722			0.00016767	0			2.26514						0.00888659	0.000891979	0.00203096	0.000740376	0				0.00010377			9.39968e-05			5.01942e-05				0.0114696
4.05911	49.3715	22149.4		0.00586414			0.413237	0.0012949	0.0105089	0.00380737	0				0.000230779			0.0007602			0.000192277	0			2.24992			0.00588834			0.00881491	0.000875957	0.00202688	0.000735898	0				0.000102838			9.31596e-05			5.01041e-05				0.0113439
4.05849	49.3464	22174.5			0.00453736		0.411803	0.00333183	0.0101558	0.00412746	0				0.000183904			0.000823336			0.000205844	0			2.24597				0.00173404		0.00880104	0.000885558	0.00202357	0.000736955	0				0.000102524			9.34073e-05			5.01346e-05				0.0113154
4.05786	49.3213	22199.6		0.0115479			0.413129	0.00332387	0.0110671	0.00364087	0				0.000288364			0.000880006			0.00020828	0			2.25543			0.00593771			0.00884523	0.000889289	0.0020368	0.000737632	0				0.000103489			9.40918e-05			5.03605e-05				0.0114115
4.05723	49.2962	22224.7					0.404156	0.00315651	0.0107606	0.00465673	0				0.000187309	2.17143e-05		0.000903835			0.000168633	0			2.21651						0.00868502	0.000876852	0.0020087	0.000733081	0				0.000101635	1.60492e-06		9.29833e-05			4.95055e-05				0.0110683
4.0566	49.2711	22249.8					0.414328	0.00240103	0.0124159	0.00458907	0				0.000337418	3.02276e-05		0.000890575			0.000133591	0			2.24792						0.00882128	0.000881621	0.00203669	0.000739912	0				0.000103386	1.66355e-06		9.38261e-05			4.98131e-05				0.0113349
4.05597	49.246	22275	0.0291074				0.404531	0.00470845	0.0122125	0.00465357	0				0.000273663			0.000898123			0.000221445	0			2.23398		0.0287464				0.00879552	0.000895663	0.00204115	0.000742232	0				0.000103342			9.41171e-05			5.03915e-05				0.011295
4.05534	49.2209	22300.1			0.00202326		0.407425	0.00173155	0.0103273	0.00463928	0				0.000193384	8.21213e-06		0.000913117	1.46145e-05		0.000174375	0			2.22964				0.00171209		0.00873161	0.000872762	0.00201351	0.000735544	0				0.000102019	1.54285e-06		9.33532e-05	1.88108e-06		4.97065e-05				0.0111725
4.05471	49.1958	22325.2		0.0116103			0.415649	0.00139023	0.0125434	0.00441671	0				0.000242902			0.000898232			0.000212039	0			2.26635			0.00596402			0.00889676	0.000883357	0.00205322	0.000744804	0				0.000103711			9.45964e-05			5.06001e-05				0.011517
4.05408	49.1706	22350.3					0.404232	0.00467187	0.0120464	0.00452281	0				0.000229967	2.04986e-05		0.000945194			0.000215171	0			2.21919						0.00870365	0.000886277	0.00201935	0.000733951	0				0.000102062	1.60221e-06		9.33856e-05			4.98424e-05				0.0111049
4.05345	49.1455	22375.4		0.0110471			0.40787	0.00336394	0.0106935	0.00464176	0				0.000353849			0.000912639			0.000161495	0			2.24888			0.00594834			0.00883819	0.000891466	0.00203943	0.000744344	0				0.000104051			9.44661e-05			5.0235e-05				0.0114036
4.05283	49.1204	22400.5					0.402327	0.0024226	0.0117863	0.00479734	0				0.000377141			0.000993113	1.14374e-05		0.000193462	0			2.21545						0.00867867	0.000873466	0.00201446	0.000734018	0				0.000102615			9.3459e-05	1.85929e-06		4.96453e-05				0.0110665
4.0522	49.0953	22425.6					0.397959	0.00277661	0.0132013	0.00447242	0				0.000309511			0.000966735			0.000217468	0			2.19795						0.00861397	0.000870899	0.00201152	0.000728767	0				0.000101771			9.28649e-05			4.95188e-05				0.0109247
4.05157	49.0702	22450.7	0.0715038				0.40814	0.0057471	0.0124184	0.0049342	0				0.000352505	1.82696e-06		0.00109987			0.000180975	0			2.27011		0.0295458				0.00899182	0.000919114	0.00208345	0.000758673	0				0.000105836	1.55524e-06		9.7059e-05			5.12008e-05				0.0117095
4.05094	49.0451	22475.9			0.00298774		0.400952	0.00258368	0.0121685	0.004704	0				0.000380669			0.00110009			0.000196613	0			2.21703				0.00171429		0.00868585	0.000875687	0.00201964	0.00073474	0				0.000102799			9.41456e-05			4.97415e-05				0.0110924
4.05031	49.02	22501					0.403584	0.00288359	0.0116749	0.00470298	0				0.000385632			0.00113308			0.000207312	0			2.22194						0.00870913	0.000878208	0.00201951	0.00073559	0				0.000102944			9.44203e-05			4.9853e-05				0.0111298
4.04968	48.9948	22526.1					0.395028	0.00514001	0.0105286	0.00465292	0				0.000484173			0.00125285			0.000159125	0			2.18972						0.00857884	0.000880537	0.00199346	0.000727921	0				0.000102394			9.40617e-05			4.91111e-05				0.0108578
4.04905	48.9697	22551.2	0.0366402	0.0127455	0.00272933		0.416673	0.00392875	0.0115472	0.00491381	0				0.000433573			0.00109364			0.000190566	0	6.8699e-05		2.28964		0.029349	0.00605606	0.00176501		0.00903061	0.000909209	0.00207776	0.00075813	0				0.000106193			9.69708e-05			5.12206e-05		6.30763e-06		0.0118035
4.04842	48.9446	22576.3			0.0033375		0.403534	0.00388607	0.0103007	0.00483528	0	0.000459503			0.00034344	3.07753e-05		0.00113135			0.000162167	0			2.22489				0.00171878		0.00871267	0.000883613	0.00201351	0.000736572	0	0.000426566			0.000102777	1.65602e-06		9.44527e-05			4.96484e-05				0.0111495
4.04779	48.9195	22601.4		0.0122623			0.407007	0.00473543	0.0107014	0.00440226	0				0.000435343			0.00112081			0.000165571	0			2.23941			0.00591973			0.00878223	0.000893174	0.00202756	0.00073879	0				0.000103854			9.49639e-05			4.99622e-05				0.0112893
4.04717	48.8944	22626.5		0.0178953			0.402912	0.00213728	0.00991256	0.00445288	0				0.000513708	4.94891e-06	5.26472e-05	0.0010246			0.000206194	0	2.13625e-05		2.23872			0.00595969			0.0087786	0.000881786	0.00202751	0.000740481	0				0.000104452	1.5387e-06	1.04348e-05	9.46624e-05			5.02644e-05		5.94107e-06		0.0113077
4.04654	48.8693	22651.6					0.409197	0.00287184	0.0101504	0.00473344	0				0.000382595	6.87383e-05		0.00102761	2.21723e-05		0.000189066	0			2.23591						0.00876131	0.000880568	0.00201742	0.000737769	0				0.000103212	1.85054e-06		9.41507e-05	1.92353e-06		4.98986e-05				0.0112307
4.04591	48.8442	22676.8	0.0366872	0.00996246	0.00387105		0.417307	0.00403937	0.010384	0.00542316	0				0.000439305			0.0010582	2.2229e-06		0.000191811	0			2.29309		0.029365	0.00604495	0.00177184		0.00903871	0.000910266	0.00207287	0.000761163	0				0.00010628			9.68399e-05	1.87235e-06		5.12544e-05				0.0118276
4.04528	48.8191	22701.9					0.406323	0.00399145	0.0102528	0.00463824	0				0.000374579			0.00109817			0.00024291	0	0.000142918		2.22642						0.00872742	0.00088422	0.00201345	0.000735651	0				0.000102942			9.42949e-05			5.00575e-05		6.50406e-06		0.0111581
4.04465	48.7939	22727					0.405105		0.00982728	0.00427265	0				0.000312766	1.29414e-05		0.000955199	3.45217e-05		0.000251115	0			2.22349						0.00869991		0.00200638	0.000732017	0				0.000102381	1.56294e-06		9.33486e-05	1.97628e-06		4.99756e-05				0.0111161
4.04402	48.7688	22752.1		0.00626318	0.00309919		0.40928	0.00363402	0.00930278	0.00428265	0				0.000321567			0.00096555			0.000201454	0			2.24435			0.00588801	0.00172741		0.00879147	0.000887398	0.00202	0.000738001	0				0.000103255			9.41575e-05			5.01304e-05				0.0113113
4.04339	48.7437	22777.2	0.0694116		0.00214625		0.417763	0.00319284	0.00941511	0.00461636	0				0.000380897			0.000970838			0.00020132	0			2.29665		0.0296676		0.00177093		0.00908203	0.000910004	0.00207724	0.000760431	0				0.000106458			9.6826e-05			5.15359e-05				0.0118996
4.04276	48.7186	22802.3					0.39738	0.00509452	0.00825121	0.00442974	0				0.000381851	2.19549e-05		0.000984474			0.000196303	0			2.20078						0.00861637	0.000882961	0.00198813	0.000729002	0				0.000102193	1.59966e-06		9.30101e-05			4.94438e-05				0.0109455
4.04213	48.6935	22827.4		0.00694203	0.00204321		0.408834	0.0053711	0.00975479	0.00477552	0				0.000322957			0.000939071			0.000197771	0			2.25466			0.00594716	0.00173838		0.00887236	0.00090463	0.0020414	0.00074749	0				0.000104239			9.49135e-05			5.05859e-05				0.0114708
4.04151	48.6684	22852.5					0.409013	0.00481819	0.00744685	0.00395797	0				0.000370316			0.000925383			0.000150618	0			2.23967						0.00879195	0.000893552	0.00201106	0.000736518	0				0.000103522			9.39746e-05			4.98846e-05				0.0112901
4.04088	48.6433	22877.7		0.00920816			0.412873	0.00434147	0.0100759	0.00385302	0				0.000241789			0.000930169			0.000157354	0			2.2542			0.00592227			0.00883856	0.000893895	0.00203055	0.000738256	0				0.000103191			9.42883e-05			5.00724e-05				0.0113984
4.04025	48.6182	22902.8		0.00930463	0.00218732		0.406401	0.00396315	0.00734343	0.00455676	0				0.000277165			0.000912211			0.0001836	0			2.23558			0.00588579	0.0017177		0.00875086	0.000886414	0.00200415	0.000737184	0				0.000102725			9.36095e-05			4.98917e-05				0.0112336
4.03962	48.593	22927.9		0.00713613	0.00217347		0.402339	0.00298702	0.00700269	0.00491259	0				0.000348002	9.57148e-06		0.000894035			0.000172038	0			2.22595			0.00585555	0.00171197		0.00870172	0.000878607	0.00199584	0.00073654	0				0.000102741	1.54888e-06		9.32104e-05			4.96696e-05				0.0111484
4.03899	48.5679	22953					0.401198	0.00416794	0.00707409	0.00404554	0				0.000316717			0.000987479	7.60334e-06		0.000187041	0			2.20869						0.00864112	0.00087894	0.0019836	0.000727577	0				0.000101937			9.30872e-05	1.83337e-06		4.94308e-05				0.0109922
4.03836	48.5428	22978.1					0.402137	0.00423795	0.00994453	0.00467301	0				0.000325017	8.90355e-06		0.000957078			0.000195121	0			2.21053						0.008661	0.000880834	0.0020014	0.000731984	0				0.000102158	1.53848e-06		9.30993e-05			4.9558e-05				0.0110207
4.03773	48.5177	23003.2		0.0130147	0.00174841		0.401677	0.00337203	0.00909138	0.00467195	0				0.000377447			0.0009873			0.000208139	0	2.65259e-05		2.22499			0.00589338	0.00171228		0.00871079	0.00088179	0.00200916	0.000736382	0				0.000103035			9.38109e-05			4.99214e-05		5.92527e-06		0.0111595
4.0371	48.4926	23028.3					0.401209	0.00235299	0.00874389	0.00444192	0				0.000364755	9.18672e-06		0.000974655			0.000236793	0	2.45192e-05		2.22231						0.00871359	0.000877197	0.00200861	0.000735663	0				0.000103033	1.55007e-06		9.38029e-05			5.00947e-05		5.9187e-06		0.0111526
4.03647	48.4675	23053.4		0.0111155			0.408632	0.00396137	0.00985002	0.00420182	0				0.000305363			0.000944706			0.000178725	0			2.24427			0.00592301			0.00880388	0.000890634	0.00202636	0.000738909	0				0.000103357			9.42202e-05			5.01051e-05				0.0113311
4.03584	48.4424	23078.6		0.0107392			0.403686	0.00430964	0.00863277	0.00436706	0				0.000371166	8.42244e-05		0.000961973			0.000157956	0			2.23631			0.00590119			0.00874937	0.00088939	0.00201342	0.000737255	0				0.000103341	1.9318e-06		9.39901e-05			4.9832e-05				0.0112529
4.03522	48.4173	23103.7		0.01238	0.00177637		0.40471	0.00406128	0.00943138	0.00385087	0				0.000504145			0.000997818			0.000155547	0			2.23519			0.00590802	0.0017176		0.00875241	0.000887926	0.00201695	0.00073448	0				0.000103985			9.41477e-05			4.98079e-05				0.0112446
4.03459	48.3921	23128.8			0.001739		0.406398	0.00112618	0.00859521	0.00390951	0				0.000327539	4.69707e-05		0.000932512			0.000167129	0			2.23845				0.00172136		0.00878102	0.000875164	0.00201736	0.000736462	0				0.000103333	1.74792e-06		9.40345e-05			4.99806e-05				0.0112868
4.03396	48.367	23153.9		0.00974746			0.406723	0.00474548	0.0072537	0.00428557	0				0.000288071	9.41852e-06		0.000974709			0.000250626	0			2.23638			0.00589029			0.00875588	0.00089069	0.00200447	0.000736107	0				0.000102819	1.55382e-06		9.39599e-05			5.0248e-05				0.011242
4.03333	48.3419	23179	0.0497247	0.0179812	0.00743822		0.416834	0.00545359	0.00840244	0.00403237	0				0.000407249	1.84892e-05		0.00102525			0.000231839	0			2.31219		0.0296953	0.00614072	0.00180624		0.00911706	0.000925764	0.00208109	0.00076073	0				0.000107063	1.65579e-06		9.75342e-05			5.1921e-05				0.0120327
4.0327	48.3168	23204.1			0.00326533		0.399299	0.00387435	0.00700203	0.00482469	0				0.00029788			0.000887048			0.000228337	0			2.22433				0.00172319		0.00871558	0.000886009	0.00200252	0.000738565	0				0.000102834			9.34874e-05			5.01188e-05				0.0111776
4.03207	48.2917	23229.2	0.0380646	0.0206606			0.410181	0.00296549	0.00753867	0.00410183	0				0.000349251			0.00100022			0.000119454	0			2.2799		0.0292471	0.00607417			0.00896365	0.000900877	0.00204943	0.000751137	0				0.000105365			9.613e-05			5.06647e-05				0.0117095
4.03144	48.2666	23254.3		0.0215031	0.00336395		0.406569	0.00321276	0.00830652	0.00381058	0				0.000376193			0.000916168			0.000206318	0			2.25021			0.00598472	0.00173452		0.0088071	0.00088823	0.0020217	0.000738077	0				0.000103876			9.4222e-05			5.03224e-05				0.0113787
4.03081	48.2415	23279.5			0.00227009		0.405793	0.00342191	0.00817313	0.00514845	0				0.00032314	2.81603e-05		0.000866719			0.000176139	0			2.23247				0.00171624		0.0087383	0.000882733	0.00200613	0.000739353	0				0.000102844	1.64561e-06		9.32794e-05			4.98e-05				0.0112058
4.03018	48.2164	23304.6					0.400513	0.00248613	0.0086834	0.00379306	0				0.000294736			0.00100915			0.000203924	0			2.2081						0.00863772	0.00087057	0.00199161	0.00072632	0				0.000101828			9.31951e-05			4.95148e-05				0.0109892
4.02956	48.1912	23329.7		0.00839214	0.00183383		0.406087	0.00484357	0.00823291	0.00398957	0				0.000316739	2.04303e-05		0.00101589			0.000216991	0			2.23348			0.00588024	0.00171564		0.00874786	0.000890693	0.00200829	0.000734215	0				0.000102907	1.60829e-06		9.41152e-05			5.00513e-05				0.0112212
4.02893	48.1661	23354.8					0.401224	0.00243947	0.00786666	0.00477885	0				0.000318871			0.00104938			8.60288e-05	0			2.20941						0.00864282	0.000870495	0.0019879	0.000731359	0				0.000101966			9.34121e-05			4.89369e-05				0.0109978
4.0283	48.141	23379.9					0.393715	0.00335731	0.0085092	0.00378942	0				0.000318928	7.47948e-05		0.00106272			0.000214767	0			2.18548						0.00854564	0.000868983	0.00197727	0.000721386	0				0.000101258	1.85109e-06		9.2829e-05			4.92332e-05				0.010803
4.02767	48.1159	23405	0.0454103	0.0117395			0.404273	0.00107868	0.00772909	0.00443473	0				0.000356426			0.000945192			0.000165545	0			2.25117		0.0290205	0.00597394			0.00885268	0.000883143	0.00203191	0.000746053	0				0.00010445			9.49824e-05			5.0442e-05				0.0114576
4.02704	48.0908	23430.1					0.401134	0.00298003	0.00942035	0.00445901	0				0.000427967			0.000982924			0.000203694	0	6.26304e-05		2.22274						0.00872381	0.000881414	0.00201444	0.000736643	0				0.000103475			9.39585e-05			4.99893e-05		6.11739e-06		0.0111683
4.02641	48.0657	23455.2			0.00171103		0.404365	0.00340074	0.00747748	0.0048079	0				0.000354709			0.00105598			0.000137737	0			2.22412				0.00170812		0.00870405	0.000879889	0.00199643	0.000735355	0				0.000102683			9.39371e-05			4.94534e-05				0.0111293
4.02578	48.0406	23480.4					0.400967	0.00466893	0.00787031	0.00367564	0				0.000400531			0.000986889	1.08414e-05		0.000113354	0			2.20765						0.00863937	0.000881372	0.00198743	0.000725685	0				0.000102347			9.30778e-05	1.84936e-06		4.90606e-05				0.0109862
4.02515	48.0155	23505.5		0.00794072			0.404698	0.00348136	0.00752005	0.00476657	0				0.000338311			0.0010822			0.000192405	0			2.22665			0.00586152			0.00871641	0.000881374	0.00199909	0.000736052	0				0.000102727			9.41839e-05			4.9788e-05				0.0111556
4.02452	47.9903	23530.6					0.405954	0.00540114	0.00663124	0.00427743	0				0.000425777			0.00100279			0.000187117	0			2.22581						0.00871695	0.000890404	0.00199332	0.000733117	0				0.000103097			9.37241e-05			4.97287e-05				0.0111441
4.0239	47.9652	23555.7	0.0544773				0.416433	0.00314189	0.00735244	0.00386085	0				0.00037965			0.001007			0.00015981	0			2.28124		0.0293352				0.00899692	0.000901899	0.00204874	0.000749997	0				0.000105535			9.61773e-05			5.08786e-05				0.0117179
4.02327	47.9401	23580.8					0.405353	0.00604494	0.00706233	0.00408781	0				0.000317096			0.00101204			0.000192344	0			2.2314						0.00875045	0.000897372	0.00200384	0.000735235	0				0.000102982			9.41633e-05			4.99633e-05				0.0112189
4.02264	47.915	23605.9	0.0414514				0.40823	0.00405447	0.00526958	0.00335723	0				0.000379526		1.93416e-05	0.00105998			0.00016187	0			2.25432		0.0289695				0.00886337	0.000897332	0.00201724	0.00073978	0				0.000104457		1.03341e-05	9.54648e-05			5.03696e-05				0.0114614
4.02201	47.8899	23631		0.0100786			0.413432	0.00227486	0.00768818	0.004345	0				0.000352109	8.68567e-05		0.00100638			0.000176243	0	5.84875e-05		2.25825			0.00592716			0.00884211	0.000883517	0.00201864	0.000740805	0				0.000103757	1.9547e-06		9.46814e-05			5.0172e-05		6.13578e-06		0.0114198
4.02138	47.8648	23656.1		0.0126362			0.40754	0.00428018	0.00768732	0.00353259	0				0.000374636			0.00109109			0.000178598	0			2.25078			0.00595069			0.00882804	0.000895253	0.00202224	0.000738011	0				0.000104057			9.52795e-05			5.02735e-05				0.0114023
4.02075	47.8397	23681.3		0.0192795			0.417761	0.00202692	0.00742516	0.00423924	0				0.000325774			0.000985577			0.000167734	0			2.27933			0.0060172			0.00892857	0.000888691	0.00203201	0.000745663	0				0.000104379			9.52653e-05			5.04942e-05				0.0116103
4.02012	47.8146	23706.4		0.0197017			0.407101	0.00254205	0.00519408	0.00405775	0				0.000252059	5.11047e-05		0.00099761			0.000190674	0	2.78458e-05		2.24695			0.00595864			0.00878476	0.000882325	0.00200026	0.000737227	0				0.000102955	1.76881e-06		9.4365e-05			5.01005e-05		5.96364e-06		0.01133
4.01949	47.7894	23731.5					0.406816	0.00474151	0.00728717	0.00402617	0				0.000378455			0.00100911			0.000203122	0			2.23082						0.0087337	0.000888367	0.00199945	0.000732903	0				0.000103007			9.38895e-05			4.98799e-05				0.011185
4.01886	47.7643	23756.6					0.404089	0.00417842	0.00834139	0.0039789	0				0.000315587	3.82643e-05		0.00107138	2.90264e-05		0.000144579	0			2.2205						0.00869403	0.000882904	0.00199876	0.000730482	0				0.000102385	1.68938e-06		9.39209e-05	1.94862e-06		4.94385e-05				0.0111001
4.01824	47.7392	23781.7					0.413538	0.00441171	0.00698411	0.0040949	0				0.000385059			0.000962219			0.000170943	0			2.24984						0.00881444	0.000891471	0.00200865	0.000737181	0				0.000103593			9.41568e-05			4.99853e-05				0.0113409
4.01761	47.7141	23806.8					0.399649	0.00454529	0.00839688	0.00407105	0				0.000334875			0.000886817			0.000234154	0			2.21619						0.00868882	0.00088647	0.00200296	0.000732374	0				0.000102682			9.31804e-05			4.9984e-05				0.0111003
4.01698	47.689	23831.9					0.405827	0.00283345	0.00557039	0.00431586	0				0.000324889			0.00107176			0.000179909	0			2.22648						0.00870174	0.000876081	0.00198469	0.000732083	0				0.00010242			9.39121e-05			4.96095e-05				0.0111288
4.01635	47.6639	23857.1		0.0109727			0.41346	0.00543918	0.00797669	0.00503611	0				0.000228795			0.000924216	2.40741e-06		0.000212497	0			2.26452			0.00595305			0.00887411	0.00090276	0.00202738	0.000746982	0				0.000103505			9.46056e-05	1.84323e-06		5.05368e-05				0.0114927
4.01572	47.6388	23882.2					0.406346	0.00445002	0.00753761	0.00400915	0				0.000309527			0.000973197			0.000205322	0			2.22788						0.00871962	0.000885715	0.00199802	0.000731834	0				0.000102523			9.35836e-05			4.98239e-05				0.0111553
4.01509	47.6137	23907.3					0.397398	0.00428887	0.00771475	0.00387193	0				0.000434517			0.000963003			0.000193048	0			2.19647						0.00859143	0.000876401	0.0019797	0.000724118	0				0.000102157			9.26334e-05			4.92841e-05				0.0108923
4.01446	47.5885	23932.4					0.398219	0.0040187	0.00710773	0.00391012	0				0.000356597	8.63966e-05		0.000935498			0.000234617	0			2.19925						0.00860105	0.000875627	0.00197796	0.000724776	0				0.000101837	1.91582e-06		9.25568e-05			4.95222e-05				0.0109132
4.01383	47.5634	23957.5		0.00631656	0.00455938		0.401771	0.00313044	0.00712545	0.00461453	0				0.000336272	9.94436e-06		0.000965487			0.000178397	0			2.22511			0.00585081	0.00172374		0.00869793	0.00087923	0.00199624	0.000734967	0				0.000102671	1.55057e-06		9.35581e-05			4.9696e-05				0.011143
4.0132	47.5383	23982.6					0.399435	0.00439868	0.00592452	0.00443552	0				0.000351656			0.000945545			0.000194169	0	3.01315e-05		2.20478						0.00861957	0.000878786	0.00197495	0.000728438	0				0.00010196			9.2741e-05			4.93931e-05		5.88872e-06		0.0109565
4.01257	47.5132	24007.7					0.404224	0.00348337	0.00770805	0.00444674	0				0.000377259			0.000953773			0.00022231	0			2.23364						0.00876607	0.000886647	0.00201198	0.000738835	0				0.000103536			9.4099e-05			5.0236e-05				0.0112575
4.01195	47.4881	24032.8					0.404337	0.00265419	0.00726766	0.00455857	0				0.000579272			0.000931727			0.000213747	0			2.21978						0.00868351	0.000874101	0.0019907	0.000732388	0				0.000103563			9.30967e-05			4.9717e-05				0.0110815
4.01132	47.463	24058					0.393238	0.0037194	0.00711493	0.00502717	0				0.000365538			0.00102843			0.000257745	0			2.19133						0.00856437	0.000872922	0.00197524	0.000729299	0				0.000101739			9.28882e-05			4.95677e-05				0.0108587
4.01069	47.4379	24083.1			0.00347221		0.390193	0.00335747	0.00683947	0.00443728	0				0.000397562			0.000996786			0.000220732	0			2.18226				0.0016945		0.00852033	0.000868179	0.00196719	0.000723917	0				0.000101553			9.24174e-05			4.92171e-05				0.0107771
4.01006	47.4127	24108.2					0.397368	0.00482316	0.00579768	0.00449301	0				0.000354104			0.000968362			0.000146277	0			2.20476						0.00862903	0.000882914	0.00197885	0.000730394	0				0.000102206			9.30672e-05			4.92677e-05				0.0109815
4.00943	47.3876	24133.3	0.0412963	0.0165714	0.00189227		0.407829	0.00487473	0.00816993	0.00483778	0				0.000413533	4.26825e-06		0.000922608			0.000229423	0	4.38267e-05		2.27364		0.029253	0.00605095	0.0017535		0.00894829	0.000910349	0.00205192	0.000754641	0				0.000105656	1.56052e-06		9.56964e-05			5.12108e-05		6.15416e-06		0.0116731
4.0088	47.3625	24158.4					0.396227	0.00563841	0.00662322	0.00414883	0				0.000363309			0.00104347			0.000252839	0	5.85045e-05		2.1962						0.00858869	0.000883409	0.00197499	0.00072575	0				0.000101841			9.30657e-05			4.95983e-05		6.01924e-06		0.0108949
4.00817	47.3374	24183.5		0.00622217	0.00206917		0.397182	0.00447081	0.00528521	0.00434311	0				0.000400928			0.00109278			0.000135791	0			2.20729			0.00581574	0.00170115		0.00862364	0.000880703	0.00197527	0.00072927	0				0.000102386			9.36385e-05			4.919e-05				0.0109884
4.00754	47.3123	24208.6		0.0201491			0.399725	0.00489029	0.0059016	0.00463436	0				0.000436048			0.000959082			0.00019336	0			2.22916			0.00593867			0.00871495	0.00089083	0.00199636	0.000737374	0				0.000103495			9.38196e-05			4.99272e-05				0.0111983
4.00691	47.2872	24233.7		0.0153361			0.403	0.00352712	0.00655554	0.00466612	0				0.000446642	1.05297e-05		0.000987086	5.38843e-05		0.000175686	0			2.2314			0.00591205			0.0087278	0.000883618	0.00199882	0.000737229	0				0.000103505	1.55774e-06		9.39215e-05	2.08224e-06		4.98178e-05				0.011205
4.00629	47.2621	24258.9	0.0324122				0.39501	0.00334538	0.00650433	0.00497385	0				0.000444984			0.00103125			0.000153273	0			2.20651		0.0284717				0.00865875	0.000879765	0.0019919	0.000736314	0				0.000103152			9.38297e-05			4.95397e-05				0.0110431
4.00566	47.237	24284	0.0648358	0.00952876			0.413253	0.00334199	0.00679261	0.00589726	0				0.00040363			0.00102845			0.000143701	0	7.98115e-05		2.29123		0.0295999	0.00606108			0.00904522	0.000909426	0.00206059	0.00076593	0				0.000106418			9.69805e-05			5.11614e-05		6.38769e-06		0.0118539
4.00503	47.2118	24309.1		0.0111454			0.401188	0.00400702	0.00692949	0.00529269	0				0.00037535			0.000954562			0.000212169	0			2.22323			0.00587659			0.00869737	0.000883859	0.0019958	0.000738564	0				0.000102895			9.35287e-05			4.98787e-05				0.0111366
4.0044	47.1867	24334.2		0.00659169			0.401762	0.00442281	0.00697209	0.00585008	0				0.000472729	8.45803e-05		0.00102801			0.000203568	0			2.22402			0.00585716			0.00870527	0.000886454	0.00199717	0.000741784	0				0.000103443	1.92597e-06		9.39509e-05			4.98644e-05				0.011147
4.00377	47.1616	24359.3			0.00229306		0.398475	0.00448468	0.00714481	0.00512553	0				0.000423954			0.00106367			0.000161832	0			2.20812				0.00170395		0.00863867	0.000881648	0.0019865	0.000733894	0				0.000102603			9.35866e-05			4.93687e-05				0.0110035
4.00314	47.1365	24384.4					0.395766	0.00457458	0.00626538	0.00509697	0				0.00033916			0.00116047	2.81425e-06		0.000146557	0			2.19507						0.0085816	0.000877641	0.00197211	0.000730046	0				0.000101664			9.35938e-05	1.80271e-06		4.90436e-05				0.0108832
4.00251	47.1114	24409.5					0.400364	0.0032177	0.00796009	0.00542899	0			4.66156e-05	0.000509571	1.076e-05		0.00102531			0.000207048	0			2.20883						0.00864294	0.000874814	0.00198938	0.000734969	0			3.40649e-05	0.000102968	1.54608e-06		9.33399e-05			4.95646e-05				0.0110004
4.00188	47.0863	24434.6	0.0567919	0.0118051	0.00177225		0.408259	0.00351052	0.00706741	0.00534291	0				0.000428444			0.00102063			0.0002238	0			2.28228		0.0294589	0.00605244	0.00176043		0.00898906	0.000907237	0.00205508	0.000760496	0				0.000106188			9.6614e-05			5.14024e-05				0.0117679
4.00125	47.0612	24459.8		0.0134359			0.402938	0.00407223	0.00589258	0.00582841	0				0.000466939	2.78061e-05		0.00110465			0.000174196	0			2.23241			0.005906			0.00873266	0.00088688	0.00199667	0.000743506	0				0.000103669	1.64547e-06		9.45678e-05			4.98399e-05				0.0112167
4.00063	47.0361	24484.9		0.0108753			0.399869	0.00453575	0.00566441	0.0056299	0				0.00043065	1.01e-05	2.51887e-05	0.00103433			0.00017394	0			2.2155			0.00585952			0.00866752	0.000884137	0.00198414	0.000738274	0				0.000102896	1.54763e-06	1.01836e-05	9.36771e-05			4.95543e-05				0.0110682
4	47.0109	24510		0.00784375			0.394515	0.00425057	0.00710694	0.00623632	0				0.00040112			0.000975114			0.00019047	0			2.2004			0.0058204			0.00860533	0.000879091	0.00198318	0.000738262	0				0.000102327			9.29982e-05			4.94333e-05				0.0109477
3.99937	46.9858	24535.1		0.0138152			0.400148	0.00372057	0.00571927	0.00573088	0				0.000461301		2.92352e-05	0.00109358	8.93546e-06		0.000178277	0	7.46742e-05		2.22579			0.00589643			0.00870171	0.000883394	0.00199192	0.000741573	0				0.000103439		1.02424e-05	9.43286e-05	1.85402e-06		4.97635e-05		6.16575e-06		0.0111617
3.99874	46.9607	24560.2		0.0162266	0.00335323		0.395782	0.00602527	0.00550287	0.00594064	0				0.000456351	0.000114746		0.00101256			0.000212627	0			2.21461			0.00589619	0.00171646		0.00866169	0.000893083	0.00198668	0.000741074	0				0.000103198	2.07391e-06		9.37262e-05			4.98315e-05				0.0110824
3.99811	46.9356	24585.3		0.00590946			0.400324	0.00457027	0.00487673	0.00507688	0				0.000606462			0.00105201	2.05863e-06		0.000155687	0			2.21697			0.00583161			0.00866518	0.000883839	0.00197915	0.000735119	0				0.000103719			9.37155e-05	1.81172e-06		4.94368e-05				0.0110697
3.99748	46.9105	24610.4		0.0189484			0.39771	0.0055228	0.00579898	0.00561728	0				0.000488377	2.49032e-05		0.0010857			0.000203031	0			2.21908			0.00591699			0.00868188	0.000891651	0.00199058	0.000740354	0				0.000103484	1.62629e-06		9.42066e-05			4.9844e-05				0.0111183
3.99685	46.8854	24635.5	0.0311664		0.00401841		0.405184	0.003574	0.00599472	0.00563465	0				0.000377651	1.7079e-05		0.00110217			0.000240098	0			2.24874		0.0288414		0.00174268		0.0088247	0.000892544	0.00201563	0.00074939	0				0.000104173	1.60627e-06		9.54285e-05			5.06343e-05				0.0114031
3.99622	46.8603	24660.7					0.391824	0.00306297	0.00604742	0.00594558	0				0.000407891		1.22642e-05	0.00105748			0.000139152	0			2.18382						0.00853352	0.000867246	0.00196446	0.000731806	0				0.000101665		1.0009e-05	9.2773e-05			4.88436e-05				0.0107913
3.99559	46.8352	24685.8					0.404596	0.00558994	0.00618684	0.0055582	0				0.000520908	2.92341e-05		0.000984893			0.000202345	0			2.22334						0.00870358	0.000890677	0.0019896	0.000738972	0				0.000103495	1.64557e-06		9.35639e-05			4.97674e-05				0.0111233
3.99497	46.81	24710.9		0.00707496			0.395067	0.00243315	0.00553118	0.00452041	0				0.000437958	2.00364e-05		0.00100297			0.000213127	0			2.19887			0.00580245			0.00858716	0.000867935	0.00197054	0.000727952	0				0.000102261	1.58685e-06		9.29105e-05			4.94256e-05				0.0109135
3.99434	46.7849	24736		0.00707671			0.397802	0.00356787	0.00578163	0.00551761	0				0.000430138			0.000991992			0.00017609	0			2.20995			0.00583573			0.00865006	0.000878577	0.00198309	0.000737104	0				0.000102809			9.33886e-05			4.95242e-05				0.0110314
3.99371	46.7598	24761.1		0.0104149			0.401436	0.00305904	0.0059697	0.00626698	0				0.000454874			0.00110937			0.000203199	0			2.22676			0.00587993			0.00870898	0.000880159	0.00199336	0.00074433	0				0.000103417			9.44166e-05			4.98931e-05				0.0111676
3.99308	46.7347	24786.2					0.400172	0.00387029	0.00468412	0.00654781	0			4.89816e-05	0.000539327	1.48386e-05		0.00107149	2.59536e-06		0.000236698	0			2.22001						0.0086919	0.000883136	0.00198446	0.000744818	0			3.42735e-05	0.000103712	1.57544e-06		9.41103e-05	1.82015e-06		4.99994e-05				0.01112
3.99245	46.7096	24811.3		0.00595816			0.402515	0.00375913	0.00632848	0.00570486	0				0.000419053	4.61737e-05	5.94625e-05	0.00102066			0.000190098	0			2.22292			0.00584455			0.00869501	0.000881705	0.00199073	0.000739862	0				0.000103007	1.73068e-06	1.03719e-05	9.37628e-05			4.97166e-05				0.0111235
3.99182	46.6845	24836.4		0.0156095			0.399561	0.00627755	0.00662184	0.00549646	0				0.000504353			0.00101994			0.000186852	0			2.22222			0.00590597			0.00869957	0.000896299	0.00199663	0.000740465	0				0.000103665			9.3968e-05			4.98111e-05				0.0111448
3.99119	46.6594	24861.6					0.400661	0.00469881	0.00598459	0.00585218	0				0.000417593			0.000987201			0.000117448	0			2.22563						0.00873729	0.000891668	0.00200081	0.000744995	0				0.000103611			9.41508e-05			4.9646e-05				0.0112032
3.99056	46.6343	24886.7					0.392886	0.00514411	0.00539576	0.00541548	0				0.000494061			0.00101779			0.00022657	0			2.18494						0.00854182	0.000877844	0.00196194	0.000729447	0				0.000102127			9.26099e-05			4.92932e-05				0.0108007
3.98993	46.6091	24911.8		0.00880955			0.397256	0.0040377	0.00541232	0.00547664	0				0.00043406			0.00102213			0.000181549	0			2.21049			0.00583808			0.00863801	0.000879973	0.00197911	0.000736106	0				0.000102718			9.34382e-05			4.94981e-05				0.0110222
3.9893	46.584	24936.9			0.00276006		0.397598	0.00447624	0.00572172	0.00577452	0				0.000495752	8.22335e-05		0.000972488			0.000145874	0			2.20575				0.00170379		0.00862172	0.000880322	0.00197653	0.000736055	0				0.000102811	1.9004e-06		9.29965e-05			4.92174e-05				0.0109756
3.98868	46.5589	24962			0.00220655		0.406173	0.00509633	0.00556054	0.00511507	0				0.000521901	2.02745e-06		0.00104919			0.000151492	0			2.22959				0.00171268		0.00872367	0.000889452	0.00198925	0.000737787	0				0.000103645	1.51157e-06		9.40171e-05			4.95823e-05				0.0111702
3.98805	46.5338	24987.1			0.00283015		0.399172	0.00438423	0.00561843	0.00557488	0				0.000462967			0.00105245			0.000212559	0	0.000145434		2.20665				0.00170434		0.00863056	0.000879967	0.00197625	0.000735147	0				0.000102659			9.34053e-05			4.9555e-05		6.47092e-06		0.0109814
3.98742	46.5087	25012.2					0.393668	0.00279393	0.0061623	0.00497547	0				0.000481504			0.000990062			0.000114738	0			2.18992						0.00855155	0.000866821	0.00196708	0.000727771	0				0.000102135			9.25363e-05			4.87738e-05				0.0108328
3.98679	46.4836	25037.3		0.00867287			0.411129	0.00438732	0.0079274	0.00526951	0				0.000469283		1.68208e-05	0.000921128	2.13548e-05		0.000223914	0			2.24769			0.00590684			0.00881076	0.000892204	0.00201534	0.000743816	0				0.000104117		1.02429e-05	9.404e-05	1.92812e-06		5.03006e-05				0.011341
3.98616	46.4585	25062.5			0.00188223		0.409683	0.00517829	0.0042072	0.00565082	0				0.000419524			0.00093623			0.000173181	0			2.24344				0.00171761		0.00877473	0.00089327	0.00199006	0.000743306	0				0.000103527			9.3809e-05			4.98813e-05				0.0112826
3.98553	46.4334	25087.6					0.398751	0.00491073	0.0053813	0.00490488	0				0.000530875			0.000943344			0.000203053	0			2.20969						0.00865503	0.000885305	0.00198115	0.000734066	0				0.000103314			9.31483e-05			4.96601e-05				0.0110304
3.9849	46.4082	25112.7		0.0204937	0.00304105		0.406052	0.00385758	0.00487846	0.00492685	0				0.000490424	0.000110184		0.000917802			0.000173846	0			2.24813			0.0059712	0.00173045		0.00879209	0.000890235	0.00200154	0.000742675	0				0.000104306	2.06968e-06		9.40976e-05			5.00876e-05				0.0113522
3.98427	46.3831	25137.8		0.0203824			0.408748	0.00410008	0.00614042	0.00592125	0				0.000567142			0.00097745	3.11992e-05		0.000188386	0			2.25795			0.00599846			0.00884674	0.000895614	0.00201727	0.00075118	0				0.000105181			9.48387e-05	1.98858e-06		5.03947e-05				0.0114549
3.98364	46.358	25162.9					0.399752	0.00411525	0.00620713	0.00556847	0				0.000404256	5.77125e-06	3.48711e-05	0.000983122	2.04327e-05		0.000217493	0			2.20556						0.00862829	0.000878103	0.00197799	0.000734676	0				0.000102306	1.51919e-06	1.01864e-05	9.30047e-05	1.89598e-06		4.95499e-05				0.0109694
3.98302	46.3329	25188		0.0159833	0.00319792		0.400037	0.00347133	0.0043952	0.00491062	0				0.000530448			0.00100538			0.000181273	0			2.22789			0.00590775	0.0017194		0.0087018	0.00088221	0.00198543	0.000737515	0				0.000103794			9.38934e-05			4.97823e-05				0.0111731
3.98239	46.3078	25213.1					0.396841	0.00554822	0.0071613	0.00522502	0			3.79074e-05	0.000372583			0.000962374	1.49594e-05		0.000215495	0			2.19508						0.00859173	0.000882962	0.00197766	0.000731089	0			3.38888e-05	0.000101887			9.26634e-05	1.86397e-06		4.94131e-05				0.0108893
3.98176	46.2827	25238.2		0.00729262	0.0030095		0.408785	0.00331983	0.00583059	0.00536153	0				0.00037578	8.34182e-06		0.000978762			0.000204304	0			2.24984			0.00589883	0.00172861		0.00879738	0.000886661	0.00200441	0.000744149	0				0.000103627	1.55391e-06		9.43141e-05			5.01927e-05				0.0113498
3.98113	46.2576	25263.4		0.0129475			0.398828	0.00341587	0.00574509	0.00482943	0				0.000434212	4.89336e-05		0.000998703			0.000217394	0			2.21535			0.00586805			0.00865962	0.000878269	0.00198393	0.000734046	0				0.000102882	1.74109e-06		9.347e-05			4.97559e-05				0.011064
3.9805	46.2325	25288.5		0.0113943	0.00223131		0.402345	0.00530017	0.00601642	0.0054652	0				0.000448372			0.00102936	2.79225e-05		0.000210619	0			2.23171			0.00589608	0.00171786		0.00873018	0.000893101	0.00199741	0.000741723	0				0.000103581			9.41949e-05	1.95314e-06		5.00257e-05				0.0112138
3.97987	46.2073	25313.6		0.00596727	0.0039087		0.403402	0.00505454	0.00622182	0.00616246	0				0.000552334	3.22617e-05		0.00102734	5.79141e-05		0.000192655	0			2.23204			0.00587204	0.00172723		0.00874029	0.000892357	0.00199954	0.000745636	0				0.000104161	1.66887e-06		9.42365e-05	2.105e-06		4.99629e-05				0.0112216
3.97924	46.1822	25338.7		0.0201523	0.00441167		0.408172	0.00576327	0.00554744	0.00498856	0				0.000372345			0.00101924	6.36678e-06		0.000100649	0	1.19321e-05		2.25757			0.005992	0.00174392		0.00883602	0.000903254	0.00201249	0.00074579	0				0.000104101			9.49669e-05	1.86096e-06		4.99056e-05		5.91408e-06		0.0114429
3.97861	46.1571	25363.8	0.0313331	0.0288367	0.00249919		0.400923	0.00365464	0.00513323	0.00490381	0				0.000530478			0.00101722			0.000181808	0	2.38243e-05		2.25864		0.0290282	0.00607757	0.00174617		0.00885984	0.00089871	0.00202423	0.000750491	0				0.000105625			9.56102e-05			5.06632e-05		6.01548e-06		0.0115271
3.97798	46.132	25388.9					0.401222	0.00348565	0.00693223	0.0050301	0				0.000453066	5.2306e-05		0.00105485	1.50454e-05		0.000235627	0			2.21908						0.00867366	0.000878828	0.00199033	0.000735224	0				0.000103001	1.75835e-06		9.37729e-05	1.87743e-06		4.98589e-05				0.0110853
3.97736	46.1069	25414		0.00801266			0.399117	0.0043809	0.00525597	0.00549835	0				0.000484595			0.00105779			0.000188959	0			2.21504			0.00584154			0.0086583	0.000882807	0.00198085	0.000737151	0				0.000103101			9.37352e-05			4.9598e-05				0.011059
3.97673	46.0818	25439.2					0.400224	0.00372384	0.00539108	0.00469157	0				0.000531434			0.000990624	6.40347e-06		0.000178696	0			2.2072						0.00862743	0.000875831	0.0019732	0.000730043	0				0.0001029			9.30075e-05	1.82553e-06		4.93387e-05				0.0109735
3.9761	46.0567	25464.3					0.402271	0.00344797	0.0052928	0.00536722	0				0.000400146			0.000973216			0.000159847	0			2.22641						0.00871962	0.000882762	0.00199144	0.000740366	0				0.000103218			9.38031e-05			4.97125e-05				0.0111741
3.97547	46.0316	25489.4		0.0247889			0.400118	0.00686334	0.00566423	0.00599495	0			3.61381e-05	0.000585167	0.000110411		0.00107104			0.000253661	0			2.23848			0.00600635			0.00878181	0.000907447	0.00201002	0.000749749	0			3.45642e-05	0.00010502	2.07548e-06		9.50846e-05			5.0604e-05				0.0113288
3.97484	46.0064	25514.5	0.0374716	0.010461			0.405939	0.00394062	0.00680443	0.00480002	0				0.000472058		3.53194e-05	0.00104169			0.000164184	0			2.25378		0.0289836	0.00596815			0.00886222	0.000897817	0.00202744	0.000748002	0				0.000105052		1.04277e-05	9.5485e-05			5.04412e-05				0.0114723
3.97421	45.9813	25539.6			0.00180938		0.401494	0.00394311	0.00483437	0.00508012	0			6.63619e-05	0.000427666			0.00108026			0.000208383	0			2.21311				0.00170106		0.00865128	0.000878702	0.00197444	0.000733462	0			3.4174e-05	0.000102592			9.36429e-05			4.95868e-05				0.0110253
3.97358	45.9562	25564.7			0.00202365		0.405182	0.00514943	0.00518811	0.00481738	0				0.00043686	1.83359e-05		0.00100221	1.86481e-05		0.000227604	0			2.22647				0.00170975		0.00870845	0.000888671	0.00198504	0.000735429	0				0.000103098	1.5914e-06		9.36714e-05	1.8987e-06		4.99048e-05				0.0111414
3.97295	45.9311	25589.8					0.397896	0.00546828	0.00657171	0.00520766	0				0.000443831			0.000997961			0.000179911	0			2.20605						0.00863028	0.000885985	0.00198238	0.000733835	0				0.000102636			9.31997e-05			4.94273e-05				0.0109861
3.97232	45.906	25614.9	0.0324595				0.397072	0.00383718	0.00511564	0.00456617	0				0.000490877	7.1482e-06		0.00102117			0.000171051	0	2.43439e-05		2.21756		0.0285674				0.00869814	0.000885186	0.00199161	0.000736737	0				0.000103729	1.54078e-06		9.40938e-05			4.97952e-05		5.92143e-06		0.0111356
3.9717	45.8809	25640.1					0.404353	0.00505297	0.00335489	0.00600364	0				0.000540126	8.17017e-05		0.0010265			0.000199836	0			2.22899						0.00871113	0.000888885	0.00197742	0.000741947	0				0.000103695	1.90998e-06		9.38665e-05			4.98049e-05				0.0111628
3.97107	45.8558	25665.2					0.397186	0.00336516	0.00557734	0.00598611	0				0.000417231			0.00104533			0.000192977	0	3.45206e-05		2.2073						0.00862412	0.000875245	0.00197683	0.000737488	0				0.000102473			9.34072e-05			4.94773e-05		5.92132e-06		0.010989
3.97044	45.8307	25690.3		0.0151597			0.399985	0.00372776	0.00541744	0.00537392	0				0.000468319			0.00104538			0.000182793	0			2.22375			0.00589789			0.0086931	0.000882639	0.00198863	0.00073912	0				0.000103382			9.40027e-05			4.97416e-05				0.0111415
3.96981	45.8055	25715.4					0.407772	0.00570802	0.00488356	0.0050723	0				0.00056012			0.000981957			0.00012287	0			2.2293						0.00872686	0.000892023	0.00198476	0.000737165	0				0.000103779			9.36285e-05			4.94116e-05				0.0111626
3.96918	45.7804	25740.5	0.0787971	0.0235439	0.0040908		0.406585	0.00551226	0.00685581	0.0058687	0				0.000461264	2.9766e-05	1.68555e-05	0.000960515	6.34407e-06		0.00018322	0			2.29762		0.0299061	0.00618196	0.00179239		0.00908178	0.000927914	0.00207717	0.000771821	0				0.000107558	1.71789e-06	1.05857e-05	9.7391e-05	1.91434e-06		5.17709e-05				0.0119807
3.96855	45.7553	25765.6	0.0805317				0.406584	0.00605754	0.00693247	0.0059091	0				0.000517971			0.00102142			0.000150197	0			2.27102		0.0295942				0.00898435	0.000920773	0.00205528	0.00076375	0				0.000106697			9.66604e-05			5.10452e-05				0.011715
3.96792	45.7302	25790.7			0.00731916		0.406176	0.00405373	0.00768361	0.00549457	0				0.000564712			0.000990503			0.000171537	0			2.23913				0.00174848		0.00877482	0.000889411	0.0020116	0.000744024	0				0.000104468			9.42724e-05			4.99739e-05				0.0112837
3.96729	45.7051	25815.8			0.00182549		0.405275	0.00434799	0.00533257	0.00574452	0				0.000524736			0.000994982			0.000150005	0			2.22394				0.00170746		0.0087023	0.000883989	0.00198426	0.000739507	0				0.000103459			9.35641e-05			4.94789e-05				0.0111203
3.96666	45.68	25841		0.0123427			0.403567	0.00508184	0.00629098	0.00584656	0				0.000419899			0.00102599	2.9771e-05		0.000152788	0			2.23625			0.00590958			0.00874925	0.000893324	0.00200175	0.000744741	0				0.000103591			9.43174e-05	1.96534e-06		4.98088e-05				0.0112532
3.96603	45.6549	25866.1					0.402899	0.00254884	0.00580961	0.0051169	0				0.000524626			0.00104307			0.000186714	0			2.22312						0.00869725	0.00087568	0.0019882	0.000736947	0				0.000103539			9.38783e-05			4.97015e-05				0.0111249
3.96541	45.6297	25891.2			0.00256168		0.406027	0.00448884	0.00724477	0.00563295	0	0.000479834			0.000530754		1.09221e-05	0.000988925			0.000104274	0			2.2454				0.0017329		0.00881677	0.000895944	0.00201917	0.000748346	0	0.000431148			0.000104805		1.02501e-05	9.47233e-05			4.98766e-05				0.0113704
3.96478	45.6046	25916.3					0.399987	0.00410581	0.00590531	0.00595023	0				0.000592438			0.00090302			0.000163565	0			2.21765						0.00866787	0.000881965	0.00198529	0.000739854	0				0.000103702			9.30186e-05			4.95011e-05				0.0110786
3.96415	45.5795	25941.4		0.0181037			0.411316	0.00316492	0.00637566	0.00543994	0				0.000566679			0.00101163			0.000171179	0	0.000128376		2.26434			0.0060017			0.00888167	0.000893072	0.00202345	0.000750589	0				0.000105439			9.5247e-05			5.04318e-05		6.52613e-06		0.0115157
3.96352	45.5544	25966.5					0.409197	0.0041906	0.0059987	0.00499331	0				0.000418727			0.000953367			0.000177215	0			2.23276						0.00874185	0.000885221	0.00199213	0.000737432	0				0.000103164			9.35695e-05			4.97284e-05				0.0111899
3.96289	45.5293	25991.6					0.414693	0.00436002	0.00594106	0.00541242	0				0.000483161	8.66058e-05		0.000934972			0.000197749	0			2.25874						0.00884829	0.000894042	0.00200976	0.000746186	0				0.000104418	1.95339e-06		9.43182e-05			5.02796e-05				0.011422
3.96226	45.5042	26016.7					0.406533	0.00418312	0.00632346	0.00538372	0				0.000476537			0.000892815			0.000149493	0			2.22663						0.00871523	0.000883838	0.00199073	0.000738265	0				0.000103296			9.31242e-05			4.95141e-05				0.0111422
3.96163	45.4791	26041.9			0.00186698		0.396619	0.00528414	0.00627327	0.00447272	0				0.000528922			0.000892335			0.000148877	0			2.19719				0.00169439		0.0085917	0.000881761	0.0019735	0.000727448	0				0.000102675			9.23274e-05			4.90887e-05				0.0109012
3.961	45.454	26067					0.405862	0.00219918	0.00606239	0.00545563	0				0.000545866			0.000933605			0.00012527	0			2.22266						0.00869411	0.000872128	0.00198536	0.000737119	0				0.000103432			9.3138e-05			4.92922e-05				0.0110997
3.96037	45.4288	26092.1					0.406592	0.00363627	0.00579639	0.00466042	0		0.000121967		0.00044893	1.22073e-05		0.000989884			0.000176795	0			2.22973						0.00871974	0.000881528	0.00198905	0.000735001	0		0.000105681		0.000103208	1.56149e-06		9.36552e-05			4.96747e-05				0.0111632
3.95975	45.4037	26117.2					0.41027	0.00345198	0.00717631	0.0047843	0				0.000450074			0.000904166			0.000165015	0			2.24988						0.0088396	0.000890829	0.00201913	0.000744161	0				0.000104412			9.43084e-05			5.01918e-05				0.0113948
3.95912	45.3786	26142.3		0.0103848	0.00187147		0.401674	0.00637935	0.00673116	0.00530077	0				0.000420515			0.000917551			0.000188831	0			2.23178			0.00590909	0.00172132		0.00875359	0.000901282	0.00200714	0.000743171	0				0.000103759			9.39205e-05			5.00695e-05				0.0112486
3.95849	45.3535	26167.4					0.4091	0.00336461	0.00656343	0.00476062	0			6.03492e-05	0.000505941			0.00090208			0.00017365	0			2.23526						0.00875041	0.000881993	0.00199703	0.000737028	0			3.43847e-05	0.000103708			9.3409e-05			4.9762e-05				0.0112141
3.95786	45.3284	26192.5					0.405441	0.00287112	0.00482202	0.00505705	0				0.000421896			0.00101462			0.000170273	0			2.22487						0.00869831	0.000876119	0.00198061	0.000735662	0				0.000102887			9.36105e-05			4.95528e-05				0.0111188
3.95723	45.3033	26217.6					0.404218	0.00326987	0.00597384	0.00488372	0				0.000503593	3.31502e-05	1.7431e-05	0.00100418	1.77367e-05		0.00023862	0			2.21733						0.00867436	0.00087631	0.00198229	0.000733288	0				0.000103084	1.65993e-06	1.01275e-05	9.33663e-05	1.88777e-06		4.9792e-05				0.0110584
3.9566	45.2782	26242.8					0.404204	0.00340619	0.00479018	0.00567399	0				0.000531722			0.00101317	2.37356e-06		0.000169783	0			2.21856						0.00867623	0.000877186	0.00197683	0.000737394	0				0.000103247			9.3432e-05	1.81155e-06		4.94598e-05				0.011067
3.95597	45.2531	26267.9					0.407413	0.00378382	0.00425625	0.00532358	0				0.000457757			0.000918114			0.000219336	0			2.23448						0.00874673	0.00088458	0.00198654	0.000740257	0				0.000103523			9.35406e-05			5.00185e-05				0.0112163
3.95534	45.2279	26293			0.00459366		0.409256	0.00313699	0.00521041	0.00487205	0				0.000428585			0.000915483	2.67951e-05		0.000227615	0			2.24294				0.00173042		0.0087684	0.000882583	0.00199415	0.000739038	0				0.000103523			9.366e-05	1.94826e-06		5.01311e-05				0.0112747
3.95471	45.2028	26318.1			0.00300918		0.417396	0.00305858	0.00540914	0.00557006	0		0.000177863		0.000590969			0.00101064			0.000199728	0			2.26652				0.00173558		0.00887647	0.000888914	0.00201036	0.000748206	0		0.0001072		0.000105135			9.48559e-05			5.0372e-05				0.0114801
3.95409	45.1777	26343.2					0.40811	0.00533732	0.00471345	0.00407567	0		0.000145037		0.000552554			0.000995265			0.000213204	0			2.23256						0.00873683	0.000891012	0.00198579	0.000732869	0		0.000105911		0.00010384			9.3784e-05			4.99112e-05				0.0111895
3.95346	45.1526	26368.3		0.0148585			0.410724	0.00341458	0.00726834	0.00508635	0				0.00038292	1.16719e-05		0.000926449			0.000203653	0	9.60259e-06		2.25552			0.00595345			0.00883156	0.000889597	0.00201724	0.000744819	0				0.00010395	1.57506e-06		9.43108e-05			5.03285e-05		5.89067e-06		0.01141
3.95283	45.1275	26393.4			0.00673861		0.425453	0.00319834	0.00632053	0.00426367	0				0.000397793			0.000947197	1.47116e-05		0.000241491	0			2.30094				0.00177342		0.00901357	0.000899228	0.00203673	0.000749597	0				0.000105281			9.55554e-05	1.92244e-06		5.11297e-05				0.0117803
3.9522	45.1024	26418.5		0.010662	0.0032627		0.406917	0.00514499	0.00518602	0.0050935	0				0.000418098	8.2973e-05		0.000965162			0.000249174	0			2.24374			0.00590968	0.00172809		0.00877882	0.000894937	0.00199908	0.000742025	0				0.000103732	1.9284e-06		9.41475e-05			5.03667e-05				0.0113073
3.95157	45.0773	26443.7					0.413403	0.00571057	0.00516294	0.00354146	0		0.000107716		0.000351815			0.000864121			0.000273518	0			2.24875						0.00880241	0.000896862	0.0019969	0.000733446	0		0.000106195		0.000103292			9.35418e-05			5.04373e-05				0.0113209
3.95094	45.0522	26468.8		0.00820712			0.415563	0.00453477	0.0055085	0.00496338	0				0.000316352	3.02184e-06		0.000887438			0.000208758	0			2.26521			0.00594101			0.00888778	0.000898472	0.00201553	0.000746864	0				0.000103985	1.53679e-06		9.44507e-05			5.05348e-05				0.0115001
3.95031	45.027	26493.9		0.0157139	0.00333291		0.417141	0.00465811	0.00573477	0.00397808	0				0.000389269			0.000868032			0.000214729	0			2.28025			0.00600057	0.0017475		0.00892769	0.000902323	0.00202391	0.000744522	0				0.000104729			9.46906e-05			5.07464e-05				0.011618
3.94968	45.0019	26519		0.0162479	0.00256527		0.412582	0.00374678	0.00511103	0.0049998	0				0.000394691			0.000950064			0.000249821	0			2.26275			0.00597141	0.00173433		0.00885718	0.000892913	0.00201001	0.000745747	0				0.000104201			9.46035e-05			5.06548e-05				0.0114676
3.94905	44.9768	26544.1					0.415486	0.00511662	0.00593753	0.00421917	0				0.000315653			0.000886876	2.21027e-05		0.000207936	0			2.25234						0.00882411	0.000895008	0.00200334	0.000737795	0				0.000103241			9.37754e-05	1.93e-06		5.01708e-05				0.0113533
3.94843	44.9517	26569.2		0.0069942			0.411829	0.00383681	0.00596373	0.00464214	0				0.00038496	4.22743e-05		0.000908609			0.000184691	0			2.25057			0.00589506			0.00880935	0.000888927	0.00200431	0.000740235	0				0.000103633	1.72443e-06		9.39241e-05			5.00745e-05				0.0113492
3.9478	44.9266	26594.3					0.400844	0.0033385	0.00670034	0.00456059	0			6.51508e-05	0.000342172	3.20439e-05		0.000889713			0.000212684	0			2.20829						0.00863537	0.000874407	0.00198082	0.000729802	0			3.41179e-05	0.000102017	1.65018e-06		9.25578e-05			4.95355e-05				0.0109851
3.94717	44.9015	26619.4		0.0108673			0.410912	0.00479546	0.00681488	0.00402088	0				0.000351144	9.70903e-06		0.00095343			0.000173881	0			2.25171			0.00592604			0.00882176	0.000895492	0.00201249	0.000738529	0				0.000103663	1.56323e-06		9.43324e-05			5.01169e-05				0.0113769
3.94654	44.8764	26644.6		0.0100245			0.408742	0.0040762	0.00526065	0.00475754	0				0.00029183			0.000991844			0.000222403	0			2.25267			0.0059427			0.00884193	0.000895009	0.00201172	0.000744874	0				0.000103729			9.48605e-05			5.054e-05				0.011422
3.94591	44.8513	26669.7			0.00239621		0.408948	0.00385519	0.00422091	0.00459168	0				0.000306217	0.000104628		0.000916671	1.03482e-05		0.000230364	0			2.23901				0.00171651		0.00875224	0.000884717	0.00198586	0.000736399	0				0.000102737	2.02899e-06		9.35099e-05	1.86247e-06		5.00614e-05				0.0112362
3.94528	44.8261	26694.8		0.00857339	0.00257573		0.406719	0.00257507	0.0049515	0.00465183	0				0.000315327			0.000907478			0.000151283	0			2.24466			0.00590828	0.0017273		0.00879141	0.000883352	0.00200099	0.000740944	0				0.000103374			9.40021e-05			4.99506e-05				0.0113294
3.94465	44.801	26719.9					0.409665	0.00411191	0.00511934	0.00410842	0				0.000472793			0.000966657	2.45057e-05		0.000213824	0	5.68294e-05		2.23672						0.00875241	0.000885659	0.00198959	0.000733687	0				0.000103532			9.37241e-05	1.93276e-06		4.99588e-05		6.07834e-06		0.0112203
3.94402	44.7759	26745					0.403972	0.00503837	0.00718328	0.00477497	0				0.000494005	5.61011e-05	2.83684e-05	0.000938288	2.01462e-05		0.000147608	0			2.22442						0.0087181	0.000889718	0.00199863	0.000736544	0				0.00010357	1.78359e-06	1.02348e-05	9.352e-05	1.90963e-06		4.95939e-05				0.0111513
3.94339	44.7508	26770.1		0.0142149			0.407231	0.0033604	0.00681072	0.0046229	0		0.000106404		0.000346619			0.000918509			0.000166471	0	2.13543e-05		2.24005			0.00591933			0.00876817	0.00088471	0.00200447	0.000738623	0		0.00010615		0.000103228			9.37817e-05			4.98803e-05		5.91926e-06		0.011273
3.94277	44.7257	26795.2			0.00182212		0.405087	0.00379361	0.00626523	0.00517823	0				0.000445395			0.000967995			0.000189422	0			2.23149				0.00171274		0.00872833	0.000883949	0.00199509	0.000738959	0				0.000103381			9.37188e-05			4.983e-05				0.0111927
3.94214	44.7006	26820.3					0.397635	0.00352954	0.00600595	0.00510341	0				0.000393742	3.33963e-05		0.000935515	1.67534e-05		0.000208686	0			2.1986						0.00859431	0.000872809	0.00197161	0.00073037	0				0.000101975	1.65208e-06		9.25155e-05	1.87257e-06		4.93714e-05				0.0109051
3.94151	44.6755	26845.5					0.411579	0.00529536	0.00662969	0.00422794	0				0.000435726			0.00101692			0.000169036	0			2.25092						0.00883632	0.000899156	0.00201411	0.000740513	0				0.000104222			9.47732e-05			5.01559e-05				0.0113873
3.94088	44.6504	26870.6					0.407046	0.00193122	0.00633338	0.00467441	0				0.000564225	1.66999e-05		0.000929142			0.000246687	0			2.23083						0.00872133	0.000872923	0.00199158	0.000735013	0				0.000103777	1.58386e-06		9.33438e-05			5.00207e-05				0.0111678
3.94025	44.6252	26895.7		0.0152191			0.40813	0.00339291	0.00617321	0.00552667	0				0.000508893			0.00106306	9.37365e-06		0.000207609	0			2.25045			0.005947			0.00880619	0.000888252	0.0020089	0.000746009	0				0.000104442			9.48699e-05	1.86991e-06		5.02786e-05				0.0113686
3.93962	44.6001	26920.8					0.4061	0.00263136	0.00581996	0.00531736	0				0.000419102	2.19949e-06		0.000983924			0.000250712	0			2.22878						0.0087136	0.000876127	0.00198833	0.000737978	0				0.000103015	1.51075e-06		9.35859e-05			5.00237e-05				0.0111537
3.93899	44.575	26945.9			0.0034534		0.405119	0.00514602	0.00545765	0.00548604	0				0.00051331			0.00104793			0.000220537	0			2.22983				0.00172002		0.00872395	0.000890269	0.00199	0.000740117	0				0.000103668			9.40708e-05			4.99601e-05				0.0111785
3.93836	44.5499	26971		0.012678	0.00176102		0.412889	0.00198718	0.00340517	0.00469874	0				0.000496143			0.0010656			0.000198619	0			2.26239			0.00594165	0.00172686		0.00884137	0.000882262	0.00199744	0.000742762	0				0.000104509			9.50025e-05			5.02965e-05				0.0114433
3.93773	44.5248	26996.1		0.0114135	0.00400249		0.404735	0.00526217	0.00581539	0.00462159	0	0.00045259			0.000493049	2.57733e-05		0.00103299	7.21261e-06		0.000192875	0			2.23881			0.00590715	0.00172997		0.00875845	0.000894572	0.00200011	0.000738857	0	0.000428477			0.000103999	1.63839e-06		9.43885e-05	1.85252e-06		5.00295e-05				0.0112704
3.9371	44.4997	27021.2		0.00686125			0.408506	0.00453844	0.00441676	0.0047489	0				0.00038908		3.61949e-05	0.00107972	1.0005e-05		0.000174267	0			2.24011			0.00587477			0.00876333	0.000889496	0.00198987	0.000738309	0				0.000103309		1.03005e-05	9.44716e-05	1.86358e-06		4.98555e-05				0.0112588
3.93648	44.4746	27046.4			0.00241962		0.406893	0.00381258	0.00634806	0.00473371	0				0.000559256			0.000965656	4.11937e-05		0.000190025	0			2.23405				0.00171583		0.00873791	0.000884096	0.00199562	0.000736772	0				0.000103959			9.37126e-05	2.01634e-06		4.9836e-05				0.0112062
3.93585	44.4495	27071.5	0.0530657	0.0127468			0.414645	0.00498555	0.006045	0.00430015	0				0.000491646			0.000984918			0.000195444	0	0.000217159		2.29317		0.0295013	0.00606998			0.00904086	0.000916757	0.0020541	0.0007567	0				0.000106737			9.66317e-05			5.13634e-05		7.08921e-06		0.0118488
3.93522	44.4243	27096.6			0.0021073		0.414877	0.00382436	0.00449419	0.00443488	0				0.000451205			0.00101255	5.77365e-06		0.000126007	0			2.25995				0.00172587		0.00883737	0.00089014	0.00199977	0.000740251	0				0.000104117			9.45838e-05	1.85112e-06		4.985e-05				0.0114128
3.93459	44.3992	27121.7					0.404051	0.00237747	0.0042676	0.00511422	0				0.00044683		2.61615e-05	0.00104015			0.000182714	0			2.22259						0.00868155	0.000872665	0.0019756	0.000735116	0				0.000102896		1.01804e-05	9.36322e-05			4.9559e-05				0.0110949
3.93396	44.3741	27146.8	0.0719483	0.0159324			0.419501	0.00599452	0.00566945	0.00424979	0		0.000131053		0.000382866			0.000926291	2.00046e-05		0.000155727	0			2.31563		0.0299016	0.00614868			0.00915868	0.0009314	0.00207315	0.000764176	0		0.000110231		0.000107261			9.7314e-05	1.98764e-06		5.16814e-05				0.0120872
3.93333	44.349	27171.9					0.402238	0.00528686	0.00553401	0.00458277	0				0.000500584			0.00102878			0.000201502	0			2.21522						0.0086647	0.000886391	0.00198014	0.000731805	0				0.000103071			9.34913e-05			4.96081e-05				0.0110481
3.9327	44.3239	27197					0.411239	0.00468634	0.00534281	0.0046902	0				0.000509717			0.00106009			0.00017871	0			2.2471						0.0087931	0.000891866	0.00199816	0.000739362	0				0.000104105			9.45453e-05			4.9969e-05				0.0113146
3.93207	44.2988	27222.2		0.0172452			0.408309	0.00305646	0.00530494	0.00470428	0				0.000362336			0.00106715			0.00018322	0			2.2489			0.00595043			0.00879704	0.00088554	0.00200223	0.000741007	0				0.000103583			9.47822e-05			5.00981e-05				0.0113478
3.93144	44.2737	27247.3		0.00673575			0.406178	0.00266053	0.00494341	0.00449863	0		0.000148361		0.000423084			0.000936445			0.000230892	0			2.23539			0.0058629			0.00873488	0.000878373	0.0019887	0.00073564	0		0.000106022		0.000103282			9.35721e-05			5.00442e-05				0.0112136
3.93082	44.2486	27272.4					0.415621	0.00516849	0.00555673	0.00526132	0				0.000272653			0.000945727			0.000210214	0			2.25903						0.0088616	0.000899005	0.00200977	0.000746148	0				0.000103454			9.44645e-05			5.03917e-05				0.0114346
3.93019	44.2234	27297.5					0.406454	0.0038739	0.00552897	0.004084	0				0.000482101			0.000918189			0.000197309	0			2.22707						0.00871629	0.000882438	0.00198708	0.000731884	0				0.000103341			9.32668e-05			4.97617e-05				0.0111463
3.92956	44.1983	27322.6		0.00824706			0.41716	0.00267147	0.0039111	0.0044118	0				0.000408805			0.00090245			0.000212483	0			2.27			0.00593313			0.00888378	0.000887803	0.00200469	0.000743051	0				0.000104312			9.43983e-05			5.04849e-05				0.0115087
3.92893	44.1732	27347.7					0.402695	0.00563138	0.00446169	0.00487662	0				0.000388226			0.000958306			0.000279755	0			2.21518						0.00866432	0.000887836	0.00197419	0.000733045	0				0.000102479			9.31112e-05			4.9983e-05				0.0110445
3.9283	44.1481	27372.8					0.407465	0.00276054	0.00480285	0.00385916	0				0.000290192			0.000907231	6.51325e-06		0.00024596	0			2.23574						0.00875088	0.000879835	0.00199017	0.000733232	0				0.000102728			9.35275e-05	1.84451e-06		5.01745e-05				0.0112276
3.92767	44.123	27397.9	0.0704118	0.0185069	0.00443818		0.423864	0.00368664	0.00450898	0.00454511	0				0.000345626			0.000962831			0.000195211	0			2.3361		0.030051	0.00619459	0.00180554		0.00922983	0.000924197	0.00207798	0.000769752	0				0.000107631			9.80185e-05			5.21609e-05				0.0122583
3.92704	44.0979	27423.1		0.0108795			0.413491	0.00311354	0.0057382	0.00433182	0				0.000395743	5.98855e-05		0.000866803			0.000222908	0			2.26218			0.00594141			0.00885761	0.000889285	0.00201224	0.000742012	0				0.000104157	1.82144e-06		9.41372e-05			5.04947e-05				0.0114593
3.92641	44.0728	27448.2		0.0139055			0.415552	0.0045942	0.00302365	0.00394247	0				0.000391365			0.000914195	7.18847e-06		0.000175719	0			2.26562			0.00595436			0.00886452	0.000896428	0.00199769	0.000739745	0				0.000104093			9.43397e-05	1.86325e-06		5.02356e-05				0.0114721
3.92578	44.0476	27473.3	0.0329228		0.00642457		0.419568	0.00356	0.00542701	0.00453847	0				0.000394212			0.000898056	4.03818e-05		0.000150046	0			2.29077		0.0291947		0.00177583		0.00900384	0.000903126	0.00203677	0.00075271	0				0.000105502			9.55202e-05	2.05853e-06		5.07766e-05				0.0117548
3.92516	44.0225	27498.4		0.00907715			0.411412	0.00412476	0.00656712	0.0043107	0				0.000326024	2.55931e-05		0.00085135	4.17252e-06		0.000184633	0			2.25576			0.00593564			0.0088521	0.000894914	0.00201758	0.000742325	0				0.000103863	1.64866e-06		9.41122e-05	1.84976e-06		5.03293e-05				0.0114333
3.92453	43.9974	27523.5	0.0410631		0.00519621		0.416455	0.00202092	0.00509704	0.00431601	0				0.000378481	6.35152e-05		0.000845847	6.6962e-06		0.000229905	0			2.28324		0.0291933		0.00176692		0.00897461	0.000893908	0.00203208	0.00075046	0				0.000105266	1.86097e-06		9.51118e-05	1.88289e-06		5.11109e-05				0.011699
3.9239	43.9723	27548.6					0.404949	0.00260553	0.0043821	0.0044109	0				0.000336789	1.00917e-05		0.000848227			0.000255046	0			2.21879						0.00867076	0.000872267	0.0019727	0.000730319	0				0.000102166	1.54364e-06		9.25112e-05			4.98323e-05				0.0110564
3.92327	43.9472	27573.7		0.00706798			0.410133	0.00657917	0.00594725	0.00328669	0				0.000342729			0.000891055			0.000195448	0			2.24411			0.00588611			0.00878689	0.00090133	0.00200106	0.000732241	0				0.000103257			9.36873e-05			5.00496e-05				0.0112987
3.92264	43.9221	27598.8		0.0293784	0.00416338		0.415173	0.00470966	0.00492208	0.00433526	0				0.000291429			0.000848549			0.000237647	0			2.28992			0.00610029	0.00176042		0.00896188	0.000907061	0.00202979	0.000750042	0				0.000104747			9.50603e-05			5.11154e-05				0.0117251
3.92201	43.897	27624					0.409466	0.0047508	0.00573721	0.00436202	0		0.000152946		0.00030645			0.000906743			0.000213201	0			2.23279						0.00874146	0.000887852	0.00199043	0.000734123	0		0.000105925		0.000102581			9.33173e-05			4.98988e-05				0.0111879
3.92138	43.8719	27649.1			0.00184397		0.409813	0.00449082	0.00516592	0.00391473	0				0.000357372			0.000887466			0.000191596	0			2.24317				0.00171636		0.00876997	0.000889264	0.00199365	0.000734123	0				0.000103151			9.35061e-05			4.99431e-05				0.0112743
3.92075	43.8467	27674.2			0.00427485		0.407128	0.0030534	0.00505821	0.0044679	0		0.000135569		0.000300917		5.61809e-05	0.000840292			0.000242254	0			2.23842				0.00172684		0.00874768	0.000881154	0.00199111	0.000736163	0		0.000106055		0.000102764		1.03906e-05	9.31753e-05			5.01472e-05				0.0112391
3.92012	43.8216	27699.3		0.0124179	0.00734699		0.419806	0.00372948	0.00459465	0.00305521	0				0.000403188	2.83862e-05		0.000853437			0.000133149	0			2.29575			0.00601161	0.00177618		0.00898286	0.000901767	0.00202749	0.000743262	0				0.000105288	1.67931e-06		9.50564e-05			5.05649e-05				0.0117514
3.9195	43.7965	27724.4		0.0184729			0.414703	0.00370093	0.00545152	0.00458101	0				0.000350382			0.000880936			0.000295251	0			2.26793			0.0059917			0.00888129	0.000894026	0.00201476	0.000744745	0				0.000104133			9.43952e-05			5.09618e-05				0.0115112
3.91887	43.7714	27749.5			0.00251388		0.405314	0.0032593	0.00491094	0.00391112	0				0.000316864			0.000920015			0.000269339	0			2.22995				0.00171293		0.00871282	0.000879587	0.0019845	0.000731206	0				0.000102541			9.32998e-05			5.0135e-05				0.0111636
3.91824	43.7463	27774.6					0.406887	0.00481376	0.00477483	0.00469155	0				0.000314851			0.000792002			0.000181079	0	3.28391e-05		2.22619						0.00870876	0.000886155	0.0019811	0.000734106	0				0.00010239			9.25321e-05			4.96252e-05		5.93773e-06		0.0111295
3.91761	43.7212	27799.7		0.011138			0.412897	0.00479587	0.00484359	0.00432894	0				0.000348236			0.000810995	9.56313e-06		0.000179218	0			2.25451			0.00592416			0.00882697	0.000895004	0.00200144	0.000739681	0				0.000103592			9.35615e-05	1.87016e-06		5.01164e-05				0.0113848
3.91698	43.6961	27824.9		0.0290661	0.00233495		0.41335	0.00384577	0.00470863	0.00461074	0				0.000350912			0.000846928			0.000190821	0			2.27947			0.00607558	0.00174442		0.00891863	0.000899218	0.00202101	0.000748606	0				0.000104654			9.46919e-05			5.06829e-05				0.0116274
3.91635	43.671	27850					0.413965	0.00286959	0.00494664	0.0045405	0		0.000117241		0.000296066			0.000870562			0.000186978	0			2.25219						0.00881195	0.000883232	0.00199733	0.000739038	0		0.000106324		0.00010309			9.36455e-05			5.00397e-05				0.0113468
3.91572	43.6458	27875.1		0.0143194			0.410094	0.00367192	0.00638615	0.00453418	0		0.000119773		0.000346591		3.84561e-05	0.000898177			0.000181662	0			2.26045			0.00597483			0.00886415	0.000894509	0.00202093	0.000745032	0		0.000107204		0.000104187		1.0421e-05	9.45494e-05			5.04208e-05				0.0114813
3.91509	43.6207	27900.2		0.00941545	0.00232131		0.418265	0.00244591	0.00648415	0.00480046	0				0.000358283	8.21342e-05		0.000883053			0.00017003	0			2.27272			0.00594723	0.00173615		0.00890162	0.00088788	0.00202051	0.000746047	0				0.000104199	1.93846e-06		9.44298e-05			5.03389e-05				0.0115384
3.91446	43.5956	27925.3		0.0280829	0.00769193		0.406408	0.00251302	0.00541235	0.00421529	0				0.000317312			0.000902071			0.000242662	0			2.26273			0.00604182	0.00176336		0.00884115	0.000888194	0.00201501	0.000743054	0				0.000103988			9.45235e-05			5.07061e-05				0.0114873
3.91383	43.5705	27950.4					0.407564	0.00505213	0.00426802	0.00481947	0				0.000385799			0.000978472			0.000194456	0			2.22719						0.00871483	0.00088762	0.00197918	0.000734972	0				0.000102777			9.34932e-05			4.97074e-05				0.011138
3.91321	43.5454	27975.5	0.04976	0.0144289			0.42465	0.00264176	0.0051628	0.0050237	0				0.00035871			0.000857542			0.000183994	0			2.31919		0.0296514	0.00611313			0.00914411	0.000909776	0.00206116	0.00076475	0				0.000106652			9.65177e-05			5.15951e-05				0.0120512
3.91258	43.5203	28000.6		0.0127584	0.00191446		0.405825	0.00284581	0.00447352	0.00418994	0				0.000367114		2.0927e-05	0.000899645			0.000246659	0			2.2374			0.00590014	0.00171545		0.00874353	0.000880351	0.00198871	0.000734967	0				0.000103124		1.02164e-05	9.34988e-05			5.0183e-05				0.0112371
3.91195	43.4952	28025.8		0.0110049			0.413719	0.00512173	0.00333842	0.00455322	0				0.000285557		3.16189e-05	0.000978058	3.10739e-05		0.000188851	0			2.27158			0.00598221			0.00891866	0.000905538	0.0020136	0.000748157	0				0.000104299		1.04285e-05	9.5341e-05	1.99841e-06		5.06623e-05				0.0115847
3.91132	43.4701	28050.9		0.0102224	0.00217227		0.414632	0.00533774	0.00627355	0.00424697	0				0.000369948			0.000904719			0.000195829	0			2.26281			0.00593923	0.00173186		0.00886511	0.000900726	0.00201534	0.000741726	0				0.000104046			9.43476e-05			5.03673e-05				0.0114647
3.91069	43.4449	28076					0.405881	0.00429349	0.004353	0.00480578	0				0.000342467			0.000940622			0.000210617	0			2.22245						0.00869243	0.000882407	0.00197642	0.000733724	0				0.000102395			9.3154e-05			4.97082e-05				0.0110964
3.91006	43.4198	28101.1		0.00635114	0.00242133		0.41956	0.00336902	0.00574336	0.00497207	0				0.00042554			0.000928144	5.49724e-05		0.000125391	0			2.28463			0.00596399	0.00174611		0.00895673	0.00089743	0.00202774	0.000750988	0				0.00010511			9.51745e-05	2.12225e-06		5.03853e-05				0.0116621
3.90943	43.3947	28126.2		0.00668059			0.414697	0.00427687	0.00366661	0.00400261	0			4.66174e-05	0.000328718			0.000936007			0.000248947	0			2.2563			0.00589708			0.0088292	0.000891691	0.00199395	0.000737461	0			3.4514e-05	0.000103413			9.41197e-05			5.04294e-05				0.011385
3.9088	43.3696	28151.3					0.408932	0.0056722	0.00448674	0.00436715	0				0.000451062			0.000948758			0.000210882	0			2.24013						0.00877524	0.000896192	0.00199244	0.000737211	0				0.000103736			9.3918e-05			5.00954e-05				0.0112715
3.90817	43.3445	28176.4					0.405763	0.00221817	0.00512242	0.00416076	0		0.000120454	8.89327e-05	0.000478669	8.64807e-05		0.000935223			0.000154428	0			2.22181						0.00868458	0.000871316	0.00197861	0.000729893	0		0.000105297	3.4334e-05	0.000102989	1.92646e-06		9.30493e-05			4.93864e-05				0.0110839
3.90755	43.3194	28201.5	0.065849	0.00639866			0.419954	0.00346766	0.00568563	0.00452983	0				0.000386636			0.000890061			0.000177391	0			2.30514		0.0296802	0.00606021			0.00910291	0.000912383	0.00206007	0.000760779	0				0.0001066			9.65085e-05			5.14658e-05				0.0119561
3.90692	43.2943	28226.7		0.0147958			0.412964	0.00287041	0.00744071	0.00392639	0				0.000415182		2.50689e-05	0.000989756	1.58289e-05		0.000160635	0			2.25799			0.0059536			0.0088436	0.000886915	0.00201827	0.00073901	0				0.000104122		1.03121e-05	9.46386e-05	1.90532e-06		5.01149e-05				0.0114234
3.90629	43.2692	28251.8					0.416192	0.00366089	0.00594842	0.00403013	0				0.000355493			0.000897551			0.000234764	0			2.25253						0.00882227	0.000887128	0.00200217	0.000736391	0				0.000103378			9.37719e-05			5.02753e-05				0.0113474
3.90566	43.244	28276.9	0.0553081	0.00920565	0.00322138		0.419615	0.00446042	0.0060694	0.00476618	0				0.000335703	2.39934e-06		0.000868736			0.000202505	0	8.59167e-06		2.30733		0.0296259	0.00607486	0.00177839		0.00910128	0.000917546	0.00206209	0.000762016	0				0.000106337	1.56685e-06		9.63993e-05			5.15968e-05		6.03458e-06		0.0119676
3.90503	43.2189	28302		0.0222206	0.00217039		0.412378	0.00437198	0.00564762	0.00457248	0				0.000416193			0.000916163			0.000225543	0			2.267			0.00601561	0.00173635		0.0088767	0.000898161	0.00201739	0.000745306	0				0.000104552			9.46508e-05			5.0649e-05				0.0115158
3.9044	43.1938	28327.1			0.00200756		0.42026	0.00595305	0.00641716	0.00484492	0				0.000447467		4.69967e-05	0.000892772	1.9589e-05		0.000213493	0			2.27276				0.00173536		0.0089159	0.000906107	0.00202111	0.00074662	0				0.000104701		1.04645e-05	9.45231e-05	1.93201e-06		5.05831e-05				0.011544
3.90377	43.1687	28352.2		0.00965132			0.415438	0.00400073	0.00576142	0.00392547	0				0.000409126			0.000895697			0.000229081	0			2.26146			0.0059274			0.00885584	0.000892606	0.00200971	0.000738983	0				0.000104088			9.41599e-05			5.04596e-05				0.0114406
3.90314	43.1436	28377.3			0.00343278		0.406429	0.00405691	0.00574055	0.00472035	0				0.000388649	9.04834e-05		0.000875022			0.0002135	0			2.23843				0.00172717		0.00876733	0.000888539	0.00199981	0.000739383	0				0.000103478	1.96422e-06		9.35969e-05			5.01353e-05				0.011269
3.90251	43.1185	28402.4					0.414963	0.00472094	0.00538924	0.00412512	0				0.00036075			0.000974267	7.55347e-06		0.000200204	0			2.25202						0.00881821	0.000892684	0.00199984	0.000737048	0				0.00010343			9.41811e-05	1.85598e-06		5.01134e-05				0.0113476
3.90189	43.0934	28427.6		0.0113842	0.003027		0.418533	0.00389677	0.00616465	0.0044854	0				0.000316185			0.000966718			0.000189892	0	0.000108455		2.27551			0.00596631	0.00174238		0.00891656	0.000896612	0.00202197	0.000745583	0				0.000104144			9.49993e-05			5.05167e-05		6.42351e-06		0.0115702
3.90126	43.0683	28452.7					0.417072	0.00283274	0.00429626	0.00369354	0				0.000494676			0.00100433	1.22288e-05		0.000228048	0			2.25536						0.00882575	0.000882861	0.00199364	0.000734617	0				0.000104068			9.42996e-05	1.87888e-06		5.02361e-05				0.0113604
3.90063	43.0431	28477.8			0.0036557		0.410167	0.00345799	0.00732179	0.00528044	0				0.00046193			0.000961798			0.000194053	0			2.24153				0.00172651		0.00877709	0.000884612	0.0020057	0.000741438	0				0.000103739			9.39369e-05			4.99858e-05				0.0112729
3.9	43.018	28502.9					0.413642	0.00542667	0.00499269	0.00609196	0				0.000475044	1.54463e-06		0.000874395			0.00023704	0	5.67615e-05		2.25039						0.00882713	0.000897824	0.00200137	0.000748279	0				0.00010419	1.52052e-06		9.38434e-05			5.03879e-05		6.11594e-06		0.0113594
3.89937	42.9929	28528					0.41781	0.00449111	0.00640332	0.00443199	0			8.68952e-05	0.00041977	3.27098e-05		0.00094627			0.000252695	0			2.26165						0.00886224	0.000894522	0.00201169	0.000741077	0			3.47853e-05	0.000104076	1.68051e-06		9.43561e-05			5.05472e-05				0.0114344
3.89874	42.9678	28553.1	0.0317306		0.00537108		0.40796	0.00405481	0.00606207	0.00408063	0				0.000496419			0.000954356			0.000153092	0			2.25224		0.0288606		0.00175054		0.00884379	0.00089549	0.00201711	0.000741931	0				0.000104835			9.47328e-05			5.02216e-05				0.0114273
3.89811	42.9427	28578.2		0.019236	0.00186552		0.414456	0.00371054	0.00629737	0.00405239	0				0.00044381			0.000918714			0.000144354	0			2.26926			0.00599983	0.00173462		0.00888634	0.000894709	0.00202049	0.000742588	0				0.000104681			9.46541e-05			5.02315e-05				0.0115261
3.89748	42.9176	28603.3					0.411203	0.00407897	0.00623465	0.0047185	0				0.000440368		1.07991e-05	0.00100252			0.000166057	0	2.16146e-05		2.24001						0.00877183	0.000886676	0.00199785	0.000737731	0				0.000103507		1.0167e-05	9.40294e-05			4.97856e-05		5.90957e-06		0.0112518
3.89685	42.8925	28628.5	0.0310842	0.0193818	0.00269125		0.431165	0.0032663	0.0057744	0.00468679	0				0.000358512	3.56638e-05		0.000863771			0.000255488	0	1.35632e-05		2.33893		0.0296566	0.00616011	0.00178505		0.00920973	0.00091618	0.00207148	0.00076564	0				0.00010702	1.7486e-06		9.68842e-05			5.21465e-05		6.09247e-06		0.0121958
3.89623	42.8674	28653.6					0.408215	0.00326009	0.00634426	0.00459262	0				0.000508461			0.000867882	3.85599e-06		0.000191388	0			2.2346						0.00874058	0.000880925	0.0019947	0.000735731	0				0.000103657			9.31799e-05	1.82822e-06		4.98202e-05				0.0112038
3.8956	42.8422	28678.7					0.409173	0.00134308	0.00666183	0.00406824	0				0.000504181			0.000976402			0.00014314	0			2.23296						0.00873371	0.000870151	0.00199362	0.000732124	0				0.000103497			9.35989e-05			4.95122e-05				0.0111807
3.89497	42.8171	28703.8			0.00343447		0.410432	0.00437835	0.00627669	0.00419949	0				0.00042062			0.000957126			0.000199465	0			2.24119				0.00172424		0.00877253	0.000888643	0.00199911	0.000735507	0				0.000103462			9.38503e-05			4.99794e-05				0.0112636
3.89434	42.792	28728.9					0.410442	0.00399238	0.00495814	0.00406444	0	0.000438055			0.000474623			0.00104519			0.00021185	0			2.23959						0.00876402	0.000885838	0.00199053	0.000734111	0	0.000427274			0.000103632			9.42009e-05			4.99928e-05				0.0112446
3.89371	42.7669	28754					0.399601	0.00697669	0.0056888	0.00433706	0				0.000484125			0.000901861			0.000211882	0	4.78758e-05		2.21703						0.00869327	0.000899134	0.00199047	0.000734102	0				0.000103486			9.33061e-05			4.98994e-05		6.02742e-06		0.0111105
3.89308	42.7418	28779.1		0.024483	0.0054477		0.418254	0.00314478	0.00572914	0.00519118	0				0.000454061	5.46101e-05		0.000919074	5.09981e-06		0.000170316	0			2.30417			0.00612462	0.00178136		0.00905066	0.000906359	0.00205046	0.00076056	0				0.000106439	1.82885e-06		9.61974e-05	1.88866e-06		5.11835e-05				0.011894
3.89245	42.7167	28804.2					0.413991	0.00219443	0.00521238	0.00330366	0				0.000317774			0.000875976			0.000220973	0			2.24661						0.00878689	0.000877315	0.00199296	0.000730712	0				0.000102904			9.34049e-05			5.00674e-05				0.0112863
3.89182	42.6916	28829.4		0.010002			0.411241	0.0038934	0.0049465	0.00408861	0				0.000448271		4.01753e-05	0.000861347			0.000199855	0			2.2484			0.00590503			0.00879864	0.000888431	0.00199742	0.000736796	0				0.000103861		1.03459e-05	9.36034e-05			5.01069e-05				0.0113282
3.89119	42.6665	28854.5					0.410534		0.00470296	0.00478475	0				0.00043173			0.00088209			0.000175526	0			2.23777						0.00874631		0.00198513	0.000736198	0				0.000103203			9.31883e-05			4.97072e-05				0.0112122
3.89056	42.6413	28879.6					0.405617	0.00336445	0.00364612	0.00404691	0				0.000397163			0.000955867			0.00022191	0			2.22081						0.00867852	0.000876497	0.00197004	0.000728878	0				0.00010252			9.30951e-05			4.96925e-05				0.0110721
3.88994	42.6162	28904.7		0.0212191	0.00271829		0.414685	0.00493675	0.00676014	0.00431194	0				0.00036713			0.000856449	8.05284e-05		0.00019824	0			2.27963			0.00603699	0.00174679		0.00892756	0.000904998	0.00203195	0.00074726	0				0.000104762			9.4763e-05	2.25162e-06		5.07328e-05				0.011631
3.88931	42.5911	28929.8		0.0163158			0.406191	0.00191152	0.00596634	0.00379802	0				0.000378457			0.000877544			0.000214401	0			2.24216			0.00592993			0.00876299	0.000877424	0.00200023	0.000734476	0				0.000103389			9.3576e-05			5.01218e-05				0.0112837
3.88868	42.566	28954.9		0.00853156	0.00224716		0.410742	0.00241266	0.00483016	0.00391678	0				0.00048081	0.000110603		0.000935098			0.000232826	0			2.25014			0.00589762	0.00172259		0.00879612	0.000880971	0.00199684	0.00073593	0				0.000104025	2.06718e-06		9.3975e-05			5.0273e-05				0.011337
3.88805	42.5409	28980					0.413466	0.00285011	0.00415342	0.00368677	0				0.000421916			0.000823053			0.000186654	0			2.24525						0.00877952	0.000880135	0.00198657	0.000732242	0				0.000103371			9.3089e-05			4.98682e-05				0.0112735
3.88742	42.5158	29005.2		0.00587803			0.406761	0.00347308	0.00538814	0.00382281	0				0.000468414			0.000782078			0.000252736	0			2.23246			0.00585282			0.00872919	0.000881579	0.00198897	0.000731528	0				0.000103407			9.27061e-05			5.01043e-05				0.0111879
3.88679	42.4907	29030.3			0.00211712		0.404426	0.00362632	0.00639942	0.00374467	0				0.000293626			0.00080204			0.000124457	0			2.22239				0.00170694		0.00868798	0.00087936	0.00198729	0.000728661	0				0.000102184			9.24921e-05			4.9294e-05				0.0110997
3.88616	42.4656	29055.4		0.00677812			0.410012	0.00385652	0.00646194	0.00425357	0				0.000452223			0.000924017			0.000221229	0			2.25986			0.00593615			0.00886317	0.00089539	0.00202119	0.00074356	0				0.000104717			9.46746e-05			5.06185e-05				0.0114776
3.88553	42.4404	29080.5			0.00305461		0.400171	0.0010979	0.00632768	0.00348678	0			4.14623e-05	0.000455832			0.000850227	1.81377e-05		0.000244407	0			2.21445				0.00170764		0.00864658	0.000864718	0.00198231	0.000725683	0			3.40574e-05	0.000102755			9.25172e-05	1.88811e-06		4.97771e-05				0.0110343
3.8849	42.4153	29105.6			0.00222846		0.404902	0.00559384	0.00523611	0.00341644	0				0.000377892			0.000802108			0.00021372	0			2.2295				0.00171283		0.0087175	0.000891964	0.00198767	0.000729293	0				0.000102926			9.27813e-05			4.98952e-05				0.01117
3.88428	42.3902	29130.7		0.0090632	0.00622686		0.406784	0.00367425	0.00504848	0.00398047	0				0.000584396			0.000806544			0.000183058	0			2.24485			0.00589762	0.00174185		0.00877219	0.000886924	0.00199703	0.000735916	0				0.0001045			9.32849e-05			4.99996e-05				0.0113052
3.88365	42.3651	29155.8			0.00269467		0.395438	0.00372049	0.00434063	0.00371786	0				0.000436103	4.35463e-06		0.000802796	1.69225e-05		0.000192538	0			2.19543				0.00169505		0.00856843	0.000872231	0.00195993	0.000722235	0				0.000102007	1.5054e-06		9.16969e-05	1.87014e-06		4.92053e-05				0.0108703
3.88302	42.34	29180.9					0.4029	0.00458969	0.0055536	0.00368746	0		0.000128277		0.000400729			0.000869965			0.000195672	0			2.21793						0.00866942	0.000883058	0.00198056	0.000727459	0		0.000105326		0.00010259			9.27144e-05			4.95872e-05				0.0110635
3.88239	42.3149	29206.1	0.0394731	0.0091727			0.404704	0.00192105	0.00432701	0.0028754	0				0.000444663			0.000869437	9.46016e-06		0.000209618	0			2.25506		0.0289436	0.00595128			0.00884062	0.000886002	0.00201135	0.000736928	0				0.000104731			9.44445e-05	1.88135e-06		5.05848e-05				0.0114589
3.88176	42.2898	29231.2
3.88113	42.2646	29256.3
3.8805	42.2395	29281.4
3.87987	42.2144	29306.5
3.87924	42.1893	29331.6
3.87862	42.1642	29356.7
3.87799	42.1391	29381.8
3.87736	42.114	29407
3.87673	42.0889	29432.1
3.8761	42.0637	29457.2
3.87547	42.0386	29482.3
3.87484	42.0135	29507.4
3.87421	41.9884	29532.5
3.87358	41.9633	29557.6
3.87296	41.9382	29582.7
3.87233	41.9131	29607.9
3.8717	41.888	29633
3.87107	41.8628	29658.1
3.87044	41.8377	29683.2
3.86981	41.8126	29708.3
3.86918	41.7875	29733.4
3.86855	41.7624	29758.5
3.86792	41.7373	29783.6
3.86729	41.7122	29808.8
3.86667	41.6871	29833.9
3.86604	41.6619	29859
3.86541	41.6368	29884.1
3.86478	41.6117	29909.2
3.86415	41.5866	29934.3
3.86352	41.5615	29959.4
3.86289	41.5364	29984.5
3.86226	41.5113	30009.7
3.86163	41.4862	30034.8
3.86101	41.461	30059.9
3.86038	41.4359	30085
3.85975	41.4108	30110.1
3.85912	41.3857	30135.2
3.85849	41.3606	30160.3
3.85786	41.3355	30185.4
3.85723	41.3104	30210.6
3.8566	41.2853	30235.7
3.85597	41.2601	30260.8
3.85535	41.235	30285.9
3.85472	41.2099	30311
3.85409	41.1848	30336.1
3.85346	41.1597	30361.2
3.85283	41.1346	30386.3
3.8522	41.1095	30411.5
3.85157	41.0844	30436.6
3.85094	41.0592	30461.7
3.85031	41.0341	30486.8
3.84969	41.009	30511.9
3.84906	40.9839	30537
3.84843	40.9588	30562.1
3.8478	40.9337	30587.3
3.84717	40.9086	30612.4
3.84654	40.8835	30637.5
3.84591	40.8583	30662.6
3.84528	40.8332	30687.7
3.84465	40.8081	30712.8
3.84402	40.783	30737.9
3.8434	40.7579	30763
3.84277	40.7328	30788.2
3.84214	40.7077	30813.3
3.84151	40.6825	30838.4
3.84088	40.6574	30863.5
3.84025	40.6323	30888.6
3.83962	40.6072	30913.7
3.83899	40.5821	30938.8
3.83836	40.557	30963.9
3.83774	40.5319	30989.1
3.83711	40.5068	31014.2
3.83648	40.4816	31039.3
3.83585	40.4565	31064.4
3.83522	40.4314	31089.5
3.83459	40.4063	31114.6
3.83396	40.3812	31139.7
3.83333	40.3561	31164.8
3.83308	40.331	31190
3.83276	40.3059	31215.1
3.83245	40.2807	31240.2
3.83213	40.2556	31265.3
3.83182	40.2305	31290.4
3.8315	40.2054	31315.5
3.83119	40.1803	31340.6
3.83087	40.1552	31365.7
3.83055	40.1301	31390.9
3.83024	40.105	31416
3.82992	40.0798	31441.1
3.82961	40.0547	31466.2
3.82929	40.0296	31491.3
3.82898	40.0045	31516.4
3.82866	39.9794	31541.5
3.82835	39.9543	31566.6
3.82803	39.9292	31591.8
3.82772	39.9041	31616.9
3.8274	39.8789	31642
3.82709	39.8538	31667.1
3.82677	39.8287	31692.2
3.82646	39.8036	31717.3
3.82614	39.7785	31742.4
3.82583	39.7534	31767.5
3.82551	39.7283	31792.7
3.8252	39.7032	31817.8
3.82488	39.678	31842.9
3.82457	39.6529	31868
3.82425	39.6278	31893.1
3.82394	39.6027	31918.2
3.82362	39.5776	31943.3
3.82331	39.5525	31968.4
3.82299	39.5274	31993.6
3.82268	39.5023	32018.7
3.82236	39.4771	32043.8
3.82205	39.452	32068.9
3.82173	39.4269	32094
3.82141	39.4018	32119.1
3.8211	39.3767	32144.2
3.82078	39.3516	32169.3
3.82047	39.3265	32194.5
3.82015	39.3014	32219.6
3.81984	39.2762	32244.7
3.81952	39.2511	32269.8
3.81921	39.226	32294.9
3.81889	39.2009	32320
3.81858	39.1758	32345.1
3.81826	39.1507	32370.3
3.81795	39.1256	32395.4
3.81763	39.1005	32420.5
3.81732	39.0753	32445.6
3.817	39.0502	32470.7
3.81669	39.0251	32495.8
3.81637	39	32520.9
3.81606	38.9749	32546
3.81574	38.9498	32571.2
3.81543	38.9247	32596.3
3.81511	38.8995	32621.4
3.8148	38.8744	32646.5
3.81448	38.8493	32671.6
3.81417	38.8242	32696.7
3.81385	38.7991	32721.8
3.81354	38.774	32746.9
3.81322	38.7489	32772.1
3.81291	38.7238	32797.2
3.81259	38.6986	32822.3
3.81227	38.6735	32847.4
3.81196	38.6484	32872.5
3.81164	38.6233	32897.6
3.81133	38.5982	32922.7
3.81101	38.5731	32947.8
3.8107	38.548	32973
3.81038	38.5229	32998.1
3.81007	38.4977	33023.2
3.80975	38.4726	33048.3
3.80944	38.4475	33073.4
3.80912	38.4224	33098.5
3.80881	38.3973	33123.6
3.80849	38.3722	33148.7
3.80818	38.3471	33173.9
3.80786	38.322	33199
3.80755	38.2968	33224.1
3.80723	38.2717	33249.2
3.80692	38.2466	33274.3
3.8066	38.2215	33299.4
3.80629	38.1964	33324.5
3.80597	38.1713	33349.6
3.80566	38.1462	33374.8
3.80534	38.1211	33399.9
3.80503	38.0959	33425
3.80471	38.0708	33450.1
3.8044	38.0457	33475.2
3.80408	38.0206	33500.3
3.80377	37.9955	33525.4
3.80345	37.9704	33550.5
3.80313	37.9453	33575.7
3.80282	37.9202	33600.8
3.8025	37.895	33625.9
3.80219	37.8699	33651
3.80187	37.8448	33676.1
3.80156	37.8197	33701.2
3.80124	37.7946	33726.3
3.80093	37.7695	33751.4
3.80061	37.7444	33776.6
3.8003	37.7193	33801.7
3.79998	37.6941	33826.8
3.79967	37.669	33851.9
3.79935	37.6439	33877
3.79904	37.6188	33902.1
3.79872	37.5937	33927.2
3.79841	37.5686	33952.4
3.79809	37.5435	33977.5
3.79778	37.5184	34002.6
3.79746	37.4932	34027.7
3.79715	37.4681	34052.8
3.79683	37.443	34077.9
3.79652	37.4179	34103
3.7962	37.3928	34128.1
3.79589	37.3677	34153.3
3.79557	37.3426	34178.4
3.79526	37.3175	34203.5
3.79494	37.2923	34228.6
3.79463	37.2672	34253.7
3.79431	37.2421	34278.8
3.794	37.217	34303.9
3.79368	37.1919	34329
3.79336	37.1668	34354.2
3.79305	37.1417	34379.3
3.79273	37.1165	34404.4
3.79242	37.0914	34429.5
3.7921	37.0663	34454.6			0.00394189		0.407432	0.00444801	0.00731094	0.00474762	0				0.000516703			0.000848499			0.000253756	0			2.24106				0.00172905		0.00876893	0.000890157	0.00200693	0.000739229	0				0.000104081			9.34266e-05			5.03181e-05				0.0112777
3.79179	37.0412	34479.7	0.033956				0.407846	0.00503165	0.00975804	0.00476647	0				0.000572803		2.6593e-05	0.000844116			0.000154434	0			2.24938		0.0289114				0.00885532	0.000901679	0.00203865	0.000746431	0				0.000105367		1.03638e-05	9.43024e-05			5.02972e-05				0.0114284
3.79147	37.0161	34504.8	0.0413788	0.00801448			0.408298	0.00381762	0.00703012	0.00540477	0				0.000486274			0.000834451	2.02979e-05		0.000234918	0			2.26576		0.029127	0.00598106			0.00891203	0.000901012	0.00203723	0.000754279	0				0.000105572			9.48322e-05	1.94804e-06		5.10176e-05				0.0115823
3.79116	36.991	34529.9		0.00869043			0.407003	0.00484073	0.00743228	0.00450104	0				0.000565942	1.93673e-05		0.000871924			0.000210166	0			2.23729			0.00589211			0.00876789	0.000892248	0.0020078	0.000738083	0				0.000104342	1.60578e-06		9.35565e-05			5.01052e-05				0.0112602
3.79084	36.9659	34555.1					0.403355	0.00468992	0.00718589	0.00427207	0		0.000111016		0.000566544			0.000878595			0.000196558	0			2.2171						0.00867651	0.000884049	0.00198981	0.000730781	0		0.000105298		0.000103475			9.2809e-05			4.96191e-05				0.0110655
3.79053	36.9408	34580.2					0.412935	0.00467464	0.00777931	0.00469007	0				0.000440183			0.000905339			0.000216266	0			2.25037						0.00881523	0.000893183	0.00201354	0.000740503	0				0.000103915			9.39109e-05			5.02355e-05				0.0113485
3.79021	36.9156	34605.3					0.410427	0.00337042	0.00669662	0.00394026	0			4.54876e-05	0.000445381			0.000920767			0.000228226	0			2.24634						0.00879706	0.000886051	0.00200682	0.00073626	0			3.44668e-05	0.000103877			9.39298e-05			5.02643e-05				0.0113211
3.7899	36.8905	34630.4			0.00732751		0.413986	0.00404628	0.00582128	0.00470776	0				0.000531361			0.000925789			0.00027579	0			2.26897				0.00176025		0.00887328	0.000895338	0.00201565	0.000745022	0				0.000105			9.45763e-05			5.0838e-05				0.0115108
3.78958	36.8654	34655.5					0.410171	0.00403336	0.0075886	0.00501851	0		0.000117084		0.000446024			0.000955995			0.000197064	0			2.24258						0.00877998	0.000887795	0.0020077	0.000740362	0		0.000106168		0.000103693			9.39383e-05			5.00173e-05				0.0112819
3.78927	36.8403	34680.6		0.0153075	0.00315515		0.41816	0.00280141	0.00472934	0.00483613	0				0.000424735			0.00102261	5.28519e-06		0.000258521	0			2.2957			0.00603829	0.00175818		0.00899214	0.000898786	0.00203218	0.000753862	0				0.000105606			9.61116e-05	1.8775e-06		5.13077e-05				0.0117743
3.78895	36.8152	34705.7		0.00828271			0.402785	0.00419469	0.00309793	0.00540473	0			9.80124e-05	0.000546466	2.76925e-05		0.000911941			0.000266395	0			2.22383			0.00585277			0.0086913	0.00088337	0.00197341	0.000737931	0			3.44648e-05	0.000103585	1.63725e-06		9.31644e-05			5.00693e-05				0.0111216
3.78864	36.7901	34730.8		0.0102234			0.405192	0.00333029	0.00687159	0.00413993	0				0.000497064			0.000976183			0.000287034	0			2.2411			0.00590076			0.00876016	0.000884786	0.00200529	0.000736382	0				0.000104012			9.40961e-05			5.05001e-05				0.0112812
3.78832	36.765	34756					0.406238	0.00352352	0.00645154	0.00472446	0				0.000436082			0.000934681			0.00011833	0			2.22438						0.0087033	0.000879481	0.00198898	0.000734084	0				0.00010297			9.32217e-05			4.92989e-05				0.0111176
3.78801	36.7399	34781.1		0.0184718	0.0033441	0.00740722	0.409459	0.00436234	0.0063423	0.00470075	0				0.000464465	2.57373e-05		0.000932998			0.000158117	0			2.2713			0.00600708	0.00174537	0.00587318	0.00887741	0.000899688	0.00202447	0.000747267	0				0.000104981	1.65596e-06		9.49026e-05			5.03948e-05				0.0115579
3.78769	36.7147	34806.2					0.409697		0.00557685	0.00441943	0				0.000470098			0.000924723			0.000209818	0			2.23976						0.00875107		0.00199154	0.00073512	0				0.000103501			9.34976e-05			4.99301e-05				0.0112337
3.78738	36.6896	34831.3					0.411642	0.00423753	0.00715595	0.00387296	0			4.2149e-05	0.000511121			0.000913073			0.000146261	0			2.24622						0.00879191	0.00088928	0.00200656	0.000734978	0			3.44058e-05	0.000104074			9.37707e-05			4.97873e-05				0.011306
3.78706	36.6645	34856.4					0.41177	0.00429602	0.00487578	0.00498822	0				0.000380007			0.000920226			0.000203368	0			2.24345						0.00877908	0.000888212	0.00199203	0.000739457	0				0.000103256			9.3663e-05			4.99981e-05				0.0112748
3.78675	36.6394	34881.5				0.00616922	0.413132	0.00577636	0.00586184	0.00509757	0				0.000384333		3.11099e-05	0.00097661			0.000215403	0			2.25919					0.0058317	0.00884276	0.000901445	0.0020099	0.000744793	0				0.000103946		1.03406e-05	9.45541e-05			5.03824e-05				0.0114273
3.78643	36.6143	34906.6		0.01662			0.409793	0.00491593	0.00670036	0.0045773	0			7.80514e-05	0.000519047			0.000887482			0.000189744	0	4.07429e-05		2.25634			0.00596735			0.00883424	0.000897943	0.00201605	0.000742865	0			3.47899e-05	0.000104726			9.41925e-05			5.03002e-05		6.05327e-06		0.0114237
3.78612	36.5892	34931.7		0.017807	0.00448631	0.00632221	0.425076	0.00298852	0.00513131	0.00387702	0				0.000296465			0.00104229			0.000211443	0			2.32368			0.00610394	0.00178042	0.00596562	0.00910642	0.000907601	0.002052	0.000755481	0				0.000105864			9.70525e-05			5.15121e-05				0.0120219
3.7858	36.5641	34956.9					0.406533	0.00478721	0.0058207	0.00459679	0		0.000124979		0.000396868			0.00100425			0.00022986	0			2.23211						0.0087312	0.000888486	0.00199185	0.000735673	0		0.000105838		0.000103086			9.38535e-05			5.00077e-05				0.0111901
3.78549	36.539	34982			0.00376761		0.409564	0.00438641	0.00497514	0.00488921	0			4.13809e-05	0.000494661			0.000944628			0.000180109	0			2.24617				0.00172866		0.00878212	0.000890097	0.00199573	0.000740149	0			3.44046e-05	0.000103999			9.39367e-05			4.99615e-05				0.0113066
3.78517	36.5138	35007.1					0.411498	0.00331651	0.00593545	0.00344256	0				0.00043876	6.73278e-05		0.00100759			0.000214259	0			2.24865						0.00879038	0.000884564	0.00200023	0.000732745	0				0.000103701	1.84713e-06		9.42379e-05			5.01251e-05				0.0113172
3.78486	36.4887	35032.2		0.0103488	0.00336443		0.407866	0.00632657	0.00467674	0.00492329	0				0.00035979		3.58807e-05	0.00106792			0.000169491	0			2.25364			0.00592774	0.00173435		0.00881281	0.000903888	0.00200315	0.000743632	0				0.000103783		1.03609e-05	9.49802e-05			5.01313e-05				0.011395
3.78454	36.4636	35057.3					0.404486	0.00186813	0.00418429	0.00530742	0		0.00012667		0.000446077			0.000988988			0.000230847	0			2.22152						0.0086783	0.000869579	0.00197395	0.000735621	0		0.000105329		0.000102828			9.33185e-05			4.97681e-05				0.0110826
3.78422	36.4385	35082.4		0.0074563			0.411454	0.00427666	0.0047618	0.00500965	0				0.000459532		2.06175e-05	0.000997122			0.000195035	0			2.25521			0.00590622			0.00882064	0.00089248	0.00200124	0.0007432	0				0.000104165		1.02717e-05	9.45118e-05			5.02018e-05				0.0113896
3.78391	36.4134	35107.5			0.00245848		0.421682	0.00372232	0.00358012	0.00403019	0				0.000513163			0.00109049			0.000209344	0			2.28396				0.00173931		0.00893165	0.000895632	0.00200862	0.000743192	0				0.000105135			9.56187e-05			5.06104e-05				0.011612
3.78359	36.3883	35132.6					0.415057	0.00470001	0.0049814	0.00465248	0				0.000410561			0.00105966	2.12278e-05		0.000199055	0			2.25568						0.00882962	0.000893685	0.00200026	0.000740623	0				0.000103809			9.47287e-05	1.92727e-06		5.01697e-05				0.0113801
3.78328	36.3632	35157.8					0.410245	0.000959279	0.00609974	0.00420822	0			4.89571e-05	0.000486426			0.000972639			0.000138738	0			2.24225						0.00876159	0.000870466	0.00199594	0.000734713	0			3.43488e-05	0.000103675			9.38212e-05			4.96176e-05				0.0112561
3.78296	36.3381	35182.9					0.40785	0.00580643	0.00591786	0.00495229	0	0.000449612			0.000535794	1.56066e-05		0.000968115			0.000142799	0			2.24048						0.00876492	0.000896369	0.00199853	0.000739744	0	0.000428012			0.000104105	1.58554e-06		9.39631e-05			4.97251e-05				0.0112669
3.78265	36.3129	35208					0.409486	0.00275237	0.00495309	0.00436527	0				0.000524736		1.85722e-05	0.00091456			0.000211167	0			2.24034						0.00875569	0.000879257	0.00198971	0.000735325	0				0.000103842		1.01973e-05	9.35072e-05			4.99693e-05				0.0112438
3.78233	36.2878	35233.1		0.0207014			0.419189	0.00326772	0.0042619	0.00444878	0				0.000409689			0.0010102	8.61354e-06		0.000225403	0			2.2933			0.0060565			0.00898339	0.000899773	0.00202662	0.000750703	0				0.000105364			9.58982e-05	1.89162e-06		5.10581e-05				0.0117437
3.78202	36.2627	35258.2			0.00574852	0.00662782	0.415648	0.00545808	0.00397701	0.00425099	0				0.000479508	4.14929e-06		0.000919088			0.000128361	0			2.27298				0.00175251	0.0058522	0.00888309	0.00090264	0.0020066	0.000742819	0				0.000104753	1.54163e-06		9.45569e-05			5.00978e-05				0.0115329
3.7817	36.2376	35283.3			0.00289692		0.414428	0.00380891	0.00411736	0.00454038	0			5.44787e-05	0.000418383		1.82773e-05	0.00103558	3.96244e-05		0.00021819	0			2.25997				0.00173009		0.00883627	0.000890179	0.00199812	0.000740881	0			3.45867e-05	0.000103965		1.02606e-05	9.47125e-05	2.02233e-06		5.03222e-05				0.0114144
3.78139	36.2125	35308.4					0.406627	0.0044578	0.00549343	0.00470474	0				0.000384057			0.000947077			0.000162898	0			2.22633						0.00871057	0.000884691	0.0019854	0.000734434	0				0.000102773			9.33407e-05			4.9552e-05				0.0111342
3.78107	36.1874	35333.5		0.012521			0.413001	0.00451592	0.00390073	0.00431427	0				0.000404926	7.61521e-05		0.000901034			0.000185821	0			2.2595			0.00593912			0.00883935	0.000894791	0.00199936	0.000740601	0				0.000104018	1.90045e-06		9.41425e-05			5.02171e-05				0.0114253
3.78076	36.1623	35358.7					0.407355	0.00532474	0.00482304	0.00453144	0				0.000365562	2.16525e-05		0.000959936			0.000239937	0			2.23167						0.00872997	0.000890635	0.00198564	0.000734894	0				0.000102866	1.60996e-06		9.3574e-05			5.00276e-05				0.0111811
3.78044	36.1372	35383.8	0.0293041	0.00688892	0.00580626		0.415699	0.00589515	0.00569009	0.00362516	0				0.000352548			0.000936536			0.000176463	0			2.28633		0.0291677	0.00599638	0.00177215		0.00898141	0.000914846	0.00203754	0.000747809	0				0.000105258			9.56903e-05			5.08976e-05				0.0117287
3.78013	36.112	35408.9	0.0344287	0.00946181			0.414341	0.00502184	0.00531604	0.00467004	0				0.000313346	6.78954e-05		0.00101457			0.000221796	0			2.27994		0.0291615	0.00600288			0.00896445	0.000909352	0.00203335	0.00075233	0				0.00010494	1.88356e-06		9.59835e-05			5.10732e-05				0.0116829
3.77981	36.0869	35434		0.0188712	0.00197408		0.417409	0.00238879	0.00527825	0.00367513	0		0.000212054	0.000156275	0.000460256			0.000926427			0.000165474	0			2.28055			0.00601318	0.00173957		0.0089239	0.000890247	0.00202042	0.00074255	0		0.000107946	3.53886e-05	0.00010503			9.49333e-05			5.04664e-05				0.0116128
3.7795	36.0618	35459.1	0.03943	0.00962096			0.411088	0.00577774	0.00556572	0.00449604	0				0.000312742			0.000940832			0.000149905	0			2.26978		0.029131	0.00599215			0.00893057	0.000911469	0.00203072	0.000749993	0				0.000104735			9.54218e-05			5.06073e-05				0.0116084
3.77918	36.0367	35484.2			0.00482792		0.411401	0.00317577	0.00352902	0.00338343	0				0.000472291		3.14399e-05	0.00100732			0.00020164	0			2.25472				0.00173608		0.00880193	0.000885066	0.00199085	0.00073345	0				0.000104012		1.03048e-05	9.43656e-05			5.01301e-05				0.0113633
3.77887	36.0116	35509.3					0.408533	0.00429827	0.00543681	0.00396872	0				0.000340707			0.000974424			0.000168877	0			2.23638						0.00874432	0.000886348	0.00199063	0.000732783	0				0.000102841			9.37371e-05			4.97196e-05				0.0112155
3.77855	35.9865	35534.4		0.00971229			0.411729	0.00448193	0.00556841	0.00386961	0				0.000341419	6.03586e-05		0.000959627			0.000128849	0			2.24988			0.00590792			0.00880758	0.000892054	0.00200203	0.000736235	0				0.000103399	1.81536e-06		9.4168e-05			4.97859e-05				0.0113441
3.77824	35.9614	35559.6					0.412765	0.00453368	0.00532993	0.00385888	0				0.000411398			0.000828054			0.000260685	0			2.25351						0.00881141	0.000892173	0.00200051	0.000736064	0				0.000103735			9.34897e-05			5.04426e-05				0.0113606
3.77792	35.9363	35584.7	0.0565057		0.00287484		0.420392	0.00401577	0.00568762	0.00430257	0				0.000181692	3.47693e-05		0.000920956			0.000167197	0			2.30366		0.0295542		0.00177192		0.00908135	0.000912831	0.00205469	0.000757613	0				0.000105261	1.73018e-06		9.64158e-05			5.12784e-05				0.0119171
3.77761	35.9111	35609.8		0.0194866			0.406359	0.00370243	0.00554092	0.00349645	0				0.00028209			0.000996657			0.000238383	0	2.39203e-05		2.24638			0.00595875			0.00878278	0.000888353	0.00200241	0.000734543	0				0.000103127			9.43791e-05			5.03512e-05		5.94503e-06		0.0113293
3.77729	35.886	35634.9					0.409899	0.00426714	0.00471459	0.00265718	0		0.000128434	6.9616e-05	0.00029658			0.000926482			0.000203769	0			2.24005						0.0087542	0.000886499	0.0019877	0.000726457	0		0.00010593	3.44303e-05	0.000102655			9.3529e-05			4.99118e-05				0.0112378
3.77698	35.8609	35660					0.407882	0.00689073	0.0052753	0.00301148	0				0.000493399			0.000968686			0.000116131	0			2.23463						0.00874136	0.00089938	0.00198989	0.000728008	0				0.00010361			9.37116e-05			4.94568e-05				0.0112071
3.77666	35.8358	35685.1		0.0182338			0.406484	0.00370146	0.0054214	0.00357204	0				0.000309615			0.000964896			0.000262175	0			2.25202			0.0059624			0.00879813	0.000889837	0.00200516	0.000736156	0				0.000103439			9.43768e-05			5.05557e-05				0.0113768
3.77635	35.8107	35710.2			0.00533284		0.404709	0.00336627	0.00576166	0.00323038	0				0.00038882			0.000841921			0.000196915	0			2.22724				0.0017254		0.00870149	0.000879284	0.00198686	0.000727104	0				0.000102803			9.28203e-05			4.9725e-05				0.0111394
3.77603	35.7856	35735.4		0.0191274			0.412095	0.00366962	0.00467306	0.00399333	0				0.000228423			0.000960318			0.000217614	0			2.26934			0.00599665			0.00887045	0.000894109	0.00201135	0.000741963	0				0.000103542			9.48238e-05			5.05814e-05				0.0115215
3.77572	35.7605	35760.5					0.409236	0.00378069	0.00426469	0.00387585	0				0.000210497			0.000948042			0.00023318	0			2.24133						0.00875973	0.000884953	0.00198745	0.000733312	0				0.000102327			9.3732e-05			5.01101e-05				0.0112556
3.7754	35.7354	35785.6			0.00587468		0.415401	0.00302009	0.00634179	0.00346536	0				0.000241435			0.000916088			0.000124789	0			2.27936				0.00176328		0.00893315	0.000895413	0.00203026	0.000743101	0				0.000104143			9.50879e-05			5.0369e-05				0.0116321
3.77508	35.7102	35810.7					0.398538	0.0056904	0.00507054	0.00385335	0				0.000251685			0.00082283			0.000235584	0			2.20585						0.00861783	0.000885484	0.00197133	0.000725774	0				0.000101495			9.21602e-05			4.96145e-05				0.0109653
3.77477	35.6851	35835.8		0.0138593	0.00478949		0.410836	0.00354434	0.0049136	0.00382167	0				0.000352518			0.000952592			0.000178253	0			2.25897			0.00594848	0.00174243		0.00883227	0.000890268	0.00200536	0.000738433	0				0.000103798			9.44445e-05			5.02008e-05				0.0114277
3.77445	35.66	35860.9	0.047621	0.0183275	0.00460103		0.415845	0.00260455	0.0042508	0.00391051	0			5.06714e-05	0.000302353			0.000944373			0.000238938	0			2.3025		0.0295006	0.00610449	0.00178039		0.0090555	0.000905297	0.00204673	0.00075539	0			3.53964e-05	0.000105858			9.65121e-05			5.16362e-05				0.0119081
3.77414	35.6349	35886			0.00346202		0.404452	0.00470927	0.00577116	0.00335481	0			4.60179e-05	0.000289329			0.000983005			0.000174835	0			2.23591				0.00172366		0.00873885	0.000889936	0.00199574	0.000730959	0			3.4359e-05	0.00010276			9.39413e-05			4.9835e-05				0.0112324
3.77382	35.6098	35911.1					0.406204	0.00224261	0.00421151	0.00356233	0			8.99798e-05	0.000453985			0.00103948			0.000193002	0			2.23549						0.00872781	0.000875554	0.00198339	0.000730341	0			3.45014e-05	0.000103352			9.40113e-05			4.9813e-05				0.0112049
3.77351	35.5847	35936.3					0.407325	0.00335028	0.00576612	0.00374747	0				0.000345506			0.000982237			0.000227302	0			2.25014						0.0088183	0.000889669	0.00201053	0.000738375	0				0.000103807			9.46352e-05			5.04707e-05				0.0113879
3.77319	35.5596	35961.4					0.411274	0.00382659	0.00416559	0.00368831	0				0.000358373			0.000914821			0.000227665	0			2.24577						0.00877712	0.000885905	0.00198858	0.000732968	0				0.000103153			9.36414e-05			5.01232e-05				0.0112871
3.77288	35.5344	35986.5		0.00943964			0.405593	0.00340699	0.0036419	0.00321358	0				0.00029985		2.03055e-05	0.000894636	1.32748e-05		0.000177126	0			2.2369			0.00587688			0.00873256	0.00088218	0.00198231	0.000729245	0				0.000102671		1.02018e-05	9.33689e-05	1.87655e-06		4.97779e-05				0.011222
3.77256	35.5093	36011.6		0.0073459	0.00186306		0.406123	0.00550029	0.00521527	0.00310066	0				0.00033394	2.06852e-05		0.000987298			0.000282165	0			2.2403			0.00588038	0.00171736		0.00875608	0.000894813	0.00199496	0.000730419	0				0.000103088	1.61105e-06		9.40578e-05			5.04251e-05				0.0112659
3.77225	35.4842	36036.7			0.00273229		0.411055	0.000953571	0.0063563	0.00321838	0				0.000337718		2.29956e-05	0.001015			0.000188447	0	1.7779e-05		2.25165				0.00172381		0.00879146	0.000873	0.0020031	0.000731892	0				0.000103231		1.0252e-05	9.43106e-05			5.0014e-05		5.90398e-06		0.0113366
3.77193	35.4591	36061.8		0.0168491			0.41014	0.00480805	0.0055076	0.00355621	0	0.00054448		3.64432e-05	0.000335432			0.000964086			0.0002482	0			2.25441			0.00595979			0.00882308	0.000896086	0.00200707	0.000736617	0	0.000430767		3.45287e-05	0.000103645			9.44421e-05			5.05223e-05				0.0113973
3.77162	35.434	36086.9		0.0335315			0.41206	0.00445647	0.00604877	0.00331064	0				0.000296884			0.000904245			0.000217416	0			2.28348			0.00611178			0.00893166	0.000904319	0.00203231	0.000743607	0				0.000104608			9.51933e-05			5.09304e-05				0.0116735
3.7713	35.4089	36112		0.01777	0.00372104		0.412395	0.00245223	0.00716222	0.00354598	0				0.000296347	2.32688e-05		0.000853792			0.000205222	0			2.27156			0.00599646	0.00174523		0.0088819	0.000888921	0.00202626	0.000740519	0				0.000104003	1.64147e-06		9.43884e-05			5.0575e-05				0.0115456
3.77099	35.3838	36137.2		0.00947485	0.0056223		0.415155	0.00444835	0.00625498	0.00428206	0				0.000254426			0.000869812	1.62847e-05		0.000290371	0			2.27286			0.00595401	0.00175481		0.0088955	0.000899024	0.00202155	0.000744225	0				0.000103785			9.44653e-05	1.91642e-06		5.10053e-05				0.0115517
3.77067	35.3587	36162.3		0.0202488			0.406375	0.00210001	0.00507629	0.00412012	0		0.000119833		0.000251674	3.54158e-06		0.00092947			0.000181024	0			2.24802			0.00596228			0.0087824	0.000880226	0.00199996	0.00073765	0		0.000106443		0.000102968	1.5292e-06		9.40353e-05			5.00593e-05				0.011337
3.77036	35.3335	36187.4		0.0101369			0.414085	0.00420171	0.00541379	0.00373623	0				0.000293689			0.000960646			0.000238128	0			2.27816			0.00599414			0.00894493	0.000903311	0.00202972	0.000746027	0				0.000104626			9.55128e-05			5.1053e-05				0.0116501
3.77004	35.3084	36212.5					0.40549	0.00445099	0.00329459	0.00359143	0				0.000284907			0.000962251			0.000236596	0			2.23125						0.00870953	0.00088513	0.00197546	0.000729256	0				0.000102332			9.34665e-05			4.99472e-05				0.0111648
3.76973	35.2833	36237.6		0.0152315		0.00647046	0.414344	0.00437935	0.00528331	0.0043749	0				0.00026302			0.000945196			0.000126866	0			2.27732			0.00599227		0.00587005	0.00890476	0.000900025	0.00201964	0.000745817	0				0.000103985			9.49911e-05			5.02498e-05				0.0115918
3.76941	35.2582	36262.7		0.011994			0.4178	0.00393469	0.00540935	0.00430135	0				0.00011688			0.000966288			0.000154578	0			2.27291			0.00596072			0.00889985	0.000895498	0.00201519	0.000743563	0				0.00010298			9.48587e-05			5.02638e-05				0.0115401
3.7691	35.2331	36287.8			0.00194827		0.406232	0.00390276	0.0046661	0.00355336	0				0.000253599			0.000967691			0.000268476	0			2.2299				0.00170964		0.00871506	0.00088257	0.00198274	0.000729217	0				0.000102196			9.35132e-05			5.01172e-05				0.0111603
3.76878	35.208	36312.9					0.407065	0.00275223	0.00504603	0.00316781	0				0.000287394	6.57251e-05		0.000958775			0.00018138	0			2.24523						0.00879326	0.000884257	0.00200149	0.000733463	0				0.000103235	1.84435e-06		9.42622e-05			5.01031e-05				0.0113325
3.76847	35.1829	36338.1			0.00328789		0.414592	0.00462146	0.006376	0.00399028	0				0.000335026			0.000893443	1.29727e-05		0.00018496	0	4.66333e-05		2.26436				0.00173627		0.00885856	0.000896455	0.00201441	0.000739895	0				0.000103795			9.42229e-05	1.8923e-06		5.02762e-05		6.08311e-06		0.0114644
3.76815	35.1578	36363.2			0.00355912		0.402839	0.00595023	0.00559195	0.00420905	0		0.000183167		0.000313092	1.91906e-06		0.000901413			0.000197847	0			2.22599				0.00171811		0.00870016	0.000893031	0.00198785	0.000732675	0		0.000105978		0.000102519	1.50984e-06		9.32038e-05			4.97756e-05				0.0111434
3.76784	35.1326	36388.3	0.0694789	0.0130611			0.420945	0.00423229	0.00691759	0.00434814	0		0.0001942	5.9916e-05	0.000286338			0.000925678	1.83761e-05		0.000137043	0			2.32328		0.0299343	0.00614305			0.0091802	0.000923609	0.00208283	0.000765857	0		0.00011073	3.58279e-05	0.00010692			9.74593e-05	1.98216e-06		5.16626e-05				0.0121457
3.76752	35.1075	36413.4		0.0156918			0.415535	0.00320547	0.00537925	0.00357846	0				0.000274498			0.00100848	7.17479e-06		0.000187188	0			2.26775			0.00597111			0.00887588	0.000890545	0.00201221	0.000738855	0				0.000103635			9.49396e-05	1.86559e-06		5.03586e-05				0.0114978
3.76721	35.0824	36438.5					0.405864	0.00190058	0.00540011	0.00390541	0			4.85006e-05	0.000292656	9.16393e-05		0.00101403			0.000205403	0			2.22739						0.0087003	0.000871256	0.00198347	0.000729895	0			3.41921e-05	0.00010224	1.95562e-06		9.36061e-05			4.97277e-05				0.0111312
3.76689	35.0573	36463.6		0.0103147			0.408088	0.0056321	0.00564336	0.00423363	0				0.000280796			0.000961618			0.000294252	0			2.25004			0.00591786			0.00879949	0.000898901	0.00200475	0.000738932	0				0.000103214			9.4288e-05			5.06789e-05				0.0113581
3.76658	35.0322	36488.7				0.00708812	0.410639	0.00438648	0.00450911	0.00475383	0		0.00015472		0.000235236			0.000989605			0.000280271	0			2.25269					0.00581767	0.00880189	0.000891552	0.00199665	0.000740676	0		0.000106594		0.000102861			9.4317e-05			5.05482e-05				0.011358
3.76626	35.0071	36513.8			0.00279436		0.422072	0.00485014	0.00570352	0.00418789	0				0.00020238		1.36518e-05	0.000918029			0.000242451	0			2.28129				0.00174142		0.00893567	0.000901572	0.00201988	0.000744163	0				0.000103578		1.03073e-05	9.47635e-05			5.07903e-05				0.011601
3.76594	34.982	36539					0.410441	0.000973265	0.00500723	0.00374057	0				0.000279018			0.000924113			0.000190519	0			2.24956						0.00878232	0.000872498	0.00199494	0.000734016	0				0.000102865			9.37885e-05			4.999e-05				0.0113183
3.76563	34.9569	36564.1					0.410916	0.00272669	0.00541135	0.0041825	0				0.000255814			0.0010309			0.000177112	0			2.23856						0.00875558	0.000878398	0.00199035	0.000733798	0				0.000102407			9.4013e-05			4.9757e-05				0.0112256
3.76531	34.9317	36589.2		0.00678638			0.419686	0.00237935	0.0051148	0.00448809	0				0.000291681			0.000996632			0.000171691	0			2.28217			0.00594547			0.00892622	0.000889275	0.00201749	0.000745915	0				0.000104064			9.51919e-05			5.04456e-05				0.011609
3.765	34.9066	36614.3			0.00202782		0.410766	0.00377677	0.00412971	0.00396885	0				0.000236895			0.0010156			0.000124462	0			2.24668				0.00171865		0.00878178	0.000886383	0.00199003	0.000734982	0				0.000102627			9.42254e-05			4.96453e-05				0.011301
3.76468	34.8815	36639.4					0.417217	0.00386719	0.0067993	0.00439144	0				0.000291375		1.6297e-05	0.00100487			0.000165772	0	6.51058e-05		2.2674						0.00887847	0.000893303	0.00201806	0.00074248	0				0.000103651		1.02832e-05	9.48578e-05			5.02165e-05		6.18124e-06		0.0114883
3.76437	34.8564	36664.5		0.00609103			0.414809	0.00378343	0.00380827	0.00386876	0				0.000197345			0.00091427	4.21447e-05		0.000209721	0			2.26451			0.00590851			0.00885135	0.000891375	0.00199954	0.000738586	0				0.000103001			9.42399e-05	2.03809e-06		5.03542e-05				0.0114543
3.76405	34.8313	36689.6		0.00697912			0.415273	0.00188851	0.00460953	0.0037008	0	0.000442942			0.000366199	2.82638e-05		0.000989536			0.000234758	0			2.26527			0.00591292			0.00885356	0.000881777	0.00200356	0.000737726	0	0.000430474			0.000103854	1.65881e-06		9.46192e-05			5.04801e-05				0.011458
3.76374	34.8062	36714.7		0.0110038			0.425314	0.00408711	0.0052717	0.00357139	0				0.000207308			0.000953009			0.000145465	0			2.29273			0.00598725			0.00898537	0.000901022	0.00202517	0.000743777	0				0.000103988			9.52936e-05			5.04836e-05				0.0117024
3.76342	34.7811	36739.9			0.00249128		0.411523	0.00327156	0.00688173	0.00343576	0			8.01707e-05	0.000239327	2.20444e-05		0.000907994			0.000223294	0			2.24984				0.00172344		0.00879811	0.000885102	0.00200673	0.000733344	0			3.4624e-05	0.000102786	1.62063e-06		9.38177e-05			5.02139e-05				0.011333
3.76311	34.756	36765					0.41951	0.00376721	0.00588698	0.00531912	0				0.000257245			0.00101408	3.1257e-05		0.000246483	0			2.26948						0.00889135	0.000892922	0.00201372	0.000747286	0				0.000103493			9.49179e-05	1.98664e-06		5.06326e-05				0.0115005
3.76279	34.7308	36790.1			0.00234179		0.415583	0.00533937	0.00594695	0.00357796	0				0.000285959			0.000875656	2.1737e-05		0.000219171	0			2.26034				0.00173206		0.00886654	0.00090039	0.00201291	0.000738054	0				0.000103581			9.41643e-05	1.93732e-06		5.04662e-05				0.0114478
3.76248	34.7057	36815.2			0.00280675		0.413868	0.00301411	0.00562995	0.00450877	0				0.000280141			0.000940157			0.0002244	0			2.2593				0.00173031		0.00883689	0.000886511	0.00200655	0.000741011	0				0.000103307			9.42674e-05			5.03732e-05				0.0114155
3.76216	34.6806	36840.3		0.00620545	0.00378582		0.421188	0.00348429	0.006734	0.00430522	0				0.000185127			0.000951484	4.29147e-06		0.000227635	0			2.2835			0.00594983	0.00174914		0.00894487	0.000895998	0.00202822	0.000745902	0				0.000103649			9.50792e-05	1.85935e-06		5.07927e-05				0.01163
3.76185	34.6555	36865.4		0.0196209	0.00459166		0.413341	0.00302858	0.00716394	0.00448526	0				0.000240673			0.000805041			0.000207921	0			2.27683			0.00602	0.00175378		0.00890763	0.00089395	0.00203104	0.000747047	0				0.000103964			9.43622e-05			5.07078e-05				0.0115997
3.76153	34.6304	36890.5					0.41861	0.00372549	0.00626023	0.0041323	0		0.000123451	9.16961e-05	0.000250373	7.22443e-05		0.000912011			0.00024395	0			2.27521						0.00894049	0.000898105	0.0020278	0.000745751	0		0.000107621	3.51009e-05	0.000104083	1.89612e-06		9.49711e-05			5.09256e-05				0.0115992
3.76122	34.6053	36915.6		0.0172985	0.00522321	0.00591982	0.422532	0.00340106	0.0073376	0.00377546	0				0.000216086			0.000980008			0.000186373	0			2.30841			0.00606327	0.00177311	0.00592636	0.00903657	0.000904063	0.00205055	0.000750249	0				0.000104791			9.61271e-05			5.1062e-05				0.0118684
3.7609	34.5802	36940.8		0.0315353			0.419904	0.00433995	0.00503845	0.00365089	0			5.63339e-05	0.000185611			0.000879073			0.000186568	0			2.29832			0.00612223			0.00900213	0.000906782	0.002034	0.00074787	0			3.51354e-05	0.000104392			9.53864e-05			5.09446e-05				0.0117891
3.76059	34.5551	36965.9		0.0158559	0.00457617		0.415377	0.00316823	0.00452642	0.00477578	0				0.00013813			0.00085042			0.000196897	0			2.28189			0.00600169	0.00175395		0.00891929	0.000894791	0.00201789	0.000748636	0				0.000103456			9.46071e-05			5.06589e-05				0.0116271
3.76027	34.5299	36991					0.415646	0.00297083	0.00581285	0.00515032	0		0.000183809		0.000134818			0.000947215			0.00019221	0			2.25274						0.00882149	0.000883849	0.00200194	0.000742201	0		0.000106673		0.00010229			9.40431e-05			5.00722e-05				0.011351
3.75996	34.5048	37016.1					0.41961	0.00279733	0.0046057	0.00464938	0		0.000119714	7.47744e-05	0.000138845			0.000929855			0.00020767	0			2.27402						0.00889478	0.000888299	0.00200789	0.000744137	0		0.000106991	3.48157e-05	0.000102927			9.45222e-05			5.04525e-05				0.0115273
3.75964	34.4797	37041.2					0.413146	0.00274632	0.00583974	0.00413371	0				0.000176763			0.000935155			9.50066e-05	0			2.24375						0.00877993	0.000879816	0.00199549	0.000734655	0				0.000102164			9.36733e-05			4.94194e-05				0.0112685
3.75933	34.4546	37066.3		0.00763634			0.413662	0.00332639	0.00494196	0.00388643	0				0.000198833		1.6582e-05	0.000912239			0.000213703	0			2.26047			0.00591153			0.00883838	0.000888343	0.00200365	0.000738078	0				0.000102925		1.0259e-05	9.41533e-05			5.03336e-05				0.0114247
3.75901	34.4295	37091.4			0.00563189		0.412276	0.00294135	0.00787758	0.00406762	0				0.000187832			0.000903891			0.000158348	0			2.2538				0.00174232		0.00881738	0.000884992	0.00201528	0.000737822	0				0.000102707			9.3962e-05			4.99745e-05				0.0113729
3.7587	34.4044	37116.5					0.41778	0.00635911	0.00577241	0.00415362	0				0.000196484			0.000899468			0.000183328	0			2.26986						0.00888827	0.000906637	0.00201443	0.000741855	0				0.000103251			9.43975e-05			5.03448e-05				0.0115098
3.75838	34.3793	37141.7					0.413159	0.00384288	0.00626506	0.00401463	0		0.000119818		0.000141397			0.00104253	3.16405e-06		0.000243813	0	8.08065e-05		2.24821						0.00880022	0.000887362	0.00200223	0.000735747	0		0.000106245		0.000102221			9.44296e-05	1.83201e-06		5.02822e-05		6.22002e-06		0.0113169
3.75807	34.3542	37166.8		0.00848003	0.00191871		0.420913	0.0020826	0.00528023	0.00320745	0		0.000196621	4.41326e-05	0.000230633			0.000925064	1.42321e-05		0.000164505	0			2.28436			0.0059558	0.00173799		0.00893504	0.000888022	0.00201892	0.000739614	0		0.000107787	3.47915e-05	0.000103783			9.48552e-05	1.90818e-06		5.04236e-05				0.0116235
3.75775	34.329	37191.9		0.012524	0.00584301		0.417336	0.00128556	0.00541356	0.00376451	0				0.000196284			0.000896619			0.000233252	0	6.99599e-05		2.28257			0.00597968	0.00175893		0.00892176	0.000884454	0.00202071	0.000742858	0				0.000103666			9.47628e-05			5.08014e-05		6.23567e-06		0.0116208
3.75744	34.3039	37217		0.0160725	0.0043123		0.422983		0.00628817	0.00365831	0		0.000128046		0.000227251			0.000883608	1.18437e-05		0.000170875	0			2.30104			0.00603208	0.00176116		0.00900176		0.00203676	0.000746567	0		0.000108113		0.000104418			9.52387e-05	1.90793e-06		5.07729e-05				0.0117819
3.75712	34.2788	37242.1		0.0169855			0.425292	0.00414859	0.00521671	0.00424589	0				0.000217272			0.000872743			0.000217082	0			2.31593			0.0060985			0.00910577	0.000913424	0.00205204	0.000757242	0				0.000105434			9.61565e-05			5.15312e-05				0.0119794
3.75681	34.2537	37267.2					0.418396	0.00189523	0.00525806	0.00462487	0				0.000203652	3.45402e-06	6.20601e-05	0.000970122			0.000179416	0			2.26232						0.00885336	0.00088022	0.00200322	0.00074106	0				0.000102846	1.53055e-06	1.04782e-05	9.43504e-05			5.01096e-05				0.0114225
3.75649	34.2286	37292.3			0.00449141		0.40456	0.00133423	0.00660482	0.00397628	0				0.000219134			0.0009034			0.000181331	0			2.22768				0.00172111		0.00870036	0.000869083	0.00199099	0.000730802	0				0.00010195			9.31237e-05			4.96449e-05				0.0111411
3.75617	34.2035	37317.5					0.407071	0.00235282	0.00544489	0.00391309	0				0.000224284			0.000921915			0.000139183	0			2.22995						0.00871253	0.000874138	0.0019851	0.000730454	0				0.000101971			9.32121e-05			4.94319e-05				0.011152
3.75586	34.1784	37342.6					0.417846	0.00330103	0.00515216	0.00399269	0				0.000220871			0.000900296			0.000189249	0	7.08043e-05		2.26692						0.00886898	0.000889163	0.00200685	0.000739403	0				0.000103147			9.41933e-05			5.02636e-05		6.20125e-06		0.0114695
3.75554	34.1533	37367.7			0.00350191		0.424595	0.00367077	0.00531465	0.00424316	0			7.77971e-05	0.000191047			0.000854639			0.000213411	0			2.28533				0.00174578		0.00895246	0.00089597	0.00201879	0.000744773	0			3.49576e-05	0.000103566			9.44829e-05			5.0665e-05				0.0116267
3.75523	34.1281	37392.8	0.0363608	0.00660945			0.420398	0.0032905	0.00631559	0.00373121	0				0.000262591		3.53297e-05	0.000817225			0.000228004	0			2.2898		0.0292252	0.0059993			0.00901207	0.00090214	0.00204223	0.000748897	0				0.000104873		1.05167e-05	9.51473e-05			5.11992e-05				0.0117551
3.75491	34.103	37417.9					0.413938	0.00238424	0.0038559	0.00495821	0				0.000159222			0.000794753			0.000225005	0			2.2535						0.00880684	0.00088029	0.00199071	0.000740725	0				0.000102342			9.3211e-05			5.0203e-05				0.011347
3.7546	34.0779	37443		0.0226303			0.409534	0.00338836	0.00536715	0.00371494	0				0.000143062			0.000793206			0.000137378	0	1.82898e-05		2.26101			0.00600121			0.00883799	0.000890719	0.00201045	0.000738922	0				0.000102882			9.37688e-05			5.00638e-05		5.94299e-06		0.0114539
3.75428	34.0528	37468.1		0.0073643			0.419006	0.00313687	0.00547462	0.00430426	0				0.000165127			0.000875069			0.00015235	0			2.27844			0.00594332			0.00891513	0.000892364	0.00201759	0.000744342	0				0.000103331			9.44926e-05			5.03041e-05				0.0115801
3.75397	34.0277	37493.2		0.0154813	0.00182841		0.419204	0.003746	0.00467119	0.00428213	0			7.87909e-05	0.000105252			0.00089948			0.000200754	0			2.2817			0.00599575	0.00173878		0.00893279	0.000897133	0.00201727	0.00074562	0			3.49931e-05	0.00010322			9.47935e-05			5.06446e-05				0.0116183
3.75365	34.0026	37518.4		0.00730401			0.425692	0.00473275	0.00531582	0.00326119	0				0.000237616			0.000953495			0.000144891	0			2.29102			0.00596329			0.00897964	0.000903547	0.00202367	0.000741562	0				0.000104054			9.52149e-05			5.04377e-05				0.0116838
3.75334	33.9775	37543.5					0.418388	0.00340002	0.0047067	0.0039279	0				0.000127011			0.000851974			0.000236168	0			2.26426						0.00885896	0.000888384	0.00200171	0.000738012	0				0.000102524			9.38137e-05			5.04283e-05				0.0114396
3.75302	33.9524	37568.6		0.00865146	0.00652871		0.413881	0.00271333	0.00612227	0.00438306	0				0.000126205			0.000913336			0.000251158	0			2.26932			0.00593942	0.00175634		0.00887348	0.000888649	0.00201734	0.000743436	0				0.000102953			9.45209e-05			5.07172e-05				0.0115135
3.75271	33.9272	37593.7		0.0303795			0.413113	0.00255489	0.00437005	0.00355775	0				0.000104333			0.000895799	8.30192e-06		0.000208973	0			2.28204			0.00608175			0.00891664	0.000892555	0.0020191	0.00074317	0				0.000103387			9.49329e-05	1.8825e-06		5.07711e-05				0.0116395
3.75239	33.9021	37618.8					0.411529	0.0021372	0.00497367	0.00385243	0		0.000209978		0.000133407			0.000815596			0.00017636	0			2.24352						0.00876998	0.000876574	0.00199073	0.000733089	0		0.000106431		0.000101925			9.30535e-05			4.98175e-05				0.011265
3.75208	33.877	37643.9		0.00710361	0.0036326		0.418713	0.0045411	0.00609778	0.00394553	0				0.000116396			0.000986996			0.000158785	0			2.27287			0.00593534	0.00174276		0.00890366	0.000898493	0.0020185	0.000741687	0				0.000102968			9.4955e-05			5.02805e-05				0.0115389
3.75176	33.8519	37669					0.419025	0.00157207	0.00454836	0.00342721	0						1.83534e-05	0.000931317			0.000183378	0			2.26273						0.00884914	0.000877855	0.00199797	0.0007344	0						1.0249e-05	9.4076e-05			5.00878e-05				0.011415
3.75145	33.8268	37694.1		0.0127271			0.41541	0.00379504	0.0047233	0.0037015	0			5.64864e-05	0.000188817			0.000963812			0.00017661	0			2.26524			0.00594882			0.00886443	0.000892445	0.00200644	0.000738577	0			3.46876e-05	0.000103075			9.45976e-05			5.02437e-05				0.0114711
3.75113	33.8017	37719.3					0.412636	0.00432221	0.00548077	0.00350183	0							0.000941754			0.000197946	0			2.25089						0.00880675	0.000890701	0.00200036	0.000733929	0							9.40201e-05			5.01035e-05				0.0113422
3.75082	33.7766	37744.4					0.414095	0.00276815	0.00489138	0.00420877	0				0.00020855			0.00107992			0.000213303	0			2.25174						0.00880575	0.000882033	0.0019955	0.000736793	0				0.000102569			9.46265e-05			5.01333e-05				0.0113357
3.7505	33.7514	37769.5		0.00849877			0.409171	0.00328524	0.00481164	0.00330591	0				0.000106782			0.000958421	1.18852e-05		0.000206311	0			2.24151			0.00588043			0.00876284	0.000882812	0.00199098	0.000730737	0				0.000101846			9.3821e-05	1.87221e-06		4.99948e-05				0.0112609
3.75019	33.7263	37794.6					0.41603	0.00333243	0.00548065	0.00391686	0							0.000979198			0.000237988	0			2.25291						0.00881896	0.000885223	0.00199925	0.000735613	0							9.41566e-05			5.02774e-05				0.0113461
3.74987	33.7012	37819.7					0.414992	0.00279624	0.00394496	0.00430083	0				0.000105573			0.000957774	2.09516e-05		0.000276861	0			2.25322						0.00881151	0.0008823	0.00199102	0.000737361	0				0.000102065			9.4025e-05	1.922e-06		5.04604e-05				0.0113448
3.74956	33.6761	37844.8					0.406687	0.00276272	0.00441471	0.00337816	0							0.00101276	2.2517e-05		0.000204084	0			2.22317						0.00868749	0.000873862	0.0019747	0.000725847	0							9.34178e-05	1.91179e-06		4.96244e-05				0.0110886
3.74924	33.651	37869.9		0.0161207	0.00287988		0.424956	0.00598446	0.00603111	0.00351413	0			4.97402e-05				0.000957311			0.000191799	0			2.303			0.00604446	0.00175735		0.00902998	0.000915414	0.00203953	0.000747329	0			3.51091e-05				9.58083e-05			5.09824e-05				0.0118156
3.74893	33.6259	37895					0.413435	0.00459786	0.00528895	0.00410184	0		0.000110725					0.00104036			0.000165012	0			2.24412						0.00878684	0.000889667	0.00199396	0.000734951	0		0.000106021					9.42602e-05			4.98019e-05				0.0112773
3.74861	33.6008	37920.2		0.0102898			0.414314	0.00305409	0.00420908	0.00400201	0				0.000136463			0.00102429			0.000216013	0			2.26152			0.00592648			0.00884396	0.000887196	0.00200046	0.000738852	0				0.000102637			9.47441e-05			5.03583e-05				0.0114329
3.7483	33.5757	37945.3					0.427022	0.00299058	0.00515042	0.00357391	0				0.000118073			0.00105983			0.000247967	0			2.29792						0.00899802	0.000895817	0.00202543	0.000744116	0				0.000103578			9.58808e-05			5.10292e-05				0.0117341
3.74798	33.5505	37970.4		0.0166317			0.417081	0.00322862	0.00464846	0.0042045	0				0.000168816			0.00106011			0.000221135	0			2.27177			0.00598285			0.0088941	0.000891702	0.00201085	0.000742895	0				0.00010322			9.53125e-05			5.05897e-05				0.0115316
3.74767	33.5254	37995.5		0.0180336			0.423307	0.00300333	0.00486334	0.00311408	0		0.000119033		0.000143882	2.46886e-05		0.000978001	1.42124e-05		0.000191737	0			2.29189			0.00602425			0.00897678	0.000895655	0.00202346	0.00074158	0		0.000107747		0.000103683	1.65596e-06		9.54388e-05	1.91438e-06		5.07292e-05				0.0117003
3.74735	33.5003	38020.6		0.00626352			0.420525	0.00430222	0.0045925	0.00295644	0				0.000144553	4.08204e-06		0.000964307			0.000198856	0			2.27895			0.00593402			0.00891729	0.000897727	0.00201186	0.000737032	0				0.000103163	1.54292e-06		9.4887e-05			5.0509e-05				0.0115755
3.74703	33.4752	38045.7		0.0208013	0.00299129		0.42491	0.00380763	0.00365943	0.003294	0		0.000143437			5.77746e-05		0.000948296			0.000226871	0			2.30865			0.00608355	0.00176229		0.00905219	0.000906493	0.0020324	0.000748054	0		0.000108678			1.83852e-06		9.6e-05			5.12894e-05				0.011874
3.74672	33.4501	38070.8					0.428278	0.00343002	0.00464235	0.00419983	0							0.000914824			0.000200193	0			2.29694						0.00899559	0.000897179	0.00202085	0.000746578	0							9.50469e-05			5.07353e-05				0.0117175
3.7464	33.425	38095.9		0.0083344			0.417273	0.00209568	0.0039756	0.00344004	0							0.0010106			0.000161192	0			2.26374			0.00591315			0.00885376	0.000881837	0.00199811	0.000735583	0							9.46198e-05			5.0052e-05				0.0114375
3.74609	33.3999	38121.1					0.418369	0.00241399	0.00512076	0.0037183	0				0.000119197			0.000925404			0.000205289	0			2.26349						0.00885434	0.000882951	0.00200278	0.000736577	0				0.000102432			9.41366e-05			5.02466e-05				0.0114298
3.74577	33.3748	38146.2		0.0132964			0.418766	0.00122214	0.00424097	0.00298676	0	0.000462732			0.000125139			0.000908669			0.000245048	0			2.27338			0.00595778			0.0088905	0.000880315	0.00200604	0.000735709	0	0.000431509			0.000102857			9.44148e-05			5.06419e-05				0.011524
3.74546	33.3496	38171.3		0.0190078	0.00383931		0.413802	0.00262078	0.00424504	0.00285778	0					2.58032e-05	7.6353e-05	0.000958984			0.000162439	0	0.000233487		2.26927			0.00599181	0.00174265		0.00887286	0.000888157	0.00200776	0.000735678	0					1.65134e-06	1.06014e-05	9.47501e-05			5.02658e-05		7.04366e-06		0.011513
3.74514	33.3245	38196.4					0.422304	0.00322987	0.00403404	0.00333634	0							0.00105208			0.0001855	0	0.00013806		2.27362						0.00890001	0.000889649	0.0020031	0.000736783	0							9.50517e-05			5.02925e-05		6.54776e-06		0.0115143
3.74483	33.2994	38221.5					0.413631	0.00371015	0.00653603	0.00337714	0				0.000104293		4.09101e-05	0.000975551			0.000113419	0			2.24785						0.0087975	0.000886181	0.00200243	0.000732115	0				0.000101976		1.03341e-05	9.4038e-05			4.95972e-05				0.0113085
3.74451	33.2743	38246.6					0.418776	0.00419307	0.00531035	0.00366579	0							0.000980067			0.000250212	0			2.26534						0.00887107	0.000893412	0.00200706	0.000737531	0							9.4569e-05			5.05571e-05				0.0114581
3.7442	33.2492	38271.7					0.409777	0.00268414	0.00395122	0.0036952	0						2.06497e-05	0.000982794			0.00025352	0			2.23702						0.00874361	0.000877556	0.00198161	0.000730831	0						1.01919e-05	9.37046e-05			5.01043e-05				0.0112098
3.74388	33.2241	38296.8					0.416246	0.00255075	0.00492464	0.00318145	0			5.03129e-05				0.000970108			0.000247585	0			2.25897						0.00883466	0.000882747	0.00199976	0.000733122	0			3.45235e-05				9.42667e-05			5.04091e-05				0.0113954
3.74357	33.199	38322	0.0361554				0.415485	0.00486053	0.00486354	0.00338548	0					7.16512e-05		0.000900479			0.000113049	0			2.27194		0.0290514				0.00893374	0.000904822	0.00202276	0.000742708	0					1.89505e-06		9.501e-05			5.031e-05				0.0115944
3.74325	33.1739	38347.1		0.00845724	0.00440181		0.407653	0.00255615	0.00479077	0.00303509	0				0.000109419			0.000885128			0.000146552	0			2.24123			0.00587959	0.00172826		0.00875428	0.000879055	0.00199066	0.000729298	0				0.000101848			9.34427e-05			4.96892e-05				0.0112583
3.74294	33.1487	38372.2					0.41396	0.00188668	0.0052959	0.00364204	0					1.52477e-05		0.000878651			0.000304915	0			2.24894						0.00879333	0.000876427	0.00199487	0.000732962	0					1.58332e-06		9.34886e-05			5.05271e-05				0.0113066
3.74262	33.1236	38397.3					0.418301	0.0027899	0.00473762	0.00234386	0				0.000107969			0.00102142			0.000189061	0			2.26123						0.00884434	0.000883884	0.00199866	0.00072884	0				0.000102264			9.45182e-05			5.01099e-05				0.0114059
3.74231	33.0985	38422.4		0.00997624			0.426091	0.00435599	0.00308714	0.00301902	0				0.000161201			0.000876747			0.000157025	0			2.29647			0.00598234			0.00898983	0.000902444	0.00201413	0.000740999	0				0.000103758			9.49096e-05			5.05454e-05				0.0117222
3.74199	33.0734	38447.5					0.41679	0.00399226	0.00396028	0.00372749	0				0.00014214			0.000918407			0.000176344	0			2.25898						0.00883613	0.000889889	0.00199461	0.00073577	0				0.000102429			9.39923e-05			5.00425e-05				0.0113939
3.74168	33.0483	38472.6		0.0127692			0.421679	0.00331113	0.00573007	0.00419708	0			4.53341e-05	0.000117241	1.12267e-05	2.87645e-05	0.000980313			0.000207717	0			2.28141			0.00597869			0.00894053	0.000894432	0.00202157	0.000744782	0			3.48038e-05	0.000103225	1.58229e-06	1.03922e-05	9.51533e-05			5.06525e-05				0.0116106
3.74136	33.0232	38497.7					0.416329	0.00341713	0.00585805	0.00287213	0				0.000166985			0.000951693			0.000156255	0			2.25559						0.0088266	0.000886265	0.00200255	0.000730859	0				0.000102471			9.40834e-05			4.99004e-05				0.0113675
3.74105	32.9981	38522.9					0.408897	0.00387805	0.00462563	0.00398773	0							0.000930127	2.34304e-05		0.000182963	0			2.23126						0.00872568	0.000882172	0.00198192	0.000731164	0							9.32962e-05	1.92233e-06		4.96737e-05				0.0111636
3.74073	32.973	38548			0.00341041		0.417041	0.00306305	0.00524565	0.0033286	0				0.000184341			0.000896824			0.000130483	0	5.79151e-05		2.25953				0.00173099		0.00884082	0.000885546	0.00200187	0.000734043	0				0.000102682			9.39199e-05			4.98305e-05		6.11937e-06		0.011401
3.74042	32.9478	38573.1					0.416704	0.00495606	0.00575374	0.00337691	0		0.000139421		0.000229138			0.000886315			0.000280982	0			2.26338						0.00888643	0.000899888	0.00201516	0.000738217	0		0.000107168		0.000103459			9.43692e-05			5.08606e-05				0.0114816
3.7401	32.9227	38598.2		0.012461			0.419494	0.0032597	0.0052478	0.00436204	0				0.000167096	6.5172e-05		0.000929492	1.50091e-05		0.00018299	0			2.27496			0.00596498			0.00891127	0.000892354	0.00201501	0.000744107	0				0.000103268	1.85305e-06		9.47019e-05	1.90859e-06		5.0424e-05				0.0115542
3.73979	32.8976	38623.3					0.412123	0.00530445	0.00621679	0.00385885	0				0.000132656			0.000937679			0.000183404	0			2.24367						0.00878843	0.00089405	0.00200049	0.000734414	0				0.000102101			9.38316e-05			4.99408e-05				0.0112856
3.73947	32.8725	38648.4		0.0219632			0.415363	0.00214382	0.00508151	0.00357869	0		0.00011423		0.000199043	6.92834e-05		0.000978087	1.15974e-05		0.000175336	0			2.27393			0.00601647			0.00889507	0.000887163	0.00201525	0.000740526	0		0.000107226		0.000103486	1.87494e-06		9.49997e-05	1.89228e-06		5.04122e-05				0.0115552
3.73916	32.8474	38673.5		0.0270777			0.416776	0.0044148	0.0040876	0.0032287	0				0.000118745			0.000923457	1.69382e-05		0.000221762	0			2.28581			0.00607049			0.00894354	0.000902871	0.00201952	0.000742174	0				0.000103556			9.51614e-05	1.92832e-06		5.08831e-05				0.0116694
3.73884	32.8223	38698.6					0.410127	0.00464247	0.002753	0.00299354	0			5.12111e-05	0.000239744			0.000914042			0.0001861	0			2.23482						0.00873467	0.000886284	0.00197319	0.000726425	0			3.42569e-05	0.000102128			9.32459e-05			4.97055e-05				0.0111851
3.73853	32.7972	38723.8					0.413539	0.00321319	0.00462955	0.00408735	0		0.000132509	8.02673e-05	0.00029741			0.000928535			0.000258666	0			2.24563						0.0087864	0.000882612	0.00199043	0.000734798	0		0.000106119	3.45385e-05	0.000102822			9.3688e-05			5.0267e-05				0.0112837
3.73821	32.7721	38748.9		0.00865101	0.00416966		0.417537	0.00181714	0.00503792	0.00344547	0				0.00024229			0.000977337			0.000207011	0			2.27109			0.00593306	0.00174251		0.00888252	0.000883156	0.00200969	0.000737889	0				0.000103431			9.47442e-05			5.04392e-05				0.0115102
3.73789	32.7469	38774					0.420141	0.00141276	0.00491376	0.00343618	0				0.000193529			0.00099376			0.000237908	0			2.26705						0.00886853	0.000878414	0.00200292	0.000735586	0				0.000102868			9.45376e-05			5.04411e-05				0.0114546
3.73758	32.7218	38799.1		0.00681322			0.42172	0.00209035	0.004744	0.00399488	0				0.000172638			0.000936422			0.000205145	0			2.27607			0.00592866			0.0089111	0.000885274	0.00200986	0.000741287	0				0.000103163			9.46152e-05			5.04715e-05				0.0115449
3.73726	32.6967	38824.2		0.00907737	0.00218437		0.41907	0.00413407	0.00570523	0.00444791	0		0.00012742	4.26018e-05	0.000242216			0.00102927			0.000230652	0			2.27446			0.00594975	0.00173668		0.00891204	0.000897089	0.00201799	0.000744787	0		0.000107271	3.47306e-05	0.000103684			9.52399e-05			5.06827e-05				0.0115555
3.73695	32.6716	38849.3		0.0308954			0.42851	0.00498957	0.00519503	0.0034962	0		0.000171295		0.00017693	3.0335e-05		0.000960694	1.8044e-05		0.000253201	0			2.32559			0.00616942			0.00912089	0.000917622	0.00205159	0.000753239	0		0.000109424		0.000105208	1.70678e-06		9.65954e-05	1.95919e-06		5.17094e-05				0.0120274
3.73663	32.6465	38874.4		0.0118631			0.421416	0.00547899	0.0056994	0.00274358	0				0.00018784			0.000875076			0.000199861	0	3.04425e-05		2.28481			0.00598172			0.00895063	0.000906623	0.00202399	0.000738328	0				0.000103716			9.47387e-05			5.06773e-05		6.03995e-06		0.0116427
3.73632	32.6214	38899.5			0.00488472		0.421139	0.00378481	0.00665893	0.00433378	0				0.000168021		1.53874e-05	0.00092712			0.000164234	0			2.28045				0.00175284		0.00893498	0.000896561	0.00202565	0.000745243	0				0.00010345		1.03209e-05	9.48527e-05			5.04154e-05				0.011602
3.736	32.5963	38924.7		0.012652	0.00386298		0.414772	0.00441913	0.00522221	0.00331163	0		0.000159838		0.000190888			0.000924586			0.000245076	0			2.27987			0.00600145	0.00175502		0.00894017	0.000903587	0.00202687	0.000743168	0		0.000108039		0.000104004			9.52403e-05			5.10413e-05				0.011648
3.73569	32.5712	38949.8		0.0131515			0.420204	0.00337338	0.00639727	0.00373942	0		0.00015535	0.000175921	0.000144831			0.000908523			0.000208656	0			2.28133			0.00598301			0.00893658	0.000895104	0.00202577	0.000742748	0		0.000107639	3.54825e-05	0.000103406			9.48256e-05			5.06774e-05				0.0116147
3.73537	32.546	38974.9					0.422096	0.00406074	0.00652454	0.00367358	0				0.000158674			0.000903748	2.05582e-05		0.000253404	0			2.27708						0.00892419	0.000896392	0.00202143	0.000740586	0				0.000103222			9.4568e-05	1.93671e-06		5.078e-05				0.0115646
3.73506	32.5209	39000					0.420839	0.0038997	0.00623956	0.00286131	0		0.000135668					0.00101431			0.000232821	0			2.26559						0.00887705	0.000891481	0.00201075	0.000733094	0		0.000106784					9.46947e-05			5.04438e-05				0.0114536
3.73474	32.4958	39025.1					0.419718	0.00211917	0.00492162	0.00307979	0				0.000117193	6.61933e-06		0.000964706			0.000222705	0			2.26467						0.00886233	0.00088158	0.00200204	0.00073345	0				0.000102436	1.54693e-06		9.43476e-05			5.03413e-05				0.0114373
3.73443	32.4707	39050.2		0.0133666			0.417308	0.00273012	0.00410137	0.002835	0							0.000998983			0.000179566	0			2.26811			0.0059506			0.00887187	0.000886835	0.0020028	0.000734009	0							9.47525e-05			5.02463e-05				0.0114828
3.73411	32.4456	39075.3		0.00735854			0.422306	0.00225955	0.00539277	0.00349067	0					0.000151453		0.000953832			0.000208844	0			2.27784			0.00593579			0.00892063	0.000886784	0.00201463	0.000739273	0					2.29e-06		9.47731e-05			5.05274e-05				0.0115625
3.7338	32.4205	39100.5		0.0108351			0.419862	0.0022502	0.00506501	0.00332507	0					1.79755e-05		0.000965893			0.000195873	0			2.27905			0.0059583			0.00891551	0.000887461	0.00201461	0.000739036	0					1.61378e-06		9.49119e-05			5.05028e-05				0.011578
3.73348	32.3954	39125.6					0.418397	0.00317915	0.00489199	0.00376341	0		0.000130412		0.000110796			0.000931336			0.000206393	0			2.2625						0.00885436	0.000886802	0.0020016	0.000736794	0		0.000106632		0.000102388			9.41652e-05			5.02515e-05				0.0114247
3.73317	32.3703	39150.7					0.422126	0.00455768	0.00510737	0.00368232	0							0.000989997			0.000183455	0			2.2698						0.00889466	0.000895926	0.00200753	0.000738167	0							9.469e-05			5.0257e-05				0.0114893
3.73285	32.3451	39175.8			0.00261698		0.409598	0.00338039	0.00439246	0.00336441	0					1.84936e-05		0.000987817			0.000219569	0			2.24637				0.00172149		0.00877525	0.000884324	0.0019912	0.000731887	0					1.60034e-06		9.40787e-05			5.012e-05				0.0112986
3.73254	32.32	39200.9		0.00921156			0.415355	0.00386867	0.00415912	0.0030704	0							0.00103041			0.000255546	0			2.25911			0.00591397			0.00883868	0.000890252	0.00199782	0.000733268	0							9.46621e-05			5.04979e-05				0.0114071
3.73222	32.2949	39226		0.00686681	0.00448395		0.410914	0.00308992	0.00594666	0.00393673	0				0.000112324			0.000953702			0.000230305	0			2.24967			0.0058909	0.00173435		0.00879948	0.000884634	0.00200303	0.000736239	0				0.000102198			9.40954e-05			5.02746e-05				0.0113379
3.73191	32.2698	39251.1					0.420976	0.00534944	0.00468545	0.00346063	0							0.00102231			0.000274498	0			2.27261						0.00890503	0.000901574	0.00200905	0.000738387	0							9.50264e-05			5.08102e-05				0.0115244
3.73159	32.2447	39276.2					0.418532	0.00448529	0.00437628	0.00372591	0		0.00019699					0.000821266			0.000154852	0			2.26058						0.00884972	0.00089286	0.00199779	0.000736161	0		0.000106904					9.35531e-05			4.99612e-05				0.0114081
3.73128	32.2196	39301.4					0.421656	0.00241947	0.0057722	0.00308197	0							0.000847489			0.000187383	0			2.26987						0.00888618	0.000884495	0.00200951	0.000734623	0							9.39042e-05			5.02424e-05				0.0114817
3.73096	32.1945	39326.5		0.0145358			0.418905	0.000961857	0.00614165	0.0037426	0			5.91395e-05		5.4171e-05		0.000965813			0.000265234	0			2.2752			0.00597404			0.00890607	0.000880465	0.00201905	0.000740777	0			3.47946e-05		1.79674e-06		9.48628e-05			5.08291e-05				0.0115526
3.73065	32.1693	39351.6		0.00952698	0.00209405		0.417018	0.00376914	0.00562356	0.00305675	0				0.00011288	8.49508e-05		0.00088834			0.0002388	0			2.26771			0.00593564	0.00173145		0.00887711	0.00089277	0.00201202	0.000735688	0				0.000102743	1.94877e-06		9.42636e-05			5.05844e-05				0.0114894
3.73033	32.1442	39376.7		0.0104161	0.00173897		0.411313	0.00296598	0.00505276	0.00387788	0							0.000930089			0.000257072	0			2.25221			0.00591261	0.00172163		0.00880719	0.000884581	0.00199982	0.000736419	0							9.40372e-05			5.04421e-05				0.011358
3.73002	32.1191	39401.8					0.410491	0.00511062	0.00613711	0.00386064	0		0.000124379					0.001039			0.000180329	0			2.23893						0.00876771	0.000891803	0.00199724	0.000733376	0		0.000106037					9.42068e-05			4.98542e-05				0.0112457
3.7297	32.094	39426.9		0.0120785			0.430113	0.00307799	0.0048469	0.00397901	0				0.000105362	5.4872e-05		0.000923155			0.000233395	0	0.000124311		2.30911			0.00602123			0.0090527	0.00090013	0.00203262	0.000749404	0				0.000103959	1.81832e-06		9.55936e-05			5.11746e-05		6.56012e-06		0.0118421
3.72939	32.0689	39452					0.422465	0.00350496	0.00571151	0.00484322	0						3.3025e-05	0.000969033			0.000203763	0	1.09464e-05		2.27291						0.00890784	0.000891745	0.00201318	0.000745002	0						1.03711e-05	9.47058e-05			5.04247e-05		5.90867e-06		0.0115198
3.72907	32.0438	39477.1		0.00950845			0.418327	0.00416345	0.00399862	0.00397165	0							0.00103019			0.000155897	0			2.26859			0.00593445			0.00888209	0.000894601	0.00200342	0.000740186	0							9.49646e-05			5.01551e-05				0.0114918
3.72876	32.0187	39502.3		0.0265986			0.426422	0.00432963	0.0050475	0.00375836	0				0.00010643			0.00103065	5.19296e-06		0.000229476	0			2.30938			0.006111			0.00905644	0.000908825	0.00203875	0.00075015	0				0.000104226			9.63862e-05	1.88158e-06		5.12829e-05				0.0118732
3.72844	31.9936	39527.4		0.01472			0.418537	0.00207121	0.00523065	0.00458225	0				0.000142209			0.00101035			0.000251286	0			2.27532			0.0059777			0.00890828	0.000886503	0.00201534	0.000745381	0				0.000103163			9.51325e-05			5.07815e-05				0.0115585
3.72812	31.9684	39552.5			0.00296799		0.411561	0.00131884	0.00436189	0.00361759	0							0.00096224			0.000169988	0			2.24338				0.00171891		0.00876299	0.000871753	0.00198604	0.000731313	0							9.37133e-05			4.9745e-05				0.0112551
3.72781	31.9433	39577.6					0.420579	0.0016321	0.005615	0.00427312	0							0.000963843			0.00018529	0			2.27172						0.00889026	0.000881457	0.00201087	0.000741442	0							9.45941e-05			5.02856e-05				0.0115034
3.72749	31.9182	39602.7					0.41606	0.0020226	0.00513215	0.00411849	0							0.00101679	1.81307e-05		0.000220807	0			2.25947						0.00884143	0.000880849	0.00200255	0.000738492	0							9.45846e-05	1.9131e-06		5.03178e-05				0.0114079
3.72718	31.8931	39627.8		0.00656069	0.00173522		0.420847	0.00288665	0.00529127	0.00329677	0							0.00100745			0.000258028	0			2.28214			0.00595207	0.00173882		0.00894377	0.000893018	0.00202102	0.000740819	0							9.53711e-05			5.09511e-05				0.011624
3.72686	31.868	39652.9					0.411074	0.00376282	0.00579106	0.00342325	0							0.00099598	7.76079e-06		0.000169348	0			2.23654						0.00875181	0.000883133	0.00199122	0.00072961	0							9.37889e-05	1.84714e-06		4.96921e-05				0.0112096
3.72655	31.8429	39678		0.007052			0.413196	0.0033612	0.00494044	0.00260264	0							0.00100714			0.000265565	0			2.2521			0.00588928			0.00880716	0.000885616	0.00199709	0.000729199	0							9.43237e-05			5.04304e-05				0.0113452
3.72623	31.8178	39703.2		0.0141782			0.417453	0.00370205	0.00570816	0.00339697	0							0.00105091	1.10826e-05		0.000155684	0			2.27398			0.00597467			0.00890236	0.000894746	0.00201768	0.000739325	0							9.5334e-05	1.88895e-06		5.02935e-05				0.0115511
3.72592	31.7927	39728.3			0.00330182		0.423037	0.00379757	0.00786778	0.00424328	0				0.000107601			0.00106266			0.00021908	0			2.28269				0.00174622		0.00895197	0.000897361	0.00203347	0.000745394	0				0.000103228			9.56207e-05			5.0736e-05				0.0116229
3.7256	31.7675	39753.4					0.413564	0.0041372	0.00455582	0.00378844	0						1.63379e-05	0.000941165	3.30853e-05		0.000216458	0	3.84346e-05		2.24538						0.00878669	0.000887271	0.0019901	0.000733309	0						1.01983e-05	9.37532e-05	1.97912e-06		5.00558e-05		5.9961e-06		0.0112827
3.72529	31.7424	39778.5					0.415336	0.00163394	0.00639363	0.00323865	0							0.000993001	1.63561e-05		0.000251149	0			2.24924						0.00880141	0.000875271	0.00200066	0.00073103	0							9.40759e-05	1.89631e-06		5.02634e-05				0.0113095
3.72497	31.7173	39803.6			0.00229122		0.41217	0.00341073	0.00519005	0.00359355	0						2.55377e-05	0.00101458			0.000212587	0			2.25091				0.00172253		0.00880187	0.000885854	0.00199832	0.000734181	0						1.02704e-05	9.43599e-05			5.01628e-05				0.011339
3.72466	31.6922	39828.7					0.420403	0.00448101	0.00470362	0.00320869	0			8.93995e-05				0.00106268			0.000238094	0			2.26486						0.00887102	0.000894034	0.00200212	0.000734533	0			3.47809e-05				9.48983e-05			5.04487e-05				0.011445
3.72434	31.6671	39853.8			0.00301796		0.422107	0.00219826	0.00741126	0.00371985	0				0.000118457			0.000952885			0.000150386	0			2.27526				0.00173864		0.00891579	0.000886092	0.00202401	0.000740118	0				0.00010292			9.47276e-05			5.02091e-05				0.0115444
3.72403	31.642	39878.9					0.418942	0.00220654	0.00610976	0.00448713	0							0.00100627			0.0001459	0			2.26273						0.00886025	0.000882204	0.00200846	0.000740711	0							9.45771e-05			4.99637e-05				0.0114299
3.72371	31.6169	39904.1			0.00256019		0.415409	0.0029491	0.0057779	0.00463107	0					1.84102e-05		0.00109526			0.00015213	0			2.25799				0.00172799		0.00883921	0.000885635	0.00200606	0.00074117	0					1.60623e-06		9.49923e-05			4.99772e-05				0.0114018
3.7234	31.5918	39929.2			0.00351904		0.420263	0.00293271	0.00607486	0.00393835	0			0.000104704	0.000117764			0.00103578			0.000172384	0			2.2752				0.00174147		0.00890789	0.000889965	0.00201756	0.000741348	0			3.5006e-05	0.000102933			9.51638e-05			5.0329e-05				0.011546
3.72308	31.5666	39954.3		0.0259088			0.422833	0.0034189	0.0042392	0.00329487	0			8.0883e-05	0.000109954			0.00110598			0.000158033	0	2.81584e-05		2.29963			0.00608592			0.00900614	0.000900956	0.00202742	0.000745132	0			3.52183e-05	0.000103876			9.64324e-05			5.07361e-05		6.0608e-06		0.0117814
3.72277	31.5415	39979.4			0.00213507		0.423289	0.00308366	0.00587964	0.00380185	0					2.39749e-05		0.00108681	3.77161e-05		0.000194822	0			2.27636				0.00173363		0.00891907	0.000890313	0.00201562	0.000740308	0					1.64171e-06		9.53781e-05	2.02131e-06		5.04192e-05				0.0115465
3.72245	31.5164	40004.5					0.411856	0.00337552	0.00575174	0.0037569	0							0.00101524			0.000139945	0			2.24126						0.00876869	0.000882496	0.00199397	0.000732365	0							9.40245e-05			4.96181e-05				0.0112499
3.72214	31.4913	40029.6					0.422431	0.00320863	0.00439316	0.00308096	0							0.000994108			0.000137561	0			2.27743						0.00891353	0.000890829	0.00200782	0.000736554	0							9.48953e-05			5.01221e-05				0.0115503
3.72182	31.4662	40054.7			0.0035518		0.416174	0.00336123	0.00550753	0.00271768	0							0.00105296	7.47147e-06		0.000224392	0			2.26478				0.00173507		0.00885366	0.000888778	0.00200709	0.000732384	0							9.48922e-05	1.86174e-06		5.04023e-05				0.0114498
3.72151	31.4411	40079.8		0.0126202	0.0048888		0.421823	0.00298038	0.00399114	0.00373228	0							0.00104936			0.000178957	0			2.2908			0.00599247	0.00175767		0.008963	0.000894919	0.00201761	0.000744221	0							9.57368e-05			5.06289e-05				0.0116867
3.72119	31.416	40105					0.40797	0.00302762	0.00525979	0.00399039	0							0.00105507			0.000185626	0			2.2315						0.00872671	0.000878487	0.00198638	0.000731652	0							9.39823e-05			4.97193e-05				0.0111721
3.72088	31.3909	40130.1		0.0189889			0.414967	0.00431419	0.00561427	0.00365331	0			4.68297e-05				0.00103896	1.17296e-05		0.000196673	0			2.26709			0.00599152			0.00887848	0.000896719	0.00201464	0.00073969	0			3.47024e-05				9.51527e-05	1.88984e-06		5.04378e-05				0.0115015
3.72056	31.3657	40155.2		0.0157175			0.418882	0.00179402	0.00364851	0.00356337	0							0.00100395	1.97767e-05		0.000162659	0			2.27578			0.005977			0.00890144	0.000884242	0.00200537	0.000739492	0							9.50082e-05	1.93134e-06		5.02828e-05				0.0115496
3.72025	31.3406	40180.3					0.414588	0.00310796	0.00301547	0.00301702	0							0.000917628			0.000265123	0			2.25102						0.00879974	0.000882892	0.00198414	0.000730089	0							9.37191e-05			5.03456e-05				0.0113211
3.71993	31.3155	40205.4		0.0295765			0.428482	0.00163199	0.00465757	0.00297472	0		0.000178309	4.19027e-05				0.000949413			0.000162737	0			2.31848			0.00613655			0.0090822	0.000896452	0.00204015	0.000747369	0		0.000108998	3.52012e-05				9.6129e-05			5.1025e-05				0.0119399
3.71962	31.2904	40230.5					0.413236	0.00390719	0.00394436	0.00311204	0			3.88046e-05	0.000141605	5.85375e-05		0.00102816			0.000220669	0			2.25347						0.00881034	0.000888667	0.00199275	0.000732013	0			3.44297e-05	0.000102335	1.80519e-06		9.44616e-05			5.02212e-05				0.0113559
3.7193	31.2653	40255.6			0.00490674		0.42131	0.00239522	0.00384774	0.00342202	0							0.00106403			0.000154206	0			2.27668				0.0017466		0.00890346	0.000886267	0.00200406	0.00073792	0							9.52029e-05			5.01818e-05				0.0115408
3.71898	31.2402	40280.7			0.00238252		0.428118	0.0012817	0.0048895	0.00347766	0		0.000163141	8.35753e-05	0.000172383	1.5659e-05		0.00105936			0.000218668	0			2.29221				0.00174121		0.00897613	0.000884382	0.00201792	0.000741354	0		0.00010767	3.50094e-05	0.000103538	1.60535e-06		9.55856e-05			5.07242e-05				0.0116692
3.71867	31.2151	40305.9					0.41667	0.00262161	0.00269746	0.00311008	0				0.000114713			0.00102294			0.000230809	0			2.25769						0.00882508	0.000881933	0.00198589	0.00073179	0				0.00010217			9.44079e-05			5.02577e-05				0.0113739
3.71835	31.19	40331	0.0598244				0.423635	0.00478086	0.00441675	0.00357878	0							0.00101598			0.000169071	0			2.30488		0.0295682				0.00909718	0.000916693	0.0020479	0.00075379	0							9.68973e-05			5.12828e-05				0.0119222
3.71804	31.1648	40356.1		0.00718022			0.421006	0.00409618	0.00502444	0.00381777	0							0.00101178	8.76605e-06		0.000179564	0			2.27505			0.00593321			0.00891151	0.000895854	0.00201219	0.000740724	0							9.50404e-05	1.87531e-06		5.03646e-05				0.011545
3.71772	31.1397	40381.2					0.428259	0.00293521	0.00396084	0.00274793	0							0.00108633			0.00013793	0			2.29995						0.00903548	0.000898631	0.00202635	0.000742457	0							9.63482e-05			5.06418e-05				0.011785
3.71741	31.1146	40406.3		0.00652352			0.421034	0.00369436	0.00203012	0.00333887	0			9.6624e-05		8.58535e-05		0.00103419			0.000238529	0			2.27432			0.00592007			0.00889693	0.000892338	0.0019937	0.000737073	0			3.49066e-05		1.95323e-06		9.49969e-05			5.05801e-05				0.0115222
3.71709	31.0895	40431.4					0.419028	0.00364785	0.00445996	0.00255409	0							0.00101268			0.000224133	0			2.26047						0.00884638	0.000888048	0.00199689	0.000729766	0							9.44567e-05			5.02776e-05				0.0114
3.71678	31.0644	40456.5		0.0133628			0.419298	0.00321988	0.00412923	0.00329309	0			5.46838e-05	0.000143694			0.00105887			0.000248899	0	2.18137e-05		2.27468			0.00596529			0.0089039	0.000891513	0.00200789	0.000738149	0			3.47557e-05	0.000103075			9.52907e-05			5.07224e-05		5.97187e-06		0.0115445
3.71646	31.0393	40481.6		0.0158058			0.417533	0.00188068	0.0060621	0.00321514	0						1.69488e-05	0.0010758			0.000214864	0			2.27378			0.00597989			0.00889821	0.000885042	0.00201844	0.000738025	0						1.03075e-05	9.54117e-05			5.05683e-05				0.0115442
3.71615	31.0142	40506.8					0.414799		0.00390452	0.00301107	0							0.000986022	7.66845e-06		0.000204949	0			2.25087						0.00879106		0.00198641	0.000729251	0							9.3959e-05	1.85101e-06		4.99876e-05				0.0113079
3.71583	30.9891	40531.9					0.418467	0.00419018	0.00405896	0.00283638	0				0.000102002			0.00108676			0.000211485	0			2.26433						0.00885758	0.000892196	0.00199804	0.00073235	0				0.000102377			9.49808e-05			5.02935e-05				0.0114376
3.71552	30.9639	40557					0.419278	0.00392224	0.00329375	0.00343668	0							0.000998173			0.000186529	0			2.26507						0.00886438	0.000891115	0.00199478	0.000735606	0							9.45621e-05			5.01827e-05				0.0114449
3.7152	30.9388	40582.1		0.0091721			0.41784	0.00267075	0.00506052	0.00350526	0			7.95096e-05		2.19555e-05		0.000952072	9.57209e-06		0.000261356	0			2.26596			0.0059259			0.00886939	0.000886017	0.00200648	0.000736973	0			3.47754e-05		1.62742e-06		9.44599e-05	1.8739e-06		5.06309e-05				0.0114652
3.71489	30.9137	40607.2	0.0341337	0.0195412	0.00241281		0.421675	0.00262264	0.00534799	0.0031572	0							0.00106777			0.000196568	0			2.31083		0.0294229	0.00610912	0.00176859		0.00908319	0.000905146	0.00205185	0.000751291	0							9.7124e-05			5.14032e-05				0.0119479
3.71457	30.8886	40632.3					0.42117	0.00211878	0.0061716	0.00381553	0							0.00100202			0.000260856	0	0.000184771		2.26835						0.00888694	0.000883295	0.00201227	0.000738602	0							9.47202e-05			5.06324e-05		6.77874e-06		0.0114782
3.71426	30.8635	40657.4					0.411667	0.00426058	0.00495714	0.00343067	0					7.53693e-05		0.000932627			0.000185445	0			2.24008						0.00876501	0.000886662	0.00198936	0.000730499	0					1.88198e-06		9.35806e-05			4.98309e-05				0.0112405
3.71394	30.8384	40682.5					0.417693	0.00338314	0.00274248	0.00277853	0							0.000981568			0.00018752	0			2.25588						0.00882094	0.000884837	0.00198402	0.000729351	0							9.41003e-05			4.9987e-05				0.0113528
3.71363	30.8133	40707.7		0.0328785			0.425347	0.00300686	0.00502879	0.00396053	0		0.000130299	8.31784e-05				0.00094318			0.000230009	0			2.3198			0.00616706			0.00908595	0.000905515	0.00204654	0.000754097	0		0.000108989	3.54915e-05				9.63078e-05			5.14841e-05				0.011973
3.71331	30.7882	40732.8					0.415502	0.00412612	0.00519038	0.00361838	0				0.00012395		1.44254e-05	0.00106816			0.00020808	0			2.25662						0.00883369	0.000890974	0.00200173	0.000735558	0				0.000102385		1.02319e-05	9.47912e-05			5.02256e-05				0.0113872
3.713	30.763	40757.9					0.417689	0.00305232	0.00422683	0.00313887	0							0.00111004			0.000209237	0			2.25675						0.00883009	0.00088409	0.00199356	0.000731925	0							9.48452e-05			5.01483e-05				0.011369
3.71268	30.7379	40783		0.00895991			0.418178	0.00339431	0.00559388	0.00405342	0							0.00101787			0.000214235	0			2.26751			0.00593166			0.00888132	0.000890704	0.0020115	0.000740599	0							9.49021e-05			5.04505e-05				0.0114862
3.71237	30.7128	40808.1		0.0170181	0.00466472		0.418422	0.00360439	0.00609364	0.00392031	0				0.000111948		2.48319e-05	0.00103766	1.42179e-05		0.00022816	0			2.28291			0.00601168	0.00175559		0.00894086	0.000897622	0.00202725	0.000744782	0				0.000103393		1.03918e-05	9.5626e-05	1.91206e-06		5.08527e-05				0.0116402
3.71205	30.6877	40833.2		0.00986038	0.00182947		0.426026	0.00372627	0.00554606	0.00331909	0						2.90349e-05	0.00104991			0.00024684	0			2.29556			0.00598634	0.00174439		0.0089964	0.00089992	0.00202824	0.000743101	0						1.04327e-05	9.5867e-05			5.1043e-05				0.0117265
3.71174	30.6626	40858.3			0.00302011		0.422605	0.00264204	0.0039596	0.0036118	0							0.00102121	5.17641e-05		0.000239966	0			2.278				0.00173778		0.00891383	0.000887897	0.00200549	0.000739198	0							9.50265e-05	2.09215e-06		5.06382e-05				0.0115525
3.71142	30.6375	40883.5					0.417596	0.00426566	0.00559453	0.00351031	0					1.82764e-05		0.0010038	2.40344e-05		0.000249891	0			2.25655						0.00883878	0.000891126	0.00200253	0.000734557	0					1.60348e-06		9.4408e-05	1.94063e-06		5.04054e-05				0.0113798
3.71111	30.6124	40908.6					0.419552	0.00276421	0.00436913	0.00403183	0							0.000929825	3.6284e-05		0.000240644	0			2.27306						0.00891477	0.000890157	0.00201127	0.000742696	0							9.47376e-05	2.01736e-06		5.07351e-05				0.0115487
3.71079	30.5873	40933.7					0.41689	0.00317526	0.00545468	0.00481983	0		0.000159356					0.00103503			0.000176622	0			2.26207						0.00885729	0.000887839	0.00200682	0.000743012	0		0.000106906					9.48016e-05			5.01608e-05				0.0114361
3.71048	30.5621	40958.8		0.00621793			0.41621	0.00127225	0.0053815	0.00440888	0							0.00102192	3.71376e-05		0.000183034	0			2.26118			0.00590103			0.00884626	0.000877465	0.00200473	0.000740299	0							9.46541e-05	2.00999e-06		5.01502e-05				0.0114218
3.71016	30.537	40983.9					0.418195	0.00502772	0.0067484	0.00378417	0							0.00108113			0.000209783	0			2.26945						0.00891185	0.000902059	0.00202426	0.000741768	0							9.55489e-05			5.06008e-05				0.0115355
3.70984	30.5119	41009		0.0111291			0.424488	0.00249882	0.0031847	0.00407864	0				0.000131938			0.001036			0.000256625	0			2.28896			0.00597485			0.00896158	0.000890969	0.00201013	0.00074474	0				0.000103377			9.55087e-05			5.09398e-05				0.0116577
3.70953	30.4868	41034.1		0.0313351			0.424799	0.00226914	0.00648028	0.00388546	0							0.0010394	6.62273e-06		0.000183059	0			2.31037			0.0061408			0.00905613	0.000899028	0.00204793	0.00075147	0							9.65168e-05	1.89061e-06		5.10896e-05				0.0118888
3.70921	30.4617	41059.2					0.417348	0.00616204	0.0058001	0.00448435	0			8.20163e-05	0.000118038			0.00100661			0.000255194	0			2.26015						0.00886139	0.000903121	0.00200898	0.000741466	0			3.47665e-05	0.000102568			9.46771e-05			5.05683e-05				0.0114287
[truncated: 1,213 more rows]

## Sheet: Sheet2
H	T (yr)
1.72	3.16667	0.0197161
3.17	3.19525
4.79	3.2272
7.34	3.27747
8.57	3.30172
10.5	3.33977
13.19	3.39281
15.64	3.44111
17.11	3.4701
19.51	3.51742
21.09	3.54857
[truncated: 27 more rows]
